# Supplementary material for: NAD+ prevents chronic kidney disease by activating renal tubular metabolism
Source: JCI Insight. 2025 Mar 10;10(5):e181443. doi: 10.1172/jci.insight.181443 (PMC11949063; doi:10.1172/jci.insight.181443)
Supplement: Supplemental table 4 [file jciinsight-10-181443-s067.xlsx]

## Sheet: M_Ctrl_NR vs M_Ctrl_Veh
gene_symbol	logFC	AveExpr	t	P.Value	adj.P.Val	B
Aldh1a1	2.65059	5.64751	21.9714	5.79103e-10	8.5105e-06	12.5867
Ldlr	1.76858	4.23251	13.2711	8.63437e-08	0.000461419	8.27615
Cyp4a14	6.31168	7.98098	12.5263	1.51303e-07	0.000461419	7.87907
Cbr1	3.1759	7.08595	12.4786	1.56988e-07	0.000461419	7.91251
Msmo1	1.37289	4.51389	11.3403	3.9407e-07	0.000570134	7.01313
Pcsk9	2.85008	2.94748	11.2788	4.15096e-07	0.000570134	6.43787
Fdft1	1.10402	4.83988	11.2461	4.26747e-07	0.000570134	6.97663
Abcc3	3.40203	2.18464	10.5719	7.68292e-07	0.000928873	5.516
Acsl3	1.13318	5.228	10.4971	8.21676e-07	0.000928873	6.37955
Ehhadh	1.19743	9.99724	10.1871	1.09018e-06	0.00114437	5.98253
Fdps	1.61956	4.38958	9.80831	1.55556e-06	0.00145188	5.73114
Acaa1b	1.43757	9.4449	9.7915	1.58071e-06	0.00145188	5.67291
Insig1	1.44318	5.97741	9.57866	1.94041e-06	0.00167742	5.55257
Aldoc	1.40369	3.59803	9.3569	2.41214e-06	0.00196938	5.21544
Cbr3	4.65897	2.86624	9.12838	3.03186e-06	0.00234507	4.81597
Eng	0.613684	6.45776	9.02893	3.35389e-06	0.0024213	5.01552
Ugt1a2	4.33546	6.3406	8.97532	3.54275e-06	0.0024213	4.96107
Aldh1a7	1.29457	5.35226	8.89261	3.85717e-06	0.00246456	4.87825
Fads1	1.13351	6.62083	8.75078	4.46924e-06	0.00273666	4.73308
Tubb2a	1.00755	4.90729	8.56525	5.43429e-06	0.00319449	4.54447
Tm7sf2	0.931264	4.3731	8.41868	6.35672e-06	0.003397	4.39071
Ucp2	1.28689	6.81051	8.40197	6.47223e-06	0.003397	4.36819
Matn2	1.17263	2.50708	8.25826	7.56513e-06	0.00383369	3.93438
Tkt	0.755325	7.92111	8.03335	9.69813e-06	0.00457916	3.9796
Mfsd7c	0.970973	4.49913	8.02488	9.79025e-06	0.00457916	3.97148
Ugt1a1	1.84369	4.43874	8.00852	9.97096e-06	0.00457916	3.95413
Smoc2	2.55544	1.0441	7.92615	1.09371e-05	0.00487067	2.97659
Gsta1	5.39965	1.69618	7.85251	1.18872e-05	0.00513807	3.25785
Gsta3	1.31762	7.40818	7.69248	1.42746e-05	0.00582563	3.59128
Elovl6	0.977654	4.77133	7.65736	1.48652e-05	0.00582563	3.55356
Acsl1	1.50769	8.34571	7.6459	1.50635e-05	0.00582563	3.55095
Plpp3	0.68116	5.96966	7.57569	1.63434e-05	0.00608491	3.43258
Gda	0.979247	3.9579	7.54954	1.68497e-05	0.00608491	3.44443
Cyp4a10	2.65409	9.00765	7.38969	2.03382e-05	0.00711644	3.26197
Gsta2	1.53162	8.72128	7.32653	2.19257e-05	0.00737275	3.18634
Cyp4a12b	1.7796	3.91798	7.32088	2.20741e-05	0.00737275	3.18395
Rcn3	0.955189	3.36255	7.29675	2.27202e-05	0.0074199	3.13466
Gstm1	1.35237	8.61859	7.25648	2.38445e-05	0.00756756	3.10284
Hmgcs2	3.70113	7.80351	7.2441	2.42022e-05	0.00756756	3.07405
Fgfbp1	1.70886	1.28728	7.1423	2.7372e-05	0.00811015	2.45135
Slc39a5	0.922899	5.03328	7.10089	2.87874e-05	0.00827266	2.88243
Gstp1	0.799217	7.6348	7.07678	2.96479e-05	0.00827266	2.86758
Slco2b1	1.11457	4.39271	7.07164	2.98347e-05	0.00827266	2.87808
Cfh	1.06449	6.75866	7.02424	3.16203e-05	0.0086054	2.77921
H2-Q10	2.26498	1.82969	6.9981	3.26544e-05	0.00872525	2.51707
Abcc4	2.07464	6.94856	6.96708	3.39288e-05	0.00890388	2.71316
Ppp2r5c	0.441251	5.80075	6.82071	4.07106e-05	0.0103152	2.50906
Flna	0.655661	6.48712	6.79752	4.19129e-05	0.0103723	2.48725
Axl	0.97496	4.36458	6.78932	4.23474e-05	0.0103723	2.53244
Acaa2	0.982638	8.17453	6.73322	4.54526e-05	0.0106097	2.45529
Srebf2	0.488132	6.70489	6.72182	4.61132e-05	0.0106097	2.39613
Hacl1	1.30551	6.29284	6.70491	4.71123e-05	0.0106097	2.3643
Flt1	0.634481	5.94643	6.6917	4.79086e-05	0.0106097	2.34323
Retsat	1.49291	8.90165	6.69157	4.79167e-05	0.0106097	2.41945
Stab1	0.640731	4.36509	6.68415	4.83704e-05	0.0106097	2.40031
Pex11a	0.720721	6.48631	6.61029	5.31492e-05	0.0112503	2.24617
Tmem97	0.856432	4.49038	6.58252	5.50756e-05	0.0112503	2.26277
Srgn	0.777299	3.69718	6.56491	5.63364e-05	0.0112503	2.2803
Tpm4	0.524304	5.81819	6.56381	5.64161e-05	0.0112503	2.1771
Pdgfra	1.12514	3.9276	6.55204	5.72771e-05	0.0112503	2.25706
Lpcat3	0.760602	7.21424	6.54625	5.77057e-05	0.0112503	2.18522
Cyp2d26	1.26032	7.55044	6.5399	5.81804e-05	0.0112503	2.18856
Mgll	1.10525	6.02633	6.51003	6.04677e-05	0.0114989	2.10657
Ets1	0.721828	4.35417	6.50286	6.10312e-05	0.0114989	2.16968
Sdc3	0.704437	4.18426	6.46584	6.40323e-05	0.0118204	2.13338
Lss	0.540956	4.99417	6.46207	6.43461e-05	0.0118204	2.07293
Slc22a29	1.25847	2.33788	6.42953	6.71301e-05	0.0121796	2.02804
Tm4sf1	0.600429	4.89289	6.4168	6.82542e-05	0.0122325	2.01964
Anxa2	0.719877	4.85048	6.38521	7.11312e-05	0.0125945	1.98077
Ptprb	0.619179	5.93161	6.36018	7.35045e-05	0.0128598	1.90723
Hsdl2	0.663053	6.4778	6.31649	7.78518e-05	0.0134601	1.85773
Pmvk	1.02474	3.18689	6.30159	7.93974e-05	0.0135677	1.95158
Fabp1	4.80087	0.156378	6.28667	8.09786e-05	0.0136789	1.15416
Pecam1	0.699567	5.54872	6.25739	8.41802e-05	0.0138632	1.77405
Nrp2	0.940233	3.96685	6.23581	8.66256e-05	0.0138632	1.84864
Vnn1	1.06485	7.46556	6.23495	8.67252e-05	0.0138632	1.78268
Acot1	2.48913	6.99064	6.23301	8.69487e-05	0.0138632	1.76203
Acot3	1.59159	5.42065	6.19748	9.11622e-05	0.0141023	1.69726
Rdh11	0.637051	4.03641	6.17212	9.43022e-05	0.0141992	1.76014
Ehd4	0.721104	5.40102	6.15256	9.6805e-05	0.0141992	1.63688
Mvk	0.653741	3.57097	6.14969	9.71775e-05	0.0141992	1.75561
Gm10639	2.52795	3.49347	6.13598	9.89808e-05	0.0141992	1.74013
Ptgis	0.952931	2.4465	6.13379	9.92723e-05	0.0141992	1.6954
Ddr2	1.08438	2.67094	6.13195	9.95181e-05	0.0141992	1.71504
Afap1l2	0.969222	3.82342	6.11984	0.000101151	0.0142934	1.70487
Lrp1	0.718197	5.38961	6.01486	0.00011657	0.015939	1.44794
Sema6b	1.31335	2.22593	6.0145	0.000116626	0.015939	1.52437
Tek	0.731342	5.142	6.00453	0.000118218	0.015939	1.4466
Acsf2	1.50909	4.62632	5.9735	0.000123322	0.0161856	1.44237
C3	2.8335	5.70287	5.97331	0.000123353	0.0161856	1.38034
Stard4	0.590455	6.80045	5.92299	0.000132142	0.0169574	1.3293
Cfap43	0.781229	3.24914	5.88731	0.000138779	0.017229	1.42054
Exoc3l2	0.697067	5.35907	5.88424	0.000139367	0.017229	1.26707
Reck	0.754737	2.41474	5.88195	0.000139807	0.017229	1.38377
Ctss	1.19791	3.20842	5.87517	0.000141118	0.017229	1.40518
Nqo1	1.44798	6.53849	5.84333	0.000147455	0.0175463	1.20827
Vcam1	1.20493	3.49047	5.84043	0.000148049	0.0175463	1.35049
Ctgf	1.01882	5.90753	5.82398	0.000151456	0.0175463	1.16869
Adcy4	0.832003	2.53007	5.80965	0.000154493	0.0175825	1.30238
Il33	1.11054	2.87983	5.79031	0.000158697	0.0175825	1.29306
Sqle	0.70422	6.19078	5.79021	0.000158719	0.0175825	1.12369
Gjb1	0.892115	6.26141	5.78917	0.000158949	0.0175825	1.12371
Plpp1	0.925185	5.08689	5.77764	0.000161516	0.0175825	1.13253
Nr1i3	2.15565	-0.270558	5.7669	0.00016395	0.0177163	0.492693
Lox	2.05628	1.19035	5.72702	0.000173332	0.0183022	0.986988
Flt4	0.793615	3.66239	5.72621	0.000173528	0.0183022	1.18574
Spon1	1.10316	3.22187	5.72212	0.000174523	0.0183022	1.20155
Cpm	0.75834	4.58995	5.71773	0.000175599	0.0183022	1.08878
Slc12a4	0.541989	3.94309	5.66293	0.000189635	0.0194365	1.07564
Serping1	1.08253	4.18867	5.64961	0.000193224	0.0194365	1.03303
Ltbp4	0.39037	5.70857	5.64253	0.000195162	0.0194365	0.911041
Ifitm1	1.848	1.00575	5.63617	0.000196921	0.0194365	0.835713
Atp2a3	0.615512	4.03647	5.63588	0.000197001	0.0194365	1.02892
Eci1	0.830204	6.75798	5.62631	0.000199679	0.0194365	0.906689
Plin5	0.768339	3.3092	5.59406	0.000209001	0.0196912	1.02489
Dchs1	1.05425	2.69152	5.59398	0.000209024	0.0196912	1.0313
Gm5601	1.15216	1.51809	5.57098	0.000215956	0.0201455	0.878979
Emcn	0.452545	5.22866	5.5688	0.000216623	0.0201455	0.824049
Amotl2	0.511879	6.44821	5.56294	0.000218436	0.0201455	0.803831
She	0.711414	2.90602	5.56006	0.00021933	0.0201455	0.988739
Aida	0.452195	4.49345	5.52841	0.000229439	0.0208138	0.828428
Cox6b2	2.13573	2.57234	5.50577	0.000236975	0.0211066	0.911213
Gimap6	0.566346	4.04701	5.4908	0.000242104	0.0213062	0.822423
Tmem98	0.750593	2.56213	5.48245	0.000245015	0.0213062	0.88001
Dhrs7	0.742377	3.90532	5.46631	0.000250751	0.0215345	0.802001
Egflam	1.04613	2.4708	5.46475	0.000251313	0.0215345	0.853088
Pde2a	0.707917	4.70242	5.45186	0.000256008	0.0215345	0.696274
Pcdhgc3	0.824957	3.46779	5.43101	0.000263804	0.0217801	0.789583
Cd300lg	0.493454	4.90672	5.42114	0.00026758	0.0219685	0.632517
Tgfbi	1.21273	3.4008	5.41662	0.000269329	0.0219893	0.773953
Gucy1b3	0.830818	2.28155	5.39829	0.000276546	0.0220799	0.755711
Srebf1	0.672019	5.53496	5.39478	0.000277952	0.0220799	0.553923
Dapk1	0.487221	6.08594	5.38172	0.000283251	0.0223799	0.529086
Timp1	3.04799	-1.57787	5.35173	0.000295832	0.0231253	-0.470204
Cybb	0.842548	2.645	5.34396	0.000299184	0.0231411	0.696211
Fstl1	0.471126	4.31906	5.31607	0.000311568	0.023818	0.53929
Pir	1.79277	0.750938	5.31378	0.000312606	0.023818	0.403537
Decr1	0.590642	7.99533	5.30748	0.000315489	0.023818	0.499794
Dusp28	0.497252	3.8696	5.30185	0.000318091	0.023818	0.569447
Timp2	0.704959	4.84372	5.29999	0.000318952	0.023818	0.459556
Myadm	0.671134	3.94065	5.29929	0.000319281	0.023818	0.558116
Slc25a20	0.737758	6.424	5.27763	0.000329538	0.0240185	0.382399
Blvrb	0.723678	4.07107	5.27664	0.000330013	0.0240185	0.510449
Tnfsf13b	1.82695	0.0211408	5.27638	0.00033014	0.0240185	0.136843
Dhcr7	0.603913	4.11021	5.21744	0.000359936	0.025023	0.41904
Btd	0.60228	6.24383	5.19904	0.00036981	0.025023	0.259112
Nap1l5	0.650514	2.59495	5.19534	0.000371834	0.025023	0.492921
Cdh5	0.724632	4.56107	5.19518	0.000371919	0.025023	0.332607
Sema3d	1.45733	1.08436	5.19387	0.000372638	0.025023	0.341702
Gnat1	1.63925	0.192506	5.19086	0.000374295	0.025023	0.103796
Cxcl14	1.15573	4.31172	5.18927	0.000375174	0.025023	0.35313
Cd34	0.944899	4.83146	5.18845	0.000375628	0.025023	0.294365
Bgn	0.717767	6.23377	5.18724	0.000376298	0.025023	0.241045
Thbd	0.718444	4.4611	5.1723	0.000384685	0.0252264	0.310045
Adgrl4	0.735259	5.21524	5.16884	0.000386654	0.0252264	0.23327
Meis2	0.468602	4.10155	5.1666	0.00038794	0.0252264	0.345045
Mum1	0.493202	4.79523	5.15925	0.000392178	0.0252802	0.254003
Wipf1	0.738943	3.10111	5.15717	0.000393386	0.0252802	0.425521
Pgd	1.00303	7.10459	5.15387	0.000395306	0.0252802	0.225244
Mpeg1	0.867604	3.64703	5.15072	0.000397157	0.0252802	0.372687
Rab8b	0.500587	3.42079	5.14839	0.000398526	0.0252802	0.390298
Lhfp	0.895347	3.30069	5.14067	0.000403107	0.025416	0.388748
Pltp	0.904382	2.87836	5.12821	0.00041062	0.025416	0.39469
Cxcl12	0.661613	6.72359	5.12589	0.000412034	0.025416	0.165401
Pdgfrb	0.81424	4.29903	5.12552	0.000412265	0.025416	0.259757
Slc43a3	0.758319	4.84771	5.11892	0.000416317	0.025416	0.188179
Emilin1	0.982903	4.42593	5.11794	0.000416923	0.025416	0.232877
Tril	0.750493	2.86493	5.1119	0.000420682	0.025416	0.372131
Rasgef1b	1.09663	1.85968	5.10833	0.000422917	0.025416	0.343657
Klf6	0.712718	5.23817	5.10833	0.000422919	0.025416	0.140111
Cd93	0.838656	3.8459	5.07979	0.000441264	0.0262543	0.246849
Slc3a2	0.502749	7.54648	5.07234	0.000446188	0.0263169	0.124822
C1s1	0.746109	3.64123	5.07137	0.000446832	0.0263169	0.256997
Cyp1b1	1.12697	4.17427	5.07009	0.000447688	0.0263169	0.192404
Vstm4	1.20245	1.8859	5.04685	0.000463496	0.0267438	0.264378
Ahnak	0.410183	6.69014	5.03597	0.000471098	0.0268494	0.0270791
Zcchc24	0.852857	2.76262	5.03354	0.00047281	0.0268494	0.264623
Tgfb1	0.712565	3.36165	5.03101	0.000474605	0.0268494	0.224716
Kcnip2	1.59343	2.2121	5.0168	0.000484813	0.0271601	0.24114
Kctd10	0.436837	4.97867	5.01509	0.000486058	0.0271601	0.0182693
Gatm	0.6961	9.31264	4.9991	0.000497857	0.0277111	0.0999801
Rhob	0.829487	5.80707	4.99666	0.00049969	0.0277111	-0.0532006
Rab31	0.578559	3.43496	4.96405	0.000524808	0.0286713	0.119594
Tm6sf2	1.09967	2.98724	4.96117	0.000527087	0.0286788	0.150852
Arhgdib	0.892467	2.95869	4.95896	0.000528849	0.0286788	0.149307
A4galt	0.686198	4.64221	4.9557	0.000531455	0.0287142	-0.0382896
Bace2	1.26773	0.478113	4.94467	0.000540365	0.0289887	-0.0912056
Hspg2	0.487223	5.85341	4.94453	0.00054048	0.0289887	-0.134045
Esam	0.753185	4.07391	4.92679	0.000555162	0.0294946	-0.0105331
Gstm2	0.680676	4.56608	4.92553	0.000556222	0.0294946	-0.0756713
Ech1	0.667373	8.89425	4.91964	0.000561197	0.0294946	-0.0378959
Serpine2	0.611488	3.60683	4.91953	0.000561287	0.0294946	0.0356289
Esyt1	0.609904	3.86148	4.91454	0.000565541	0.0294946	-0.00189479
Mgst1	1.29305	6.54376	4.91171	0.000567976	0.0294946	-0.17015
Mcoln3	0.668271	3.24682	4.90721	0.000571856	0.029591	0.0530216
Tmem184b	0.51735	4.26322	4.9039	0.000574729	0.029591	-0.0702421
Vsir	0.857778	2.78546	4.8988	0.000579192	0.029591	0.0712414
Net1	0.491664	6.88593	4.8951	0.000582445	0.029591	-0.18081
Tnfrsf1b	0.9488	1.64598	4.89483	0.000582681	0.029591	0.0428064
Tmem204	0.538893	3.96972	4.89116	0.00058594	0.029591	-0.0509577
Ecm1	1.30301	5.64945	4.87996	0.00059598	0.0299949	-0.230716
Dbi	0.905484	8.10392	4.87053	0.000604579	0.030322	-0.152917
Scarb2	0.427657	5.31819	4.86534	0.000609373	0.030322	-0.238414
Slfn5	0.745845	4.0032	4.86387	0.000610731	0.030322	-0.0967737
Fmnl3	0.616489	4.37925	4.84613	0.000627446	0.0309428	-0.174045
Ephb2	0.684754	3.04106	4.83934	0.000633972	0.030972	-0.0303784
Sgce	0.791323	2.27846	4.83421	0.000638953	0.0310929	-0.0110378
C7	1.34052	1.69541	4.82877	0.000644273	0.0312483	-0.0416417
Mxra8	0.605428	3.81673	4.81943	0.000653523	0.0315877	-0.140167
Utrn	0.464593	5.2058	4.81618	0.000656782	0.0315877	-0.307244
Gc	2.19989	5.77981	4.81524	0.000657719	0.0315877	-0.334262
Col6a1	0.704128	3.40476	4.80251	0.000670646	0.0319279	-0.117718
Col12a1	0.89757	2.94338	4.80185	0.00067132	0.0319279	-0.0785843
Ehd2	0.439483	4.18477	4.79158	0.000681956	0.0323291	-0.231829
Dysf	1.15415	4.27227	4.78086	0.000693248	0.0324755	-0.260262
Col1a2	0.711859	4.61162	4.77867	0.000695582	0.0324755	-0.307725
Srpx2	1.24229	0.651079	4.7771	0.000697251	0.0324755	-0.252191
Lmo2	0.873261	3.04701	4.77109	0.00070371	0.0324755	-0.131521
Abca9	0.644373	3.05589	4.77042	0.000704432	0.0324755	-0.133215
Hebp1	0.515663	6.5087	4.76996	0.000704932	0.0324755	-0.392403
Acadl	0.58705	8.52409	4.75981	0.000716001	0.0326303	-0.301466
Ptpru	0.845873	4.24888	4.75874	0.000717173	0.0326303	-0.291265
Serpina1a	2.31315	6.31755	4.74655	0.00073074	0.0329193	-0.435929
Cyp26b1	2.28693	4.18061	4.74453	0.000733006	0.0329193	-0.303815
Col6a2	0.643684	2.7483	4.74301	0.000734726	0.0329193	-0.153126
Tie1	0.54511	5.25276	4.72578	0.000754475	0.033173	-0.452255
Amotl1	0.483759	3.98887	4.72551	0.00075479	0.033173	-0.306658
Heg1	0.433945	4.55483	4.72285	0.000757882	0.033173	-0.387701
P2ry14	1.14612	1.05179	4.72178	0.000759136	0.033173	-0.252209
Cat	0.484437	10.0874	4.72107	0.000759966	0.033173	-0.295874
Nsdhl	0.701424	5.7232	4.72079	0.00076029	0.033173	-0.481705
Abi3bp	1.3021	1.16892	4.71816	0.00076338	0.033173	-0.241014
Eva1c	1.50167	1.05659	4.7166	0.000765219	0.033173	-0.25819
Srpx	1.45395	-0.663765	4.71249	0.000770091	0.033286	-0.675691
Tle1	0.554478	3.66026	4.69671	0.000789077	0.0339072	-0.307493
Elovl2	0.771455	4.46175	4.67988	0.000809867	0.0344236	-0.442748
Bahcc1	0.397145	4.74615	4.67769	0.000812623	0.0344236	-0.481379
Oplah	0.561146	8.20317	4.67451	0.000816621	0.0344236	-0.451637
Pmp22	0.57084	3.19081	4.66909	0.000823506	0.0344236	-0.296598
Prkch	0.683294	3.18925	4.66477	0.000829029	0.0344236	-0.302948
Zfp652	0.451366	4.11666	4.66347	0.000830708	0.0344236	-0.420513
Spry1	0.882913	3.89984	4.66263	0.000831794	0.0344236	-0.391475
Tecr	0.494566	7.64954	4.65947	0.000835867	0.0344236	-0.50723
Mgst3	0.656349	6.17112	4.65739	0.000838571	0.0344236	-0.580722
Slc2a3	0.926001	0.708937	4.64229	0.000858439	0.0350434	-0.408055
Chp1	0.349738	7.78125	4.63114	0.000873445	0.0353444	-0.544095
Csf2rb2	1.34654	0.24026	4.62967	0.000875432	0.0353444	-0.51791
Sparc	0.764124	6.38086	4.62278	0.000884857	0.0355709	-0.629602
Rab3d	0.567177	4.05535	4.62006	0.000888619	0.0355709	-0.479419
Alcam	0.546118	4.63794	4.61925	0.000889738	0.0355709	-0.560537
Fetub	1.56825	0.816301	4.6157	0.000894661	0.0356313	-0.4237
Akap12	1.01757	3.23278	4.60755	0.000906081	0.0356833	-0.393919
Fbln1	1.10493	1.66283	4.60741	0.000906278	0.0356833	-0.345667
Pros1	0.778051	4.23221	4.60577	0.000908593	0.0356833	-0.527102
Prss23	0.519009	4.45627	4.6044	0.000910535	0.0356833	-0.560493
B4galnt1	0.827649	3.52318	4.60231	0.000913512	0.0357047	-0.435121
Cnn2	0.681421	3.95305	4.59485	0.00092419	0.0357589	-0.504101
Ch25h	2.01728	-0.597627	4.58853	0.000933344	0.0357589	-0.785156
Sema4c	0.830756	2.65858	4.58706	0.000935485	0.0357589	-0.377699
Itga9	0.615135	3.36555	4.58547	0.000937811	0.0357589	-0.442154
Ces2e	0.776405	4.32143	4.58055	0.000945034	0.0358869	-0.579382
Lepr	1.28668	2.06183	4.57776	0.000949159	0.035936	-0.375797
Reep6	0.970764	6.65506	4.57528	0.000952844	0.035936	-0.694151
Cdc42se2	0.345318	5.2676	4.57473	0.000953663	0.035936	-0.692521
Adamtsl1	0.981751	1.25748	4.57079	0.000959556	0.0359731	-0.425805
C1qa	0.960013	3.3605	4.56989	0.000960896	0.0359731	-0.465412
Acer2	0.762613	3.95305	4.56916	0.000961992	0.0359731	-0.544169
Kynu	1.0515	5.3041	4.54177	0.00100412	0.0367994	-0.74773
Slc25a24	0.78694	2.27123	4.53757	0.00101075	0.0368528	-0.435343
Cped1	0.908722	2.57002	4.53608	0.0010131	0.0368528	-0.448381
Hk1	0.470472	6.92046	4.53132	0.00102069	0.0369668	-0.751509
Cpne8	1.03332	1.6781	4.52819	0.00102572	0.0369668	-0.45497
Eya2	1.51775	0.172504	4.52378	0.00103283	0.037077	-0.659171
Notch1	0.406429	4.44585	4.52195	0.00103581	0.037077	-0.689402
Pgr	0.950961	0.267543	4.52126	0.00103692	0.037077	-0.642034
Gm10040	0.560922	3.20474	4.50775	0.00105916	0.0373937	-0.54311
Golm1	0.808277	3.46467	4.50535	0.00106316	0.0373937	-0.577347
Dlc1	0.451945	4.62807	4.50496	0.00106381	0.0373937	-0.740508
Dkk3	1.15064	3.86768	4.50476	0.00106415	0.0373937	-0.632719
Ptger3	0.732969	4.74604	4.50241	0.00106809	0.0373937	-0.759004
Rarb	0.686721	2.86197	4.50205	0.00106868	0.0373937	-0.518844
Ccl6	0.999865	1.57541	4.4848	0.00109809	0.0379579	-0.520168
Txnrd1	0.544907	7.77531	4.48207	0.00110281	0.0379579	-0.780953
Dnajb13	2.39718	-1.46262	4.48023	0.00110601	0.0379765	-1.17151
Spp1	1.13505	9.47322	4.4772	0.0011113	0.0380692	-0.697674
Fscn1	0.822091	3.04874	4.45825	0.00114501	0.03901	-0.602464
Plxnd1	0.666968	5.11103	4.45584	0.00114938	0.03901	-0.870731
Slc16a10	0.358505	5.67718	4.44327	0.00117243	0.0392657	-0.923687
Aox1	1.91489	-0.590948	4.43951	0.0011794	0.0392657	-0.944226
Naaa	0.514411	3.55075	4.43878	0.00118077	0.0392657	-0.69191
Lrg1	1.03883	2.44395	4.43839	0.00118149	0.0392657	-0.587007
Cers4	0.486685	3.31643	4.43685	0.00118438	0.0392657	-0.665137
Dab1	1.01218	1.87807	4.43683	0.00118442	0.0392657	-0.578895
Mid1ip1	0.473824	5.35367	4.43619	0.00118562	0.0392657	-0.920471
Slc22a23	0.364371	6.5137	4.43595	0.00118606	0.0392657	-0.923786
Mmrn2	0.531561	4.37329	4.42617	0.00120456	0.039691	-0.831615
BC089597	0.88191	7.41675	4.42115	0.00121416	0.0398029	-0.90034
Ppp1r18	0.804192	2.78628	4.42073	0.00121497	0.0398029	-0.635629
Epas1	0.391331	7.20155	4.419	0.00121831	0.0398029	-0.916453
Tshz2	0.584228	3.87018	4.41875	0.00121879	0.0398029	-0.768392
Grem1	1.46856	-0.371666	4.41629	0.00122354	0.039803	-0.912487
Osmr	1.22901	2.87595	4.41363	0.00122871	0.039803	-0.654082
Dcn	1.29617	3.74798	4.4089	0.00123795	0.0398445	-0.766118
Lix1l	0.645634	2.65964	4.4043	0.00124701	0.0398445	-0.650826
Creg1	0.684431	6.35884	4.40414	0.00124734	0.0398445	-0.981154
Mttp	0.486426	5.24537	4.40338	0.00124883	0.0398445	-0.966023
Emp2	0.653684	3.21583	4.40295	0.00124969	0.0398445	-0.705684
Spp2	0.610047	7.22042	4.39846	0.00125861	0.0398445	-0.948467
Sox18	0.62822	3.45088	4.39582	0.0012639	0.0398445	-0.745846
Mmab	0.52006	4.63939	4.39341	0.00126874	0.0398445	-0.920465
Gpr176	1.68528	-0.691943	4.38577	0.00128423	0.04007	-1.03053
Tmem53	0.471083	3.69591	4.38413	0.00128756	0.040089	-0.797699
Myl9	0.588163	4.67115	4.37862	0.00129889	0.0400923	-0.948287
Anxa3	0.705518	3.1788	4.37795	0.00130027	0.0400923	-0.740083
Nsg1	0.855525	1.31499	4.37745	0.00130131	0.0400923	-0.684084
Tuba1b	0.390077	6.51125	4.36977	0.00131729	0.0404152	-1.03098
S1pr3	0.661108	3.29537	4.3628	0.00133198	0.0407473	-0.777575
Chst15	0.844616	3.73599	4.35823	0.0013417	0.0407473	-0.844351
Arpc1b	0.537833	5.47054	4.35724	0.00134381	0.0407473	-1.05498
Plvap	0.96758	7.09721	4.3568	0.00134475	0.0407473	-1.02285
Lamc1	0.476946	5.02313	4.35119	0.00135682	0.0407709	-1.03158
Csf1	0.745988	2.79573	4.35009	0.00135919	0.0407709	-0.743855
Plp2	0.718431	3.93778	4.34986	0.00135969	0.0407709	-0.887674
Ptrf	0.523317	4.66646	4.34902	0.00136151	0.0407709	-0.995409
Ak5	1.18682	1.00024	4.3457	0.00136874	0.0407999	-0.753669
Slc14a1	1.85369	-0.727551	4.34569	0.00136875	0.0407999	-1.08388
Cdkn1a	1.14592	2.22254	4.34148	0.00137797	0.0409104	-0.721763
Psat1	0.605472	4.56403	4.33377	0.00139503	0.0411674	-1.00675
Pla2g16	0.6817	4.22845	4.318	0.00143058	0.0417968	-0.983287
Nfkbia	0.525339	4.76588	4.29839	0.00147614	0.0427977	-1.08972
Gpr182	0.855824	2.38477	4.29729	0.00147873	0.0427977	-0.794733
Diaph1	0.353746	5.7863	4.29613	0.00148148	0.0427977	-1.16473
Ndrg1	0.638439	11.1479	4.29578	0.00148231	0.0427977	-0.928393
Rhpn2	0.481426	3.44449	4.29071	0.0014944	0.0430527	-0.909903
Hacd4	0.744266	1.92023	4.28042	0.00151922	0.0432476	-0.805165
Gucy1a3	0.816501	3.63607	4.27277	0.00153797	0.0434025	-0.965273
Rerg	1.34126	1.75696	4.27019	0.00154435	0.0434025	-0.819862
Oat	0.365673	7.13045	4.26793	0.00154995	0.0434025	-1.16542
Cpt2	0.408818	7.54262	4.26348	0.00156106	0.0434025	-1.14779
Fhl2	0.907152	3.2029	4.26277	0.00156283	0.0434025	-0.922337
Hoxa11	0.912941	0.987675	4.26187	0.0015651	0.0434025	-0.86825
Nkain1	0.752392	4.78576	4.26161	0.00156576	0.0434025	-1.15183
Nxpe4	0.898733	0.592088	4.26018	0.00156934	0.0434025	-0.915271
Prmt2	0.509105	3.2984	4.25687	0.00157769	0.0434025	-0.943738
Rftn1	0.815074	1.72848	4.25595	0.00158004	0.0434025	-0.840665
Ccbe1	0.797594	2.53033	4.25466	0.00158331	0.0434025	-0.8682
Shank3	0.547122	4.38584	4.25362	0.00158595	0.0434025	-1.11095
Btnl9	0.454419	3.70428	4.24809	0.00160011	0.0437085	-1.01459
AU021092	0.479944	3.41634	4.23588	0.00163182	0.044083	-0.992601
Myof	0.922074	4.41137	4.22991	0.00164757	0.0443219	-1.15318
Rgcc	0.982734	3.95318	4.2291	0.00164971	0.0443219	-1.08321
Lcn2	3.17606	0.97558	4.22256	0.00166717	0.0447092	-0.922829
Gstm7	0.562319	3.22614	4.21855	0.00167797	0.0449169	-0.994671
Adora1	1.41363	2.06098	4.21549	0.00168628	0.0450575	-0.903511
Erg	0.707806	3.44304	4.21255	0.00169428	0.0451889	-1.03328
Gchfr	0.432894	4.70252	4.20848	0.00170542	0.0453217	-1.22821
Lipe	0.781548	5.0941	4.20583	0.00171272	0.0454335	-1.27521
Efnb1	0.512922	4.92651	4.20434	0.00171684	0.0454538	-1.26116
Tuba1a	0.644945	4.41382	4.19635	0.00173913	0.0455829	-1.20809
Marveld1	0.402974	4.72109	4.19499	0.00174293	0.0455829	-1.25261
Scd1	1.38253	6.54986	4.19246	0.00175007	0.0456382	-1.31896
Cyyr1	0.471573	3.87591	4.19086	0.0017546	0.0456382	-1.13262
Tst	0.48755	6.62228	4.18725	0.00176484	0.0458236	-1.32425
Tnfrsf1a	0.586907	5.60718	4.18602	0.00176836	0.045834	-1.34091
Cyp4a31	0.9162	8.3317	4.17815	0.00179099	0.0461672	-1.23742
Fam167b	1.18575	1.95071	4.17397	0.00180313	0.0463266	-0.962236
Gjc2	1.56759	-1.64523	4.17099	0.00181183	0.0463939	-1.5281
Cx3cl1	0.344417	6.0135	4.17091	0.00181207	0.0463939	-1.3706
Pold2	0.554874	3.92554	4.16565	0.00182754	0.0466359	-1.18106
Acot4	0.345215	6.2204	4.16366	0.00183343	0.046697	-1.37853
Cd14	0.990888	2.55862	4.16162	0.0018395	0.0467309	-1.01247
Tmem88	0.811904	1.54547	4.15684	0.00185377	0.0467309	-0.986013
Fga	1.28506	4.98332	4.15407	0.00186212	0.046732	-1.34951
Litaf	0.953035	4.19502	4.15363	0.00186343	0.046732	-1.24372
Paqr4	0.686999	1.72493	4.1512	0.00187078	0.0468365	-0.992953
Kdr	0.411466	6.16867	4.14953	0.00187586	0.0468493	-1.40311
Tmem173	1.02133	1.21521	4.14781	0.00188109	0.046855	-1.00988
Tmcc2	0.65122	2.47902	4.14065	0.00190304	0.0473217	-1.03841
Krt20	2.14618	-0.424694	4.1383	0.00191029	0.0473362	-1.24599
Entpd1	0.808508	3.45271	4.13585	0.00191792	0.0473362	-1.15673
Gimap4	0.387016	4.28029	4.13493	0.00192076	0.0473362	-1.2876
Hmox1	0.769585	4.71845	4.131	0.00193306	0.0473362	-1.35713
Tgfbr3	0.536562	4.24992	4.13072	0.00193393	0.0473362	-1.28972
Git1	0.370162	5.79573	4.13017	0.00193566	0.0473362	-1.43764
Cald1	0.428421	5.50899	4.12948	0.00193784	0.0473362	-1.43013
Gstm6	1.05031	0.920236	4.12477	0.00195268	0.0475109	-1.06128
Mfge8	0.546033	6.08603	4.11923	0.00197034	0.0478414	-1.45491
Ptp4a2	0.29611	6.9391	4.11847	0.00197277	0.0478414	-1.4214
Bst1	1.60729	1.22471	4.11484	0.00198443	0.0480449	-1.05588
F2r	0.780582	5.23515	4.11252	0.00199191	0.0481466	-1.4407
Flrt3	0.873002	0.847163	4.10889	0.0020037	0.048183	-1.08915
Rusc2	0.690243	4.17562	4.10875	0.00200416	0.048183	-1.31366
Cygb	1.02998	3.30346	4.10874	0.00200418	0.048183	-1.17881
Serpinb9	0.594773	4.07177	4.10708	0.00200959	0.048183	-1.29956
Sh2d3c	0.616048	3.61029	4.10602	0.00201307	0.048183	-1.22791
Bcam	0.6158	6.77141	4.10601	0.00201309	0.048183	-1.45088
Alox5ap	0.854961	1.25082	4.09753	0.00204104	0.0484175	-1.07924
Myo1b	0.771402	3.62499	4.09664	0.002044	0.0484175	-1.24526
Grap	0.721053	2.07092	4.09597	0.00204623	0.0484175	-1.08241
4930432K21Rik	1.55958	-0.493606	4.09507	0.00204924	0.0484175	-1.31146
Anxa6	0.636342	5.64169	4.08967	0.00206731	0.0486311	-1.50125
Vim	0.359413	5.37774	4.0894	0.00206821	0.0486311	-1.489
Ugt1a10	1.08658	9.33866	4.08809	0.00207264	0.0486573	-1.3278
Asrgl1	0.769328	3.90233	4.0856	0.00208104	0.0487038	-1.30694
Aldh1a2	1.29265	1.25483	4.08554	0.00208124	0.0487038	-1.09609
Slc16a1	0.551244	4.28834	4.07717	0.00210981	0.0491423	-1.38326
Pla1a	0.893527	3.21617	4.07711	0.00211002	0.0491423	-1.21716
Tjp1	0.328483	5.48338	4.0571	0.00218001	0.0504526	-1.54875
Hpcal1	0.361197	5.53424	4.05144	0.00220023	0.0507073	-1.56055
Gsta4	2.3697	5.76554	4.04841	0.00221114	0.0508527	-1.57268
Muc1	0.864254	3.33058	4.04612	0.00221942	0.0509635	-1.28262
Sostdc1	0.549164	5.70761	4.02564	0.00229496	0.0521278	-1.60947
Pfkp	0.530121	5.13783	4.02145	0.00231076	0.0524058	-1.58352
Lrat	0.574998	2.19038	4.01777	0.00232468	0.0525593	-1.20679
Plin2	0.615002	6.74304	4.01098	0.00235069	0.0529973	-1.60987
Cldn15	0.803306	2.8883	4.00955	0.00235618	0.0529973	-1.28241
Npr1	0.48209	4.70205	4.00852	0.00236019	0.0529973	-1.55698
Fxyd5	0.740978	2.41703	4.00803	0.00236209	0.0529973	-1.2376
Elmsan1	0.38828	4.2105	3.99945	0.00239549	0.0536649	-1.49833
Tagln	0.631735	4.72852	3.99717	0.00240449	0.0537026	-1.57925
Ptgir	0.840078	0.464222	3.99421	0.00241616	0.0538496	-1.28192
Elk3	0.701362	4.11714	3.98961	0.00243446	0.0538808	-1.49903
Map4	0.371914	6.11878	3.98638	0.0024474	0.0539171	-1.67499
Elovl5	0.338109	5.75346	3.98518	0.0024522	0.0539171	-1.67778
Cpxm1	0.958084	0.697999	3.98463	0.00245445	0.0539171	-1.27179
Slc38a3	1.34834	6.30769	3.98355	0.00245877	0.0539315	-1.67453
C1qb	0.810924	3.29026	3.98035	0.00247172	0.0540223	-1.38232
St3gal4	0.656964	2.60038	3.97981	0.00247394	0.0540223	-1.29785
St6gal1	0.427969	4.08194	3.97678	0.00248628	0.0541309	-1.51426
Slc7a6	0.714604	1.78618	3.97559	0.00249114	0.0541565	-1.25332
Lama2	0.724368	3.03497	3.97294	0.00250197	0.0541645	-1.35882
S100a16	0.395582	5.10299	3.9719	0.00250625	0.0541645	-1.66273
Ick	0.422822	3.41395	3.96346	0.00254126	0.0547601	-1.42787
Ptk7	0.667665	3.03007	3.96174	0.00254843	0.0548341	-1.37602
Stat3	0.392092	5.98543	3.95676	0.00256941	0.0552048	-1.72646
Rai2	0.664097	2.10213	3.95134	0.00259239	0.0555112	-1.30299
Adcyap1r1	0.885073	0.529947	3.95109	0.00259347	0.0555112	-1.33284
Lgals9	0.671159	2.70633	3.94883	0.00260313	0.0555234	-1.35743
Prex1	0.602384	2.90948	3.94546	0.0026176	0.0557511	-1.3865
Ddx39	0.353424	4.34136	3.94278	0.00262918	0.0558978	-1.61297
Atf3	2.53385	0.234348	3.93731	0.00265295	0.0560681	-1.38428
Clec14a	0.433824	3.50581	3.93674	0.00265543	0.0560681	-1.48529
Peak1	0.424293	3.90684	3.91816	0.002738	0.0571817	-1.58111
Dip2a	0.331001	4.44751	3.91788	0.00273925	0.0571817	-1.67092
Mvp	0.447465	5.58542	3.91507	0.00275199	0.057285	-1.79018
Ten1	0.645879	2.76779	3.91225	0.00276482	0.0574182	-1.4221
C1qtnf5	1.17729	1.51766	3.91195	0.0027662	0.0574182	-1.34341
Rab9	0.403194	4.96318	3.90743	0.0027869	0.057497	-1.7563
Samd5	1.62837	-1.1984	3.90686	0.00278949	0.057497	-1.68281
Nelfe	0.454273	4.43018	3.90685	0.00278956	0.057497	-1.68658
Rasa3	0.604992	2.85074	3.90377	0.00280377	0.0577055	-1.44547
H2-K1	0.328275	7.94715	3.90296	0.00280753	0.0577055	-1.71518
Pald1	0.592417	2.66217	3.90136	0.00281495	0.0577772	-1.4274
Loxl1	0.899003	3.31732	3.89786	0.00283127	0.0578589	-1.51934
C1ra	0.557124	3.22067	3.89025	0.00286706	0.058152	-1.51724
Cdc42ep1	0.421037	4.43711	3.88953	0.00287048	0.058152	-1.71641
Stk10	0.577096	2.5377	3.88666	0.00288413	0.058152	-1.4375
Nfkb1	0.326107	4.66899	3.88509	0.00289164	0.058152	-1.75766
Ddc	0.498355	6.1487	3.88407	0.00289652	0.058152	-1.84562
Rhoj	0.741899	2.42732	3.87338	0.00294814	0.0591077	-1.44769
Zfp521	0.848982	1.05925	3.87115	0.00295907	0.0591226	-1.40878
Sgk1	1.44294	6.0185	3.87035	0.00296298	0.0591226	-1.87102
Acvrl1	0.542564	3.91435	3.86994	0.00296498	0.0591226	-1.6617
Ccdc102a	0.787123	1.02961	3.8666	0.00298145	0.0593705	-1.41633
Crip2	0.490056	4.99937	3.86312	0.00299865	0.0595515	-1.83419
Serpinb6a	0.513479	4.42151	3.85676	0.00303038	0.0600195	-1.76852
Fam43a	0.967362	3.98414	3.85048	0.00306209	0.0602896	-1.70577
P3h3	0.531568	2.47156	3.8503	0.00306298	0.0602896	-1.48801
Fabp4	0.985149	4.25871	3.84929	0.00306816	0.0602896	-1.75448
Hcls1	0.638719	2.6019	3.84919	0.00306863	0.0602896	-1.50316
Epb41l2	0.590602	4.09627	3.84511	0.00308948	0.0605049	-1.73388
Prkcdbp	0.791639	2.90178	3.84446	0.00309278	0.0605049	-1.54652
Stom	0.651917	3.10937	3.84171	0.00310694	0.0605729	-1.57942
Kank2	0.414163	4.65449	3.84152	0.00310791	0.0605729	-1.82841
Nid2	0.459488	3.67693	3.83335	0.00315029	0.0608917	-1.68181
Ephx1	1.08614	5.67453	3.83283	0.003153	0.0608917	-1.9315
Thrsp	1.02194	1.25252	3.83159	0.00315954	0.0608917	-1.46165
Prelp	0.805147	3.76234	3.83044	0.00316557	0.0608917	-1.70095
Tm9sf2	0.344852	7.77487	3.82795	0.00317867	0.0610054	-1.85189
Parvb	0.72394	2.92312	3.82774	0.00317979	0.0610054	-1.57611
Fam114a1	0.758947	2.04041	3.8233	0.0032033	0.0612964	-1.49538
Wnt7b	1.39307	1.04225	3.81915	0.00322542	0.0614837	-1.48378
Gsto1	0.809097	5.62718	3.81855	0.00322863	0.0614837	-1.95395
Layn	0.85924	0.640993	3.81833	0.00322982	0.0614837	-1.50492
Crat	0.389923	7.36836	3.80732	0.00328948	0.0622641	-1.9136
Serpinb6b	0.559573	2.82191	3.80679	0.00329234	0.0622641	-1.59645
Abhd6	0.526998	4.48041	3.80677	0.00329248	0.0622641	-1.86103
Pgm5	1.33191	1.36542	3.80412	0.00330699	0.0622641	-1.50157
Tmem43	0.415884	4.36839	3.80338	0.00331106	0.0622641	-1.849
Dhodh	0.320114	4.08817	3.80302	0.00331307	0.0622641	-1.8023
Fam213a	0.453603	7.32021	3.80223	0.00331742	0.0622641	-1.92527
Gpm6b	0.544866	2.65011	3.80141	0.00332194	0.0622694	-1.58418
Tnxb	0.758982	4.44071	3.79713	0.00334566	0.0625545	-1.87099
Utp14b	0.652795	2.01847	3.79401	0.00336306	0.0627221	-1.53903
Akr1c12	0.86538	2.54392	3.79389	0.00336377	0.0627221	-1.58428
Mgl2	1.59728	0.397707	3.78706	0.0034022	0.0630473	-1.5671
Ptbp3	0.258333	6.60198	3.78633	0.00340634	0.0630473	-1.99322
Sh2b2	0.899002	0.490721	3.78315	0.00342439	0.0632221	-1.56458
Ehbp1l1	0.378603	3.76161	3.77383	0.00347797	0.0636164	-1.79414
Rrh	0.648877	2.31945	3.77224	0.00348717	0.0636164	-1.59605
Acot2	1.11606	5.31512	3.7713	0.00349265	0.0636164	-2.01679
Calcrl	0.511875	3.62648	3.77118	0.00349336	0.0636164	-1.77556
Il17re	0.547185	3.07857	3.76953	0.00350297	0.0636181	-1.69156
Dact1	0.588028	1.95847	3.76894	0.00350644	0.0636181	-1.57387
Nid1	0.703546	4.69234	3.76432	0.00353355	0.0638149	-1.96304
Slc11a1	1.0684	0.921265	3.7622	0.00354603	0.0638149	-1.56919
Pgm2l1	0.412811	3.06587	3.75974	0.0035606	0.0638149	-1.70554
Car8	0.714735	2.62471	3.75948	0.00356216	0.0638149	-1.64787
Olfml3	0.60577	3.49596	3.75899	0.00356505	0.0638149	-1.77386
Ms4a6b	0.974681	0.146387	3.75625	0.00358139	0.063987	-1.63313
Grem2	2.80275	0.0197733	3.75592	0.00358338	0.063987	-1.64788
Ifitm3	0.886286	3.82409	3.75397	0.00359505	0.0641176	-1.83778
Trp53i11	0.856947	2.33021	3.7523	0.00360506	0.064125	-1.6283
Fcgr4	1.02502	0.527829	3.75172	0.00360856	0.064125	-1.60496
Lrrc32	0.793818	3.82411	3.74793	0.00363146	0.064454	-1.84778
Arhgef3	0.276166	5.39684	3.74367	0.0036574	0.0647579	-2.0689
Trf	1.59474	4.86163	3.73816	0.00369115	0.0651583	-2.0287
Ctsk	0.799664	0.906369	3.73781	0.00369331	0.0651583	-1.60454
Fam101b	0.475847	4.42382	3.73546	0.00370783	0.0651805	-1.97156
Col18a1	0.465188	7.03788	3.7341	0.00371628	0.0651805	-2.05755
S1pr2	1.01322	0.735113	3.73402	0.0037168	0.0651805	-1.61703
Pea15a	0.512283	5.63511	3.73207	0.00372889	0.0651805	-2.10027
C1qtnf7	0.570862	2.13443	3.73137	0.00373329	0.0651805	-1.64418
Itpripl2	0.583611	3.8296	3.73012	0.00374105	0.0651875	-1.87825
Lhfpl2	0.663814	2.22146	3.72969	0.00374376	0.0651875	-1.65396
Fbp2	1.10437	4.29003	3.72163	0.0037945	0.0656312	-1.97259
Sdc1	0.550391	3.50958	3.71999	0.00380497	0.0656312	-1.84021
Limch1	0.36677	5.25022	3.70879	0.00387688	0.0666939	-2.11735
Ednrb	0.767262	4.37965	3.70659	0.00389121	0.0666939	-2.01283
Arhgef40	0.32859	3.84983	3.7061	0.00389441	0.0666939	-1.92166
Pdk4	2.02285	5.58511	3.70549	0.00389834	0.0666939	-2.14336
Anxa1	0.610191	3.14816	3.70357	0.00391091	0.0667619	-1.80907
Serpina10	1.86692	0.382875	3.7014	0.00392513	0.0669184	-1.68495
Rsad2	0.341634	4.54131	3.69791	0.00394817	0.0671554	-2.05295
Spsb4	0.595611	5.25678	3.69002	0.00400065	0.0678909	-2.14964
Ceacam2	2.36394	4.2989	3.68573	0.00402954	0.0681451	-2.03426
Lrrc66	0.490728	3.76823	3.67535	0.00410023	0.0688203	-1.95836
Cdc42ep4	0.58802	4.3497	3.67348	0.00411311	0.0688203	-2.06338
Trpm4	0.393197	3.57398	3.66769	0.00415329	0.069056	-1.93735
Elmod3	0.594702	5.09255	3.66758	0.00415405	0.069056	-2.17309
Il2ra	1.39201	-0.636606	3.65594	0.00423596	0.069751	-1.86518
Ramp1	1.66488	-0.988653	3.6556	0.00423841	0.069751	-1.92479
Efr3b	0.868234	0.698116	3.6523	0.00426198	0.069928	-1.73411
Scin	0.803681	4.59883	3.64921	0.00428412	0.0699549	-2.14362
Acmsd	0.647058	6.51866	3.64529	0.00431245	0.0703394	-2.23576
Tspan31	0.293424	6.39347	3.64219	0.00433497	0.0704586	-2.24646
Angptl4	1.21953	6.66242	3.64164	0.00433894	0.0704586	-2.23497
Ptgds	1.47408	0.286397	3.63887	0.0043592	0.0706315	-1.77788
Clrn3	0.401875	6.03665	3.63529	0.00438549	0.0709011	-2.26828
S1pr4	1.06972	-0.192446	3.62541	0.00445896	0.0716135	-1.84292
Plin4	0.82263	1.97672	3.62452	0.0044657	0.0716135	-1.79827
Gabra3	1.40006	1.75314	3.62414	0.00446854	0.0716135	-1.78427
Gadd45b	0.761197	1.84779	3.62165	0.00448729	0.0716796	-1.79378
Muc20	1.36302	1.71413	3.6196	0.00450277	0.0718487	-1.7891
4930523C07Rik	0.678818	3.56828	3.61768	0.00451732	0.0719247	-2.01912
Rpl27	0.627699	4.60005	3.61306	0.00455264	0.0720615	-2.20485
Rpsa	0.533955	8.91835	3.61199	0.00456081	0.0720615	-2.13947
Socs3	1.59365	1.57672	3.60748	0.00459558	0.0720615	-1.80099
Cx3cr1	0.955162	1.88739	3.60617	0.00460576	0.0720615	-1.82033
Gja1	0.531323	2.39482	3.60572	0.00460927	0.0720615	-1.8664
Pilra	1.43033	-0.981841	3.6021	0.00463743	0.0724247	-1.9866
Jam2	0.46939	3.05445	3.6002	0.00465231	0.072503	-1.96325
Add2	1.46743	0.208977	3.59949	0.00465787	0.0725127	-1.83759
0610007P14Rik	0.428064	4.50923	3.59119	0.00472343	0.0733005	-2.22791
Trim16	0.993168	2.29397	3.58953	0.00473671	0.073346	-1.88134
Btc	0.496179	2.67141	3.58895	0.00474134	0.073346	-1.9266
Gem	1.42662	1.03314	3.58697	0.00475719	0.0734366	-1.82052
Msx1	1.77804	-1.34403	3.58189	0.00479811	0.0737231	-2.07564
Fgg	1.38517	4.36041	3.58104	0.00480501	0.0737231	-2.22081
Bmp2	0.995022	0.64798	3.58094	0.00480585	0.0737231	-1.83721
Susd1	0.775338	3.39512	3.57658	0.00484128	0.0741892	-2.05745
Dnah3	1.16617	0.290848	3.57525	0.00485215	0.0742783	-1.86452
Des	0.511882	3.20322	3.57247	0.00487501	0.0743959	-2.0323
Hist1h2bk	1.5969	-1.49564	3.57112	0.00488609	0.0744398	-2.11714
Mmp11	0.880093	1.93398	3.5688	0.00490524	0.0744398	-1.88169
Psmb10	0.473848	3.0898	3.56875	0.00490565	0.0744398	-2.02021
L3hypdh	0.336821	4.52184	3.56844	0.00490829	0.0744398	-2.26835
Ifnar2	0.429635	4.29072	3.56248	0.00495786	0.0748638	-2.24015
Ly6c1	0.647364	5.63472	3.56183	0.00496334	0.0748638	-2.38948
Map1b	0.566126	2.12024	3.55757	0.00499913	0.0748638	-1.91485
Apoa4	1.47414	3.03054	3.55625	0.00501034	0.0748638	-2.03137
Ccdc69	1.34397	-0.911963	3.5562	0.00501078	0.0748638	-2.02971
Rps4x	0.630109	8.19838	3.55554	0.00501638	0.0748638	-2.28151
Sptbn4	1.4814	-1.01659	3.54463	0.00510964	0.0758189	-2.06049
Cyp2d22	0.592746	5.05752	3.53516	0.00519218	0.0762845	-2.39442
Itga5	0.485559	2.93813	3.53494	0.00519408	0.0762845	-2.05199
Tbc1d9b	0.258949	6.30408	3.53452	0.00519775	0.0762845	-2.43306
Fam3c	0.488066	4.18201	3.53449	0.00519803	0.0762845	-2.26825
Clca3a1	1.06606	2.22368	3.53354	0.00520641	0.0762845	-1.96279
Sla	0.853085	0.721872	3.52833	0.00525249	0.0768831	-1.90987
Scel	1.74721	0.373072	3.52725	0.0052621	0.0769471	-1.9256
Tpm2	0.55933	3.54321	3.52663	0.00526765	0.0769517	-2.1659
Sh3tc2	0.34936	5.17026	3.52298	0.00530027	0.0772292	-2.42609
Unc45b	0.732227	2.13917	3.52174	0.00531139	0.0772292	-1.97307
Noct	0.52769	7.35426	3.51629	0.00536059	0.0773779	-2.40658
Arhgap23	0.563054	3.15734	3.51551	0.00536772	0.0773779	-2.11847
Neurl1a	1.14833	-0.549219	3.51518	0.00537069	0.0773779	-2.02785
Pgbd5	1.3586	-0.922709	3.51208	0.00539893	0.0775588	-2.08444
Gnb1	0.293915	7.02728	3.5113	0.00540607	0.0775856	-2.43612
Havcr1	2.07824	1.71115	3.50848	0.00543201	0.0778059	-1.9597
Ctsc	0.407328	4.41059	3.50666	0.00544876	0.077894	-2.35498
Etfdh	0.286773	7.67097	3.50454	0.00546834	0.0780526	-2.40472
Gramd3	0.343565	4.90883	3.50404	0.00547297	0.0780526	-2.43098
Cr1l	0.261092	5.60304	3.50342	0.00547875	0.0780526	-2.48799
Psmb9	0.769201	1.74601	3.50162	0.00549551	0.0780526	-1.97256
Ugt2b34	0.715973	4.26049	3.50145	0.00549703	0.0780526	-2.33793
Pcsk6	0.731028	3.91483	3.49988	0.00551169	0.0781098	-2.27778
Inhbb	1.72295	2.12223	3.49796	0.00552971	0.0782143	-2.00897
Il3ra	1.00598	0.397982	3.49292	0.00557709	0.0785066	-1.97209
Cited2	0.456151	5.90832	3.48969	0.00560774	0.0787817	-2.51733
Meox1	0.638105	2.31928	3.48917	0.00561272	0.0787817	-2.04353
Sp110	0.504187	1.90608	3.4873	0.00563048	0.0789151	-2.00655
Psme1	0.401519	5.35524	3.48574	0.00564543	0.0790145	-2.50455
Acot13	0.508794	6.01843	3.48464	0.00565602	0.0790463	-2.52538
Grk5	0.611164	2.41815	3.48287	0.00567299	0.0791147	-2.06512
Hk2	1.19455	-0.283083	3.48082	0.00569275	0.0791147	-2.04103
Sema3f	0.593555	4.16486	3.48065	0.00569442	0.0791147	-2.35596
Itih5	0.542	4.95982	3.48031	0.00569764	0.0791147	-2.47735
Stx11	1.06113	-0.352745	3.4765	0.00573463	0.0791147	-2.05402
Fam174b	0.663823	3.20681	3.4755	0.00574436	0.0791147	-2.19261
Pkm	0.498902	7.99101	3.47461	0.00575306	0.0791147	-2.433
Pitrm1	0.297355	5.90445	3.47459	0.00575325	0.0791147	-2.54316
Icam1	0.488145	4.29986	3.47412	0.00575786	0.0791147	-2.39103
Nxnl1	1.15525	-0.186986	3.47286	0.00577019	0.0791365	-2.04192
Cyth3	0.473851	4.23417	3.47042	0.00579411	0.0792096	-2.38575
Krt19	2.55459	-0.572828	3.46049	0.00589265	0.0801253	-2.09988
Atf5	0.908473	3.91423	3.46028	0.00589477	0.0801253	-2.34421
Emp3	0.724635	1.51669	3.45983	0.00589926	0.0801253	-2.0232
Bcl2l11	0.331902	3.82021	3.45773	0.00592035	0.0801916	-2.33115
Myh9	0.319534	7.88398	3.45758	0.00592183	0.0801916	-2.46948
Fbln5	0.812292	5.86798	3.45738	0.00592386	0.0801916	-2.57259
Csrp1	0.691371	5.69358	3.45591	0.00593864	0.0802756	-2.5723
Myl12a	0.444341	6.55627	3.45408	0.00595709	0.0802756	-2.55985
5730409E04Rik	0.539299	2.43016	3.45404	0.00595751	0.0802756	-2.11281
Acox2	0.536088	6.38097	3.45385	0.00595949	0.0802756	-2.56805
Epcam	0.556412	5.57845	3.45173	0.00598099	0.0804914	-2.57531
Shmt1	0.329177	5.95778	3.45009	0.00599768	0.0805913	-2.58492
Trib3	0.937969	-0.149624	3.44909	0.00600791	0.0806262	-2.06994
Ormdl3	0.448593	4.09098	3.44799	0.00601908	0.0806262	-2.39759
Ccnd2	0.402678	3.48722	3.44532	0.00604652	0.0806887	-2.29134
Dhx38	0.25767	4.93354	3.44473	0.00605257	0.0806887	-2.53503
Kcns3	0.998183	0.889987	3.44439	0.00605605	0.0806887	-2.02941
Plac9b	0.795367	2.26581	3.43865	0.00611541	0.0813322	-2.11806
Gimap5	0.765213	1.84215	3.43481	0.00615554	0.0816443	-2.08339
Rpl7a	0.541966	8.65825	3.42901	0.00621649	0.0821514	-2.46481
Fstl3	0.785447	2.48126	3.42837	0.00622324	0.0821514	-2.16052
Prr5l	0.602199	2.28225	3.42676	0.00624038	0.0822093	-2.1389
Cmtm3	0.708492	2.42228	3.42483	0.00626085	0.0822093	-2.15874
Aqp6	0.86554	6.02586	3.42407	0.00626901	0.0822093	-2.62897
Lamc2	0.455462	4.24797	3.42352	0.00627488	0.0822093	-2.46756
Flot1	0.392052	5.37533	3.42168	0.00629456	0.0822412	-2.61542
Nccrp1	1.65473	3.5772	3.42139	0.00629763	0.0822412	-2.34743
Cmklr1	0.925852	2.07163	3.42053	0.00630688	0.0822412	-2.12633
Twsg1	0.380577	6.049	3.41796	0.00633457	0.0824652	-2.63912
Epn3	0.512885	4.85532	3.41076	0.00641265	0.0830311	-2.58339
Igfbp3	0.797526	7.07252	3.40632	0.00646128	0.0835136	-2.61247
H2-Aa	0.678856	5.33928	3.4047	0.00647913	0.0836294	-2.64202
Arxes2	1.01292	-0.374895	3.40239	0.00650475	0.0837074	-2.15253
Cd38	0.575679	2.66384	3.40185	0.00651074	0.0837112	-2.22828
Eml1	0.42853	3.46182	3.40117	0.00651829	0.083735	-2.36038
Ccr5	1.03215	0.925544	3.39972	0.00653435	0.0838031	-2.09514
Pls3	0.248746	5.94276	3.39717	0.00656287	0.0839455	-2.67562
Sytl2	0.542173	3.73986	3.39669	0.00656818	0.0839455	-2.41869
Fut11	0.337654	3.61834	3.39611	0.00657467	0.0839455	-2.39724
Cck	1.31366	0.173203	3.39444	0.0065934	0.0839517	-2.12056
Epsti1	0.95717	0.232883	3.39323	0.00660699	0.0839517	-2.11907
Colec12	0.632048	3.35	3.39302	0.00660942	0.0839517	-2.35398
D330045A20Rik	0.734878	1.29579	3.38664	0.00668163	0.0842138	-2.12415
Sparcl1	0.5598	5.25415	3.38546	0.00669518	0.0843122	-2.66829
Agt	1.12517	5.51927	3.38396	0.00671229	0.0844553	-2.68871
Rnase4	1.5453	2.67711	3.38153	0.00674017	0.0847336	-2.26322
Atp8b2	0.403311	3.07252	3.38082	0.00674827	0.0847358	-2.32636
Marcksl1	0.708878	3.34181	3.38051	0.00675188	0.0847358	-2.37334
Gm10275	0.803924	7.27392	3.37563	0.00680826	0.0850801	-2.65182
Tpm1	0.296221	6.09474	3.37462	0.00682009	0.0851555	-2.71252
Gsn	0.503751	5.85316	3.37214	0.006849	0.0852199	-2.71856
Chst2	0.723198	2.65634	3.37119	0.00686004	0.0852199	-2.27702
Tacstd2	1.06231	5.1186	3.36718	0.0069072	0.0857332	-2.6874
Rab25	0.480289	3.14977	3.35835	0.00701203	0.0866708	-2.37658
Acadvl	0.342184	8.6989	3.35714	0.00702661	0.0866708	-2.58401
Gm20594	0.393938	10.4634	3.35686	0.00702991	0.0866708	-2.49221
Cdh13	0.853493	1.69152	3.35118	0.0070985	0.0870973	-2.20193
Tlr4	0.879145	0.909642	3.35105	0.00710007	0.0870973	-2.16669
Mapk3	0.311829	5.93187	3.34522	0.0071711	0.0875413	-2.76475
Nptxr	0.804469	1.73773	3.34417	0.00718391	0.0875413	-2.21642
Wfdc2	0.652661	5.94711	3.34336	0.00719385	0.0875837	-2.76788
Abhd4	0.303094	5.73285	3.3392	0.00724526	0.0878518	-2.77321
Lpcat1	0.452826	2.85728	3.3362	0.00728246	0.0881573	-2.36466
Stxbp1	0.535538	2.7459	3.33479	0.00730002	0.0882972	-2.34965
Abca8a	1.04046	3.75934	3.33225	0.00733175	0.0884106	-2.53064
H2-Q6	0.31073	5.2737	3.32585	0.00741246	0.0892166	-2.77202
Pafah1b3	0.712636	2.96079	3.323	0.00744865	0.0895056	-2.40311
Rack1	0.546169	8.51487	3.31947	0.00749375	0.089974	-2.66039
Eif4ebp1	0.919435	3.96332	3.31714	0.00752373	0.0900972	-2.59475
Ccl2	1.42331	-0.175057	3.31648	0.00753221	0.0900972	-2.24887
Ifit2	0.582926	3.10984	3.31538	0.00754644	0.0900972	-2.44086
Gja5	0.665863	2.18651	3.3152	0.00754875	0.0900972	-2.30604
Wisp1	1.09133	0.352864	3.31372	0.00756782	0.0900972	-2.22546
Scd2	0.52505	6.35596	3.31362	0.0075691	0.0900972	-2.8093
C1qtnf1	0.719927	3.11588	3.31337	0.00757242	0.0900972	-2.44522
Abi3	0.664314	2.3451	3.31248	0.0075839	0.0900972	-2.32966
Creb3l3	2.51735	1.02497	3.31113	0.00760151	0.0900972	-2.22824
Abcc1	0.448579	4.33274	3.31104	0.00760268	0.0900972	-2.67354
Robo4	0.546367	3.64248	3.31061	0.00760824	0.0900972	-2.5451
Nucks1	0.235957	5.8495	3.30986	0.00761804	0.0901406	-2.82541
Dtx2	0.436786	3.25006	3.3083	0.00763833	0.0902355	-2.47712
Rgs4	0.758535	0.812186	3.30756	0.00764806	0.0902779	-2.22957
F2rl1	0.642785	4.54105	3.30645	0.0076626	0.0903769	-2.71656
Vopp1	0.551462	2.90073	3.30403	0.00769442	0.0906068	-2.42449
Slc15a3	0.830742	0.890554	3.30228	0.00771742	0.0908049	-2.23838
Elfn1	1.2789	1.05906	3.29929	0.00775709	0.0909934	-2.24693
Got1	0.268887	6.79016	3.29874	0.0077644	0.0909934	-2.81358
Wnt5a	0.574618	3.33744	3.29662	0.00779263	0.0912514	-2.51224
Rapgef4	0.548052	2.87175	3.29393	0.00782859	0.0913813	-2.43638
Gcnt4	0.516807	2.10281	3.29213	0.0078528	0.0914118	-2.33333
Tnfsf14	1.3313	-0.972457	3.29081	0.00787048	0.0914118	-2.36063
Rps8	0.665221	7.88029	3.28971	0.00788542	0.0914118	-2.75578
Icosl	0.415373	2.75567	3.28957	0.00788719	0.0914118	-2.4251
Sema7a	0.657228	3.39917	3.28541	0.00794366	0.0918636	-2.54217
Ndufa8	0.352365	6.91649	3.28356	0.00796893	0.0920108	-2.83222
Marcks	0.575739	3.52875	3.28292	0.00797757	0.0920108	-2.57025
Tmem19	0.397074	7.19519	3.28163	0.00799523	0.0920108	-2.81788
B2m	0.380474	7.08484	3.2786	0.00803687	0.0923454	-2.83027
Gng2	0.665309	1.88646	3.27653	0.00806543	0.0925167	-2.33557
Slc7a8	0.379289	6.96286	3.2757	0.00807696	0.0925167	-2.8429
Ephb4	0.263883	5.81656	3.274	0.00810045	0.0925855	-2.88658
Nr1i2	0.7753	3.25776	3.2739	0.00810186	0.0925855	-2.53572
Rps2	0.528364	9.55479	3.27113	0.00814041	0.0928816	-2.67827
Angpt2	1.21304	1.20579	3.26927	0.00816638	0.0931055	-2.29786
Egfl7	0.468539	4.94098	3.26777	0.00818749	0.0932334	-2.83843
Apod	1.28385	-0.584318	3.26741	0.00819253	0.0932334	-2.34763
Cdkn2aipnl	0.364817	4.1094	3.26563	0.00821758	0.0932552	-2.70964
Sema3c	0.677683	5.48457	3.2624	0.00826321	0.0936285	-2.89545
Aldoa	0.420736	9.66132	3.25539	0.00836309	0.0943389	-2.69936
Laptm5	0.607705	3.46857	3.25497	0.00836915	0.0943389	-2.60591
Asic2	1.02841	-0.838902	3.25263	0.00840279	0.0943389	-2.39242
Art4	1.08805	1.7764	3.25149	0.00841926	0.0943389	-2.36465
Frmd4a	0.367662	3.16323	3.24999	0.00844097	0.0943389	-2.55858
Rcsd1	0.494599	3.32151	3.24984	0.00844305	0.0943389	-2.58735
Gsdmd	0.600846	1.38631	3.24965	0.00844583	0.0943389	-2.33764
Tlk2	0.23469	5.15387	3.24819	0.00846711	0.0943389	-2.89467
Slc31a2	0.280236	3.93218	3.24737	0.00847902	0.0943997	-2.70675
Gnai2	0.30636	7.40504	3.2443	0.00852372	0.0948256	-2.86749
Homer3	0.532824	3.07933	3.24065	0.00857726	0.0951558	-2.55929
Lsp1	0.79331	2.36699	3.23824	0.0086129	0.0951558	-2.45216
Dram1	0.665329	2.32779	3.2377	0.00862087	0.0951558	-2.44782
Man1c1	0.889156	2.42475	3.23685	0.00863342	0.0951558	-2.46225
Egfl6	1.09144	2.72362	3.23606	0.00864521	0.0951558	-2.50769
H2-Eb1	0.672501	5.65186	3.23593	0.00864712	0.0951558	-2.94836
Erbb2	0.428705	6.37602	3.23474	0.00866483	0.0951558	-2.94397
Cnn3	0.30213	7.59063	3.23433	0.00867083	0.0951558	-2.87136
Gpi1	0.385002	8.88879	3.23313	0.00868877	0.0951558	-2.78214
Gprc5a	1.40963	0.235229	3.23196	0.00870622	0.0951558	-2.34401
Tspan14	0.254548	6.08719	3.23194	0.00870654	0.0951558	-2.95766
Jak3	0.389467	4.02997	3.23179	0.0087088	0.0951558	-2.75196
Itgb5	0.316968	6.90537	3.2303	0.00873106	0.0953282	-2.92421
Rpl6	0.545459	8.5322	3.22603	0.00879527	0.0954107	-2.81821
Apoc3	1.02529	2.04804	3.22394	0.00882697	0.0954107	-2.43576
Dapk2	1.1402	2.25927	3.22389	0.00882777	0.0954107	-2.46119
Cdh11	1.28783	1.59634	3.22276	0.0088449	0.0954107	-2.39416
Actb	0.421836	7.90204	3.22262	0.008847	0.0954107	-2.86876
Iqgap1	0.295971	6.45899	3.222	0.00885639	0.0954107	-2.96227
Slc5a1	0.428553	6.55087	3.22091	0.00887296	0.0954107	-2.95982
Pla2g15	0.299503	3.56309	3.21959	0.00889313	0.0954107	-2.68292
Pxmp4	0.409291	7.13071	3.21913	0.0089002	0.0954107	-2.92925
Col6a3	0.618006	2.99514	3.21898	0.00890251	0.0954107	-2.58054
Abcb1b	0.603505	4.3899	3.21897	0.0089026	0.0954107	-2.84042
Adgrf5	0.480822	6.34053	3.21857	0.00890872	0.0954107	-2.97312
Cd33	0.838358	1.06886	3.21829	0.00891301	0.0954107	-2.36877
Cotl1	0.405508	7.33995	3.21805	0.00891673	0.0954107	-2.91699
Rit1	0.344755	3.9855	3.21671	0.00893734	0.0954107	-2.76893
S1pr1	0.672038	3.3357	3.21669	0.00893765	0.0954107	-2.64528
Arap3	0.369618	4.38849	3.21586	0.0089503	0.0954526	-2.84547
Large	0.477846	3.52015	3.21023	0.0090373	0.0961014	-2.69052
Sept4	0.607379	3.44758	3.2078	0.0090751	0.096364	-2.68095
Mmp14	0.726955	3.06508	3.20584	0.00910581	0.0965505	-2.61447
Praf2	0.494526	2.7583	3.20418	0.00913176	0.0967101	-2.56544
Hs3st1	1.80204	-0.0253797	3.20376	0.00913842	0.0967101	-2.39293
Fam129a	0.707852	4.17972	3.20338	0.00914428	0.0967101	-2.82861
Pik3ap1	1.23234	-0.00635243	3.20201	0.00916585	0.0968097	-2.39447
Rarres2	1.03351	4.46135	3.20077	0.00918547	0.0968097	-2.88366
Rplp0	0.541401	9.34426	3.20071	0.00918639	0.0968097	-2.80916
Tubb5	0.442537	5.74727	3.20032	0.00919256	0.0968097	-3.01205
Tgfb1i1	0.56888	2.28374	3.1996	0.00920392	0.0968097	-2.50342
Nav1	0.346057	3.31158	3.19926	0.00920931	0.0968097	-2.66993
Elf4	0.621164	1.80891	3.19719	0.00924221	0.0968918	-2.45303
Hspa12b	0.500898	2.65695	3.19524	0.00927326	0.0970654	-2.56405
Brsk1	0.693464	1.10591	3.18804	0.00938872	0.0977171	-2.41598
Fgb	2.49528	1.05345	3.1874	0.00939913	0.0977562	-2.41457
4931406P16Rik	0.268756	4.92218	3.1853	0.00943307	0.0978629	-2.97745
G6pdx	0.501833	5.04133	3.18476	0.00944183	0.0978629	-2.99192
Cbfa2t3	0.460854	2.98127	3.18463	0.00944391	0.0978629	-2.63492
Cct7	0.295157	6.93178	3.18382	0.00945707	0.0978629	-3.00237
Foxc1	0.830629	3.11394	3.18372	0.00945881	0.0978629	-2.65985
Cyp4f18	1.0305	-0.170758	3.17954	0.00952708	0.0983907	-2.43314
Nol3	0.513549	3.44572	3.17758	0.00955928	0.098654	-2.73123
Gngt2	1.02411	0.894715	3.17651	0.00957689	0.0986757	-2.42493
Vps13c	0.375106	4.28085	3.1757	0.00959013	0.0986757	-2.89446
Specc1	0.313821	4.52512	3.17537	0.00959559	0.0986757	-2.93767
Tmem50a	0.330746	5.45776	3.175	0.00960168	0.0986757	-3.04396
Mgp	0.907956	4.40153	3.17397	0.00961885	0.0986829	-2.91918
Pfkfb4	0.381192	3.19703	3.17374	0.00962264	0.0986829	-2.69143
Cd53	0.766819	1.26711	3.17324	0.00963088	0.0986829	-2.4472
Pear1	0.406815	4.80126	3.17293	0.00963596	0.0986829	-2.98311
Eci2	0.333215	7.19568	3.17109	0.00966655	0.0989129	-3.00728
Xpnpep2	0.43354	2.86412	3.17077	0.00967187	0.0989129	-2.63778
Hadha	0.365221	8.11414	3.16753	0.00972601	0.0993029	-2.94748
Prkag2	0.319917	5.81697	3.16688	0.00973679	0.0993029	-3.07072
Psmb8	0.659836	2.77625	3.16525	0.00976428	0.0993739	-2.63227
Gpx4	0.393945	9.11739	3.16142	0.00982882	0.0998266	-2.88941
Myc	0.949832	2.95819	3.16017	0.00984997	0.0999358	-2.67137
Syk	0.830054	1.01161	3.1578	0.00989018	0.100086	-2.45724
Lmcd1	0.41408	3.3379	3.15512	0.00993607	0.100101	-2.74853
Mfsd10	0.380436	3.45464	3.15454	0.00994588	0.100101	-2.77152
Il4ra	0.329783	4.16163	3.15145	0.00999892	0.100291	-2.91343
Lgals3bp	0.385574	4.95599	3.15123	0.0100027	0.100291	-3.03988
Rnps1	0.295456	5.35426	3.15113	0.0100045	0.100291	-3.07813
L1cam	0.356829	4.71472	3.1483	0.0100534	0.100484	-3.01321
Clec7a	1.11736	0.718799	3.1465	0.0100846	0.100484	-2.46472
Capg	0.980663	3.55413	3.14602	0.010093	0.100484	-2.80478
Fam129b	0.398879	5.27573	3.14503	0.0101101	0.100484	-3.08252
Card11	1.15531	-0.564957	3.14471	0.0101157	0.100484	-2.50498
Adck2	0.354025	4.38063	3.1432	0.010142	0.100572	-2.96794
Tlr2	1.02287	0.977954	3.14245	0.0101551	0.100624	-2.47883
Slit3	0.700372	2.18722	3.14212	0.010161	0.100624	-2.58333
Idh1	0.419362	8.97015	3.1391	0.0102139	0.101015	-2.93667
Tmem180	0.482734	3.89653	3.1387	0.0102211	0.101015	-2.88371
Oasl2	0.704176	2.4933	3.13381	0.0103076	0.10156	-2.63928
Spn	0.890735	1.25877	3.13005	0.0103746	0.101838	-2.51265
Samd4	0.635041	1.74358	3.12982	0.0103787	0.101838	-2.55261
Zfp395	0.514664	4.65793	3.12916	0.0103905	0.101838	-3.03752
Slc4a1	0.753376	5.39071	3.12894	0.0103944	0.101838	-3.11875
Col5a1	0.729787	2.40373	3.12865	0.0103996	0.101838	-2.63454
Srxn1	0.598701	6.39449	3.12847	0.0104029	0.101838	-3.12586
Tmsb4x	0.463149	6.62013	3.12816	0.0104083	0.101838	-3.11565
Slc38a1	0.763212	1.5403	3.12723	0.010425	0.101874	-2.53805
Dsp	0.351108	4.82194	3.12552	0.0104559	0.102032	-3.06704
Slc25a22	0.757089	4.96139	3.12502	0.0104648	0.102046	-3.08545
Plekho2	0.599208	2.17193	3.12467	0.0104712	0.102046	-2.60938
Relb	0.686706	2.28963	3.12411	0.0104813	0.102076	-2.62588
Rpl13	0.599554	8.28573	3.12249	0.0105105	0.102176	-3.01203
Plk2	0.88361	3.04172	3.12239	0.0105124	0.102176	-2.74864
Gpr183	0.969774	-1.01169	3.1213	0.0105322	0.102226	-2.57441
Rapgef5	0.693852	2.63705	3.1204	0.0105484	0.102226	-2.68329
Slc35f1	0.540313	2.13181	3.12024	0.0105514	0.102226	-2.61137
Wars	0.227188	5.19321	3.11899	0.0105742	0.102363	-3.12001
Tacc1	0.316166	5.59932	3.11741	0.010603	0.102515	-3.15008
Fblim1	0.678457	3.04857	3.11575	0.0106334	0.102741	-2.76088
Svep1	0.829351	3.12255	3.1123	0.0106969	0.103219	-2.78004
Asap1	0.572833	4.40311	3.11078	0.010725	0.103286	-3.02722
Epha2	0.531684	2.71912	3.10856	0.0107661	0.103614	-2.71596
Capn10	0.267162	4.77516	3.1057	0.0108193	0.104058	-3.09473
Synpo2	0.753949	1.55081	3.10137	0.0109004	0.104633	-2.57918
Impdh1	0.456472	2.94512	3.09767	0.0109703	0.105016	-2.7724
Lfng	0.661652	2.60761	3.09763	0.010971	0.105016	-2.71585
Birc3	0.365253	3.17619	3.09702	0.0109826	0.105016	-2.8153
B4galt6	0.456513	3.72477	3.09609	0.0110002	0.105042	-2.922
Tcf7l1	0.732257	2.4311	3.09251	0.0110683	0.10535	-2.69714
Jup	0.239898	7.26998	3.08812	0.0111526	0.105936	-3.14447
Kng2	0.379683	8.03639	3.08572	0.0111988	0.106105	-3.09284
Cdc42ep2	0.60699	2.38834	3.08511	0.0112107	0.106105	-2.70288
Aebp1	0.482444	5.63327	3.08443	0.0112238	0.106105	-3.20811
Lilrb4a	1.06904	0.162931	3.0844	0.0112244	0.106105	-2.55299
Sgip1	0.793212	2.21928	3.08411	0.01123	0.106105	-2.68079
Tcf21	0.571033	3.83947	3.08389	0.0112343	0.106105	-2.96523
Cry1	0.637299	3.37808	3.08297	0.0112521	0.106136	-2.87677
Kcnd3	0.897431	1.03545	3.08111	0.0112882	0.10618	-2.57378
Cds2	0.254518	6.92256	3.08062	0.0112978	0.10618	-3.18004
Sepn1	0.420964	2.08731	3.07972	0.0113154	0.106256	-2.67064
Cd74	0.630862	6.75103	3.0787	0.0113353	0.106307	-3.19346
Slc25a1	0.293452	6.84238	3.07791	0.0113509	0.106359	-3.18952
Iqgap2	0.334004	6.21247	3.07768	0.0113553	0.106359	-3.21981
Mrc2	0.608252	3.81749	3.07597	0.0113889	0.106393	-2.97426
Rtn4rl2	1.08697	0.0650648	3.07529	0.0114023	0.106393	-2.56761
Srgap3	0.327615	3.74529	3.07337	0.0114401	0.106649	-2.96437
C1qc	0.809555	2.80548	3.07257	0.011456	0.106649	-2.78956
Zbtb18	0.246422	5.11765	3.07242	0.0114589	0.106649	-3.19277
Rps3a1	0.56565	8.44304	3.07078	0.0114914	0.10675	-3.08902
Rps3	0.595258	8.40965	3.06944	0.0115179	0.106898	-3.09367
Eef1a1	0.439618	12.1468	3.06924	0.0115219	0.106898	-2.91099
Nsmce1	0.346772	3.76773	3.0672	0.0115626	0.10714	-2.97922
Ptch2	1.04607	0.813003	3.06555	0.0115957	0.107293	-2.58703
Cd200	0.40481	4.52294	3.06246	0.0116576	0.107548	-3.13014
Fcgr1	1.05408	0.109174	3.06094	0.0116883	0.107548	-2.5868
Ccdc92	0.562712	2.29069	3.06087	0.0116897	0.107548	-2.72808
Maoa	0.687159	3.72575	3.0602	0.0117032	0.107548	-2.98272
Zwint	0.231382	6.42031	3.05989	0.0117094	0.107548	-3.2426
Adgrg6	0.622647	1.70038	3.05903	0.0117269	0.107548	-2.65952
Eef1g	0.383772	7.97147	3.05896	0.0117283	0.107548	-3.14333
Irf1	0.538946	3.63764	3.0588	0.0117316	0.107548	-2.96776
Ptprm	0.326801	3.48246	3.05861	0.0117355	0.107548	-2.93775
Adssl1	0.653154	2.44251	3.05805	0.0117468	0.107548	-2.75481
Tnfaip8l1	1.17704	-0.990762	3.05708	0.0117665	0.107548	-2.65245
Vgll3	0.8022	-0.264754	3.057	0.0117681	0.107548	-2.60357
Pigf	0.35623	3.22022	3.05656	0.0117771	0.107548	-2.89094
Mreg	0.640536	1.78028	3.05621	0.0117841	0.107548	-2.67227
Sh3bgrl3	0.684714	5.00979	3.05595	0.0117896	0.107548	-3.20936
Dhrs3	0.534202	7.18026	3.05423	0.0118246	0.107734	-3.20869
Thbs2	0.4883	2.39129	3.05122	0.0118861	0.108227	-2.75824
Ksr1	0.510441	2.42606	3.05065	0.011898	0.108268	-2.76436
Ldb2	0.628834	2.97185	3.04971	0.0119173	0.108377	-2.85649
Nfe2l1	0.257273	7.5465	3.04737	0.0119655	0.108568	-3.19459
Eef1b2	0.602991	6.98973	3.04721	0.0119688	0.108568	-3.23318
Gbp2	0.504622	2.82851	3.04688	0.0119758	0.108568	-2.83583
Fam49a	0.505815	1.74736	3.04611	0.0119917	0.108568	-2.68471
Fam26e	1.07201	-0.846252	3.04604	0.011993	0.108568	-2.65407
Nos3	0.616745	3.10544	3.04583	0.0119974	0.108568	-2.88735
Sspn	0.596142	2.69062	3.04305	0.0120553	0.108793	-2.81869
Agpat9	0.476544	3.08287	3.04253	0.0120662	0.108793	-2.88865
Guk1	0.32016	5.59117	3.04196	0.012078	0.108793	-3.27941
Lcp1	0.401364	4.71253	3.0415	0.0120876	0.108793	-3.19564
Ckb	0.620555	5.72794	3.04143	0.012089	0.108793	-3.28486
Zfp574	0.277549	4.1844	3.03995	0.01212	0.10893	-3.10738
Rpl7	0.451202	8.27604	3.03987	0.0121217	0.10893	-3.15368
Grina	0.265928	9.13423	3.03894	0.0121411	0.10893	-3.0964
Fgd5	0.463642	3.69509	3.03894	0.0121412	0.10893	-3.01254
Echdc1	0.245878	5.96495	3.03816	0.0121576	0.10901	-3.29241
Pcdhgb7	0.946238	0.700559	3.03655	0.0121915	0.109181	-2.62607
Nrp1	0.254494	6.57615	3.03506	0.0122229	0.10933	-3.27785
Asb11	1.1654	0.227819	3.03376	0.0122504	0.109375	-2.62383
Sipa1	0.383631	3.67185	3.03134	0.0123017	0.10967	-3.02076
Pla2r1	0.651667	2.73494	3.03065	0.0123163	0.109697	-2.84649
Arhgef15	0.333778	3.92129	3.02939	0.0123431	0.10987	-3.07358
Abcg1	0.578673	2.30272	3.02848	0.0123627	0.10991	-2.78212
Sphk1	0.58394	2.437	3.02563	0.0124236	0.110162	-2.80663
Serpina1b	1.84252	2.44303	3.02509	0.0124354	0.110162	-2.80844
Adm	0.493104	2.65311	3.02491	0.0124391	0.110162	-2.84219
Mrps6	0.508996	5.60451	3.02419	0.0124546	0.110194	-3.31052
Lyl1	0.843839	0.600193	3.02257	0.0124896	0.110331	-2.64374
Capn5	0.418126	3.56607	3.02225	0.0124964	0.110331	-3.01511
Slc27a1	0.375193	6.52367	3.02139	0.012515	0.110331	-3.30389
Sema6d	0.511653	2.49231	3.02139	0.012515	0.110331	-2.82207
Apobec3	0.615653	3.52439	3.01658	0.0126196	0.110985	-3.01645
Prdx2	0.253422	7.27691	3.01637	0.0126242	0.110985	-3.26693
Mal	0.275721	7.70184	3.01502	0.0126537	0.111096	-3.23848
Ifi44	0.419062	3.10788	3.01497	0.0126548	0.111096	-2.93908
Sox8	1.4327	-1.28548	3.01369	0.0126829	0.111144	-2.73411
Ggt6	0.427637	4.26674	3.01219	0.0127157	0.11126	-3.17022
Dcdc2a	0.802754	3.12578	3.00961	0.0127727	0.111531	-2.95134
Mapk8ip2	1.03734	-0.794623	3.00679	0.0128351	0.11176	-2.70034
Sfn	0.908717	2.18436	3.00605	0.0128515	0.11176	-2.80161
Cldn7	0.591099	3.7371	3.0032	0.012915	0.112072	-3.08111
Pknox2	0.646202	0.351674	3.00305	0.0129185	0.112072	-2.66786
Tead2	0.60309	1.14897	3.00226	0.0129361	0.112159	-2.70024
Rps7	0.587211	8.04769	2.99885	0.0130126	0.11249	-3.24035
Ppia	0.285124	9.12591	2.99681	0.0130586	0.112755	-3.16848
Hn1l	0.29888	4.88347	2.99305	0.0131438	0.113154	-3.30196
Ggta1	0.555086	2.17589	2.99273	0.013151	0.113154	-2.82185
Foxp1	0.339961	4.10795	2.99218	0.0131636	0.113196	-3.17362
Rtn1	0.590642	1.47959	2.98883	0.0132403	0.113656	-2.7478
Slc37a2	1.00568	0.342511	2.98769	0.0132663	0.113799	-2.68981
Comtd1	0.680517	2.98693	2.98742	0.0132725	0.113799	-2.96232
Col4a2	0.411097	6.62269	2.98636	0.0132968	0.113807	-3.359
Ppl	0.656001	2.0408	2.98636	0.013297	0.113807	-2.814
Emid1	0.854059	1.49077	2.98604	0.0133043	0.113807	-2.75317
1700020L24Rik	0.948049	-0.184503	2.98519	0.0133238	0.113851	-2.69839
Vat1	0.500879	5.6372	2.98485	0.0133317	0.113851	-3.37936
Plat	0.339695	5.88887	2.9842	0.0133468	0.113905	-3.38533
Dynlt1b	0.353313	4.5735	2.98288	0.0133772	0.114059	-3.27444
Pcolce	0.285858	5.90548	2.98169	0.0134048	0.114144	-3.38962
Myo1f	0.735062	0.940037	2.97751	0.0135021	0.114584	-2.72449
Akr1c19	0.673531	5.17841	2.9766	0.0135234	0.114584	-3.36298
Ada	0.81028	0.744513	2.97641	0.0135278	0.114584	-2.71652
Pbdc1	0.378281	3.16607	2.97419	0.0135799	0.114828	-3.01784
Rpl4	0.467978	9.05703	2.97341	0.0135983	0.114917	-3.21263
Ogn	0.576433	3.34772	2.97106	0.0136537	0.115187	-3.05812
Col4a1	0.401859	6.91515	2.97049	0.0136672	0.115231	-3.36938
Zeb1	0.409601	3.1384	2.96986	0.0136822	0.115231	-3.0198
Rpl8	0.542798	8.562	2.96985	0.0136825	0.115231	-3.25251
Plec	0.309074	6.03841	2.96648	0.0137624	0.115582	-3.4149
Filip1l	0.581531	3.01542	2.96642	0.0137637	0.115582	-3.00237
Tubb2b	0.572459	3.57181	2.96558	0.0137839	0.115621	-3.11149
Fmnl2	0.490905	3.41392	2.96491	0.0137997	0.11567	-3.08137
Eif3h	0.348297	7.20936	2.96467	0.0138055	0.11567	-3.36012
Mdfic	0.380946	3.62271	2.9606	0.0139032	0.116224	-3.13003
Zbtb38	0.286169	5.53076	2.95972	0.0139243	0.116272	-3.41788
Arrb2	0.415697	3.36078	2.95875	0.0139477	0.116272	-3.08124
Clcnka	0.650656	5.42881	2.95866	0.0139499	0.116272	-3.41376
Gm15500	0.528779	8.62893	2.95805	0.0139648	0.116272	-3.26784
Rtkn	0.306925	5.47343	2.95792	0.013968	0.116272	-3.41786
Gdf10	0.476322	2.43462	2.95362	0.0140723	0.116972	-2.92326
Tamm41	0.471749	3.42066	2.95125	0.0141301	0.117177	-3.10557
Ddrgk1	0.345663	7.52565	2.95065	0.0141448	0.117177	-3.36158
Slc43a1	0.980782	0.682918	2.9499	0.0141633	0.117177	-2.7532
Agfg2	0.313393	5.53024	2.94967	0.0141688	0.117177	-3.4351
F11r	0.195253	6.67759	2.94868	0.0141932	0.117313	-3.42063
Htra3	1.78985	-1.09913	2.94802	0.0142093	0.117349	-2.79783
Sgms1	0.291056	6.07193	2.94698	0.0142349	0.117349	-3.44774
Rab30	1.00923	1.57174	2.94639	0.0142496	0.117349	-2.8229
Mnda	0.877369	0.671426	2.94579	0.0142643	0.117349	-2.7588
Kcnt1	0.85054	3.28416	2.94527	0.0142773	0.117349	-3.08883
Rasip1	0.578382	3.91724	2.94359	0.014319	0.117559	-3.21794
H2-DMb2	1.49612	-0.790468	2.94025	0.0144019	0.118108	-2.78565
Plpp5	0.588022	3.19241	2.93887	0.0144365	0.118187	-3.08168
Sort1	0.336009	5.52134	2.93861	0.014443	0.118187	-3.45365
Ctbp2	0.266887	4.83383	2.93851	0.0144454	0.118187	-3.38872
Adtrp	0.393403	6.76173	2.93805	0.0144569	0.118187	-3.43415
Slc41a3	0.74697	1.28455	2.93683	0.0144876	0.118187	-2.81082
Lrrc8c	0.579043	2.79463	2.93641	0.0144981	0.118187	-3.01176
Gsr	0.491118	7.12155	2.93593	0.0145101	0.118187	-3.4153
Ptpn14	0.365975	4.72321	2.93584	0.0145125	0.118187	-3.37785
Klrk1	1.27895	-1.16895	2.93569	0.0145161	0.118187	-2.81885
Golim4	0.245048	4.7536	2.93164	0.0146185	0.118699	-3.3895
Hdgfrp3	0.356494	3.12493	2.9316	0.0146193	0.118699	-3.08081
Cfi	0.808717	2.05713	2.92868	0.0146935	0.11917	-2.90836
Abhd8	0.336537	4.06695	2.92814	0.0147072	0.119215	-3.27416
Abtb2	0.378365	4.22298	2.92646	0.0147501	0.119497	-3.30769
Cd320	0.331262	4.35766	2.92338	0.014829	0.120004	-3.33828
Etnk1	0.356045	7.57923	2.92198	0.0148651	0.120087	-3.4066
Irak3	0.823655	0.380762	2.92171	0.0148719	0.120087	-2.78524
Rps5	0.634544	7.44134	2.92093	0.0148921	0.120184	-3.41853
Scamp4	0.231467	5.38527	2.91916	0.0149378	0.120359	-3.4785
Mob3a	0.554205	2.65528	2.91914	0.0149384	0.120359	-3.01577
Prelid2	0.930858	0.572283	2.91625	0.0150133	0.12073	-2.79849
Ttc3	0.26093	5.64197	2.91558	0.0150309	0.12073	-3.49841
Slc7a1	0.4814	2.68945	2.91504	0.015045	0.12073	-3.02839
Igsf10	1.17797	-0.988226	2.91484	0.0150502	0.12073	-2.83109
Stim1	0.339642	4.07138	2.91347	0.0150859	0.120854	-3.29989
Nkap	0.280435	4.0629	2.91291	0.0151006	0.120871	-3.29916
Cnp	0.543459	2.83051	2.91048	0.0151642	0.121023	-3.06084
Spsb1	0.81849	1.63602	2.9103	0.015169	0.121023	-2.88618
Plekhg1	0.44775	3.06594	2.90869	0.0152113	0.121294	-3.10755
Mcoln2	1.91155	-0.161519	2.90567	0.0152913	0.121602	-2.80698
Gm13301	1.47864	-0.122606	2.90183	0.0153934	0.12215	-2.81169
Mr1	0.455759	2.60664	2.90021	0.0154365	0.122261	-3.03842
Adam19	0.727525	0.668919	2.90006	0.0154406	0.122261	-2.82613
Mcam	0.48991	3.71275	2.89876	0.0154754	0.122271	-3.25219
Rbms3	0.509511	2.64046	2.89853	0.0154817	0.122271	-3.04695
Gng11	0.535793	2.67461	2.89792	0.0154979	0.122271	-3.05384
Elf5	1.00185	0.256823	2.89677	0.015529	0.122432	-2.8189
Cyr61	0.998035	4.19445	2.89624	0.0155432	0.122478	-3.35344
Sco2	0.512229	2.80609	2.89568	0.0155584	0.122533	-3.0808
Nfkbie	0.655607	1.85897	2.89502	0.0155761	0.122542	-2.93629
Plekhb1	0.563094	4.17056	2.89502	0.0155762	0.122542	-3.3508
Ckmt1	0.430948	5.38936	2.89448	0.0155907	0.12259	-3.52107
Pi4k2a	0.20669	5.68317	2.89153	0.0156706	0.123021	-3.54106
Sigirr	0.277571	6.46598	2.89064	0.0156948	0.123122	-3.5309
4930578C19Rik	1.24118	-0.345869	2.88944	0.0157274	0.123158	-2.83308
Tsku	0.728992	5.25643	2.88534	0.0158398	0.12374	-3.52638
Tppp	0.555446	2.56408	2.8851	0.0158464	0.12374	-3.05589
Pold1	0.368858	3.25096	2.88367	0.0158856	0.12398	-3.18498
Rps16-ps3	0.920165	0.692656	2.88329	0.0158961	0.123996	-2.85198
Lancl3	0.68682	1.27277	2.88234	0.0159223	0.124034	-2.89353
Ccnd3	0.27056	6.73228	2.88218	0.0159268	0.124034	-3.53149
Emp1	0.350858	4.5079	2.88003	0.0159862	0.124369	-3.43876
Psap	0.464782	10.8003	2.87619	0.0160931	0.125105	-3.28847
Rps6	0.518388	8.2329	2.87549	0.0161127	0.125154	-3.4369
Manbal	0.315745	4.04971	2.8719	0.0162131	0.125669	-3.36594
Angptl2	0.342683	5.13537	2.87008	0.0162644	0.125792	-3.54124
Tmem37	0.550483	5.79884	2.86951	0.0162804	0.125792	-3.58125
Abca13	0.293937	8.23941	2.86563	0.0163903	0.126403	-3.45318
Dstn	0.250545	7.76148	2.86518	0.0164031	0.126403	-3.48981
Abcb1a	0.542797	3.97654	2.86499	0.0164088	0.126403	-3.36279
Rps16	0.719867	7.1755	2.86491	0.016411	0.126403	-3.53307
Ptpre	0.635073	1.13301	2.86414	0.0164328	0.126504	-2.90942
Ppp2cb	0.233187	5.29431	2.86279	0.0164713	0.126668	-3.56823
Adra1d	1.10482	-0.790569	2.8621	0.016491	0.126683	-2.88659
Lyplal1	0.567118	5.64514	2.85949	0.016566	0.126931	-3.59464
Lpar1	0.6705	1.40089	2.85679	0.0166436	0.127326	-2.94501
Myd88	0.271982	3.96595	2.8527	0.0167622	0.127967	-3.38139
Grrp1	0.919163	2.03494	2.85134	0.0168018	0.12807	-3.02893
Ppp1r2	0.23671	6.29054	2.84991	0.0168433	0.12832	-3.60795
Camk1d	0.652342	0.841242	2.84961	0.0168523	0.128322	-2.91025
Pcdh18	0.578856	1.65145	2.84569	0.0169672	0.128838	-2.98921
Macc1	1.13251	-0.213378	2.84525	0.0169802	0.128838	-2.89069
Oma1	0.271163	4.45164	2.84521	0.0169814	0.128838	-3.48816
Alg1	0.272572	5.3477	2.84409	0.0170142	0.12902	-3.60435
Lrp8	1.21654	0.805596	2.84058	0.0171182	0.129541	-2.92152
Fasn	0.425413	6.0552	2.83663	0.0172361	0.130111	-3.63719
Rps10	0.680928	7.24471	2.8365	0.0172398	0.130111	-3.57674
Hsd17b2	0.791906	3.29831	2.83598	0.0172555	0.130111	-3.27381
A530084C06Rik	0.911936	0.405832	2.83435	0.0173043	0.130288	-2.91207
Reep3	0.184298	6.22476	2.83401	0.0173144	0.130288	-3.63749
Arl2bp	0.277537	5.16132	2.83243	0.017362	0.130579	-3.6081
Slc22a14	2.21271	-0.705299	2.83203	0.017374	0.130603	-2.92175
Mpzl1	0.534314	3.99552	2.8309	0.0174082	0.130793	-3.42424
Chrna2	0.867225	0.221015	2.82901	0.0174653	0.130852	-2.91494
Zyx	0.249805	5.74099	2.82856	0.017479	0.130852	-3.65025
Cyp20a1	0.414074	3.85064	2.82828	0.0174873	0.130852	-3.39903
Them6	0.505745	4.42833	2.82667	0.0175363	0.131018	-3.51553
Impdh2	0.24787	5.21527	2.82608	0.0175542	0.131019	-3.62397
Krt18	1.22591	3.5206	2.82488	0.0175909	0.131226	-3.33712
Ifngr2	0.311634	4.25531	2.82385	0.0176222	0.131393	-3.48795
Rara	0.304281	4.25924	2.82232	0.0176691	0.131599	-3.4913
Gins2	0.572309	2.92406	2.81865	0.017782	0.131947	-3.22945
Nbl1	0.78566	2.28178	2.81793	0.0178042	0.131947	-3.11894
Stx2	0.241444	3.96653	2.81651	0.0178482	0.13214	-3.44258
Ppcs	0.246343	5.24627	2.8147	0.0179043	0.132282	-3.64623
Anp32a	0.395249	7.02585	2.81425	0.0179184	0.132282	-3.62954
Slamf9	0.617373	1.7781	2.81337	0.0179456	0.132282	-3.05528
Tmem119	0.86955	2.40758	2.81234	0.0179778	0.132282	-3.14813
Rnf144b	0.720673	1.34168	2.81213	0.0179843	0.132282	-3.0081
Abcc2	0.331039	8.76475	2.81101	0.0180194	0.132406	-3.50783
Wdr83os	0.260665	4.64895	2.81047	0.0180362	0.132464	-3.58018
Kirrel	0.599844	3.18746	2.80854	0.0180969	0.132834	-3.29733
Zfp36l1	0.326139	6.67084	2.80796	0.0181149	0.132834	-3.66177
Dgcr6	0.251814	6.31082	2.80771	0.0181228	0.132834	-3.67933
Pcdhga8	0.76863	2.84216	2.80739	0.018133	0.132842	-3.23258
Tigd2	0.24842	3.91337	2.80669	0.018155	0.132938	-3.44823
Lrrfip1	0.273888	4.97094	2.80558	0.0181899	0.133115	-3.63316
Kctd7	0.556422	1.27438	2.80535	0.0181974	0.133115	-3.01196
Pxdc1	0.738347	1.66404	2.80474	0.0182164	0.133175	-3.0549
Kcnq1	0.30192	5.25753	2.80437	0.0182281	0.133175	-3.66484
Adgre1	0.689285	1.70157	2.80423	0.0182327	0.133175	-3.06022
Hsd17b7	0.314483	4.80938	2.80382	0.0182457	0.133204	-3.61524
Gli3	0.807457	-0.647514	2.80189	0.0183069	0.133386	-2.9591
Smad1	0.291182	3.49045	2.80145	0.0183207	0.13342	-3.37017
Rab43	0.22458	6.29267	2.80106	0.0183332	0.133445	-3.69139
H2-D1	0.304989	7.8919	2.79983	0.0183724	0.133598	-3.59111
Cldn19	0.551227	4.1021	2.79868	0.0184091	0.133673	-3.5002
Cnrip1	0.778357	0.218781	2.79754	0.0184455	0.133673	-2.95975
Aip	0.28963	5.34208	2.79546	0.0185121	0.133804	-3.687
Cep170	0.353284	2.60799	2.79392	0.0185617	0.133914	-3.21214
Cd82	0.356901	6.2144	2.7934	0.0185784	0.133968	-3.70721
Ankrd1	1.09244	-0.166132	2.78786	0.018758	0.134999	-2.96927
Fcer1g	0.849568	0.967506	2.78672	0.018795	0.135199	-3.01349
Il1rl1	0.771186	0.83797	2.78626	0.0188102	0.135242	-3.00467
H2-Q4	0.343252	4.98603	2.78412	0.0188801	0.13563	-3.67148
Crispld2	0.709226	4.12334	2.78384	0.0188893	0.13563	-3.52955
Mrps25	0.283413	5.38095	2.78279	0.0189238	0.135793	-3.7114
Arl6ip5	0.205712	5.30053	2.78219	0.0189436	0.135836	-3.70641
Actn4	0.267207	8.41368	2.78204	0.0189483	0.135836	-3.58221
Arg2	1.09627	1.99019	2.78116	0.0189773	0.135845	-3.13455
Mnat1	0.28156	3.81823	2.77976	0.0190237	0.136045	-3.47396
Rpl14	0.65083	7.55693	2.77815	0.0190769	0.136227	-3.6534
Acsl4	0.326533	6.02414	2.77743	0.0191006	0.136255	-3.7388
Kcnn4	0.770525	-0.19753	2.77691	0.019118	0.136255	-2.98442
Stra6	1.25677	1.75802	2.77459	0.019195	0.136671	-3.11386
Aqp2	0.695998	7.81056	2.77118	0.019309	0.137151	-3.64598
Dock2	0.744104	1.28377	2.76968	0.0193591	0.137441	-3.06765
Il6ra	0.505039	2.6637	2.76918	0.0193762	0.137495	-3.26243
Itga6	0.232607	5.84314	2.76845	0.0194007	0.137587	-3.75462
Cd24a	0.383178	6.75926	2.76769	0.0194261	0.137587	-3.72545
Fam13a	0.311383	6.1258	2.76702	0.0194489	0.137587	-3.75455
Ifit3	0.586935	3.31041	2.76654	0.0194649	0.137587	-3.39174
Ccl9	0.814223	0.93807	2.76576	0.0194915	0.137587	-3.04275
Fth1	0.277607	11.669	2.76574	0.0194922	0.137587	-3.43787
Gdf15	1.85536	2.89776	2.76508	0.0195145	0.137603	-3.31261
Uba7	0.421975	2.67971	2.76463	0.0195297	0.137603	-3.27275
Isyna1	0.29763	5.42329	2.76443	0.0195364	0.137603	-3.74566
Cttnbp2nl	0.255985	3.98508	2.76396	0.0195524	0.137603	-3.53493
Tubb6	0.413722	3.29396	2.76395	0.0195527	0.137603	-3.39272
Myo1c	0.204305	7.42102	2.76374	0.0195599	0.137603	-3.68797
Hic1	0.626843	2.20689	2.76232	0.0196081	0.13781	-3.19674
Bmp1	0.686387	3.33361	2.76066	0.0196647	0.137944	-3.40621
Sorcs2	0.839251	-1.06967	2.76019	0.0196806	0.13799	-3.0312
Chst9	0.791935	-0.103026	2.7585	0.0197385	0.138155	-3.01
Etfb	0.360563	8.52585	2.75826	0.0197467	0.138155	-3.61424
Msantd3	0.687589	0.785308	2.758	0.0197559	0.138155	-3.0432
Lrrc3b	1.20753	-1.01383	2.75748	0.0197734	0.138179	-3.03178
Nod1	0.260368	3.7386	2.75639	0.019811	0.138348	-3.49664
Apoe	1.31441	8.49767	2.75623	0.0198164	0.138348	-3.61974
Swi5	0.291217	6.72304	2.75587	0.0198289	0.138369	-3.74766
Irf2bpl	0.397342	6.0247	2.75549	0.0198419	0.138382	-3.77621
Sh3bp4	0.475101	4.7811	2.75501	0.0198586	0.138382	-3.69432
Runx2	0.750767	0.316502	2.75441	0.0198794	0.138396	-3.02433
Nt5c2	0.318273	6.31298	2.75435	0.0198813	0.138396	-3.7703
Ccr1	1.14841	-1.1692	2.75357	0.0199081	0.138462	-3.04497
Mettl7a2	1.50952	6.94478	2.75304	0.0199264	0.138524	-3.73907
Endod1	0.41305	3.968	2.75151	0.0199796	0.138696	-3.55237
St6galnac6	0.431726	2.22575	2.75013	0.0200275	0.138898	-3.21926
Ankrd50	0.334505	4.0958	2.74975	0.0200406	0.138923	-3.58148
Daam2	0.44931	3.62804	2.74875	0.0200755	0.138949	-3.48654
Tgif1	0.438637	3.7447	2.74765	0.020114	0.138973	-3.51256
Rcc2	0.246112	4.71673	2.74702	0.0201358	0.138977	-3.69843
Ednra	0.542908	1.10676	2.7468	0.0201434	0.138977	-3.08568
Slc25a4	0.349404	8.30923	2.74655	0.0201524	0.138977	-3.65003
Msrb3	0.36296	2.73735	2.74553	0.020188	0.139157	-3.31451
Bmp4	0.271885	5.20496	2.74508	0.0202039	0.139201	-3.7611
Npc2	0.348878	6.81524	2.74287	0.0202816	0.139671	-3.76439
Smad3	0.217231	5.16358	2.7405	0.0203649	0.140075	-3.76499
Pirb	0.510726	1.61185	2.74033	0.0203712	0.140075	-3.14947
Nt5c3b	0.543069	2.96864	2.73994	0.0203849	0.140075	-3.36763
Tinagl1	0.391232	5.57144	2.73985	0.0203879	0.140075	-3.79584
2310007B03Rik	0.85938	1.45829	2.73918	0.0204118	0.140174	-3.1333
Mrpl23	0.642701	1.63693	2.73878	0.0204258	0.140205	-3.15495
Cox7a2l	0.379327	6.82927	2.73362	0.0206095	0.141241	-3.77926
Lamb2	0.270366	5.7867	2.73346	0.0206153	0.141241	-3.81344
Crls1	0.249265	4.89356	2.72927	0.0207658	0.141846	-3.75326
Tmed3	0.213134	5.01993	2.72903	0.0207743	0.141846	-3.76906
Pla2g7	0.726158	3.68406	2.72886	0.0207808	0.141846	-3.53144
Klf4	0.483327	3.17277	2.7284	0.0207972	0.141892	-3.42714
Rhod	0.524059	3.72104	2.7278	0.0208188	0.141974	-3.54086
Prrg4	0.525952	2.76761	2.72706	0.0208456	0.142027	-3.35033
Il10rb	0.297952	5.21915	2.72601	0.0208838	0.142153	-3.79486
Klhl25	0.386708	3.14293	2.72475	0.0209294	0.142179	-3.42719
Parp14	0.548212	3.50699	2.72166	0.0210418	0.142521	-3.50667
Cpt1b	0.515954	4.66772	2.72037	0.0210893	0.142521	-3.73606
Mgat4b	0.209063	6.75922	2.72031	0.0210913	0.142521	-3.80608
Hgf	1.65059	-0.311828	2.72026	0.021093	0.142521	-3.06222
Rpl9	0.52294	7.79488	2.71925	0.0211301	0.14265	-3.73522
Rgs19	0.716889	1.11809	2.71842	0.0211607	0.142716	-3.12986
Zfp516	0.37796	2.96785	2.71801	0.0211756	0.142748	-3.40354
Mettl10	0.440227	2.8728	2.71583	0.0212559	0.142748	-3.38866
Bmx	0.955914	-0.414234	2.71576	0.0212587	0.142748	-3.06891
Sh2d4a	0.290793	4.19533	2.71573	0.0212595	0.142748	-3.65889
Pgrmc1	0.25952	8.02905	2.71513	0.0212816	0.142748	-3.72425
Fat4	0.583975	1.70154	2.714	0.0213235	0.142895	-3.20184
Ifi47	0.645609	1.48859	2.71263	0.0213743	0.143106	-3.17793
Nrip3	0.752239	-0.596728	2.71095	0.0214367	0.143341	-3.07785
Gpihbp1	0.674721	2.85878	2.71029	0.0214613	0.143341	-3.39505
Fbn1	0.577584	2.44249	2.71028	0.0214618	0.143341	-3.31913
Cxcl10	0.912172	1.04513	2.71011	0.0214679	0.143341	-3.1357
Rpl17	0.562189	7.72379	2.7089	0.0215131	0.143542	-3.7582
Rinl	0.641706	0.946942	2.70869	0.0215211	0.143542	-3.12926
Nup210	0.349416	4.40521	2.70427	0.0216866	0.144081	-3.71861
Masp1	1.26567	-1.19862	2.70366	0.0217096	0.144168	-3.10872
Tmsb10	0.655411	4.22781	2.70297	0.0217359	0.14417	-3.68685
5430416O09Rik	0.676794	1.26589	2.70288	0.0217393	0.14417	-3.16832
Gm12216	0.588656	0.609799	2.70166	0.0217851	0.144335	-3.11511
Phlda3	0.693696	2.41839	2.70099	0.0218104	0.144335	-3.33
Gm11620	1.00641	-0.481214	2.70096	0.0218118	0.144335	-3.08945
Rpl3	0.456784	8.80842	2.70071	0.0218212	0.144335	-3.69103
Hfe	0.433748	4.43074	2.69999	0.0218485	0.144438	-3.73048
Hrct1	0.828602	0.143803	2.69753	0.021942	0.1448	-3.09989
Plaur	1.13353	1.86529	2.69608	0.0219972	0.145095	-3.25194
Tbkbp1	0.486359	2.80752	2.69519	0.0220314	0.145109	-3.40996
Rpl23a	0.592524	7.36652	2.69508	0.0220354	0.145109	-3.80849
Ptgs2	1.38048	-1.57394	2.69473	0.0220488	0.145109	-3.14237
Negr1	0.778096	-0.287109	2.69363	0.0220908	0.145321	-3.09851
Gpr65	1.31087	-0.891616	2.69282	0.0221219	0.145447	-3.1093
Casp7	0.307786	2.87362	2.69254	0.0221328	0.145447	-3.42699
Olfml1	0.525117	3.16464	2.68932	0.0222569	0.145956	-3.49006
Fam20a	0.705534	1.8999	2.68803	0.0223068	0.146087	-3.26951
Slc35f2	0.301609	4.19121	2.68694	0.022349	0.146233	-3.70654
Nckap1l	0.686872	1.90478	2.68546	0.0224065	0.146545	-3.27427
Phactr1	0.421073	4.23686	2.68497	0.0224255	0.14658	-3.71893
Pik3r6	0.618594	0.903609	2.6845	0.0224438	0.14658	-3.16192
Arrdc1	0.236445	4.20785	2.68398	0.022464	0.14658	-3.71485
Dhcr24	0.312427	8.53383	2.68376	0.0224727	0.14658	-3.73943
Snai3	1.19886	-0.812415	2.68359	0.0224793	0.14658	-3.11879
Rassf3	0.336414	6.49388	2.6807	0.0225923	0.146975	-3.88764
Ceacam20	0.85107	-0.990899	2.67707	0.022735	0.147577	-3.13297
Prlr	1.2902	5.47873	2.67407	0.0228535	0.148215	-3.9029
Ror2	1.0572	1.31004	2.66834	0.0230822	0.149303	-3.22602
Mfsd4a	0.354892	5.95987	2.66692	0.0231389	0.149604	-3.92738
St14	0.353121	5.82967	2.66493	0.0232191	0.149859	-3.93056
Ctsb	0.26534	9.25895	2.6636	0.0232728	0.150139	-3.72306
Klf7	0.441374	3.83192	2.66309	0.0232935	0.150141	-3.67231
Csnk1e	0.399879	3.90435	2.66226	0.0233269	0.150207	-3.68885
Esm1	0.313127	4.87707	2.66157	0.0233548	0.150207	-3.8658
Tbc1d9	0.552483	2.11615	2.66113	0.0233726	0.150248	-3.34443
D8Ertd82e	0.473216	4.11461	2.66042	0.0234016	0.15031	-3.73554
Rpl10-ps3	0.496743	8.33915	2.65968	0.0234316	0.150437	-3.79443
Vav3	0.277517	4.00402	2.65921	0.0234506	0.150448	-3.7148
Xdh	0.303215	5.1809	2.65907	0.0234565	0.150448	-3.90486
Sumo2	0.243779	6.38419	2.65845	0.0234816	0.150448	-3.93047
Tnc	0.77268	1.73435	2.6584	0.0234838	0.150448	-3.29332
Entpd5	0.288063	9.10758	2.65838	0.0234844	0.150448	-3.74163
Akna	0.565706	1.71752	2.65656	0.0235589	0.150728	-3.29395
Fgf9	0.299222	3.63909	2.6551	0.0236187	0.150888	-3.6451
St3gal5	0.625015	1.55704	2.65431	0.0236508	0.150921	-3.27673
Sf3b3	0.204201	5.48547	2.65335	0.0236905	0.151109	-3.93846
Ccrl2	0.533159	1.73661	2.65244	0.0237277	0.151181	-3.30296
Rbms2	0.215324	5.09824	2.65234	0.0237319	0.151181	-3.90786
Eva1b	0.561475	3.88415	2.65232	0.0237326	0.151181	-3.70125
Cp	0.951974	5.56874	2.65098	0.023788	0.151427	-3.94671
Atp6v1g1	0.241588	7.20516	2.65089	0.0237918	0.151427	-3.89484
Rem1	0.699406	1.60903	2.64408	0.0240746	0.153028	-3.29925
Pofut2	0.199073	4.82878	2.63833	0.0243159	0.153916	-3.89846
1190002N15Rik	0.414236	3.12828	2.63813	0.0243244	0.153916	-3.56701
Ndufv2	0.249226	7.24768	2.63628	0.0244023	0.154177	-3.9165
Nav3	1.42543	-1.10754	2.63498	0.0244577	0.15437	-3.19059
Lima1	0.336783	6.79811	2.63461	0.0244731	0.15437	-3.94905
Akt1	0.241273	6.22981	2.63448	0.0244787	0.15437	-3.97698
Msr1	1.10735	-1.3038	2.63301	0.0245415	0.154525	-3.20138
Bach1	0.227023	5.34074	2.6306	0.0246439	0.154809	-3.96704
Lpcat2	1.2494	-0.573343	2.63047	0.0246497	0.154809	-3.18433
Gpr39	0.602983	1.15578	2.62942	0.0246947	0.155009	-3.26885
Rps24	0.665132	7.37003	2.62896	0.0247145	0.155009	-3.92002
Cyth4	0.594688	2.28639	2.62878	0.0247221	0.155009	-3.42372
Rbfox2	0.310856	4.18753	2.62874	0.0247238	0.155009	-3.80352
Islr2	0.66874	0.236192	2.62636	0.024826	0.155106	-3.20445
Mpst	0.199498	6.41857	2.6253	0.0248717	0.155274	-3.9851
C1qtnf2	0.928704	0.541214	2.62246	0.0249945	0.155908	-3.22671
Sgf29	0.380135	2.81196	2.61998	0.0251022	0.156514	-3.53352
Tmem45a	1.40754	-1.02706	2.61814	0.0251827	0.156762	-3.20911
Slco2a1	0.266788	5.01197	2.61648	0.0252553	0.156965	-3.95871
Rps9	0.612895	7.93194	2.61642	0.0252578	0.156965	-3.89822
Maea	0.178854	6.03345	2.61508	0.0253164	0.157097	-4.01456
Sh3pxd2a	0.401981	4.33603	2.61497	0.0253216	0.157097	-3.85582
Chd3os	0.644077	1.08449	2.61491	0.0253241	0.157097	-3.28347
Gale	0.448359	2.10805	2.61347	0.0253875	0.15721	-3.41899
Lif	1.55232	-0.478628	2.61329	0.0253954	0.15721	-3.20694
Cnnm4	0.419771	4.10194	2.61282	0.0254158	0.157268	-3.81266
Me2	0.53711	2.70584	2.6121	0.0254479	0.157385	-3.52594
Apcdd1	0.595033	1.35446	2.6109	0.0255007	0.157404	-3.31923
Prickle2	0.450799	2.33432	2.61087	0.025502	0.157404	-3.46055
Pdlim4	0.869079	0.46181	2.61023	0.0255305	0.157513	-3.23949
Grin2b	0.745079	0.149026	2.60964	0.0255566	0.157558	-3.22454
Tspan9	0.219313	5.67638	2.60936	0.025569	0.157558	-4.02151
Saraf	0.204545	7.39327	2.60834	0.0256141	0.157632	-3.95304
Col15a1	0.548449	3.16627	2.6056	0.0257361	0.158184	-3.62823
Mex3b	0.594461	1.4916	2.60535	0.0257476	0.158188	-3.34443
Maged2	0.333352	3.87214	2.60458	0.0257816	0.158265	-3.77838
Wdr1	0.192236	6.35809	2.6027	0.025866	0.158717	-4.02586
Leng1	0.255765	3.89475	2.60224	0.0258867	0.158778	-3.78704
Snrpb	0.265641	6.46154	2.60119	0.0259338	0.158966	-4.02379
Frem1	0.956614	0.887547	2.60016	0.0259804	0.158966	-3.28664
Elf3	0.466535	3.55313	2.59987	0.0259932	0.158966	-3.7186
Acnat1	0.443342	4.02388	2.59691	0.0261272	0.159584	-3.82312
Oaz1	0.250702	8.46391	2.59554	0.026189	0.159765	-3.89284
Mthfd2	0.692151	1.80539	2.59422	0.026249	0.160059	-3.40376
Coro2b	0.442595	2.66413	2.59382	0.0262675	0.160059	-3.54764
Pdp1	0.453582	2.50879	2.59377	0.0262699	0.160059	-3.51889
Cryab	1.02814	5.16657	2.59335	0.0262889	0.160108	-4.0145
Plekhg6	0.354373	3.26443	2.59294	0.0263075	0.160155	-3.66942
Papln	0.75124	2.25944	2.59236	0.026334	0.16025	-3.47741
Lurap1	0.350787	3.5506	2.59162	0.0263677	0.160322	-3.73172
Cst3	0.360335	7.12809	2.59131	0.026382	0.160343	-4.00077
Txndc17	0.319912	6.52908	2.58992	0.0264457	0.160531	-4.03949
Cd300ld	0.741534	-0.0807371	2.58922	0.0264776	0.160601	-3.24537
P2ry2	0.807202	2.23989	2.58802	0.026533	0.16085	-3.48105
Stoml1	0.310938	3.4002	2.58711	0.0265748	0.160916	-3.70746
Thbs1	0.323472	5.69944	2.58536	0.0266554	0.161203	-4.06268
Mfrp	1.80733	-0.845237	2.58359	0.0267372	0.161299	-3.24904
Gpx6	0.50737	4.82327	2.58353	0.0267402	0.161299	-3.99001
Anxa4	0.188715	6.03107	2.58338	0.0267474	0.161299	-4.06813
Map1a	0.55976	1.71199	2.5829	0.0267696	0.161299	-3.40833
P3h4	0.871802	2.41804	2.58142	0.0268381	0.161578	-3.5224
Nipal1	0.820549	-0.205539	2.57919	0.0269423	0.161853	-3.25617
Ntan1	0.246263	4.25789	2.5786	0.0269699	0.161853	-3.9015
Epn2	0.2483	4.7059	2.57816	0.0269905	0.161853	-3.98189
Ggh	0.30085	4.27029	2.57794	0.0270008	0.161853	-3.90503
Fcgrt	0.299014	7.82953	2.57755	0.0270187	0.16187	-3.97146
Atp8b1	0.330371	3.04162	2.5764	0.027073	0.162012	-3.65048
Gadd45a	0.526633	5.00424	2.5755	0.027115	0.162143	-4.02684
Rps4l	0.602897	3.45109	2.57461	0.0271568	0.162213	-3.73883
Nin	0.432328	2.89099	2.57445	0.0271643	0.162213	-3.62322
Rpl19	0.575526	7.70965	2.57129	0.0273138	0.162709	-3.99129
Atp1a2	0.355262	2.75995	2.57063	0.027345	0.162726	-3.6036
Ppm1a	0.170119	6.47517	2.57053	0.0273498	0.162726	-4.07482
Nectin2	0.438712	4.98374	2.56928	0.0274091	0.162947	-4.0349
Stambpl1	0.656431	0.467053	2.5688	0.0274317	0.162955	-3.29985
Slc2a10	0.985298	-1.01515	2.56878	0.0274327	0.162955	-3.27146
Dusp8	0.66622	1.88266	2.56821	0.0274598	0.162984	-3.45582
Arhgef6	0.356803	2.7045	2.56709	0.0275134	0.163034	-3.5986
Col14a1	0.497803	4.1449	2.56684	0.0275254	0.163034	-3.89832
Hint1	0.471069	7.38482	2.56664	0.0275347	0.163034	-4.02382
Gars	0.315175	5.84973	2.56536	0.027596	0.163265	-4.09916
Apobec1	0.425219	2.3194	2.56467	0.0276287	0.163393	-3.53188
Rpl15	0.351372	7.59686	2.56282	0.0277177	0.16359	-4.0142
Pdzd4	0.601857	0.512689	2.56148	0.0277821	0.163839	-3.31356
Megf9	0.246725	3.92774	2.55987	0.0278595	0.164097	-3.86449
Npy1r	0.629774	0.792027	2.55981	0.0278624	0.164097	-3.33806
Pfkl	0.280401	6.04573	2.55964	0.0278707	0.164097	-4.1079
Phospho1	1.35853	0.727399	2.55901	0.0279011	0.164211	-3.33368
Evl	0.358742	2.55413	2.55759	0.0279702	0.16442	-3.58548
Zfp248	0.447801	1.30098	2.55591	0.0280517	0.164636	-3.39708
Cdpf1	0.364613	3.60847	2.55567	0.028063	0.164636	-3.80347
Prickle1	0.42213	2.77194	2.5554	0.0280762	0.164648	-3.63061
Krt7	0.35362	6.28188	2.55462	0.0281145	0.164759	-4.10989
Ugdh	0.383287	7.16744	2.55426	0.0281319	0.164771	-4.06032
Gypc	0.689735	0.802869	2.54911	0.028384	0.165588	-3.35488
Mif	0.546948	7.23692	2.54865	0.0284068	0.165588	-4.06479
Leprot	0.274303	5.50227	2.54853	0.0284127	0.165588	-4.11636
Lsm2	0.42974	2.62195	2.54788	0.0284447	0.16562	-3.61385
Gprc5b	0.416367	4.44443	2.54756	0.0284601	0.165644	-3.98904
Dpysl2	0.403906	2.81077	2.54701	0.0284875	0.165651	-3.65184
H2-Q7	0.233514	4.86403	2.54375	0.0286486	0.166214	-4.0624
Ndrg4	0.683331	1.46979	2.54267	0.0287025	0.166395	-3.43831
Rpl18	0.614016	7.59243	2.54208	0.0287319	0.1664	-4.0493
Hist1h1c	0.660949	6.04785	2.54174	0.0287487	0.1664	-4.13798
Cwc15	0.262491	5.43769	2.54151	0.0287602	0.166402	-4.12411
Aatf	0.24066	4.07435	2.54063	0.0288041	0.166525	-3.92737
Gfod1	0.662318	1.52652	2.54012	0.0288293	0.166604	-3.44962
H2afz	0.33791	6.89938	2.53817	0.0289271	0.166975	-4.10524
Anxa5	0.28447	6.11939	2.53816	0.0289275	0.166975	-4.14245
AA986860	0.284524	3.51549	2.53749	0.0289613	0.166996	-3.81366
Pde3a	0.495865	3.1493	2.53741	0.0289652	0.166996	-3.73644
Tspan12	0.232454	4.50828	2.5371	0.0289805	0.167019	-4.01801
Plac8	0.494099	2.47622	2.53354	0.0291598	0.16747	-3.60968
Lrrc75a	0.755695	0.667987	2.53081	0.0292984	0.16806	-3.37019
Il27ra	0.848668	-0.467951	2.53045	0.0293167	0.168099	-3.31803
Fam49b	0.366936	3.25561	2.52877	0.0294018	0.168439	-3.77286
Epb41l1	0.227008	6.1687	2.52856	0.0294126	0.168439	-4.15735
Slc16a5	0.369318	4.81576	2.52839	0.0294211	0.168439	-4.08146
Gm9625	1.15027	-1.13017	2.52711	0.0294863	0.168731	-3.32684
Cd9	0.276362	5.85305	2.52463	0.0296135	0.169141	-4.16767
Lpo	0.772785	-0.0944089	2.52381	0.0296557	0.16925	-3.33562
Lgals3	0.679785	4.53723	2.5229	0.0297023	0.169325	-4.04681
Lpin2	0.266259	6.22034	2.52288	0.0297033	0.169325	-4.16542
Sult4a1	0.897661	-0.593702	2.5212	0.0297897	0.169686	-3.32928
Tbc1d2b	0.296715	3.69067	2.51852	0.0299286	0.170082	-3.88241
Apela	0.346617	4.1384	2.51762	0.0299753	0.170215	-3.97891
Rcan2	0.33517	4.09655	2.51594	0.0300626	0.170579	-3.97299
Nxn	0.428276	3.03244	2.51543	0.0300892	0.170598	-3.748
Fermt2	0.197596	6.20641	2.51501	0.0301106	0.17062	-4.17902
Gimap8	0.71959	3.74301	2.51491	0.0301162	0.17062	-3.89956
Itih3	0.786059	-0.595841	2.51366	0.0301815	0.170858	-3.33926
Il10ra	0.618627	1.36605	2.51284	0.0302241	0.170902	-3.47082
Rgma	0.379854	2.07217	2.51133	0.0303032	0.171031	-3.5749
Haus7	0.406192	3.02155	2.50968	0.0303901	0.171145	-3.75509
Csf2rb	0.795198	0.955993	2.50779	0.0304898	0.171589	-3.43118
Zc3hav1	0.292865	4.51619	2.50764	0.0304974	0.171589	-4.06856
Rasgrp3	0.392819	2.93218	2.5071	0.030526	0.171684	-3.74094
Was	0.860929	0.0339517	2.50658	0.0305534	0.171701	-3.36464
Nptn	0.199225	6.69035	2.50638	0.030564	0.171701	-4.17114
Glrx	0.237237	5.52376	2.50362	0.0307104	0.172194	-4.19288
Ash2l	0.19651	5.08641	2.5012	0.0308393	0.172683	-4.16084
Zfp362	0.269932	4.23265	2.49966	0.0309219	0.172918	-4.02802
Notch4	0.265498	4.43109	2.49921	0.0309459	0.172984	-4.06724
2610021A01Rik	0.302543	2.89757	2.49771	0.0310262	0.173192	-3.7491
Methig1	1.3423	4.53967	2.49591	0.0311231	0.173383	-4.09224
Lpcat4	0.712901	2.49934	2.49322	0.031268	0.174002	-3.6785
Tnk1	0.388027	2.61471	2.49319	0.0312696	0.174002	-3.7004
Sepw1	0.58019	5.07129	2.49259	0.0313023	0.174074	-4.17355
Bag4	0.237514	5.50163	2.49127	0.0313739	0.174208	-4.21236
Arhgef9	0.505118	2.01467	2.4912	0.0313778	0.174208	-3.59727
Nes	0.328627	4.89439	2.48987	0.0314501	0.174478	-4.1566
Dmap1	0.290569	3.55878	2.48889	0.0315031	0.174617	-3.90281
Lrrn1	0.437554	2.69193	2.48869	0.0315143	0.174617	-3.72261
Notch3	0.251464	4.37413	2.48863	0.0315173	0.174617	-4.07413
Fam65a	0.230667	5.68334	2.48831	0.0315347	0.174617	-4.22529
Rpl31	0.623644	6.832	2.48739	0.0315849	0.174686	-4.19447
Fam57a	0.501238	1.77122	2.4871	0.0316012	0.174686	-3.56603
Fbxo32	0.447605	2.65707	2.48663	0.0316268	0.174686	-3.71912
Ifit3b	0.69634	2.22556	2.48654	0.0316319	0.174686	-3.63986
Npr3	0.264236	4.10932	2.48611	0.0316551	0.174686	-4.02509
Tlr13	1.12589	-0.337233	2.48591	0.0316661	0.174686	-3.38035
Fbxo2	0.587036	0.894859	2.4859	0.0316666	0.174686	-3.45746
Akt3	0.393112	3.12397	2.4859	0.031667	0.174686	-3.81512
Slc2a1	0.371794	5.44423	2.48485	0.0317243	0.174811	-4.2195
Ehd3	0.292194	5.14797	2.48367	0.031789	0.175049	-4.1967
P2rx7	0.456275	1.32851	2.48341	0.0318032	0.175049	-3.51095
Axin2	0.702935	0.0764012	2.48142	0.0319132	0.175391	-3.40186
Tmem109	0.199705	5.71554	2.48046	0.0319659	0.175601	-4.23927
Akr1b8	1.02043	0.943568	2.47854	0.0320727	0.175891	-3.47347
Txnl4a	0.351608	3.99558	2.47609	0.0322087	0.17629	-4.01774
Ncf1	0.544842	1.37594	2.47551	0.032241	0.176401	-3.52906
Map3k6	0.624118	2.5348	2.47497	0.0322711	0.1765	-3.71435
Ftl1	0.499514	11.1738	2.4719	0.0324431	0.177309	-3.94573
Hcar1	0.958658	0.528845	2.47135	0.032474	0.177362	-3.44552
Tapbp	0.26345	5.76854	2.47014	0.032542	0.177517	-4.25763
Epha4	0.548691	1.75	2.46917	0.0325962	0.177602	-3.59071
Vmn1r-ps128	0.53501	1.48946	2.46901	0.0326054	0.177602	-3.55403
Aprt	0.351358	5.53607	2.46836	0.032642	0.177614	-4.25244
Runx1	0.707627	0.349016	2.46833	0.032644	0.177614	-3.43652
Hsd17b4	0.264381	8.30798	2.46483	0.032842	0.178098	-4.12258
Ifit1bl1	0.801587	0.503217	2.46294	0.0329495	0.178549	-3.45564
Rnf125	0.849156	-0.168816	2.46248	0.0329757	0.178625	-3.41746
Naca	0.326707	7.64633	2.46115	0.0330513	0.178771	-4.18017
Ywhah	0.307511	6.06507	2.45867	0.0331936	0.17914	-4.27678
Alox5	2.03177	-1.49761	2.45848	0.0332047	0.17914	-3.42177
Trip10	0.251504	4.80812	2.45692	0.0332942	0.179453	-4.19962
Mpdz	0.204591	4.27447	2.45466	0.0334247	0.17993	-4.11091
1110008P14Rik	0.308503	4.06972	2.45367	0.0334816	0.180104	-4.07044
Hmces	0.261408	3.81094	2.45097	0.0336381	0.180769	-4.0195
Rela	0.234105	5.18003	2.44948	0.0337252	0.181051	-4.25686
Zbed5	0.691884	0.828165	2.44918	0.0337427	0.181051	-3.50504
Rpl29	0.40105	7.51554	2.44888	0.0337599	0.181051	-4.21068
Kif1a	0.597649	1.21152	2.44878	0.0337656	0.181051	-3.54881
Map2k1	0.186419	5.73947	2.44826	0.0337962	0.181051	-4.29356
Tjp2	0.270754	5.13539	2.44731	0.0338519	0.181234	-4.25603
Steap4	1.07305	-0.401855	2.44666	0.03389	0.181372	-3.43169
Boc	0.427114	2.97386	2.44639	0.0339058	0.18139	-3.84773
Rabac1	0.394057	7.1575	2.44618	0.033918	0.18139	-4.24162
Itgam	0.787678	1.40329	2.44429	0.0340287	0.181634	-3.58022
Dock1	0.160129	5.503	2.44384	0.0340551	0.181634	-4.29159
Rps18	0.73508	7.31568	2.44372	0.0340626	0.181634	-4.2343
Slc6a13	0.249424	6.70786	2.44327	0.0340888	0.181708	-4.27548
Rps3a3	0.801522	-0.284998	2.44231	0.0341455	0.181879	-3.44094
H1f0	0.526443	7.83087	2.44091	0.0342283	0.182253	-4.19931
Dnajc8	0.207518	5.34664	2.43937	0.0343192	0.182539	-4.28842
Gm2115	0.473296	1.50587	2.43853	0.0343694	0.182674	-3.60295
Gdpd3	0.889642	1.40048	2.43801	0.0344003	0.182728	-3.58942
Ppie	0.24715	3.67533	2.43606	0.0345162	0.182793	-4.01464
Tmbim1	0.292997	4.54013	2.43155	0.0347861	0.183759	-4.19916
Gpr4	0.453305	1.52108	2.43123	0.034805	0.183793	-3.61622
Scnn1a	0.266135	7.00062	2.42999	0.03488	0.183834	-4.27926
Polr2e	0.253059	5.59112	2.42955	0.0349067	0.183834	-4.31971
Apold1	0.672436	1.10449	2.42944	0.034913	0.183834	-3.5649
Celf4	0.600825	0.537792	2.42918	0.0349285	0.18385	-3.50725
Adora2a	0.711274	0.819762	2.42893	0.0349441	0.183866	-3.53402
H2-Ab1	0.509726	5.87212	2.42864	0.0349615	0.183892	-4.32818
Prdx4	0.271272	4.229	2.42841	0.0349751	0.183898	-4.14517
Tnks1bp1	0.220995	5.80208	2.42697	0.0350621	0.184158	-4.33018
Cldn4	0.906956	4.7568	2.4264	0.0350971	0.184276	-4.24291
Xaf1	0.429535	1.5154	2.4254	0.0351577	0.184434	-3.62436
Camk2a	0.666603	2.77676	2.42438	0.0352194	0.184653	-3.84271
Timeless	0.394402	2.00261	2.42415	0.0352336	0.184662	-3.70032
Bcl7b	0.225866	5.02052	2.42361	0.0352664	0.184668	-4.28253
Lbp	0.590024	1.60344	2.42292	0.0353086	0.184668	-3.64068
Ptger4	0.49827	1.72898	2.42282	0.0353144	0.184668	-3.6593
Tmtc1	0.290719	3.96841	2.42273	0.0353201	0.184668	-4.09981
Cyp2a5	0.391447	9.31971	2.42259	0.0353283	0.184668	-4.11978
Slco4a1	0.755303	2.61977	2.42227	0.0353479	0.184668	-3.81484
Spi1	0.713261	0.91805	2.42173	0.0353813	0.184777	-3.55507
Rab11fip1	0.209682	4.2906	2.42152	0.0353937	0.184777	-4.16883
Rplp1	0.732452	8.06001	2.42108	0.0354208	0.184795	-4.21416
Dse	0.606097	1.69779	2.42105	0.0354225	0.184795	-3.65736
Rps11	0.626835	7.51903	2.42077	0.0354399	0.184821	-4.25704
Pskh1	0.17577	5.26762	2.42023	0.0354725	0.184925	-4.31364
Fkbp10	0.610839	1.70474	2.41855	0.035576	0.185202	-3.66226
Gm7488	1.04227	0.263045	2.41796	0.0356122	0.185283	-3.5023
Ifi205	1.21327	-1.33002	2.41711	0.0356645	0.185466	-3.46766
Gja4	0.395124	2.14721	2.41686	0.03568	0.185481	-3.73613
Pcdhb16	0.742176	-0.521259	2.41488	0.0358019	0.185567	-3.47128
Atp5o	0.299397	7.66961	2.41464	0.0358166	0.185567	-4.25548
Ndufs7	0.284302	6.9996	2.4124	0.0359554	0.185991	-4.3085
Parp6	0.348628	2.84271	2.41173	0.0359969	0.186009	-3.8764
Ypel2	0.40035	3.50158	2.41059	0.0360679	0.18631	-4.0185
Rps13	0.560405	6.79666	2.4101	0.0360982	0.186402	-4.3253
Mmd	0.430205	3.9634	2.40943	0.0361405	0.186412	-4.12056
Selplg	0.643877	1.50736	2.4094	0.0361419	0.186412	-3.64767
Rps15	0.673359	7.67799	2.40926	0.036151	0.186412	-4.26373
Rpl21	0.553571	7.66662	2.40797	0.0362312	0.186629	-4.26674
Akap1	0.215194	6.53129	2.40697	0.0362942	0.186758	-4.34549
1700028J19Rik	0.494463	2.40926	2.40407	0.0364763	0.187455	-3.80345
Rpl18a	0.559456	8.03689	2.403	0.0365435	0.187515	-4.24582
Hoxd11	0.579127	0.744941	2.40213	0.0365984	0.187731	-3.56575
Peg10	0.722253	-0.675577	2.39831	0.0368404	0.188612	-3.49015
Zbtb42	0.418614	2.36424	2.39646	0.0369582	0.188837	-3.80709
Pld3	0.29475	5.84558	2.39528	0.0370334	0.188908	-4.38341
Itsn1	0.196574	4.45266	2.39261	0.0372042	0.189563	-4.24766
Elmod1	0.957562	-0.771501	2.39094	0.0373118	0.189932	-3.49841
Rpl13a	0.596059	9.21821	2.39067	0.037329	0.189954	-4.17882
Comp	0.720943	0.589489	2.39038	0.0373474	0.189981	-3.5679
Spred2	0.256944	5.25048	2.39006	0.0373686	0.189981	-4.36212
Vcl	0.233143	4.96232	2.38999	0.037373	0.189981	-4.33126
Sim2	0.657823	2.47856	2.38786	0.0375105	0.190416	-3.84219
Ski	0.190063	6.16373	2.38773	0.0375185	0.190416	-4.39236
Tmem159	0.243631	4.6584	2.38766	0.0375234	0.190416	-4.29147
Sdk2	0.737554	1.11579	2.38512	0.0376877	0.191138	-3.63254
Ang	1.7796	-0.824638	2.385	0.0376959	0.191138	-3.50551
Slc16a13	0.279751	6.20967	2.38431	0.0377406	0.191138	-4.39673
Pcbp2	0.276572	7.98341	2.3843	0.0377415	0.191138	-4.28084
Lama4	0.536269	2.26226	2.38316	0.0378157	0.191436	-3.80936
Acta2	0.330166	5.12666	2.38257	0.0378542	0.191499	-4.36247
Hilpda	0.674833	0.376035	2.38038	0.037997	0.192024	-3.564
Fam213b	0.580868	3.23925	2.37993	0.0380269	0.192063	-4.01136
Hip1	0.31286	3.84444	2.37856	0.0381165	0.192428	-4.14536
Gm6614	1.27379	2.72138	2.37823	0.0381382	0.19245	-3.90525
A4gnt	0.937528	3.23992	2.37798	0.0381545	0.19245	-4.01464
Mab21l3	0.558903	1.42003	2.3779	0.0381599	0.19245	-3.68341
Ppp1r14a	0.670533	1.30523	2.37691	0.0382251	0.19258	-3.66925
Sox7	0.457407	1.53635	2.3738	0.0384307	0.19328	-3.70611
Trbc2	1.18253	-1.47916	2.37367	0.0384393	0.19328	-3.52342
Rpl22	0.442188	6.52727	2.37224	0.0385343	0.193607	-4.40316
Fgd6	0.474891	2.19068	2.37115	0.0386065	0.193771	-3.81536
Tvp23b	0.170973	5.44974	2.37086	0.0386256	0.193801	-4.4093
Rap1gap2	0.203497	5.45945	2.37037	0.0386583	0.193898	-4.41075
Hmgn1	0.264494	6.76291	2.36989	0.0386905	0.193928	-4.39387
Hspb1	0.936209	3.78592	2.36928	0.0387314	0.19395	-4.14771
Snf8	0.226042	5.19266	2.36855	0.0387798	0.194107	-4.39218
Rab7b	0.624527	0.366522	2.36801	0.0388157	0.194107	-3.58084
Tbcb	0.259699	5.23795	2.36797	0.0388189	0.194107	-4.39747
St3gal2	0.483792	4.31935	2.36743	0.038855	0.194222	-4.26352
Itm2c	0.235555	6.1615	2.36425	0.0390684	0.19499	-4.43125
Dtd1	0.317664	3.77899	2.36421	0.0390709	0.19499	-4.15444
Chac1	0.790391	-0.577692	2.36416	0.0390745	0.19499	-3.537
Zbtb7c	0.380254	2.01776	2.36406	0.0390811	0.19499	-3.79643
Cd79a	1.17713	-1.16856	2.36395	0.0390887	0.19499	-3.53136
Card19	0.330457	4.02466	2.36375	0.0391021	0.19499	-4.20852
Plod3	0.201956	5.3183	2.36354	0.0391158	0.19499	-4.41185
Nxpe2	1.01433	-0.697698	2.3629	0.0391588	0.195014	-3.53597
Nuak1	0.261431	3.77504	2.36226	0.0392024	0.195014	-4.15676
Pdxk	0.205459	7.80824	2.36194	0.0392241	0.195014	-4.33145
Txnip	0.560332	8.80458	2.36134	0.0392642	0.195014	-4.25579
Jun	0.682424	5.22372	2.36122	0.0392724	0.195014	-4.40723
Tceal8	0.266585	4.77897	2.36113	0.0392788	0.195014	-4.35389
Prr13	0.201855	5.78772	2.3605	0.0393216	0.195049	-4.44008
Nnmt	2.13876	-1.93353	2.36	0.039355	0.195049	-3.5529
Slc44a3	0.39867	3.3838	2.35965	0.0393788	0.195049	-4.07545
Camk2d	0.314253	4.36939	2.35846	0.0394597	0.195384	-4.28805
Eef1d	0.326601	6.25872	2.35806	0.0394867	0.195452	-4.43841
Myo1e	0.270496	5.14853	2.35693	0.0395639	0.195702	-4.40701
Gm7312	0.896555	-0.712959	2.35616	0.0396162	0.195829	-3.54446
Hrc	0.743896	-0.489305	2.35474	0.0397131	0.196176	-3.55195
Rps26	0.649881	6.47361	2.35443	0.0397349	0.196215	-4.43522
Galnt15	0.738245	2.73963	2.35422	0.0397487	0.196215	-3.94715
Rpl23	0.684442	7.68495	2.35404	0.039761	0.196215	-4.35418
Serpina1d	1.10347	6.74055	2.35339	0.0398061	0.196268	-4.42239
Rps14	0.587109	8.17886	2.35315	0.0398226	0.196268	-4.31673
Chst8	0.39464	1.80946	2.35311	0.0398252	0.196268	-3.77922
Tcp11l2	0.21763	4.4798	2.35088	0.039978	0.196568	-4.32117
Ncaph2	0.180998	6.52591	2.35066	0.0399931	0.196568	-4.43882
Sult2b1	1.21799	-0.513063	2.35031	0.0400176	0.196623	-3.55709
Ctsd	0.280351	9.36481	2.34999	0.0400395	0.196664	-4.23583
Pigh	0.231308	3.98854	2.34726	0.0402284	0.197237	-4.22761
Doc2b	1.17665	-1.47833	2.34714	0.0402366	0.197237	-3.55533
Ggt5	0.491967	1.88715	2.34612	0.040307	0.197451	-3.80249
Lrrn3	0.763369	-0.77445	2.34528	0.0403652	0.197604	-3.55744
Aldh1a3	0.869195	-0.141668	2.34447	0.0404215	0.197708	-3.58022
Gstk1	0.189475	5.81584	2.3436	0.0404823	0.19771	-4.46837
Ccdc120	0.555926	2.28458	2.34342	0.0404951	0.19771	-3.87574
Mmp17	0.452452	1.60081	2.34332	0.0405017	0.19771	-3.76204
Scarb1	0.293227	3.93967	2.34268	0.0405462	0.197831	-4.22446
Dctn3	0.229247	5.39636	2.34126	0.040646	0.198055	-4.45441
2700060E02Rik	0.213348	5.93559	2.34019	0.0407204	0.198155	-4.47447
Ngf	0.67277	0.733884	2.33974	0.0407521	0.198186	-3.65558
Mt3	1.03119	-0.721865	2.3393	0.0407833	0.198198	-3.56619
Gjc1	0.401695	1.71749	2.33776	0.0408911	0.198479	-3.78831
Gria1	0.85486	0.121877	2.33694	0.0409491	0.198479	-3.60646
Rpl26	0.465335	7.43508	2.336	0.0410151	0.198571	-4.40318
Sytl3	0.901973	-0.231146	2.3359	0.0410221	0.198571	-3.58742
Slc9a4	0.488134	1.41357	2.33531	0.0410639	0.198584	-3.74692
Sigmar1	0.202549	5.04048	2.33448	0.0411224	0.198584	-4.43199
Scpep1	0.260308	7.17328	2.3344	0.041128	0.198584	-4.42517
Champ1	0.201759	3.94872	2.33322	0.0412122	0.198659	-4.24183
Zbtb17	0.193476	4.23467	2.33287	0.0412364	0.198659	-4.30304
Emc6	0.22116	6.24143	2.33266	0.0412518	0.198659	-4.48089
Atp9a	0.281366	5.76791	2.33213	0.0412891	0.198685	-4.48642
Slc16a6	0.382723	4.37207	2.33107	0.0413646	0.198834	-4.33339
Sept10	0.290407	3.47197	2.33088	0.0413778	0.198834	-4.14119
Cox4i1	0.43837	9.34294	2.3303	0.0414193	0.198921	-4.26929
Map4k4	0.260284	5.15474	2.33001	0.0414401	0.198956	-4.45192
Dennd2d	0.377293	2.63184	2.32865	0.0415374	0.199271	-3.96586
Map7d1	0.315628	4.85903	2.32836	0.0415581	0.199271	-4.41902
St6galnac5	0.74493	0.364556	2.32803	0.0415816	0.199271	-3.63743
Rtn4	0.316462	6.91157	2.32752	0.0416177	0.199271	-4.45428
Adm2	0.945156	0.776651	2.32731	0.0416326	0.199271	-3.67825
Cdc42ep5	0.421955	2.18306	2.32719	0.0416413	0.199271	-3.8826
Polr2f	0.464897	4.81242	2.3265	0.0416911	0.199379	-4.41553
Rpl32	0.71935	7.12219	2.32607	0.0417218	0.199405	-4.44246
Rhobtb3	0.418004	2.13256	2.32604	0.0417237	0.199405	-3.87537
Yeats4	0.20301	4.48358	2.32566	0.0417512	0.199472	-4.36314
Cxcr6	0.97597	-1.26575	2.32488	0.0418075	0.199493	-3.58012
Arpc4	0.23198	6.09308	2.32472	0.0418186	0.199493	-4.49802
Dock10	0.413115	2.77537	2.32448	0.0418357	0.199493	-4.00168
Syt15	0.714302	-0.00304457	2.32085	0.0420982	0.200364	-3.62058
Tubb4a	0.637904	0.144378	2.3201	0.0421523	0.200437	-3.63149
Snai1	0.675901	0.369501	2.31925	0.042214	0.200575	-3.65028
Pappa	0.668629	3.25325	2.31905	0.0422282	0.200577	-4.11232
Atp5g3	0.288042	8.88525	2.31716	0.0423657	0.20097	-4.32204
Decr2	0.309275	6.28195	2.31577	0.042467	0.201261	-4.50712
Nup214	0.185267	4.90633	2.31576	0.042468	0.201261	-4.4461
Ccm2	0.22722	4.23748	2.31529	0.0425025	0.201359	-4.33228
Nudc	0.288451	6.3826	2.31492	0.042529	0.201407	-4.50445
Pip4k2a	0.280448	3.22022	2.31424	0.0425788	0.201461	-4.11281
Snx33	0.236737	3.66199	2.31351	0.0426323	0.201584	-4.21098
Arhgap31	0.299428	3.98601	2.31255	0.0427027	0.201787	-4.28347
Itgax	0.809417	1.07021	2.31162	0.0427713	0.201994	-3.73606
Zswim6	0.222543	4.01024	2.31136	0.04279	0.201994	-4.29067
Prom1	0.384573	5.80201	2.3099	0.0428977	0.202384	-4.52356
Eif2s2	0.198304	6.57601	2.30971	0.0429119	0.202386	-4.50351
Ankrd40	0.170475	6.25874	2.30921	0.0429486	0.202494	-4.51876
Hsd17b10	0.240895	6.59812	2.30828	0.0430171	0.202687	-4.50466
Txn2	0.181946	7.36705	2.30795	0.0430417	0.202718	-4.45428
Dock11	0.541414	0.800065	2.30782	0.0430514	0.202718	-3.70922
Tgtp2	0.480509	2.27537	2.30639	0.043157	0.203151	-3.93185
Rpl24	0.548085	7.39314	2.3062	0.0431714	0.203153	-4.45516
Zcchc11	0.222546	3.8202	2.30553	0.0432213	0.203235	-4.25867
Tpst1	0.545647	2.25283	2.30529	0.0432386	0.203235	-3.92939
Rpl35	0.807855	6.59025	2.30522	0.0432441	0.203235	-4.51011
Mars	0.310711	5.55795	2.30463	0.0432879	0.20331	-4.52441
Drap1	0.428846	6.33809	2.30424	0.0433167	0.203352	-4.52382
Aldh9a1	0.249354	9.21639	2.303	0.0434092	0.20362	-4.32194
Fgl2	0.454053	1.55392	2.30213	0.0434739	0.203785	-3.81756
Tmem123	0.178343	5.93319	2.30197	0.0434861	0.203785	-4.53725
Hspb2	0.942184	0.138441	2.30165	0.04351	0.203833	-3.65674
Col13a1	0.89273	1.49056	2.3013	0.043536	0.20389	-3.80938
Rpl27a	0.458235	6.52613	2.30027	0.0436131	0.204016	-4.52155
Aldh1b1	0.878908	1.33902	2.30015	0.0436226	0.204016	-3.78925
Sh3bp5	0.203707	6.58741	2.2999	0.0436411	0.204016	-4.51898
Mb21d1	1.45349	-1.15432	2.29969	0.0436567	0.204016	-3.61121
Clpx	0.166602	6.85999	2.2992	0.0436938	0.204108	-4.50398
Sync	0.729994	-0.996962	2.29849	0.043747	0.204227	-3.61395
Neurl3	0.324484	3.13219	2.29771	0.0438057	0.204344	-4.12008
Arhgap4	0.29476	3.03584	2.2976	0.0438139	0.204344	-4.09939
Dag1	0.196473	6.82736	2.29718	0.0438455	0.204427	-4.50935
Rbm43	0.304882	2.67748	2.29598	0.0439362	0.204579	-4.02664
Arrdc4	0.265217	3.9552	2.29574	0.0439536	0.204579	-4.304
Cap1	0.164828	7.00705	2.2949	0.0440175	0.204579	-4.5014
Rsu1	0.233922	4.65137	2.29453	0.0440452	0.204579	-4.44299
Casp4	0.571914	0.860108	2.29153	0.0442726	0.20557	-3.73984
Eef2	0.298728	11.1997	2.2911	0.0443058	0.205659	-4.23852
Cldn5	0.271009	3.33656	2.29089	0.0443214	0.205667	-4.17566
Steap2	0.252768	7.18031	2.29055	0.0443471	0.205688	-4.49644
Vdac2	0.165449	7.4203	2.28866	0.0444914	0.20597	-4.48172
Txn1	0.356362	7.48451	2.28838	0.0445127	0.20597	-4.47727
Rhog	0.295695	3.67687	2.28838	0.0445128	0.20597	-4.25477
Atp1b2	0.27938	3.52908	2.28755	0.044576	0.206132	-4.22342
Pde4a	0.290889	2.4854	2.28564	0.0447226	0.206745	-4.00439
Sema6a	0.291145	3.85335	2.28498	0.044773	0.206848	-4.29914
Fa2h	0.561467	2.46437	2.28307	0.0449204	0.207359	-4.00428
Ecscr	0.619751	1.30401	2.283	0.0449258	0.207359	-3.80997
Cgrrf1	0.187942	4.91707	2.2825	0.0449644	0.207438	-4.50187
Mcm4	0.323899	2.93679	2.28231	0.0449786	0.207438	-4.10242
Rabgef1	0.220326	4.20506	2.28207	0.0449974	0.207438	-4.37953
Tmem63a	0.320738	3.91866	2.27956	0.0451918	0.208065	-4.32216
Nfkb2	0.24558	4.35149	2.27937	0.0452063	0.208065	-4.41347
Asxl1	0.169239	5.27591	2.27866	0.0452617	0.20819	-4.54746
Tmod3	0.165136	5.3726	2.27739	0.0453601	0.208382	-4.55735
Gmfg	0.535263	1.79559	2.27677	0.0454084	0.20847	-3.89395
Laptm4a	0.197736	8.08643	2.27581	0.0454836	0.208687	-4.45016
Gvin1	0.394953	3.80054	2.27563	0.0454976	0.208687	-4.30256
Ppif	0.142014	5.92585	2.27479	0.0455626	0.208855	-4.58172
1810011O10Rik	0.21432	4.55509	2.27285	0.045715	0.209379	-4.46208
Cfl1	0.290332	7.83879	2.27279	0.0457198	0.209379	-4.47472
Fbln7	0.46987	1.89525	2.27106	0.0458556	0.20974	-3.91917
Zeb2	0.207143	4.77775	2.27011	0.0459301	0.209885	-4.50257
Mmp12	0.344777	2.19939	2.26869	0.0460417	0.210198	-3.97635
Slc15a2	0.408951	5.90218	2.26628	0.0462324	0.210742	-4.59567
Slc5a11	0.158984	5.78744	2.266	0.0462548	0.210779	-4.5951
Csnk1d	0.149416	6.66118	2.26549	0.0462956	0.210834	-4.57099
Gm9776	0.368461	1.94512	2.26503	0.0463319	0.210934	-3.93686
Mamld1	1.20744	0.148266	2.26437	0.0463841	0.210972	-3.70924
Parvg	0.997624	-0.439727	2.26401	0.046413	0.210972	-3.67408
Mrpl21	0.252091	4.33696	2.26327	0.046472	0.210972	-4.43668
Gm5641	0.42115	6.76735	2.26322	0.046476	0.210972	-4.56847
Vps37b	0.281352	4.03417	2.26321	0.0464767	0.210972	-4.37373
Asb4	1.28087	-0.602755	2.26312	0.0464838	0.210972	-3.6687
Clec10a	1.1919	-0.898137	2.26121	0.0466364	0.211445	-3.66275
Cda	0.175652	7.58929	2.25982	0.0467474	0.21158	-4.51555
Hcfc1r1	0.248456	4.87999	2.25904	0.0468101	0.211736	-4.53503
Brk1	0.255463	6.0352	2.25903	0.0468107	0.211736	-4.60664
Tpt1	0.373333	9.75473	2.25791	0.0469005	0.211808	-4.36173
Msl3l2	0.613194	-0.175712	2.25715	0.0469621	0.211834	-3.69698
Faap24	0.360741	2.23868	2.25498	0.0471362	0.212099	-4.00482
Abca6	1.46967	-0.411451	2.25394	0.0472208	0.212349	-3.68871
Akr1c13	0.372242	4.5285	2.25318	0.0472818	0.212428	-4.48917
Aktip	0.180061	6.47342	2.25119	0.0474439	0.213026	-4.60427
Mbd3	0.241322	6.68723	2.24959	0.0475737	0.213156	-4.59534
Rps25	0.596496	7.17966	2.24904	0.0476184	0.213156	-4.56403
Mcl1	0.19828	6.80221	2.24901	0.0476212	0.213156	-4.58942
Lbh	0.22293	5.07235	2.24881	0.0476372	0.213156	-4.57555
Eif1	0.395027	7.66786	2.24818	0.0476892	0.21325	-4.52825
Rab33b	0.252527	3.9127	2.24808	0.0476969	0.21325	-4.37153
Fam210b	0.236147	4.43623	2.24766	0.0477312	0.213274	-4.48117
Fosl2	0.584424	4.30597	2.24537	0.0479187	0.213773	-4.45941
Elmo1	0.527673	1.34751	2.2447	0.0479738	0.213773	-3.87329
Tmem135	0.150409	6.64583	2.2442	0.0480146	0.21389	-4.60648
Rnaseh2a	0.272005	3.64618	2.24372	0.0480541	0.214001	-4.31961
Rap1gap	0.244306	6.76879	2.24258	0.0481481	0.214013	-4.60191
Nupr1	0.839166	2.03908	2.24245	0.0481587	0.214013	-3.98782
Sbno2	0.274904	4.74873	2.24182	0.0482108	0.214125	-4.54414
Pex5l	0.584912	0.346122	2.241	0.0482784	0.214312	-3.75852
Pcna	0.232152	5.47539	2.24092	0.0482853	0.214312	-4.62385
Serpina3g	0.95579	0.0375464	2.23883	0.048458	0.214418	-3.73611
Gm10681	0.286324	9.03377	2.23882	0.0484594	0.214418	-4.4382
Mal2	0.233389	5.0919	2.23861	0.0484763	0.214418	-4.5943
Cs	0.165666	7.87507	2.23851	0.0484849	0.214418	-4.52737
Gm28046	0.431115	1.6276	2.23748	0.0485702	0.214418	-3.92658
Lmf2	0.18003	5.36282	2.23728	0.0485874	0.214418	-4.6219
Emb	0.230687	4.84558	2.23695	0.0486147	0.214418	-4.56603
9430020K01Rik	0.336634	3.80612	2.23648	0.0486536	0.214461	-4.36665
Cast	0.162217	5.25506	2.23594	0.0486989	0.214514	-4.61505
Sqrdl	0.194753	7.02318	2.23549	0.0487362	0.214568	-4.59696
Cic	0.184229	5.9826	2.23505	0.048773	0.214665	-4.64616
Trim62	0.446962	1.639	2.23339	0.0489117	0.214996	-3.93455
Rnf220	0.250044	5.23957	2.23338	0.048912	0.214996	-4.61777
Scn1b	0.567908	3.26726	2.23158	0.049063	0.215359	-4.25484
Tyro3	0.585298	1.19754	2.23147	0.0490724	0.215359	-3.87151
Fcgr3	0.561355	1.30705	2.23142	0.049077	0.215359	-3.88718
Gpat4	0.182441	6.41478	2.23086	0.0491237	0.215401	-4.64013
Pck2	0.303834	4.347	2.2308	0.049129	0.215401	-4.49109
2810428I15Rik	0.265013	4.68226	2.23078	0.0491307	0.215401	-4.55148
Gipc3	0.673626	-0.335578	2.22863	0.0493112	0.215996	-3.72614
Clstn1	0.192514	6.64012	2.22849	0.0493234	0.215996	-4.63229
Rps17	0.687131	7.53199	2.22501	0.049618	0.216398	-4.57642
Hid1	0.539321	1.21142	2.22495	0.0496231	0.216398	-3.88308
Phb	0.199945	7.97989	2.22452	0.0496596	0.21643	-4.54159
Atf7ip	0.240409	5.33191	2.22416	0.0496894	0.21643	-4.64078
Phc2	0.196661	5.26496	2.22356	0.0497405	0.216482	-4.63599
Cisd3	0.227301	5.25355	2.22337	0.0497567	0.216482	-4.63526
Hnrnpa1	0.190513	6.89802	2.22303	0.049786	0.216482	-4.62545
Nefl	0.705935	0.593555	2.22275	0.0498096	0.216482	-3.80895
Lta4h	0.152498	5.23683	2.22262	0.0498211	0.216482	-4.63495
Hadhb	0.232523	8.09744	2.22231	0.049847	0.216482	-4.53581
Rnf144a	0.374038	2.99356	2.22107	0.0499532	0.216622	-4.21129
Cstb	0.30801	4.99297	2.22089	0.0499687	0.216622	-4.61143
Slc4a11	1.1821	1.48565	2.2207	0.0499844	0.216622	-3.9297
Ripply3	0.463568	1.95187	2.22036	0.0500135	0.216622	-4.00626
Btk	0.808132	-0.840428	2.21988	0.0500551	0.216674	-3.71672
Pigp	0.290206	4.40488	2.2189	0.0501391	0.21691	-4.52163
Samm50	0.209032	7.46441	2.21794	0.0502214	0.217203	-4.59307
Gm8292	0.797438	-0.505148	2.21752	0.0502568	0.217292	-3.73232
Itgb2	0.577785	1.86215	2.21712	0.0502912	0.217312	-3.99576
Mpp2	0.283426	2.62266	2.2165	0.050345	0.217481	-4.13989
Bnip2	0.195549	4.60768	2.21457	0.0505109	0.217878	-4.56535
Vav1	0.955314	0.55193	2.21426	0.050538	0.21793	-3.81656
Slc34a2	0.76624	0.843506	2.21391	0.0505684	0.217987	-3.85049
Hddc2	0.443493	2.38327	2.21376	0.0505809	0.217987	-4.09614
Rab19	0.540315	0.987535	2.21241	0.0506978	0.218235	-3.87097
Mgat4a	0.337475	3.77826	2.21154	0.0507731	0.218495	-4.40031
Rftn2	0.734458	0.128954	2.21121	0.050802	0.218556	-3.78117
Kcnb1	0.408369	3.262	2.21075	0.0508416	0.218662	-4.28662
Tmem205	0.210159	6.69144	2.20742	0.051132	0.219718	-4.6634
Prrt2	1.70629	-1.23163	2.20686	0.0511806	0.219828	-3.72499
Spg21	0.229349	5.70785	2.20678	0.0511875	0.219828	-4.68952
Dbn1	0.234062	4.44865	2.20501	0.0513432	0.220292	-4.5522
Eno1	0.246387	9.79301	2.20441	0.0513954	0.220399	-4.44533
S100a1	0.341095	6.83225	2.20318	0.0515036	0.220702	-4.66171
Fbxo6	0.209638	4.09122	2.20309	0.0515112	0.220702	-4.48251
4930503L19Rik	0.438705	1.37182	2.20218	0.0515917	0.220811	-3.94007
Sox12	0.419137	4.10587	2.20164	0.0516395	0.220846	-4.48799
Rplp2	0.74931	6.41129	2.2011	0.0516869	0.22094	-4.68843
Fbl	0.261749	5.14561	2.20041	0.0517474	0.221123	-4.66188
Gabarap	0.22532	7.99197	2.20014	0.051772	0.221123	-4.57986
Ccdc174	0.265337	3.64267	2.19983	0.0517987	0.221123	-4.38877
Fut4	0.622502	0.475472	2.19927	0.0518484	0.221123	-3.82976
Ndufa11	0.368307	5.50952	2.19883	0.0518876	0.221154	-4.694
Ppig	0.147595	6.13308	2.19744	0.0520107	0.221615	-4.70434
Kpnb1	0.170174	6.98825	2.1964	0.052103	0.221815	-4.66247
Kcnk2	1.10452	-1.15611	2.19572	0.0521635	0.22188	-3.73975
Eif3k	0.339557	6.02881	2.19493	0.0522337	0.222103	-4.7106
Chchd2	0.201212	8.9128	2.19428	0.0522924	0.222184	-4.51833
Efhd1	0.35429	6.09787	2.19424	0.0522955	0.222184	-4.71036
Mrc1	0.64762	1.44953	2.19339	0.0523715	0.222337	-3.96489
Crlf2	0.373772	2.5656	2.19333	0.0523768	0.222337	-4.16419
AI467606	0.609401	0.212588	2.19208	0.0524887	0.222687	-3.81466
Nampt	0.171538	7.81921	2.19207	0.0524897	0.222687	-4.60664
Cd48	0.992883	-0.375152	2.19083	0.0526012	0.222967	-3.77409
Pmm1	0.363208	4.48193	2.189	0.0527656	0.223535	-4.58405
Haus4	0.496376	2.69037	2.1888	0.0527835	0.223547	-4.19701
Fam58b	0.364039	3.16449	2.18824	0.0528334	0.223693	-4.30044
Svop	0.626563	0.75373	2.18689	0.0529557	0.223953	-3.87841
Ethe1	0.236851	5.50582	2.18671	0.0529716	0.223956	-4.71332
Grm7	1.53345	-1.25383	2.18648	0.0529922	0.223978	-3.74958
Pld4	0.516278	1.89521	2.18626	0.0530128	0.223991	-4.04819
Rps12-ps3	0.646293	6.80043	2.18611	0.0530257	0.223991	-4.6912
Sept11	0.174469	5.72641	2.18397	0.0532196	0.224488	-4.72675
Rpl36a	0.788517	5.86708	2.18334	0.0532767	0.22454	-4.73002
Syt13	0.600496	0.480682	2.18316	0.0532932	0.22454	-3.85296
1110004F10Rik	0.19744	5.80139	2.18131	0.0534619	0.224985	-4.73252
Marc1	0.903078	1.91849	2.18116	0.0534754	0.224985	-4.05995
Ccdc85b	0.377041	4.35334	2.17958	0.0536198	0.225412	-4.57453
Rad18	0.603697	0.542659	2.17955	0.0536229	0.225412	-3.86467
Ndufb9	0.318776	7.23989	2.17913	0.0536609	0.225508	-4.67246
Pik3r3	0.303906	3.79377	2.17824	0.0537427	0.225663	-4.45673
Dbndd2	0.425416	3.85143	2.17808	0.0537574	0.225663	-4.46986
Slc38a2	0.473091	5.65954	2.17747	0.0538133	0.225663	-4.73529
Hspa1b	0.489156	5.02969	2.1755	0.0539943	0.226068	-4.68889
Arhgap35	0.161857	6.69594	2.17528	0.0540145	0.226088	-4.71489
Smurf1	0.189615	4.35552	2.17508	0.054033	0.226102	-4.58216
Olfm2	1.20968	-0.562661	2.17441	0.0540941	0.22625	-3.78583
Ppp2r3a	0.160922	7.01459	2.17419	0.0541146	0.22625	-4.69638
Rps19-ps3	0.958923	-0.962378	2.17402	0.0541308	0.226253	-3.77109
Rarres1	0.777377	-0.211547	2.17382	0.0541485	0.226263	-3.8067
Rps23	0.563624	6.95111	2.17282	0.0542413	0.226413	-4.70288
Sipa1l2	0.266314	3.6922	2.17203	0.0543145	0.226439	-4.4439
Lrrc31	0.300919	2.08454	2.17014	0.0544892	0.22668	-4.10638
Bag3	0.271185	4.5425	2.16953	0.0545458	0.226698	-4.62626
Aimp1	0.27767	5.08399	2.16902	0.0545937	0.226722	-4.70561
Gpr132	1.00255	-0.754537	2.16738	0.054746	0.227209	-3.7865
Cd47	0.154556	6.03796	2.1656	0.0549123	0.227705	-4.75767
BC030336	0.157866	4.87506	2.16535	0.0549355	0.227705	-4.68543
Chchd3	0.16295	7.09217	2.16525	0.0549456	0.227705	-4.70536
Tmcc3	0.248705	5.56168	2.16491	0.0549768	0.227705	-4.7512
Mt1	0.876064	5.5949	2.1645	0.0550151	0.227705	-4.75343
Slc23a3	0.551389	3.84009	2.16315	0.0551425	0.228146	-4.49101
Ubl3	0.15705	6.62177	2.16265	0.055189	0.228157	-4.73944
Tax1bp3	0.164916	5.38829	2.16251	0.0552021	0.228157	-4.74433
Vwf	0.450348	1.57771	2.16234	0.0552183	0.228157	-4.03118
Gpr63	0.801074	-1.04916	2.16229	0.0552229	0.228157	-3.78334
Gm9843	0.783298	6.60524	2.16043	0.055398	0.228473	-4.74393
Chst12	0.454318	0.789946	2.16032	0.055408	0.228473	-3.92083
Serpine1	0.72341	1.2466	2.15642	0.055778	0.229531	-3.98892
Rsph9	0.363964	3.09858	2.15616	0.0558025	0.229531	-4.3361
Egr1	1.49763	2.48295	2.15605	0.0558128	0.229531	-4.20488
Rarg	0.338328	3.92535	2.1546	0.0559507	0.229743	-4.52343
Abca7	0.19634	4.29872	2.15401	0.0560068	0.229845	-4.60431
Ccl19	2.07945	-1.26818	2.15377	0.05603	0.229876	-3.78913
Hpca	0.768615	1.07878	2.15223	0.056177	0.230217	-3.97084
Tcf4	0.194187	5.11421	2.15159	0.0562379	0.230343	-4.73693
Unc45a	0.229884	4.94195	2.15072	0.0563214	0.230505	-4.71785
Ifitm2	0.390958	5.23307	2.15061	0.0563316	0.230505	-4.75042
Rab35	0.170199	5.03393	2.15052	0.05634	0.230505	-4.72939
Ptdss1	0.183826	5.82734	2.15018	0.0563727	0.230523	-4.78285
Figf	0.43293	2.74907	2.14938	0.0564495	0.230696	-4.27049
Phb2	0.218683	7.63009	2.14915	0.0564718	0.230723	-4.69043
Dhrs4	0.209003	7.91926	2.1482	0.0565635	0.231033	-4.66876
Ube2cbp	0.571942	0.560323	2.14488	0.056883	0.231887	-3.91546
Psme2	0.296039	5.19072	2.14384	0.0569838	0.232169	-4.75714
Scarf2	0.445866	3.43204	2.14332	0.0570342	0.232247	-4.43074
Cpn1	0.538016	6.50572	2.14308	0.0570583	0.232247	-4.77694
Armcx6	0.547947	0.263278	2.14221	0.0571425	0.232365	-3.88817
Gm10094	0.239977	6.04935	2.14178	0.0571841	0.232427	-4.79563
Sncg	0.418337	1.40718	2.14166	0.0571954	0.232427	-4.03488
Nr2c1	0.247852	3.17656	2.14132	0.0572284	0.232451	-4.37657
Btg1	0.290893	5.62666	2.1409	0.0572698	0.232451	-4.79259
Slc22a15	0.414067	1.6069	2.14076	0.0572829	0.232451	-4.06799
Gbas	0.199419	6.30455	2.14048	0.0573103	0.232451	-4.79023
Numbl	0.524719	1.70388	2.14004	0.0573532	0.232514	-4.08506
Cdc42ep3	0.444288	2.68107	2.13925	0.0574305	0.232713	-4.2717
Inpp5d	0.373564	2.4417	2.13904	0.0574509	0.232717	-4.22261
Dynlt1f	0.296565	3.79325	2.13847	0.0575066	0.232879	-4.5195
Gm18776	0.474308	1.31861	2.137	0.0576509	0.233263	-4.02814
Nudt7	0.244789	4.36349	2.13657	0.0576927	0.233311	-4.64504
Hddc3	0.457783	4.22136	2.13583	0.0577655	0.233511	-4.61732
Stk39	0.238321	4.84023	2.13528	0.057819	0.233614	-4.7285
Rrbp1	0.203113	7.6011	2.13516	0.0578313	0.233614	-4.71502
Rps27a	0.56792	7.18794	2.13466	0.0578808	0.233726	-4.74738
Prrx1	0.645679	1.19548	2.13455	0.0578907	0.233726	-4.0133
Plet1	0.543394	3.71755	2.13421	0.0579242	0.233732	-4.50922
Supt3	0.257852	3.28008	2.13269	0.0580742	0.234093	-4.41326
Ttll5	0.249265	3.5154	2.13266	0.0580771	0.234093	-4.4662
Slc17a7	0.70415	0.903297	2.12871	0.0584689	0.235148	-3.9807
Vegfb	0.488232	4.99016	2.1282	0.0585195	0.235166	-4.75976
AI413582	0.368568	2.80063	2.12792	0.0585467	0.235167	-4.31465
Rimkla	0.662118	0.569541	2.1275	0.0585892	0.235167	-3.94094
Npm1	0.325353	7.49297	2.12743	0.0585955	0.235167	-4.73584
Rpl37a	0.805759	6.4724	2.12739	0.0585998	0.235167	-4.80366
Rps19	0.785765	6.9141	2.12712	0.0586262	0.235191	-4.77834
Igbp1	0.284526	6.0756	2.12701	0.0586378	0.235191	-4.81868
Ifi204	0.410753	1.44425	2.1262	0.0587181	0.235402	-4.06345
Btf3l4	0.151299	5.77786	2.12616	0.0587225	0.235402	-4.82044
Fermt3	0.444374	1.75032	2.12537	0.0588007	0.235588	-4.11477
Higd1c	0.763109	1.83294	2.12489	0.0588489	0.235716	-4.12969
Sdad1	0.219703	4.26893	2.12416	0.0589221	0.235807	-4.64558
Ppp1ca	0.189614	7.86253	2.12412	0.058926	0.235807	-4.71161
4930579G24Rik	0.720279	0.01989	2.12364	0.0589737	0.235807	-3.89158
Cd248	0.477453	1.92865	2.12344	0.0589941	0.235807	-4.14871
Ms4a7	0.666389	0.247144	2.12306	0.059032	0.235807	-3.91296
Grin2a	0.874639	-0.378338	2.12279	0.0590596	0.235834	-3.86341
Synm	0.483673	1.03061	2.12198	0.0591401	0.235834	-4.00779
Gm11808	0.681133	7.7533	2.12181	0.0591579	0.235834	-4.72407
Egln3	0.346985	4.52144	2.12171	0.0591671	0.235834	-4.69855
Gfap	0.733088	-0.154008	2.12117	0.059222	0.235911	-3.88105
Rasl10b	0.788678	0.412366	2.12108	0.0592311	0.235911	-3.9325
Ddit4	0.488109	4.24153	2.12104	0.0592345	0.235911	-4.6449
Napa	0.189393	6.52724	2.12048	0.0592909	0.236007	-4.81188
Ccdc12	0.315449	4.64923	2.12002	0.0593374	0.236129	-4.72336
Wnt5b	0.27871	3.53819	2.11967	0.0593731	0.236206	-4.49167
Dynll1	0.338324	5.15061	2.11858	0.0594824	0.23645	-4.7934
Dap	0.214886	5.27177	2.11782	0.059559	0.236626	-4.80627
Arl3	0.294872	5.40403	2.11714	0.0596283	0.236773	-4.81794
Calhm2	0.57999	0.40452	2.11694	0.0596489	0.236791	-3.93741
Gria4	0.878849	-0.615902	2.11677	0.0596655	0.236793	-3.85757
Rap1gds1	0.183532	5.4956	2.11616	0.0597273	0.236825	-4.82565
Serpina1f	1.0509	6.10656	2.11615	0.059728	0.236825	-4.83525
Acot7	0.318508	4.09792	2.11603	0.0597408	0.236825	-4.62222
Wbp5	0.374684	4.95681	2.11534	0.0598105	0.236825	-4.77607
Rpl11	0.500083	7.84567	2.11516	0.0598284	0.236825	-4.72717
C1qtnf6	0.722759	1.15973	2.1151	0.0598348	0.236825	-4.0363
Paqr8	0.4369	0.789965	2.11238	0.0601113	0.237344	-3.98912
Ier3ip1	0.193861	4.35787	2.11194	0.0601564	0.237395	-4.68291
Ywhaq	0.153776	7.3463	2.11156	0.0601955	0.237476	-4.77234
Scn7a	0.780309	1.44861	2.11142	0.0602092	0.237476	-4.08586
BC004004	0.183215	7.00551	2.10972	0.0603835	0.237855	-4.79988
Cmip	0.208656	7.21071	2.10969	0.0603862	0.237855	-4.78539
Prkd2	0.334349	2.83935	2.1087	0.0604884	0.238009	-4.35265
Hoxa1	0.52962	0.360063	2.10852	0.0605064	0.238009	-3.94436
Mmp2	0.736092	1.19756	2.10843	0.0605154	0.238009	-4.05156
Cldn3	0.604225	3.13568	2.10836	0.0605225	0.238009	-4.41869
Arhgef17	0.155717	5.41241	2.10778	0.0605826	0.238054	-4.83343
Efnb2	0.351992	3.8973	2.10756	0.0606048	0.238078	-4.59138
Tmco4	0.211634	4.94864	2.1052	0.0608476	0.23884	-4.79111
Rap2a	0.207491	4.01497	2.1039	0.0609828	0.239177	-4.62326
Ap2s1	0.217598	5.30838	2.10363	0.0610104	0.239177	-4.83209
Nr4a1	1.22849	1.96537	2.10251	0.0611265	0.239295	-4.18669
Dll4	0.261879	3.43628	2.10016	0.0613701	0.239866	-4.49914
Pet117	2.3436	-0.375333	2.09639	0.061763	0.240803	-3.89812
Pabpc1	0.21312	8.68346	2.09608	0.0617955	0.240824	-4.69127
Tubg1	0.173568	4.39138	2.09554	0.0618525	0.240931	-4.71546
Mfsd4b5	0.289022	8.7314	2.09547	0.0618593	0.240931	-4.68858
Mrpl13	0.210449	5.64592	2.09398	0.0620165	0.241225	-4.86804
Irx5	0.587895	1.02649	2.09385	0.0620297	0.241225	-4.04765
Rpl12	0.455228	3.52519	2.09351	0.0620654	0.241275	-4.52957
Gmnn	0.301872	3.28773	2.09341	0.0620756	0.241275	-4.47608
Nlgn2	0.361316	2.53684	2.092	0.0622247	0.241638	-4.31389
Hic2	0.381693	2.43218	2.09107	0.0623226	0.241916	-4.29379
Yif1b	0.233107	5.22628	2.09089	0.062341	0.241923	-4.84476
Scara3	0.731085	-0.463198	2.08757	0.0626929	0.242576	-3.90394
Capn1	0.188989	5.04654	2.08648	0.0628089	0.242576	-4.83266
Zfp385b	0.457618	2.12247	2.08645	0.0628117	0.242576	-4.23989
Loxl4	1.03677	-0.385706	2.08635	0.062822	0.242576	-3.91053
Defb1	0.347476	6.81605	2.08633	0.0628248	0.242576	-4.84936
Adgrb2	0.834754	-0.382251	2.08612	0.0628468	0.242576	-3.91106
Dynlt1a	0.509348	2.08869	2.08604	0.0628559	0.242576	-4.23413
Mrpl36	0.263091	4.46518	2.08575	0.0628862	0.242586	-4.74492
Scube1	0.854079	-0.691918	2.08545	0.062918	0.24261	-3.89361
Cetn3	0.170237	4.64394	2.08525	0.0629398	0.24261	-4.77746
Cyp2d10	1.76969	-1.50581	2.08518	0.0629472	0.24261	-3.86723
Podxl	0.267715	7.58497	2.08351	0.0631254	0.243169	-4.79811
Hoxd10	0.246832	3.76553	2.08267	0.0632145	0.243449	-4.60078
Hmha1	0.393136	2.67356	2.08174	0.0633145	0.243706	-4.35827
Morf4l1	0.206298	7.83607	2.08061	0.0634353	0.244107	-4.7825
Itpr2	0.202103	6.31201	2.07943	0.0635624	0.244199	-4.88695
Fyn	0.410398	3.26188	2.07941	0.0635641	0.244199	-4.4919
Mlkl	0.605827	0.487061	2.07938	0.0635676	0.244199	-3.9986
Psmb5	0.282404	6.68348	2.0774	0.063781	0.244456	-4.87149
B3gnt3	0.395112	1.95895	2.07736	0.0637855	0.244456	-4.22308
Atp5g1	0.302402	7.79024	2.07723	0.0637998	0.244456	-4.79153
Maml2	0.306878	2.87844	2.07717	0.0638063	0.244456	-4.40961
Bcar3	0.17364	4.99292	2.07714	0.0638086	0.244456	-4.84096
Chst1	0.393161	2.38458	2.07668	0.0638588	0.244572	-4.30594
Zbtb25	0.375589	2.06416	2.07594	0.0639385	0.244716	-4.24464
Foxd1	0.71208	0.23915	2.07497	0.0640435	0.245036	-3.97795
Tdrkh	0.46221	1.84238	2.07355	0.0641981	0.245416	-4.2078
Cnbp	0.152268	7.66846	2.07254	0.0643077	0.245513	-4.80873
Nav2	0.303688	4.71729	2.07228	0.0643353	0.245513	-4.80985
Tmem134	0.189443	5.82497	2.07103	0.0644712	0.245614	-4.90863
Sh3d21	0.314697	2.9382	2.071	0.0644749	0.245614	-4.43225
Dennd2a	0.36973	2.03598	2.07081	0.0644955	0.245614	-4.24704
Kif3c	0.186352	4.34689	2.07038	0.064543	0.245679	-4.74611
Timm23	0.16278	6.94157	2.0702	0.0645625	0.245679	-4.8667
Ampd3	0.318039	4.27338	2.06985	0.0646002	0.245682	-4.73197
Rnf7	0.14756	5.70109	2.06958	0.0646303	0.245682	-4.90847
Avpr1a	0.284611	2.8422	2.06844	0.0647549	0.246029	-4.41502
Nfkbil1	0.283439	3.49799	2.06709	0.0649025	0.246346	-4.56446
Tceb3	0.145973	5.24319	2.06706	0.0649055	0.246346	-4.884
Pcdh12	0.379731	2.34916	2.06605	0.0650165	0.246466	-4.31484
Phgdh	0.969282	2.85508	2.06571	0.0650545	0.246466	-4.42201
Gm43796	0.484869	1.96269	2.06473	0.0651617	0.246757	-4.24256
Crip1	0.523879	1.80616	2.0647	0.0651649	0.246757	-4.21451
Zfp385a	0.618711	2.80514	2.06413	0.0652277	0.246804	-4.41349
Nectin4	0.568861	1.31703	2.06282	0.0653719	0.247222	-4.13594
[truncated: 12,697 more rows]

## Sheet: M_Alp_Veh vs M_Ctrl_Veh
gene_symbol	logFC	AveExpr	t	P.Value	adj.P.Val	B
C3	5.85608	7.37848	60.3556	2.95961e-15	4.52406e-11	24.0677
Fgg	3.57084	5.60118	42.1041	1.54678e-13	1.18221e-09	21.543
C1qb	3.31368	4.69076	36.5183	7.35887e-13	3.74959e-09	20.0701
Vcam1	5.02397	5.55039	33.7249	1.75764e-12	6.71682e-09	19.2742
C1qc	3.47857	4.28078	32.0807	3.03493e-12	9.2784e-09	18.6903
Cd14	3.15062	3.78301	30.1643	5.94532e-12	1.40784e-08	17.9714
Col15a1	3.81824	4.95065	29.8582	6.6448e-12	1.40784e-08	17.9754
Col1a1	5.06361	5.48211	29.5767	7.36802e-12	1.40784e-08	17.8764
Mmp14	3.38103	4.53638	28.8895	9.52046e-12	1.5247e-08	17.6124
Lcn2	6.51742	2.74953	28.7662	9.97445e-12	1.5247e-08	17.1206
Cd74	3.11587	8.16254	28.4782	1.11304e-11	1.54672e-08	17.2777
Col1a2	4.05265	6.43957	28.1799	1.2483e-11	1.59013e-08	17.3446
Sparc	2.85531	7.59495	27.1771	1.85202e-11	1.83226e-08	16.8893
Mpeg1	3.54702	5.13868	27.0983	1.91149e-11	1.83226e-08	16.9274
H2-Eb1	3.07241	7.01574	27.0735	1.93061e-11	1.83226e-08	16.8962
Laptm5	2.97344	4.80428	26.9662	2.01579e-11	1.83226e-08	16.875
H2-Aa	3.11625	6.72069	26.9395	2.03771e-11	1.83226e-08	16.856
Cyth4	3.1061	3.6891	26.7325	2.21606e-11	1.88193e-08	16.721
Ctss	3.73531	4.62396	26.4799	2.45707e-11	1.91342e-08	16.6776
Ltbp2	6.02187	3.04057	26.3574	2.58411e-11	1.91342e-08	16.4219
Cfi	3.06503	3.33313	26.316	2.62867e-11	1.91342e-08	16.491
Tgfb1	2.22683	4.27242	26.1059	2.8679e-11	1.9625e-08	16.52
C1qa	3.45088	4.75782	25.9083	3.11483e-11	1.9625e-08	16.4398
H2-Ab1	3.00873	7.2883	25.8979	3.12848e-11	1.9625e-08	16.4133
Nckap1l	3.15036	3.27884	25.8369	3.20964e-11	1.9625e-08	16.2933
H2-DMa	2.66855	3.76595	25.612	3.52943e-11	2.03665e-08	16.286
Aoc1	5.07456	4.05455	25.5671	3.59738e-11	2.03665e-08	16.2891
Lyz2	4.06357	5.80634	25.1053	4.38471e-11	2.39374e-08	16.0919
Lgals3bp	1.78737	5.81775	24.5893	5.49334e-11	2.89556e-08	15.8636
Mgp	3.90781	6.04991	24.4389	5.87128e-11	2.99161e-08	15.8002
Fn1	3.33754	5.81753	24.36	6.08072e-11	2.99838e-08	15.7605
Serpina3n	6.76543	0.582286	23.9285	7.3812e-11	3.52591e-08	14.2063
Pld4	3.04484	3.30823	23.5601	8.73228e-11	4.0449e-08	15.3602
Plac8	2.42141	3.59303	23.4169	9.32846e-11	4.12359e-08	15.3297
Col6a2	3.37719	4.27536	23.3908	9.4417e-11	4.12359e-08	15.3331
Cxcl16	2.03898	5.99275	23.2502	1.00789e-10	4.19049e-08	15.2496
Spp1	3.46385	10.8077	23.2366	1.01431e-10	4.19049e-08	14.799
Icam1	2.27598	5.34745	23.0533	1.10509e-10	4.3147e-08	15.1475
Aldh1a2	4.40441	2.95311	23.0076	1.12906e-10	4.3147e-08	15.051
Unc93b1	1.93188	4.97821	22.7921	1.25011e-10	4.62299e-08	15.0266
Ankrd6	2.74121	3.30978	22.7585	1.27022e-10	4.62299e-08	15.0027
Sdc3	2.03515	5.00802	22.6421	1.34268e-10	4.77308e-08	14.9527
Nupr1	3.75218	3.64552	22.5268	1.41894e-10	4.92952e-08	14.9234
Serpine2	2.7983	4.85897	22.1826	1.67589e-10	5.69281e-08	14.7296
Grem1	4.37749	1.23921	21.9819	1.84889e-10	6.14396e-08	13.9751
Cd44	4.27326	3.32571	21.8816	1.94252e-10	6.1965e-08	14.5952
Ms4a6c	3.38473	2.2031	21.8782	1.94578e-10	6.1965e-08	14.3402
Cx3cr1	3.46584	3.29354	21.5478	2.29331e-10	7.00566e-08	14.4315
Adgre1	3.48999	3.25268	21.5098	2.33736e-10	7.00566e-08	14.4093
Emp1	1.80866	5.3957	21.4314	2.43128e-10	7.14704e-08	14.3362
Ptgfrn	2.38585	4.15593	21.3398	2.5464e-10	7.23746e-08	14.3358
Serpina10	5.73906	2.45277	21.3076	2.58812e-10	7.23746e-08	14.163
Tnfrsf1b	3.38338	3.01818	21.2241	2.70014e-10	7.23746e-08	14.2426
Spon1	3.34278	4.50039	21.1938	2.74209e-10	7.23746e-08	14.2414
Rcn3	2.47877	4.28204	21.1892	2.74855e-10	7.23746e-08	14.2516
Acsbg1	4.60736	1.28655	21.1747	2.76897e-10	7.23746e-08	13.6775
Itgb2	2.93723	3.18667	21.1356	2.82463e-10	7.23746e-08	14.2198
Fbn1	3.3059	3.95017	21.1244	2.84082e-10	7.23746e-08	14.2336
Dock10	2.75063	4.10659	21.0808	2.90491e-10	7.27943e-08	14.2047
Pltp	2.84237	3.99877	21.002	3.02458e-10	7.45705e-08	14.1686
Cybb	2.89782	3.82832	20.9248	3.1471e-10	7.63597e-08	14.1341
Hcls1	2.29375	3.58272	20.8378	3.29162e-10	7.86183e-08	14.0909
Mmp2	4.37955	3.16728	20.741	3.46111e-10	8.02064e-08	14.0214
Anxa3	2.66528	4.3178	20.7216	3.49621e-10	8.02064e-08	14.0039
Dcdc2a	3.02225	4.37605	20.7073	3.52228e-10	8.02064e-08	13.9925
Anxa2	2.32761	5.81376	20.6672	3.59661e-10	8.02064e-08	13.937
Lox	4.27127	2.43212	20.6308	3.66561e-10	8.02064e-08	13.8409
Tmsb10	2.59381	5.34666	20.6269	3.67293e-10	8.02064e-08	13.9097
Mmp7	7.19316	-1.85006	20.5577	3.80838e-10	8.19929e-08	10.9735
Stra6	4.0775	3.29745	20.4687	3.99072e-10	8.44983e-08	13.892
Loxl2	3.09428	4.06722	20.4272	4.07876e-10	8.44983e-08	13.8624
Lbp	2.91187	2.92819	20.4217	4.09059e-10	8.44983e-08	13.8338
B4galnt1	2.08408	4.30273	20.3012	4.35986e-10	8.88598e-08	13.779
Relb	2.92503	3.55733	20.0363	5.02176e-10	1.01004e-07	13.6707
Col5a3	2.59315	2.92144	19.8581	5.52818e-10	1.08588e-07	13.5444
Tnc	3.97406	3.47223	19.8539	5.54095e-10	1.08588e-07	13.5728
Lpcat2	4.31462	1.10686	19.6684	6.12915e-10	1.17894e-07	12.953
Heyl	2.41958	2.75068	19.6348	6.24283e-10	1.17894e-07	13.4062
Dpysl3	3.56539	4.51593	19.6336	6.24717e-10	1.17894e-07	13.3933
Col6a1	3.16643	4.79412	19.563	6.49374e-10	1.19803e-07	13.3351
Socs3	3.84131	2.83228	19.5598	6.50509e-10	1.19803e-07	13.3777
Pirb	2.73388	2.88432	19.4766	6.80999e-10	1.22504e-07	13.3397
Birc3	2.365	4.34265	19.453	6.89923e-10	1.22504e-07	13.3046
Ccl9	3.09131	2.22322	19.4508	6.90761e-10	1.22504e-07	13.2117
Ctsk	3.34247	2.33911	19.4339	6.97229e-10	1.22504e-07	13.2289
Ccr2	3.07515	4.05513	19.3051	7.48875e-10	1.30083e-07	13.2438
Arpc1b	1.5626	6.14644	19.2702	7.6355e-10	1.31142e-07	13.1717
Junb	2.02484	5.29754	19.2126	7.88475e-10	1.33918e-07	13.1161
Sema3d	3.59404	2.30246	19.1729	8.06203e-10	1.35424e-07	13.0872
Sulf1	2.61897	3.15188	19.0487	8.64423e-10	1.43626e-07	13.1267
Fstl1	2.23212	5.36039	18.9682	9.04644e-10	1.47737e-07	12.9723
Thbs2	3.03194	3.81629	18.9508	9.13552e-10	1.47737e-07	13.0582
Cmtm3	2.91542	3.6716	18.942	9.1816e-10	1.47737e-07	13.0614
Ctsc	1.97612	5.35561	18.7952	9.98032e-10	1.58916e-07	12.8698
Myof	2.67127	5.43981	18.7442	1.02755e-09	1.61545e-07	12.839
C1qtnf5	3.94364	3.04696	18.7304	1.03568e-09	1.61545e-07	12.9448
Apobec1	1.97291	3.24701	18.6631	1.07642e-09	1.65079e-07	12.912
Lgals3	2.02026	5.35805	18.6574	1.07994e-09	1.65079e-07	12.7875
Fcgr1	3.57704	1.5104	18.6399	1.09089e-09	1.65103e-07	12.6129
Cpxm1	4.24088	2.49843	18.5309	1.16163e-09	1.74085e-07	12.7804
Emilin1	2.69639	5.43714	18.4791	1.197e-09	1.77644e-07	12.6795
Slc25a24	2.60904	3.33322	18.3259	1.3086e-09	1.92339e-07	12.7169
Axl	2.76461	5.41731	18.2634	1.35738e-09	1.97609e-07	12.5481
Tubb2b	2.39958	4.63407	18.1834	1.4227e-09	2.04038e-07	12.5305
Tgfbi	2.87495	4.37853	18.1768	1.42824e-09	2.04038e-07	12.5492
Nes	2.24723	6.02013	18.0594	1.53077e-09	2.12975e-07	12.4401
Dock2	2.9917	2.55374	18.0547	1.53506e-09	2.12975e-07	12.5225
Ddr2	2.66493	3.61431	18.0449	1.54397e-09	2.12975e-07	12.5383
Lhfp	2.82069	4.41321	18.027	1.56046e-09	2.12975e-07	12.4541
Nfkbia	1.20796	5.27362	17.939	1.64428e-09	2.21524e-07	12.3486
Tifa	1.92119	3.25331	17.9311	1.65208e-09	2.21524e-07	12.4852
Esyt1	1.92974	4.6777	17.7651	1.82475e-09	2.42549e-07	12.2674
Col4a2	1.84492	7.5077	17.7168	1.87862e-09	2.47556e-07	12.3295
Arhgdib	1.9692	3.64522	17.6822	1.91826e-09	2.50619e-07	12.3155
Fxyd5	2.21539	3.30624	17.6631	1.94051e-09	2.51378e-07	12.3227
Fbln1	3.59916	3.05458	17.6359	1.97281e-09	2.53415e-07	12.3095
Tyrobp	3.37812	2.12614	17.6023	2.01341e-09	2.56475e-07	12.2044
Cd53	2.83141	2.45058	17.5875	2.03152e-09	2.56643e-07	12.2425
Ubd	5.28023	1.17889	17.5007	2.14172e-09	2.68347e-07	11.9268
Ccdc33	6.1295	-2.38243	17.4495	2.20975e-09	2.73467e-07	9.59078
Hmha1	2.50658	3.87858	17.4432	2.21837e-09	2.73467e-07	12.1459
Cd68	2.92373	2.45942	17.3937	2.28667e-09	2.78041e-07	12.1303
Tmem173	3.19451	2.44845	17.39	2.29185e-09	2.78041e-07	12.127
Cygb	3.11163	4.49961	17.3612	2.33273e-09	2.80773e-07	12.027
Gjb4	5.99906	-0.863131	17.3312	2.37627e-09	2.83757e-07	10.7812
Aplp1	1.78661	4.13907	17.3187	2.39465e-09	2.83757e-07	12.0389
Tmem98	2.13581	3.41194	17.2966	2.42747e-09	2.85433e-07	12.0922
Slc7a2	2.23899	3.83886	17.2839	2.44651e-09	2.85476e-07	12.0493
Ifngr2	1.41136	4.9656	17.225	2.53725e-09	2.9322e-07	11.9041
Vim	2.01399	6.37109	17.2161	2.55124e-09	2.9322e-07	11.931
Coro1a	2.43138	4.106	17.1901	2.59281e-09	2.95774e-07	11.9603
Havcr1	6.47928	4.04332	17.1501	2.65797e-09	2.9852e-07	11.9418
Wdfy4	3.04282	2.68123	17.1447	2.66689e-09	2.9852e-07	12.0003
Rab31	2.18753	4.40143	17.1395	2.67547e-09	2.9852e-07	11.8943
Stab1	1.75246	5.08423	17.0137	2.89414e-09	3.20578e-07	11.7607
Slc11a1	3.1385	2.0983	16.9935	2.93095e-09	3.2232e-07	11.8483
Efhd2	1.66223	5.5815	16.977	2.96145e-09	3.22944e-07	11.7313
Arl4c	1.89238	4.23265	16.9677	2.97888e-09	3.22944e-07	11.8016
Tmsb4x	1.66772	7.3922	16.899	3.11043e-09	3.31969e-07	11.8053
H2-DMb1	2.09928	4.60014	16.8943	3.11967e-09	3.31969e-07	11.7136
Arhgap30	2.7153	2.92814	16.8842	3.13967e-09	3.31969e-07	11.8478
Vsir	2.26281	3.64505	16.8794	3.149e-09	3.31969e-07	11.8093
Mrc1	3.57187	3.05632	16.7771	3.35973e-09	3.51759e-07	11.7794
Syk	3.0825	2.29025	16.749	3.42018e-09	3.55652e-07	11.7267
Litaf	2.16652	4.9509	16.6899	3.55135e-09	3.66796e-07	11.5519
Adcy7	3.06359	3.47782	16.6698	3.59709e-09	3.69028e-07	11.6882
Il33	1.94961	3.46799	16.6537	3.6344e-09	3.70369e-07	11.6785
Fam129a	1.686	4.81518	16.6338	3.68081e-09	3.72615e-07	11.5226
Sytl2	2.74729	4.99868	16.6209	3.71145e-09	3.73245e-07	11.5032
Cldn1	1.99055	4.73789	16.6055	3.74831e-09	3.74488e-07	11.509
Pik3ap1	3.90771	1.47342	16.5949	3.77363e-09	3.74569e-07	11.5019
Ms4a6b	3.39162	1.51552	16.5506	3.88254e-09	3.82894e-07	11.4849
Col5a1	3.29075	3.8368	16.5113	3.98191e-09	3.90176e-07	11.5478
Fgb	4.23057	2.05631	16.4345	4.18428e-09	4.07395e-07	11.507
Alox5ap	2.80573	2.38436	16.423	4.21577e-09	4.07863e-07	11.5348
Rcn1	1.79003	4.18408	16.4063	4.26143e-09	4.09687e-07	11.4347
Gsdmd	2.38128	2.42995	16.3456	4.43284e-09	4.23502e-07	11.4898
F2r	2.06968	6.04288	16.3213	4.50324e-09	4.27556e-07	11.311
Fgl2	3.06427	3.01919	16.3032	4.55693e-09	4.29572e-07	11.4753
Tpm4	1.41136	6.42754	16.2952	4.58068e-09	4.29572e-07	11.3235
Pea15a	1.47086	6.28096	16.1983	4.88032e-09	4.54882e-07	11.2448
Ciita	2.92604	3.08618	16.1522	5.03028e-09	4.64585e-07	11.3736
Ifit2	1.65437	3.79567	16.1388	5.07455e-09	4.64585e-07	11.3022
1700024P16Rik	3.23103	1.90919	16.1385	5.07561e-09	4.64585e-07	11.3052
Plbd1	2.30321	3.60603	16.1281	5.1105e-09	4.64995e-07	11.3167
Tubb5	1.60894	6.49604	16.115	5.15494e-09	4.66263e-07	11.2057
Tubb2a	1.18225	5.15843	16.0887	5.2449e-09	4.71609e-07	11.1327
Col3a1	4.17301	6.19489	16.0616	5.33979e-09	4.77334e-07	11.1432
Col18a1	1.85344	7.90059	16.0464	5.39348e-09	4.7933e-07	11.2732
Islr2	3.06141	1.59077	16.0102	5.52439e-09	4.88126e-07	11.1766
Siglec1	3.41249	1.33155	15.9954	5.57878e-09	4.90099e-07	11.1183
Nkd2	4.19075	1.40573	15.9407	5.78532e-09	5.05339e-07	11.1003
Myo1f	3.30274	2.37801	15.93	5.82668e-09	5.06061e-07	11.221
Il10ra	2.74559	2.58295	15.8837	6.00943e-09	5.18984e-07	11.2005
Ifitm3	1.91549	4.48327	15.857	6.11748e-09	5.25347e-07	11.02
Plekho1	1.83576	4.09571	15.8295	6.23138e-09	5.32139e-07	11.0504
Tuba1a	1.99967	5.24765	15.8129	6.30083e-09	5.3325e-07	10.9368
Pros1	2.01859	5.01424	15.8039	6.339e-09	5.3325e-07	10.9388
Bgn	2.73236	7.40576	15.8016	6.34905e-09	5.3325e-07	11.0698
Marcks	2.4421	4.61427	15.7414	6.61074e-09	5.52195e-07	10.9245
C1ra	2.32103	4.25754	15.6892	6.84769e-09	5.68879e-07	10.9302
Inpp5d	1.97302	3.39272	15.6792	6.89433e-09	5.69658e-07	11.0316
Tap1	1.73857	4.21641	15.6473	7.04458e-09	5.78944e-07	10.906
Plekho2	2.26476	3.15727	15.5932	7.30752e-09	5.96769e-07	10.9923
C3ar1	3.09914	2.34675	15.5868	7.33956e-09	5.96769e-07	10.9947
Col12a1	2.76219	4.03291	15.4974	7.80029e-09	6.30419e-07	10.8249
Sla	2.77067	1.85536	15.4903	7.83843e-09	6.30419e-07	10.8884
Ccr5	3.57367	2.35119	15.4828	7.87842e-09	6.30419e-07	10.9259
Sox4	1.77448	5.48758	15.4754	7.91839e-09	6.30419e-07	10.6938
Timp1	7.21973	0.65857	15.4635	7.98351e-09	6.31695e-07	10.6254
Slc15a3	2.8391	2.04257	15.4556	8.02667e-09	6.31695e-07	10.8857
Ptprc	2.37164	4.30877	15.4426	8.09822e-09	6.31695e-07	10.7476
Gbp2	1.99535	3.73539	15.4423	8.09972e-09	6.31695e-07	10.8262
Slc12a4	1.3386	4.50314	15.3672	8.52849e-09	6.61759e-07	10.6687
Il1f6	6.67093	-1.7282	15.3596	8.57349e-09	6.61891e-07	9.34386
Mrc2	2.92027	5.13227	15.3349	8.72086e-09	6.67719e-07	10.5971
Steap4	3.45363	0.927342	15.3323	8.73634e-09	6.67719e-07	10.623
Psmb10	1.59902	3.81001	15.3118	8.86049e-09	6.71722e-07	10.7232
Col4a1	1.97274	7.86857	15.3092	8.87661e-09	6.71722e-07	10.7597
Lbh	1.65791	5.95464	15.3012	8.92584e-09	6.7212e-07	10.5845
Fga	2.70118	5.85289	15.2862	9.01873e-09	6.75786e-07	10.5675
Fgr	2.67213	1.63259	15.2647	9.15409e-09	6.82583e-07	10.7139
Mmp11	2.43325	2.85483	15.2532	9.22718e-09	6.84692e-07	10.7733
Adamts1	2.32422	5.89557	15.2372	9.32995e-09	6.88974e-07	10.5342
Plp2	1.69954	4.5793	15.1632	9.82269e-09	7.18675e-07	10.5114
Krt19	4.85761	0.704601	15.1559	9.87259e-09	7.18675e-07	10.4548
Rnase4	2.40178	3.24342	15.1558	9.87319e-09	7.18675e-07	10.6789
Uba7	1.77028	3.51141	15.1399	9.98351e-09	7.23204e-07	10.6386
Tap2	1.31333	5.24068	15.1333	1.003e-08	7.23204e-07	10.446
Serping1	3.06927	5.33327	15.1247	1.00903e-08	7.24133e-07	10.4381
Slit3	2.43595	3.20888	15.0632	1.05335e-08	7.47953e-07	10.6161
Lcp1	1.70275	5.52483	15.0498	1.06332e-08	7.47953e-07	10.3827
Selplg	2.66133	2.66137	15.0487	1.06413e-08	7.47953e-07	10.6356
Eln	2.3933	4.55008	15.0478	1.06481e-08	7.47953e-07	10.4296
Aif1	3.21537	0.922844	15.0379	1.07225e-08	7.47953e-07	10.4394
Cxcl2	6.89166	-1.60699	15.0324	1.07638e-08	7.47953e-07	9.27752
Rap2b	1.9346	2.96472	15.0315	1.07708e-08	7.47953e-07	10.6123
Adgra1	4.89642	0.00587815	15.0258	1.08137e-08	7.47953e-07	10.1326
Efemp2	2.09485	3.59066	15.0165	1.08852e-08	7.49508e-07	10.5393
Klf6	1.83769	5.9671	14.9862	1.11193e-08	7.62193e-07	10.3534
D630003M21Rik	3.15141	1.66183	14.9518	1.13921e-08	7.76239e-07	10.5122
Stap2	1.85619	3.55169	14.9334	1.15415e-08	7.76239e-07	10.4839
Smoc2	5.28342	2.5525	14.9256	1.1605e-08	7.76239e-07	10.5501
Nfkbiz	2.12746	4.18835	14.9252	1.16083e-08	7.76239e-07	10.3869
Nid1	2.23596	5.61487	14.9227	1.1629e-08	7.76239e-07	10.2895
Mybpc2	3.89472	0.780838	14.9168	1.16773e-08	7.76239e-07	10.328
Fcrls	5.51665	0.828285	14.9165	1.16796e-08	7.76239e-07	10.34
Abcg1	2.02924	3.18023	14.8739	1.20374e-08	7.93613e-07	10.4826
Fcgr3	2.97464	2.6651	14.8731	1.20449e-08	7.93613e-07	10.512
C1s1	2.58931	4.72036	14.8548	1.22016e-08	7.97106e-07	10.2683
Camk1d	2.69272	2.03078	14.8514	1.22311e-08	7.97106e-07	10.4797
Marcksl1	1.89278	4.07989	14.8488	1.22543e-08	7.97106e-07	10.3463
Krt20	6.2437	1.77893	14.8314	1.24063e-08	8.03573e-07	10.4443
Evi2a	3.16411	1.36483	14.8107	1.25909e-08	8.12084e-07	10.3785
Tnfsf13b	4.04334	1.26971	14.7625	1.30304e-08	8.36904e-07	10.3318
Ppp1r18	2.26882	3.67178	14.7409	1.32332e-08	8.46372e-07	10.3261
Golm1	2.03082	4.22799	14.6928	1.36975e-08	8.72417e-07	10.2076
Prex1	2.11952	3.82084	14.6751	1.38726e-08	8.79902e-07	10.2554
Hexa	1.18278	5.84737	14.6472	1.41527e-08	8.93962e-07	10.0909
Pcdhgc3	1.66112	4.04527	14.6403	1.42232e-08	8.94716e-07	10.1956
Kif21b	2.57418	2.18175	14.6213	1.44195e-08	8.9951e-07	10.3284
Steap3	1.44056	3.51917	14.6157	1.44774e-08	8.9951e-07	10.254
Pou2f2	2.03054	2.71926	14.6097	1.45403e-08	8.9951e-07	10.3221
Nphs2	1.82597	6.3182	14.6058	1.45818e-08	8.9951e-07	10.0963
Cx3cl1	1.34522	6.68039	14.5914	1.47333e-08	8.9951e-07	10.1212
Itgam	3.4979	2.90565	14.5843	1.48095e-08	8.9951e-07	10.294
Nfkb2	1.77974	5.27918	14.5787	1.48691e-08	8.9951e-07	10.0285
Sdc1	1.86463	4.32213	14.5739	1.49211e-08	8.9951e-07	10.104
Ccdc88b	2.76722	2.06804	14.5723	1.49384e-08	8.9951e-07	10.2885
Rgs16	4.33416	0.144392	14.5693	1.49705e-08	8.9951e-07	9.916
Ifngr1	1.04197	5.54061	14.5676	1.4989e-08	8.9951e-07	10.0196
Mfap4	3.99296	1.45689	14.5661	1.50056e-08	8.9951e-07	10.2278
Fyb	2.83595	2.88029	14.5422	1.52667e-08	9.05809e-07	10.2649
Scn1b	1.59022	3.93164	14.542	1.52691e-08	9.05809e-07	10.1387
Tnfrsf1a	1.11065	6.0335	14.5403	1.52884e-08	9.05809e-07	10.0217
Loxl1	2.7315	4.39181	14.4884	1.58737e-08	9.34823e-07	10.0292
Gm10256	6.98715	-1.95405	14.4861	1.59004e-08	9.34823e-07	8.7941
Psmb8	2.14239	3.66853	14.4638	1.616e-08	9.46445e-07	10.1191
Serpinb6b	2.05843	3.72826	14.4404	1.64381e-08	9.59055e-07	10.0926
Serpine1	3.95587	3.00227	14.4303	1.65596e-08	9.59945e-07	10.1735
Rac2	2.82906	2.67374	14.4287	1.65789e-08	9.59945e-07	10.1921
Lrp1	2.18877	6.2868	14.4205	1.66789e-08	9.609e-07	9.95157
Col8a1	2.32876	3.65235	14.417	1.67211e-08	9.609e-07	10.086
Pxdn	1.72152	5.23738	14.4073	1.68398e-08	9.64095e-07	9.89773
Ssbp4	1.29544	4.81588	14.3807	1.71697e-08	9.78348e-07	9.89936
Crlf2	1.64908	3.35617	14.377	1.72168e-08	9.78348e-07	10.0962
Scube1	4.47978	1.26156	14.3547	1.74999e-08	9.90755e-07	10.0576
Rftn1	2.38784	2.68069	14.3343	1.77631e-08	1.00194e-06	10.1227
Lgals9	1.72606	3.39114	14.3034	1.81714e-08	1.02121e-06	10.0361
Mgl2	4.37009	1.93767	14.2695	1.863e-08	1.03934e-06	10.0669
Arrb2	1.56848	4.09153	14.2554	1.88244e-08	1.04636e-06	9.89464
Nfkbie	2.75203	3.06221	14.245	1.89691e-08	1.05058e-06	10.0297
Ehbp1l1	1.4022	4.43762	14.233	1.91386e-08	1.05615e-06	9.82591
Csf2ra	1.79271	4.26452	14.173	2.00061e-08	1.10005e-06	9.80397
B2m	1.33391	7.72988	14.1381	2.0531e-08	1.12215e-06	9.88126
Cd83	2.57399	2.08261	14.1351	2.0577e-08	1.12215e-06	9.97721
Endod1	1.30109	4.57192	14.1317	2.06283e-08	1.12215e-06	9.72958
Slc22a15	1.81533	2.46007	14.1251	2.07305e-08	1.12371e-06	9.97422
Stx11	3.91171	1.2383	14.0659	2.16648e-08	1.1702e-06	9.85555
Csf1	2.34306	3.75249	14.0417	2.20592e-08	1.18731e-06	9.78242
Plod2	1.22337	5.39912	14.0147	2.25094e-08	1.20729e-06	9.58774
Trim59	2.53684	1.05955	13.9882	2.29602e-08	1.22481e-06	9.775
Loxl3	2.16321	2.48879	13.9821	2.30666e-08	1.22481e-06	9.86719
H2-DMb2	5.07383	1.14805	13.9815	2.30764e-08	1.22481e-06	9.78396
Ccl6	2.69196	2.57398	13.9582	2.34843e-08	1.24215e-06	9.84664
Gbp3	1.93808	3.15124	13.9391	2.38223e-08	1.24968e-06	9.78707
Mvp	1.43599	6.24501	13.9287	2.40097e-08	1.24968e-06	9.56267
Wipf1	1.63367	3.7091	13.9256	2.40664e-08	1.24968e-06	9.69847
Il1rn	4.97053	0.0955027	13.9214	2.41421e-08	1.24968e-06	9.49488
Plxnc1	2.8428	1.17564	13.9187	2.41922e-08	1.24968e-06	9.74403
Epsti1	2.89975	1.36324	13.9183	2.4199e-08	1.24968e-06	9.76742
Tes	1.43596	4.73126	13.8687	2.51216e-08	1.28814e-06	9.50381
Cd300ld3	3.17814	0.346451	13.8648	2.51964e-08	1.28814e-06	9.53372
Fblim1	2.49026	4.11186	13.8433	2.5608e-08	1.30086e-06	9.56812
Mxra8	2.2539	4.79824	13.8429	2.56156e-08	1.30086e-06	9.47741
Runx1	3.48881	1.88668	13.8188	2.60891e-08	1.31984e-06	9.73759
Hk2	3.39529	0.971538	13.8151	2.61619e-08	1.31984e-06	9.64008
Ptgds	4.06112	1.71961	13.8071	2.63214e-08	1.32352e-06	9.71929
Serpinb6a	1.31152	4.98339	13.7638	2.72017e-08	1.3633e-06	9.40037
Pyhin1	2.45317	1.31262	13.7513	2.74613e-08	1.37181e-06	9.64254
Homer3	1.35363	3.64861	13.701	2.8534e-08	1.42075e-06	9.53048
Lhfpl2	2.22531	3.15486	13.6924	2.87231e-08	1.42552e-06	9.59448
Tnfaip3	1.97888	3.48765	13.6861	2.8862e-08	1.42763e-06	9.54366
Apobec3	1.90289	4.3201	13.6749	2.91109e-08	1.42763e-06	9.4002
Rhob	1.63854	6.37791	13.671	2.91969e-08	1.42763e-06	9.3688
Pdgfrb	2.3906	5.24481	13.6692	2.92366e-08	1.42763e-06	9.31256
Adam11	2.2869	3.51514	13.6673	2.92792e-08	1.42763e-06	9.52458
C7	3.5399	2.93692	13.6637	2.936e-08	1.42763e-06	9.59609
Scarb2	1.1286	5.83287	13.6611	2.94193e-08	1.42763e-06	9.31488
Slfn2	1.84688	3.27373	13.6534	2.95925e-08	1.43149e-06	9.54839
Elf3	1.73526	4.34366	13.6255	3.02323e-08	1.45759e-06	9.3567
Stat3	1.1979	6.55363	13.6216	3.03228e-08	1.45759e-06	9.34723
Itga5	1.84703	3.77271	13.5958	3.09304e-08	1.48214e-06	9.42612
Fam114a1	2.10723	2.87545	13.5859	3.11667e-08	1.48879e-06	9.54102
Gas7	2.05652	3.18008	13.5694	3.15673e-08	1.50297e-06	9.49416
C1qtnf6	2.76326	2.32029	13.5655	3.16601e-08	1.50297e-06	9.55474
Timp2	2.42809	5.86817	13.5612	3.17675e-08	1.50316e-06	9.23566
Shisa4	1.48742	3.2825	13.5573	3.18608e-08	1.50316e-06	9.47094
Cdkn1c	1.43755	5.76299	13.5068	3.31284e-08	1.55815e-06	9.18538
Emp2	1.75418	3.92023	13.4652	3.42156e-08	1.60047e-06	9.29563
Sash1	1.46071	5.78128	13.4643	3.42375e-08	1.60047e-06	9.1513
Jun	1.54196	5.81337	13.4176	3.55037e-08	1.65279e-06	9.11437
Bcl2a1b	3.5618	0.422386	13.4142	3.55991e-08	1.65279e-06	9.24859
Map7d1	1.24261	5.48181	13.4112	3.5681e-08	1.65279e-06	9.09888
Npdc1	1.04442	5.19983	13.3961	3.61037e-08	1.66732e-06	9.08993
Ier5	1.83184	4.16129	13.3847	3.64257e-08	1.67712e-06	9.18907
Cnn2	2.023	4.77591	13.3734	3.67477e-08	1.68686e-06	9.09689
Ncf1	2.46641	2.49023	13.3677	3.69126e-08	1.68732e-06	9.39615
Ccl2	4.38168	1.44669	13.3636	3.70293e-08	1.68732e-06	9.37175
P3h3	1.74281	3.23327	13.3616	3.70889e-08	1.68732e-06	9.3208
Tlr2	3.84891	2.55206	13.3576	3.72047e-08	1.68757e-06	9.38517
Pdpn	2.04562	3.59431	13.3195	3.83307e-08	1.7335e-06	9.23152
Igsf10	4.18815	0.674633	13.296	3.90424e-08	1.76048e-06	9.21997
Psd4	2.61043	1.80294	13.2859	3.93547e-08	1.76415e-06	9.33398
Pip4k2a	1.40262	3.94066	13.2786	3.95807e-08	1.76909e-06	9.13919
Chpf	0.944194	4.9155	13.2677	3.99204e-08	1.77908e-06	8.9976
Ifi27	0.996065	5.11781	13.2322	4.10532e-08	1.82028e-06	8.95651
C1qtnf1	1.97709	3.90818	13.2312	4.10832e-08	1.82028e-06	9.10571
Anxa6	1.14781	6.06299	13.2185	4.14982e-08	1.83197e-06	8.96654
Cfh	2.67531	7.73103	13.2158	4.15866e-08	1.83197e-06	9.14649
Colec12	2.51413	4.45074	13.2092	4.18026e-08	1.83594e-06	8.99871
C6	3.87215	-0.228285	13.2058	4.19171e-08	1.83594e-06	8.9215
Sh3pxd2b	1.76516	3.32154	13.181	4.27458e-08	1.86689e-06	9.16123
Cd52	3.17139	2.35105	13.1643	4.33129e-08	1.88515e-06	9.2412
Tbc1d2b	1.53978	4.47795	13.1615	4.34105e-08	1.88515e-06	8.95484
Ncapg2	1.90272	1.99017	13.1421	4.40804e-08	1.90453e-06	9.22749
Flna	1.94835	7.3028	13.1414	4.4106e-08	1.90453e-06	9.03793
Rgs10	2.35103	1.58093	13.1231	4.47518e-08	1.92697e-06	9.19886
Itpripl2	1.85189	4.61989	13.1138	4.50844e-08	1.93584e-06	8.89657
Ptpn7	2.55821	1.05161	13.1039	4.54389e-08	1.9456e-06	9.13858
Nbl1	2.64008	3.35023	13.1001	4.55776e-08	1.94609e-06	9.09033
Crlf1	6.34522	0.918654	13.0951	4.57591e-08	1.94811e-06	9.11449
Unc5b	1.38519	4.41841	13.0906	4.59242e-08	1.94811e-06	8.90391
Rhou	2.63763	2.46865	13.0883	4.60072e-08	1.94811e-06	9.17568
Chrnb1	1.99688	3.10727	13.067	4.67922e-08	1.97043e-06	9.0982
Akap12	2.3148	4.03252	13.0631	4.69392e-08	1.97119e-06	8.94397
Itgax	3.50364	2.56242	13.0574	4.71536e-08	1.97476e-06	9.14539
Naaa	1.4412	4.17598	13.0314	4.81397e-08	2.00508e-06	8.89253
Sfrp5	3.42433	0.105527	13.008	4.90512e-08	2.03749e-06	8.88546
Slc34a2	2.98323	2.10516	12.9985	4.94239e-08	2.03821e-06	9.11459
Bspry	1.64751	5.42141	12.9982	4.94351e-08	2.03821e-06	8.75225
Col6a3	2.53408	4.1185	12.9974	4.94685e-08	2.03821e-06	8.87371
Pitpnm1	1.11919	4.74383	12.9882	4.98329e-08	2.04221e-06	8.7766
Tgfbr2	1.0309	6.85783	12.9738	5.04145e-08	2.05838e-06	8.84488
Osmr	2.86687	3.84765	12.9689	5.0613e-08	2.05838e-06	8.89723
Muc4	5.22341	-0.547451	12.9684	5.06315e-08	2.05838e-06	8.65477
P2ry6	2.50705	2.08531	12.9563	5.11264e-08	2.07299e-06	9.08114
Il2rg	1.97935	2.33587	12.9434	5.16595e-08	2.08484e-06	9.06521
Scarf2	1.92963	4.32452	12.9426	5.16913e-08	2.08484e-06	8.79299
Gpr176	3.59177	0.403563	12.9275	5.23227e-08	2.10414e-06	8.89982
Tmod3	1.00324	5.9581	12.9203	5.26266e-08	2.10589e-06	8.70585
Ly9	3.08482	0.519126	12.9164	5.27935e-08	2.10705e-06	8.91551
Fcer1g	3.06156	2.2236	12.8912	5.38738e-08	2.13855e-06	9.02682
Map4k4	1.23737	5.8062	12.8911	5.3882e-08	2.13855e-06	8.67089
Fam167a	3.78863	0.690528	12.8883	5.40025e-08	2.13855e-06	8.92598
Tifab	2.61441	1.89256	12.8785	5.44297e-08	2.14505e-06	9.01869
Lamc1	1.09684	5.49423	12.8781	5.44471e-08	2.14505e-06	8.64992
Akr1b8	3.18681	2.16364	12.8742	5.46188e-08	2.14628e-06	9.01447
Pdgfra	2.49129	4.77093	12.87	5.48053e-08	2.14647e-06	8.67323
Lsp1	2.84891	3.54711	12.8618	5.51677e-08	2.14647e-06	8.85946
Zbtb7c	2.09403	3.03558	12.8618	5.51684e-08	2.14647e-06	8.93806
Cyp1b1	2.52642	5.0329	12.8614	5.51854e-08	2.14647e-06	8.64636
Serpinb9	1.59247	4.73185	12.846	5.58799e-08	2.16797e-06	8.6562
Dcn	2.85961	4.67989	12.8358	5.63403e-08	2.1803e-06	8.65313
Piezo2	2.48539	2.82276	12.8204	5.70477e-08	2.2021e-06	8.92919
Fes	2.03505	3.1475	12.8011	5.79514e-08	2.22487e-06	8.87184
Arhgap11a	1.95798	2.73901	12.7985	5.80714e-08	2.22487e-06	8.91958
Tnfrsf12a	1.96055	4.54887	12.7981	5.80914e-08	2.22487e-06	8.63646
Tacstd2	1.32627	5.40451	12.7954	5.82199e-08	2.22487e-06	8.57836
Vat1	1.40775	6.25576	12.7672	5.95676e-08	2.2707e-06	8.60115
Lrmp	2.98945	1.18977	12.7631	5.97656e-08	2.27258e-06	8.89389
Irf7	1.40835	3.70221	12.7523	6.02935e-08	2.28696e-06	8.73948
Akna	2.2818	2.72934	12.7478	6.0516e-08	2.28972e-06	8.87847
Plek	2.50424	2.55259	12.7387	6.09683e-08	2.30114e-06	8.88604
Pdlim7	1.80999	3.70962	12.714	6.22079e-08	2.34214e-06	8.70538
Fscn1	1.71095	3.64549	12.7058	6.26234e-08	2.3466e-06	8.70975
Tapbp	1.01102	6.30753	12.7056	6.26332e-08	2.3466e-06	8.55318
Lilrb4a	3.57194	1.5734	12.7	6.29217e-08	2.35164e-06	8.86836
Tbc1d9	2.01848	3.00482	12.6938	6.32424e-08	2.35786e-06	8.80146
Cped1	2.29782	3.42436	12.6826	6.38238e-08	2.37303e-06	8.72819
Ms4a7	3.47088	1.80804	12.68	6.39597e-08	2.37303e-06	8.85887
Lrrc25	3.21842	1.08961	12.6717	6.43938e-08	2.38335e-06	8.81391
Peak1	1.14059	4.4272	12.6667	6.46585e-08	2.38737e-06	8.54036
Hc	5.10217	-2.89366	12.6632	6.48448e-08	2.38816e-06	7.2839
Themis2	2.61541	1.84534	12.6604	6.49926e-08	2.38816e-06	8.84358
Thbd	1.37839	4.95291	12.6373	6.6238e-08	2.42335e-06	8.4573
Casp4	2.67791	2.059	12.6368	6.62671e-08	2.42335e-06	8.82388
Cep170	1.58578	3.3824	12.6322	6.65136e-08	2.42655e-06	8.69221
Adam8	3.30967	1.30811	12.6082	6.78397e-08	2.46904e-06	8.78171
Sema4c	1.79474	3.28958	12.5963	6.85091e-08	2.48412e-06	8.67664
Gem	2.53496	1.74331	12.593	6.86968e-08	2.48412e-06	8.78764
Pik3cd	2.53582	3.00157	12.5881	6.89723e-08	2.48412e-06	8.71255
Sema7a	1.28202	3.86978	12.5872	6.90265e-08	2.48412e-06	8.56719
Sphk1	1.64235	3.1225	12.5858	6.91055e-08	2.48412e-06	8.69346
Fmnl3	1.4608	4.96054	12.5833	6.92469e-08	2.48412e-06	8.40959
Mxra7	2.12498	3.97263	12.5736	6.98045e-08	2.49307e-06	8.53654
Ptn	2.44693	2.683	12.5672	7.01723e-08	2.49702e-06	8.73198
Spi1	3.04421	2.23842	12.566	7.02421e-08	2.49702e-06	8.76093
Fermt3	2.22794	2.79525	12.5493	7.12169e-08	2.5258e-06	8.70518
Sash3	3.10665	1.06786	12.5449	7.14771e-08	2.52916e-06	8.71289
Basp1	2.69354	1.97985	12.5352	7.20515e-08	2.5436e-06	8.74173
Nfkb1	1.3484	5.34293	12.5298	7.23744e-08	2.54911e-06	8.34746
Pknox2	2.5532	1.46507	12.5221	7.28358e-08	2.55947e-06	8.72177
Map3k1	1.20825	5.86559	12.4971	7.43607e-08	2.59443e-06	8.33205
Pik3r5	2.58186	2.0792	12.4962	7.44133e-08	2.59443e-06	8.7081
Tlr4	2.17708	1.73207	12.4957	7.44429e-08	2.59443e-06	8.70862
Hck	3.37772	1.6443	12.4947	7.45098e-08	2.59443e-06	8.70592
Tmem184b	1.15604	4.74388	12.485	7.51113e-08	2.60691e-06	8.34092
Adam19	2.79455	1.86257	12.4651	7.63609e-08	2.63813e-06	8.6847
Anxa5	1.06623	6.67753	12.4636	7.64551e-08	2.63813e-06	8.38333
Ppfia4	2.68217	1.95868	12.459	7.67482e-08	2.64228e-06	8.67929
Trim35	0.958155	5.30226	12.4481	7.74472e-08	2.66036e-06	8.27585
Kcnn4	2.77529	0.961772	12.4429	7.77818e-08	2.66586e-06	8.62236
Rab8b	1.29101	3.97901	12.4056	8.02383e-08	2.7393e-06	8.38853
Dysf	1.26515	4.48364	12.4049	8.02829e-08	2.7393e-06	8.30248
Fat1	1.33534	6.08614	12.3928	8.10992e-08	2.75485e-06	8.25711
Wisp1	3.41704	1.66826	12.3905	8.12584e-08	2.75485e-06	8.62156
Iqsec3	3.07383	0.233597	12.3901	8.12793e-08	2.75485e-06	8.4678
Csf2rb2	3.15955	1.29403	12.3789	8.20472e-08	2.77472e-06	8.59798
Cald1	1.73966	6.32955	12.3749	8.23199e-08	2.7778e-06	8.26548
Kdelr3	2.92694	0.760407	12.3423	8.45969e-08	2.84208e-06	8.52006
Egr1	3.25228	3.47827	12.3376	8.49306e-08	2.84704e-06	8.42075
Itgb3	2.01202	1.50772	12.316	8.64876e-08	2.89289e-06	8.5565
Prss23	1.62775	5.16938	12.287	8.86194e-08	2.95772e-06	8.13633
Atp8b2	1.60971	3.83359	12.2719	8.9756e-08	2.98913e-06	8.29747
Nrros	1.7777	2.43953	12.2627	9.04507e-08	3.00572e-06	8.4947
Fgd2	2.2292	2.45444	12.2363	9.24912e-08	3.05805e-06	8.47097
Egflam	2.20978	3.21525	12.231	9.29018e-08	3.05805e-06	8.37222
Rab7b	2.84533	1.63102	12.2294	9.30257e-08	3.05805e-06	8.48829
Ptpre	2.10254	2.01868	12.2146	9.42037e-08	3.08956e-06	8.47441
Gprc5a	3.31013	1.32047	12.2122	9.43901e-08	3.08956e-06	8.46413
Rhbdl3	1.55921	2.75207	12.2093	9.46219e-08	3.08956e-06	8.41899
Cyp4f18	2.67096	0.804647	12.2072	9.47928e-08	3.08956e-06	8.41881
Htra3	4.59788	0.438903	12.1983	9.55075e-08	3.10623e-06	8.36006
Rnf150	2.19233	2.82072	12.1921	9.60076e-08	3.11434e-06	8.39579
Arhgap9	2.38962	1.92046	12.1902	9.61644e-08	3.11434e-06	8.45586
St6galnac4	1.88697	2.26778	12.1768	9.72658e-08	3.14335e-06	8.43241
Gadd45b	1.90395	2.57081	12.1432	1.00079e-07	3.22745e-06	8.3808
Lrg1	2.05227	3.10156	12.1392	1.00422e-07	3.23169e-06	8.30964
Tuba1b	0.975336	6.97019	12.1292	1.01281e-07	3.25248e-06	8.12173
Col14a1	1.78738	4.9479	12.1088	1.03049e-07	3.30233e-06	7.98754
Ankrd1	3.58212	1.22393	12.0778	1.05818e-07	3.38395e-06	8.34889
Clec7a	3.56017	2.09523	12.0617	1.07279e-07	3.4164e-06	8.34204
Lama2	1.97753	3.82524	12.0518	1.08188e-07	3.43105e-06	8.10236
Adamtsl2	1.19424	4.81006	12.0408	1.09214e-07	3.45642e-06	7.93685
Neurl3	1.38568	3.82197	12.023	1.10892e-07	3.50227e-06	8.07698
Sept8	1.37206	4.7932	12.0092	1.12215e-07	3.53675e-06	7.90958
Ighv1-76	4.70507	-3.09194	11.9995	1.13155e-07	3.55708e-06	6.83336
Epha2	1.82626	3.53158	11.9977	1.13326e-07	3.55708e-06	8.10923
Dkk3	2.3836	4.64187	11.9877	1.14307e-07	3.58052e-06	7.90624
Sprr2g	5.03805	-2.92988	11.9612	1.16943e-07	3.64814e-06	6.89044
Cdkn1a	2.38271	2.99394	11.9526	1.17813e-07	3.66781e-06	8.16081
Igha	2.99551	4.55816	11.9306	1.20066e-07	3.73035e-06	7.86462
Serpina3g	3.73116	1.56702	11.9224	1.20917e-07	3.74915e-06	8.23003
Zfp385a	1.30634	3.28971	11.9133	1.21873e-07	3.77116e-06	8.07703
Tyro3	2.17287	2.14699	11.9043	1.22827e-07	3.793e-06	8.20388
Pla2g15	1.15214	4.15154	11.8902	1.24333e-07	3.83178e-06	7.89396
Slamf7	2.76969	1.6467	11.8874	1.24637e-07	3.83339e-06	8.20079
Ifi204	1.95868	2.38182	11.8765	1.25816e-07	3.86071e-06	8.16449
Itgb7	2.08614	2.29926	11.8661	1.26963e-07	3.88151e-06	8.16141
Arhgap19	2.06355	1.90353	11.859	1.27749e-07	3.88737e-06	8.17357
Nlgn2	1.84559	3.43696	11.8574	1.27923e-07	3.88737e-06	7.99984
Adgra2	1.10577	4.94697	11.8563	1.28044e-07	3.88737e-06	7.75643
Evl	1.43566	3.2469	11.8546	1.28232e-07	3.88737e-06	8.03148
Lif	4.06831	0.916815	11.8529	1.28426e-07	3.88737e-06	8.14255
Apaf1	1.42861	3.13025	11.8352	1.30407e-07	3.93951e-06	8.0339
Hist1h2ap	3.53463	1.98192	11.8305	1.30946e-07	3.94288e-06	8.14659
Sepn1	1.90768	2.98929	11.8297	1.31034e-07	3.94288e-06	8.05146
Ngf	2.24806	1.67675	11.8237	1.31721e-07	3.95576e-06	8.14623
Clec4a2	2.84326	1.24364	11.819	1.32258e-07	3.96412e-06	8.13416
Vstm4	2.41589	2.65412	11.8078	1.33563e-07	3.9954e-06	8.07706
S100a6	2.7206	3.51049	11.7939	1.35191e-07	4.0362e-06	7.92829
Gpr183	2.6679	0.00699968	11.7908	1.35551e-07	4.03905e-06	7.96167
Hn1	1.49262	4.40446	11.7882	1.35859e-07	4.04034e-06	7.75637
Csf2rb	3.00311	2.20521	11.7664	1.38468e-07	4.10197e-06	8.07987
Rras	1.36617	4.86231	11.7552	1.39835e-07	4.12735e-06	7.6691
Fbln7	2.25104	2.93725	11.7542	1.39954e-07	4.12735e-06	7.99123
Ifi27l2a	2.82021	1.45884	11.7527	1.40134e-07	4.12735e-06	8.08383
Ypel2	1.29145	4.11823	11.7386	1.41881e-07	4.1632e-06	7.76042
Arhgef40	1.49711	4.59848	11.7378	1.41977e-07	4.1632e-06	7.68132
B3gnt9	2.75343	1.55737	11.6971	1.4713e-07	4.30024e-06	8.03699
Epb41l2	1.38393	4.65739	11.6873	1.48407e-07	4.32518e-06	7.62666
Gucy1a3	2.08247	4.42157	11.6823	1.49053e-07	4.32518e-06	7.65529
Elf4	2.32218	2.81268	11.6803	1.49317e-07	4.32518e-06	7.94232
Tlr8	3.82117	-0.531648	11.6784	1.4957e-07	4.32518e-06	7.74731
Itga9	1.68339	4.05907	11.6784	1.49572e-07	4.32518e-06	7.71582
Rasa3	1.57918	3.49716	11.6769	1.49767e-07	4.32518e-06	7.82347
Lrrk1	1.34832	4.65003	11.6754	1.49964e-07	4.32518e-06	7.61649
Emp3	2.13499	2.37437	11.6688	1.50839e-07	4.33442e-06	7.98088
Sox9	3.62386	1.80103	11.6687	1.50851e-07	4.33442e-06	8.01035
Jak3	1.27267	4.63551	11.6646	1.51403e-07	4.33583e-06	7.60821
Eml1	1.35434	4.08868	11.6633	1.51566e-07	4.33583e-06	7.69614
Lix1l	1.78259	3.38469	11.662	1.51751e-07	4.33583e-06	7.83083
Nlrc5	2.13075	2.59839	11.6229	1.57071e-07	4.47945e-06	7.91733
Adamts2	2.55417	3.43283	11.6201	1.5746e-07	4.48219e-06	7.78312
Abca1	1.53811	6.19806	11.6132	1.58415e-07	4.50098e-06	7.55588
Clec12a	2.51326	2.17032	11.6083	1.59111e-07	4.51238e-06	7.94176
Cxcl1	4.58398	1.38866	11.5934	1.61215e-07	4.545e-06	7.94542
Olfml3	2.11551	4.41576	11.5885	1.61915e-07	4.545e-06	7.5683
Was	2.75885	1.12774	11.5883	1.61944e-07	4.545e-06	7.93316
S1pr2	3.01673	1.8945	11.5876	1.62045e-07	4.545e-06	7.93646
Pold1	1.08425	3.77107	11.5853	1.62376e-07	4.54593e-06	7.68509
P2rx7	2.21773	2.37003	11.5748	1.63888e-07	4.57987e-06	7.8969
Igsf6	2.50938	1.27514	11.5725	1.64235e-07	4.58119e-06	7.92478
Stc2	2.79729	2.50712	11.5569	1.66511e-07	4.62431e-06	7.86759
Synpo	1.42066	6.41038	11.5561	1.6663e-07	4.62431e-06	7.52551
Slamf9	2.03954	2.64479	11.5557	1.66688e-07	4.62431e-06	7.85094
Cnp	1.35236	3.38634	11.5417	1.68778e-07	4.67382e-06	7.71923
Clec4n	3.95142	-0.747787	11.5362	1.69604e-07	4.6882e-06	7.57991
Slc43a3	1.00758	5.13714	11.5029	1.74698e-07	4.82027e-06	7.41466
C4b	3.20842	5.17642	11.4826	1.77888e-07	4.89939e-06	7.39381
Clic1	0.867892	6.6291	11.4806	1.78206e-07	4.89939e-06	7.48035
Kif4	2.07631	0.870166	11.4766	1.78849e-07	4.90824e-06	7.82292
Sprr2f	4.65188	-3.12301	11.4737	1.79319e-07	4.9123e-06	6.52815
Klf4	1.4795	3.82343	11.461	1.81357e-07	4.95419e-06	7.55808
Foxj1	4.54757	0.351788	11.4511	1.82965e-07	4.98538e-06	7.74732
Lgi2	4.27825	0.886801	11.4455	1.83887e-07	5.00161e-06	7.79748
Actn1	1.883	5.66118	11.4364	1.85401e-07	5.00498e-06	7.3488
Kctd10	1.18471	5.51669	11.4352	1.85586e-07	5.00498e-06	7.34438
Ifnar2	0.88496	4.67567	11.4351	1.85607e-07	5.00498e-06	7.38646
Ncf4	2.90899	0.609689	11.4349	1.85649e-07	5.00498e-06	7.76487
Entpd2	1.10351	3.75196	11.4285	1.86714e-07	5.01956e-06	7.54166
Car13	2.2601	2.16725	11.4277	1.86846e-07	5.01956e-06	7.77959
Tmem43	1.03888	4.83858	11.4146	1.8905e-07	5.06986e-06	7.35006
Il17rd	1.11295	3.84454	11.4082	1.90146e-07	5.09031e-06	7.50401
Mcam	1.2952	4.26803	11.4059	1.90523e-07	5.0915e-06	7.42059
Pmepa1	1.10289	5.55297	11.402	1.91192e-07	5.10047e-06	7.31321
Gpsm3	1.66072	2.97603	11.399	1.91715e-07	5.1055e-06	7.6592
Clu	1.38656	8.72533	11.397	1.92056e-07	5.10568e-06	7.64812
Fgfbp1	2.28963	1.7262	11.3803	1.9497e-07	5.17414e-06	7.75666
Rgs4	2.22115	1.70483	11.3571	1.99075e-07	5.25573e-06	7.7364
Trem2	1.94476	2.16033	11.3559	1.99289e-07	5.25573e-06	7.71486
Ptgir	2.36263	1.38541	11.3552	1.99419e-07	5.25573e-06	7.73682
Numbl	1.87259	2.53012	11.3522	1.99955e-07	5.26078e-06	7.67783
Lilra5	2.11662	1.54117	11.3455	2.01173e-07	5.28374e-06	7.72831
Lacc1	1.52854	2.84526	11.3412	2.01943e-07	5.29485e-06	7.62589
Cttnbp2nl	1.28324	4.66472	11.3124	2.0727e-07	5.42126e-06	7.27029
Zc3hav1	0.905494	4.9841	11.3113	2.07473e-07	5.42126e-06	7.23985
Btg2	1.27335	4.4658	11.3028	2.09081e-07	5.45395e-06	7.28867
Tmem45a	3.87738	0.372709	11.2986	2.09865e-07	5.46508e-06	7.62265
Ehd4	1.16874	5.78919	11.2927	2.10989e-07	5.485e-06	7.21686
Pald1	1.28126	3.17208	11.2883	2.11844e-07	5.49788e-06	7.52146
Ikbke	1.46936	2.91556	11.2739	2.14624e-07	5.55779e-06	7.55191
Ptk7	1.66601	3.67873	11.2725	2.1488e-07	5.55779e-06	7.40833
Aebp1	1.68267	6.40164	11.2652	2.16316e-07	5.57941e-06	7.24702
Rasa4	2.01835	2.90893	11.2645	2.16446e-07	5.57941e-06	7.5442
Mfap2	2.22424	1.53559	11.2582	2.17687e-07	5.60196e-06	7.65032
Man1c1	2.15688	3.20868	11.2532	2.18683e-07	5.61344e-06	7.48158
Rtp4	1.75154	2.06201	11.2523	2.18868e-07	5.61344e-06	7.62658
Arhgap23	1.48134	3.77172	11.2503	2.19255e-07	5.61395e-06	7.36825
Arhgef25	1.85572	2.85309	11.2335	2.22625e-07	5.69072e-06	7.52382
H2-D1	1.2305	8.52306	11.2055	2.28375e-07	5.82796e-06	7.44893
Lfng	1.69178	3.27077	11.1951	2.30547e-07	5.87356e-06	7.41472
Abcc3	2.89257	2.09768	11.1769	2.34414e-07	5.96092e-06	7.55494
Map4	1.01283	6.60426	11.1753	2.34756e-07	5.96092e-06	7.18455
Pik3cg	3.07279	1.06509	11.1712	2.35627e-07	5.97312e-06	7.5673
Afap1l2	1.27452	4.13444	11.1643	2.37118e-07	5.99871e-06	7.21324
Capg	2.53789	4.48069	11.1629	2.37421e-07	5.99871e-06	7.15116
Dchs1	1.84516	3.24196	11.1543	2.39298e-07	6.03615e-06	7.38122
Il3ra	2.86014	1.48851	11.1388	2.42732e-07	6.11268e-06	7.54301
Dclk1	2.63485	1.31691	11.1304	2.4459e-07	6.14933e-06	7.53575
Adamts7	2.02681	2.30759	11.1206	2.46815e-07	6.19509e-06	7.48571
Alpk1	1.92712	2.74452	11.1172	2.47573e-07	6.20395e-06	7.43031
Myadm	1.72793	4.6252	11.1081	2.49648e-07	6.24569e-06	7.07738
Anxa1	2.23739	4.11416	11.0951	2.52644e-07	6.31032e-06	7.14992
Il7r	3.2759	-0.228307	11.0901	2.53806e-07	6.32901e-06	7.35223
Sfn	2.36316	3.05662	11.0738	2.5764e-07	6.41415e-06	7.33821
Sema6b	1.55028	2.49972	11.0652	2.597e-07	6.434e-06	7.41338
Cxcl5	4.20234	0.0483996	11.0418	2.65343e-07	6.53145e-06	7.36005
Cysltr1	2.20728	1.0342	11.0372	2.66471e-07	6.54868e-06	7.44681
Mki67	2.67917	3.34008	11.0283	2.68688e-07	6.59256e-06	7.24113
Dok1	1.5304	2.89081	11.0245	2.69626e-07	6.60496e-06	7.31933
Islr	2.14189	2.76182	11.0014	2.75437e-07	6.72715e-06	7.31754
H2-K1	1.13371	8.51706	11.0012	2.75494e-07	6.72715e-06	7.25264
Iqgap3	1.94728	1.80194	10.998	2.76325e-07	6.73668e-06	7.40571
Scin	1.95852	5.33505	10.9929	2.77634e-07	6.75781e-06	6.91488
Slfn8	2.59209	1.40155	10.9911	2.78077e-07	6.75786e-06	7.40931
Ifi47	2.06053	2.34546	10.9793	2.81142e-07	6.82149e-06	7.34917
Heg1	1.06963	5.03773	10.972	2.83059e-07	6.85091e-06	6.90512
Sh2b2	2.20134	1.30517	10.9675	2.84222e-07	6.85091e-06	7.38802
Pld2	1.37081	3.85302	10.9672	2.84325e-07	6.85091e-06	7.07726
Agrn	1.08325	7.78478	10.9664	2.84537e-07	6.85091e-06	7.13646
Tnfsf8	4.22854	-0.962903	10.9661	2.84595e-07	6.85091e-06	7.08057
Apobr	2.48147	1.30233	10.9349	2.92977e-07	7.04157e-06	7.35815
Cerk	1.16346	4.36142	10.9306	2.94152e-07	7.05118e-06	6.94266
Gpr132	3.0427	0.411247	10.93	2.94299e-07	7.05118e-06	7.31054
Irf1	1.6831	4.36017	10.9194	2.9724e-07	7.10637e-06	6.93178
Il4i1	3.17952	0.541469	10.9183	2.97532e-07	7.10637e-06	7.31244
Rhog	1.02834	4.20209	10.9154	2.98337e-07	7.11447e-06	6.95666
Galnt10	1.42715	4.84113	10.9097	2.99937e-07	7.14149e-06	6.858
Stat1	0.801322	5.40045	10.9075	3.00537e-07	7.14465e-06	6.82956
Pglyrp2	3.92103	-0.162519	10.9058	3.01011e-07	7.14481e-06	7.21046
Slamf8	3.33864	0.260539	10.8974	3.03375e-07	7.18975e-06	7.26533
Mmp23	1.99995	2.98169	10.889	3.05768e-07	7.2116e-06	7.17321
Gpc3	1.19589	5.26297	10.8886	3.05899e-07	7.2116e-06	6.81271
Dapp1	2.34701	1.9573	10.8835	3.07358e-07	7.217e-06	7.29038
Chtf18	2.33055	0.382055	10.8666	3.12251e-07	7.32066e-06	7.25184
Tagln2	0.873608	7.31826	10.8632	3.13245e-07	7.33272e-06	6.97359
Aldh18a1	1.83005	2.38778	10.86	3.14184e-07	7.34345e-06	7.23102
Oas1g	2.71177	0.204211	10.854	3.15954e-07	7.36717e-06	7.2206
Nlrp1b	2.76451	0.149534	10.8533	3.16163e-07	7.36717e-06	7.213
Ccdc80	2.52807	3.21318	10.8482	3.17671e-07	7.39105e-06	7.09046
Pamr1	1.35985	4.02779	10.8198	3.26248e-07	7.57731e-06	6.89603
Ckap4	1.61898	3.48637	10.8184	3.26668e-07	7.57731e-06	7.00656
Cd300ld	2.50251	0.958708	10.8135	3.28183e-07	7.60091e-06	7.2421
Ms4a14	3.32724	-0.145396	10.8085	3.29711e-07	7.61323e-06	7.13069
Rasal3	2.43754	1.34299	10.7886	3.35931e-07	7.74515e-06	7.22302
Pfkp	0.994682	5.53282	10.7826	3.37835e-07	7.77734e-06	6.70565
Apbb1ip	2.51529	1.79267	10.7793	3.38904e-07	7.7902e-06	7.20124
Ptger4	1.91067	2.58765	10.77	3.41883e-07	7.83511e-06	7.1195
Rhbdf2	1.14742	4.09612	10.7626	3.4425e-07	7.87042e-06	6.82539
Gabrp	6.70428	-1.52833	10.7614	3.44653e-07	7.87042e-06	6.75123
Lilr4b	3.15709	1.5538	10.7604	3.44968e-07	7.87042e-06	7.19277
Cxcl10	3.39241	2.43463	10.7579	3.45792e-07	7.87745e-06	7.1274
Traf2	0.895	4.49514	10.7487	3.4881e-07	7.93439e-06	6.73962
Hspg2	1.4001	6.47626	10.7444	3.5022e-07	7.94339e-06	6.7434
Pdgfb	1.81677	5.05646	10.7443	3.50245e-07	7.94339e-06	6.67687
Entpd1	1.45435	3.93451	10.7398	3.51759e-07	7.96592e-06	6.83525
Slc9a9	2.63018	0.736249	10.73	3.55021e-07	8.00318e-06	7.157
Tgfb1i1	1.85258	3.07945	10.7296	3.5515e-07	8.00318e-06	6.99937
Tm6sf1	2.0091	2.46129	10.7277	3.55801e-07	8.00318e-06	7.09488
Samsn1	2.89708	-0.320034	10.727	3.56023e-07	8.00318e-06	7.03094
Sema3f	1.0527	4.55146	10.7247	3.56804e-07	8.00897e-06	6.70694
Irf5	1.21748	3.66288	10.7177	3.59179e-07	8.05046e-06	6.86989
Sorcs2	3.53976	0.429954	10.7005	3.65084e-07	8.17083e-06	7.10893
Cd248	1.78048	2.74016	10.695	3.66977e-07	8.20119e-06	7.024
Cdh11	4.1229	3.1694	10.6802	3.72171e-07	8.30512e-06	6.93333
Spn	2.58606	2.26215	10.6773	3.73196e-07	8.31585e-06	7.06834
Ccdc102a	2.15596	1.86957	10.6659	3.77237e-07	8.38146e-06	7.08909
Ehd2	1.48468	4.86759	10.6605	3.79183e-07	8.41248e-06	6.60568
Eng	0.778877	6.70526	10.6584	3.79937e-07	8.41697e-06	6.6858
Abi3bp	3.11068	2.23166	10.6529	3.81933e-07	8.44895e-06	7.04776
Sync	2.69428	0.138636	10.6322	3.89536e-07	8.58644e-06	7.01775
Dusp8	1.80563	2.61182	10.6314	3.89833e-07	8.58644e-06	6.98076
Crip1	1.761	2.56875	10.6227	3.93082e-07	8.63463e-06	6.97827
Serpina3f	5.16997	-2.46656	10.6215	3.93522e-07	8.63463e-06	6.289
Cd300c2	2.93285	1.22582	10.621	3.93716e-07	8.63463e-06	7.06714
St6gal1	1.23466	4.65271	10.6035	4.00323e-07	8.76493e-06	6.57073
Samd5	3.03888	-0.341087	10.601	4.01298e-07	8.76493e-06	6.91932
Mnda	2.55594	1.66001	10.6008	4.01377e-07	8.76493e-06	7.03762
Adamtsl4	1.63192	2.58691	10.5833	4.08149e-07	8.88741e-06	6.93693
Ngfr	2.63024	1.14493	10.5786	4.09989e-07	8.91478e-06	7.02741
Casp12	2.57748	1.65956	10.5706	4.13136e-07	8.97045e-06	7.0087
Lyl1	2.38913	1.51875	10.5683	4.1403e-07	8.97712e-06	7.01188
Espl1	2.37964	1.0883	10.5664	4.14802e-07	8.98111e-06	7.01574
Fosl2	1.44988	4.88849	10.5514	4.20788e-07	9.07536e-06	6.49282
Celf2	1.32581	3.5475	10.551	4.20936e-07	9.07536e-06	6.72687
Cfp	1.85681	2.52779	10.547	4.22567e-07	9.0849e-06	6.90936
H2-Q7	1.21441	5.51962	10.5401	4.25358e-07	9.11323e-06	6.45957
Card11	3.39918	0.715976	10.5377	4.26377e-07	9.11323e-06	6.97961
Cldn4	1.50972	5.21062	10.537	4.26642e-07	9.11323e-06	6.45933
Antxr1	1.83084	3.30821	10.5291	4.29875e-07	9.15191e-06	6.7546
Stk10	1.30981	3.06549	10.5231	4.32361e-07	9.19202e-06	6.79663
Bmp1	2.19123	4.24286	10.52	4.3367e-07	9.20706e-06	6.55174
Myh9	1.26438	8.5232	10.5158	4.35412e-07	9.21892e-06	6.77493
Bcl3	2.1003	3.58651	10.5147	4.35884e-07	9.21892e-06	6.6818
Sbno2	1.40374	5.47193	10.5143	4.36038e-07	9.21892e-06	6.43236
Ctxn1	1.7546	2.22246	10.5066	4.39269e-07	9.2616e-06	6.90587
Zfp36l1	1.13693	7.24381	10.5044	4.40219e-07	9.26885e-06	6.60316
Lyn	0.961023	4.36664	10.4993	4.42369e-07	9.29557e-06	6.5078
Smpdl3b	3.45934	1.62591	10.4916	4.45656e-07	9.34471e-06	6.93423
Ttr	1.52196	6.94542	10.4847	4.48668e-07	9.39498e-06	6.54149
Col8a2	3.91257	0.148018	10.4794	4.5094e-07	9.40755e-06	6.88228
Fhl2	1.80385	3.81078	10.4773	4.51841e-07	9.40901e-06	6.59606
Plekhg2	1.51205	4.42543	10.476	4.52415e-07	9.40901e-06	6.47415
Irf8	1.10672	4.9049	10.4733	4.53606e-07	9.4161e-06	6.41136
Ptch2	2.32555	1.60803	10.4724	4.53988e-07	9.4161e-06	6.91644
Icosl	1.30835	3.36206	10.47	4.55059e-07	9.42552e-06	6.68371
Samd4	1.98922	2.57364	10.455	4.61672e-07	9.54955e-06	6.81166
Myo9b	0.841117	5.50486	10.4505	4.63712e-07	9.5788e-06	6.36717
Ppp1r9b	0.904193	6.33642	10.4415	4.67736e-07	9.6252e-06	6.41853
Sp110	1.64322	2.63434	10.44	4.68435e-07	9.6252e-06	6.78769
Obsl1	1.873	2.69695	10.4399	4.68478e-07	9.6252e-06	6.77793
Gpx7	2.37197	1.01497	10.43	4.72994e-07	9.69881e-06	6.88651
Cpne7	1.96611	2.79162	10.4244	4.75556e-07	9.70359e-06	6.74691
Dse	2.29904	2.7014	10.423	4.76214e-07	9.70359e-06	6.76025
Lat2	2.7161	1.26645	10.416	4.79412e-07	9.74508e-06	6.87214
Pdlim4	3.03007	1.70249	10.4134	4.80658e-07	9.75743e-06	6.8546
Fam105a	3.12525	1.89047	10.3816	4.95711e-07	1.00417e-05	6.81172
Tcirg1	0.901184	5.0791	10.381	4.95976e-07	1.00417e-05	6.30436
Adgrg2	2.73042	2.04231	10.3789	4.9699e-07	1.00489e-05	6.79704
Nin	1.27817	3.47511	10.3697	5.01478e-07	1.01263e-05	6.55777
Tpm1	1.2763	6.75227	10.3617	5.05364e-07	1.01779e-05	6.38876
Xaf1	1.39116	2.1583	10.3475	5.12435e-07	1.02931e-05	6.75504
Scarb1	0.854624	4.38018	10.3354	5.18521e-07	1.03881e-05	6.3365
Sema6d	1.29084	3.04825	10.3206	5.26038e-07	1.05111e-05	6.59508
Cd72	2.82512	2.90373	10.3162	5.28321e-07	1.0543e-05	6.61779
Wbscr17	2.46954	1.10767	10.3121	5.30447e-07	1.05716e-05	6.77395
Zcchc24	1.58976	3.28529	10.3075	5.32829e-07	1.05914e-05	6.53389
Slfn5	1.50397	4.54711	10.2871	5.4354e-07	1.07556e-05	6.25925
Ppl	2.23953	2.97755	10.2796	5.47576e-07	1.08082e-05	6.56676
Gjb5	5.55968	-0.802904	10.2788	5.47975e-07	1.08082e-05	6.55284
Pdgfa	0.991917	4.28739	10.2751	5.49979e-07	1.08228e-05	6.29065
Itpr3	1.52877	4.362	10.2736	5.50807e-07	1.08228e-05	6.27533
Lmo2	1.63053	3.57603	10.2735	5.5084e-07	1.08228e-05	6.43714
Myom2	1.27516	4.85747	10.2685	5.53567e-07	1.08624e-05	6.203
Tnfaip2	0.885483	5.31866	10.2671	5.54307e-07	1.0863e-05	6.17715
Pla2g7	1.45104	4.20284	10.2628	5.56673e-07	1.08954e-05	6.29393
Mdk	1.37745	4.91946	10.2168	5.82387e-07	1.13696e-05	6.14355
Il16	1.7046	2.36807	10.2067	5.88174e-07	1.14679e-05	6.59001
Acpp	1.3302	3.31634	10.1962	5.94313e-07	1.15728e-05	6.41272
Stom	1.36146	3.61808	10.1925	5.96499e-07	1.16006e-05	6.34393
Dtx3l	0.790977	4.0772	10.1838	6.01634e-07	1.16856e-05	6.23675
Sept11	0.811907	6.21005	10.1798	6.04008e-07	1.17168e-05	6.13161
Hpgds	2.90204	1.73566	10.1772	6.05586e-07	1.17326e-05	6.61988
Bak1	0.933885	4.62807	10.1741	6.07434e-07	1.17535e-05	6.12969
Ptprs	1.32696	4.74072	10.1655	6.12628e-07	1.1839e-05	6.10645
Ncf2	1.88078	2.59507	10.1635	6.13831e-07	1.18472e-05	6.51405
Parp9	0.906107	4.58554	10.1609	6.15375e-07	1.18621e-05	6.12166
Dsel	1.60583	2.37709	10.1566	6.1804e-07	1.18984e-05	6.53791
Tcaf1	1.12952	4.5096	10.1538	6.19746e-07	1.19163e-05	6.12528
Mfi2	5.60619	-1.52925	10.1395	6.2857e-07	1.20568e-05	6.25693
Fbn2	3.6137	0.75521	10.1394	6.2863e-07	1.20568e-05	6.60489
Itga11	4.05843	-0.671699	10.1323	6.33051e-07	1.21086e-05	6.45077
Bub1b	2.24707	1.57107	10.1304	6.34255e-07	1.21086e-05	6.58274
Pecam1	0.831656	5.77921	10.13	6.34499e-07	1.21086e-05	6.04168
Cebpd	1.57204	3.05924	10.126	6.37054e-07	1.21421e-05	6.39269
Atf3	3.91253	1.05224	10.1177	6.42304e-07	1.2227e-05	6.58574
Orai2	1.76576	2.18944	10.1163	6.43227e-07	1.22293e-05	6.51935
Snai1	2.08393	1.22686	10.1113	6.4638e-07	1.2274e-05	6.57664
Casp1	2.41415	0.593649	10.1098	6.47344e-07	1.2277e-05	6.57154
Zmynd15	2.18908	4.02285	10.1009	6.53105e-07	1.23404e-05	6.16084
Lst1	2.53177	-0.56033	10.0928	6.58406e-07	1.24252e-05	6.43527
St3gal1	1.22045	4.26746	10.0882	6.61392e-07	1.24661e-05	6.09828
Msr1	3.66048	0.127671	10.0868	6.62304e-07	1.2468e-05	6.51958
Pmaip1	1.37728	3.77064	10.0854	6.63231e-07	1.24701e-05	6.1986
Dap	0.847937	5.75292	10.0603	6.80052e-07	1.27393e-05	5.96626
Rbp1	2.35014	2.80954	10.0514	6.86084e-07	1.28209e-05	6.36276
Atp1a2	1.40333	3.44649	10.044	6.91179e-07	1.28846e-05	6.22586
Cd86	2.26646	1.32609	10.039	6.94654e-07	1.29336e-05	6.5021
Tenm3	2.20951	1.95892	10.0354	6.97185e-07	1.29492e-05	6.46003
Kank2	1.10136	5.16275	10.0276	7.02615e-07	1.30342e-05	5.92874
Ly86	2.64087	2.30927	10.0258	7.03894e-07	1.30421e-05	6.41279
Gdpd5	1.27871	3.56687	10.0239	7.0524e-07	1.30512e-05	6.17833
Abca9	1.46527	3.62854	10.0171	7.09999e-07	1.31234e-05	6.15762
Kcnh8	5.00484	-2.56224	10.0115	7.14021e-07	1.3153e-05	5.80383
Fkbp10	2.37879	2.73628	10.0114	7.14114e-07	1.3153e-05	6.33403
Cercam	2.56406	1.39692	10.0101	7.15042e-07	1.3153e-05	6.47054
Ets1	1.34883	4.82936	10.0073	7.17023e-07	1.31556e-05	5.92966
Mfap5	3.28044	0.997835	10.0063	7.17768e-07	1.31556e-05	6.4767
Ddx58	0.998811	4.86885	10.0011	7.21462e-07	1.32075e-05	5.91935
Actb	1.13378	8.4277	9.99757	7.24047e-07	1.32334e-05	6.23154
Nrp2	1.44092	4.37738	9.99679	7.2461e-07	1.32334e-05	5.98074
Plcb2	2.20002	1.56403	9.9935	7.27005e-07	1.32613e-05	6.44593
Scara3	2.51435	0.570693	9.98585	7.326e-07	1.33445e-05	6.45117
Stard9	1.4808	3.79932	9.98488	7.33312e-07	1.33445e-05	6.08596
Egr2	5.81299	-0.576018	9.98353	7.34312e-07	1.33468e-05	6.3343
Kirrel	2.2893	4.19668	9.98124	7.35997e-07	1.33616e-05	5.99823
Matn2	2.31611	3.23357	9.97893	7.37709e-07	1.33768e-05	6.20305
Inf2	1.59868	4.24108	9.97293	7.4216e-07	1.34318e-05	5.98083
Mfsd10	0.960296	3.89963	9.96719	7.46454e-07	1.34874e-05	6.04542
Gpm6b	1.31422	3.19253	9.9636	7.49148e-07	1.352e-05	6.19556
Srpx2	2.26408	1.3152	9.95751	7.53751e-07	1.35871e-05	6.42103
Gxylt2	2.45229	2.7518	9.95609	7.54825e-07	1.35904e-05	6.27368
Cstb	1.09374	5.54849	9.93512	7.70925e-07	1.38079e-05	5.82513
Dock11	2.03499	1.71479	9.93504	7.70987e-07	1.38079e-05	6.37732
Gpr153	3.16868	2.69931	9.93448	7.7142e-07	1.38079e-05	6.26019
Dtx4	1.48114	4.5442	9.93205	7.73314e-07	1.38137e-05	5.88397
Bbc3	1.71042	2.70033	9.93174	7.73555e-07	1.38137e-05	6.25714
Btk	2.83223	0.319211	9.92564	7.78321e-07	1.38826e-05	6.38098
Nfam1	2.90721	1.81713	9.91725	7.84935e-07	1.39843e-05	6.35153
Chst12	1.72356	1.57809	9.91223	7.88917e-07	1.40389e-05	6.36288
Lpcat4	1.29564	2.94216	9.90948	7.91113e-07	1.40616e-05	6.18939
Msrb3	1.43922	3.43497	9.90124	7.97722e-07	1.41461e-05	6.07729
Csf1r	1.30486	5.87472	9.88912	8.07556e-07	1.42895e-05	5.79049
Ccl8	5.52322	-1.69474	9.88897	8.07674e-07	1.42895e-05	6.00182
Bin2	2.20591	1.59161	9.88386	8.1186e-07	1.43469e-05	6.33319
Maff	1.56152	3.02887	9.87982	8.1518e-07	1.43476e-05	6.14081
Kif11	1.59456	1.82774	9.87975	8.15243e-07	1.43476e-05	6.31223
Tead2	1.76993	1.89691	9.87925	8.15653e-07	1.43476e-05	6.30584
Clspn	2.11487	0.501707	9.87572	8.18574e-07	1.43824e-05	6.34149
Retnla	5.39642	-2.36017	9.87284	8.20962e-07	1.44078e-05	5.77367
Cd37	2.27332	1.45804	9.86799	8.25006e-07	1.44622e-05	6.32444
Armcx2	1.21565	3.40963	9.86345	8.28809e-07	1.45122e-05	6.04258
Il6ra	1.57413	3.35531	9.86152	8.30431e-07	1.4524e-05	6.05243
Gm8126	2.01918	0.93902	9.84762	8.42216e-07	1.47034e-05	6.31968
Edn1	2.09855	1.72569	9.84716	8.42611e-07	1.47034e-05	6.28666
Spsb1	2.18294	2.47237	9.8449	8.44546e-07	1.47203e-05	6.20264
Arpin	0.72694	4.76056	9.82296	8.63574e-07	1.50348e-05	5.73821
Camk1	0.746511	5.47069	9.8208	8.65468e-07	1.50507e-05	5.70035
Phlda1	1.06836	3.05875	9.81589	8.69804e-07	1.51089e-05	6.06679
Ednra	1.95673	1.97839	9.81121	8.73955e-07	1.51466e-05	6.22794
Tmem54	1.89444	1.13016	9.80971	8.75289e-07	1.51503e-05	6.27809
Oasl2	1.99151	3.2905	9.80874	8.76152e-07	1.51503e-05	6.01009
Stk17b	1.11249	3.60109	9.8041	8.80302e-07	1.51753e-05	5.93653
Traf1	2.29893	2.5793	9.804	8.80391e-07	1.51753e-05	6.14302
Sh3bgrl3	0.991552	5.32541	9.80378	8.80584e-07	1.51753e-05	5.68279
Rab32	0.959133	3.88918	9.80269	8.81568e-07	1.51753e-05	5.87129
Frem1	3.35508	2.23537	9.76137	9.19517e-07	1.5793e-05	6.14734
Vcl	1.04137	5.52878	9.75671	9.23901e-07	1.58505e-05	5.63149
Clcf1	2.2022	3.37254	9.7555	9.25047e-07	1.58523e-05	5.93499
Lgals1	1.37944	5.83835	9.74688	9.33236e-07	1.59578e-05	5.63333
Samd14	1.17916	3.8457	9.74682	9.3329e-07	1.59578e-05	5.82033
Nrm	1.95947	1.19924	9.73705	9.42675e-07	1.60823e-05	6.20214
Emilin2	2.4901	0.631504	9.72574	9.53655e-07	1.62334e-05	6.1969
Il27ra	2.71531	0.621976	9.72047	9.58824e-07	1.63032e-05	6.19148
Itgb5	0.985266	7.40638	9.71632	9.62908e-07	1.63545e-05	5.79708
Pmp22	1.4023	3.76779	9.71491	9.64306e-07	1.63588e-05	5.80292
Tmem171	1.08565	3.06302	9.7139	9.65304e-07	1.63588e-05	5.95676
Sprr1a	5.56043	-0.113958	9.70286	9.76299e-07	1.65015e-05	6.13254
Pstpip1	2.10962	1.46783	9.69047	9.88802e-07	1.6683e-05	6.14192
Rps6ka1	0.769429	4.64493	9.68813	9.91188e-07	1.67049e-05	5.60524
Myo1b	1.14024	3.97895	9.68045	9.99047e-07	1.68188e-05	5.71891
Psmb9	1.83105	2.42706	9.67061	1.00922e-06	1.69713e-05	6.02524
Synj2	1.85022	2.35816	9.66278	1.01739e-06	1.70898e-05	6.0269
Trim5	1.51239	1.58828	9.65536	1.02519e-06	1.71831e-05	6.098
Clec11a	1.6032	2.0974	9.64651	1.03459e-06	1.73085e-05	6.04279
Map1b	2.05044	3.01708	9.6394	1.04221e-06	1.74112e-05	5.88598
Setd7	1.00343	4.83909	9.6313	1.05096e-06	1.75383e-05	5.52064
Ier2	1.04387	3.79522	9.6149	1.06892e-06	1.77797e-05	5.68764
F3	1.07393	4.64027	9.60872	1.07578e-06	1.78744e-05	5.51854
Iglon5	3.32598	0.755804	9.60485	1.0801e-06	1.79266e-05	6.0761
Il4ra	1.06951	4.69248	9.59771	1.08812e-06	1.80401e-05	5.49949
Svep1	2.37337	4.05253	9.59634	1.08966e-06	1.80462e-05	5.61103
Meis3	2.38501	1.20953	9.58691	1.10037e-06	1.8184e-05	6.04743
Sh2d1b1	2.6963	-0.427568	9.57862	1.10987e-06	1.82948e-05	5.97895
Plekha2	0.787843	4.58512	9.57792	1.11066e-06	1.82948e-05	5.49222
Cd209a	3.09485	0.990943	9.56691	1.12344e-06	1.84853e-05	6.03409
Elk3	1.15427	4.50099	9.54578	1.14838e-06	1.88754e-05	5.46936
Lamc2	1.01919	4.68938	9.54026	1.15499e-06	1.89637e-05	5.43626
Itga2	3.0237	-0.321553	9.53746	1.15836e-06	1.89986e-05	5.95174
Gbx2	4.5149	-2.79159	9.53182	1.16518e-06	1.90787e-05	5.3441
Sparcl1	1.51153	5.89865	9.53136	1.16574e-06	1.90787e-05	5.40041
Trac	2.55214	-0.565499	9.52519	1.17326e-06	1.91812e-05	5.9102
Mob3a	1.64042	3.35751	9.51896	1.1809e-06	1.9266e-05	5.68105
Bst2	1.59287	3.79048	9.51816	1.18189e-06	1.9266e-05	5.58223
Paqr4	1.35302	2.21876	9.51789	1.18222e-06	1.9266e-05	5.89097
Agap2	1.52253	2.37148	9.51149	1.19014e-06	1.93347e-05	5.86304
Rbmy	5.83671	-2.14186	9.51009	1.19188e-06	1.93347e-05	5.55112
Adamtsl5	2.09866	2.52319	9.50941	1.19272e-06	1.93347e-05	5.83734
Sfrp4	3.58287	-1.53029	9.50938	1.19277e-06	1.93347e-05	5.71688
Mlph	1.16925	3.55641	9.50701	1.19572e-06	1.93543e-05	5.62294
Asap1	0.87148	4.70822	9.50638	1.19651e-06	1.93543e-05	5.3962
Ahnak2	3.32617	1.32027	9.50117	1.20303e-06	1.94393e-05	5.95293
Phlda3	1.86909	3.15978	9.49694	1.20836e-06	1.95048e-05	5.70055
Lpxn	1.80688	1.3365	9.48983	1.21736e-06	1.96294e-05	5.94019
Csnk1e	1.02558	4.37451	9.48811	1.21956e-06	1.9644e-05	5.42681
Sertad4	2.48131	1.82393	9.48664	1.22144e-06	1.96536e-05	5.90139
Dennd2a	1.5062	2.76935	9.48147	1.22806e-06	1.96995e-05	5.7636
Gpr65	3.77048	0.493886	9.47653	1.23441e-06	1.97627e-05	5.94349
Parp14	1.94976	4.36375	9.47548	1.23577e-06	1.97627e-05	5.41466
Tnfrsf9	4.10128	-0.96698	9.47532	1.23598e-06	1.97627e-05	5.80134
Ncapd2	0.981495	3.67066	9.47258	1.23953e-06	1.97889e-05	5.55896
Muc1	1.73503	3.91226	9.47206	1.2402e-06	1.97889e-05	5.50405
Top2a	1.57393	3.63298	9.46979	1.24315e-06	1.98153e-05	5.56433
Srpx	2.73233	0.145031	9.46484	1.24962e-06	1.98751e-05	5.91875
Pilra	3.03243	-0.0282067	9.46221	1.25307e-06	1.98903e-05	5.90495
Kif1a	1.98796	2.06006	9.45123	1.26756e-06	2.00787e-05	5.83884
Efnb1	0.895359	5.28042	9.4416	1.28044e-06	2.02407e-05	5.28364
Clec4a1	2.70573	1.41402	9.42709	1.30009e-06	2.0509e-05	5.86959
Cd300a	1.42378	2.26632	9.42115	1.30824e-06	2.06163e-05	5.78028
Adamts12	3.68292	-0.488704	9.41328	1.31911e-06	2.07661e-05	5.8124
Flnc	1.43253	1.9122	9.40874	1.32542e-06	2.0844e-05	5.80936
Vav1	3.24441	1.84894	9.40752	1.32712e-06	2.08493e-05	5.8144
H2-Q4	1.25788	5.60786	9.40255	1.33409e-06	2.09373e-05	5.2407
Gvin1	1.6951	4.61207	9.39681	1.34218e-06	2.10426e-05	5.28653
Clec2i	2.34057	-0.29032	9.3742	1.37456e-06	2.15061e-05	5.79564
Dhx58	2.20147	1.40028	9.373	1.3763e-06	2.15114e-05	5.81306
Cmtm7	1.52788	2.75739	9.36469	1.38844e-06	2.16789e-05	5.63785
Rcsd1	1.19884	3.84108	9.35852	1.39751e-06	2.17983e-05	5.39322
Egfl7	0.727107	5.23064	9.34482	1.41791e-06	2.20491e-05	5.17622
Prickle2	1.23787	2.89156	9.32496	1.44805e-06	2.2472e-05	5.56747
Ccl20	4.6102	-2.74713	9.32029	1.45523e-06	2.25183e-05	5.19132
Cpt1c	1.97089	1.24147	9.3192	1.45691e-06	2.25183e-05	5.76498
Jam2	1.28074	3.61874	9.3155	1.46264e-06	2.2561e-05	5.39556
Tlr11	3.16598	-1.47415	9.31196	1.46815e-06	2.25836e-05	5.55143
Hacd4	1.78352	2.59047	9.31179	1.46841e-06	2.25836e-05	5.61004
Myc	1.24647	3.24784	9.31171	1.46854e-06	2.25836e-05	5.47593
Mmd	0.977731	4.39629	9.30835	1.47379e-06	2.26415e-05	5.22133
A230050P20Rik	1.45634	3.32903	9.30342	1.48152e-06	2.27374e-05	5.44844
Kif20a	1.97603	1.7837	9.29167	1.50013e-06	2.3e-05	5.69575
Mex3a	2.14951	1.86794	9.28477	1.51117e-06	2.31229e-05	5.6799
Adamts4	3.47815	0.389029	9.27928	1.52002e-06	2.3235e-05	5.7394
Prmt2	1.00416	3.70762	9.27373	1.52903e-06	2.33494e-05	5.32827
Mdfic	1.28411	4.23319	9.26453	1.54408e-06	2.3533e-05	5.20282
Fcgr4	2.23812	1.28354	9.2645	1.54414e-06	2.3533e-05	5.70427
Oasl1	1.96986	1.20957	9.2629	1.54676e-06	2.35496e-05	5.70666
Arc	1.98032	2.04227	9.24878	1.57022e-06	2.383e-05	5.62123
Cxcr3	2.78067	-0.147886	9.24721	1.57286e-06	2.383e-05	5.68128
B3galt1	2.66957	-0.0962955	9.24714	1.57298e-06	2.383e-05	5.68491
Mtss1l	1.41954	3.49827	9.24426	1.57782e-06	2.38798e-05	5.34325
Gc	1.70885	5.70093	9.23908	1.58657e-06	2.39885e-05	5.0592
Vasp	1.00589	5.30847	9.23132	1.59977e-06	2.41403e-05	5.04532
Cxcl14	2.04339	4.91664	9.22671	1.60766e-06	2.41687e-05	5.05992
Amotl1	1.11771	4.4695	9.22494	1.61071e-06	2.4186e-05	5.11392
Lpo	2.41342	0.888383	9.21955	1.62002e-06	2.42839e-05	5.67399
Krt18	1.67925	3.88047	9.21734	1.62385e-06	2.43116e-05	5.22515
Cd33	2.34409	1.97569	9.20197	1.65079e-06	2.46908e-05	5.57772
Rarres2	1.22071	4.70804	9.18969	1.67265e-06	2.49689e-05	5.03878
Nectin2	0.863134	5.35658	9.17201	1.70469e-06	2.53747e-05	4.97683
Gm8995	1.41069	3.53228	9.17137	1.70586e-06	2.53747e-05	5.25289
Mark1	2.18018	2.00419	9.17104	1.70648e-06	2.53747e-05	5.54036
Ly6e	1.2316	8.40339	9.16921	1.70982e-06	2.53826e-05	5.32551
Capn5	1.13511	4.08965	9.16835	1.7114e-06	2.53826e-05	5.12318
Ccdc120	1.22539	2.77106	9.16533	1.71696e-06	2.5409e-05	5.41354
Foxm1	2.25088	1.4851	9.16286	1.72153e-06	2.545e-05	5.58122
Gpr34	3.03163	-0.216395	9.16115	1.72469e-06	2.54721e-05	5.58919
Vtcn1	2.70128	0.881926	9.16008	1.72667e-06	2.54768e-05	5.61093
Slco2b1	1.37974	4.6935	9.157	1.73241e-06	2.55342e-05	5.00319
Plekhg1	1.27314	3.63892	9.15528	1.73562e-06	2.55342e-05	5.20976
Foxp4	0.704005	5.16512	9.15522	1.73573e-06	2.55342e-05	4.96283
Tlr1	2.49711	1.28946	9.15351	1.73892e-06	2.55342e-05	5.58444
Gng2	1.73467	2.57341	9.15227	1.74124e-06	2.55437e-05	5.43583
Tspan2	2.06733	3.00282	9.14543	1.7541e-06	2.56585e-05	5.34327
5031414D18Rik	2.50109	-0.455222	9.14352	1.75773e-06	2.5687e-05	5.55033
Tmbim1	0.899933	5.00352	9.14247	1.7597e-06	2.56913e-05	4.95711
Apoe	2.04214	9.03184	9.13707	1.76997e-06	2.58165e-05	5.36167
Mapk7	1.03242	3.58603	9.12545	1.79226e-06	2.61168e-05	5.1881
Irf4	3.33918	0.66075	9.12388	1.7953e-06	2.61362e-05	5.57753
Naip1	2.58882	-0.367052	9.11733	1.80803e-06	2.62714e-05	5.53237
Mdga1	2.85197	-0.511022	9.11377	1.815e-06	2.63477e-05	5.51487
Mical1	2.03093	2.55217	9.11142	1.8196e-06	2.63524e-05	5.3938
Inhbb	2.65571	2.72246	9.11122	1.82e-06	2.63524e-05	5.36216
2200002D01Rik	1.77906	2.88854	9.11096	1.8205e-06	2.63524e-05	5.32854
Itga3	1.12419	6.02214	9.10752	1.82728e-06	2.64256e-05	4.931
Neurl1a	2.74816	0.414749	9.1053	1.83166e-06	2.64638e-05	5.5585
Myd88	0.771999	4.37555	9.10356	1.83511e-06	2.64887e-05	4.99131
St3gal4	1.27468	3.06189	9.10225	1.83771e-06	2.65011e-05	5.28151
Plpp1	0.822873	5.19983	9.09699	1.84818e-06	2.66271e-05	4.89428
Sept5	1.54133	1.77201	9.07927	1.88394e-06	2.70912e-05	5.4645
Ddx60	1.70099	1.13945	9.07284	1.89711e-06	2.7255e-05	5.50573
Tgif1	1.08498	4.22475	9.07083	1.90125e-06	2.72887e-05	4.98302
Pxdc1	1.77137	2.33953	9.06903	1.90495e-06	2.73162e-05	5.38137
Adgrg6	1.60555	2.34034	9.05972	1.92428e-06	2.75675e-05	5.37079
Calhm2	1.84076	1.19104	9.05233	1.93975e-06	2.77365e-05	5.48049
Ccdc88c	0.853838	4.46897	9.05149	1.94152e-06	2.77365e-05	4.9149
Trp53i11	1.85817	2.97961	9.04885	1.9471e-06	2.77875e-05	5.2388
Sec14l2	1.53724	1.91307	9.04741	1.95014e-06	2.77875e-05	5.41406
Slc36a2	5.26101	-1.35125	9.04722	1.95054e-06	2.77875e-05	5.32864
Ptpro	1.39946	4.73376	9.04581	1.95354e-06	2.78043e-05	4.86997
Kcnh2	1.7394	1.45794	9.04416	1.95703e-06	2.7809e-05	5.45349
Lig1	1.37733	3.25043	9.04394	1.95751e-06	2.7809e-05	5.17265
Ms4a6d	3.08817	0.75009	9.04304	1.95942e-06	2.78103e-05	5.48945
Ifih1	0.709107	4.15659	9.04031	1.96523e-06	2.78411e-05	4.96173
Stbd1	1.32267	3.54151	9.03562	1.97527e-06	2.79573e-05	5.09566
Irak3	2.18652	1.21805	9.03081	1.98562e-06	2.80778e-05	5.45537
Sipa1	1.24963	4.26317	9.01656	2.01665e-06	2.84869e-05	4.91257
Rtn4rl2	2.21546	0.782261	9.01127	2.02829e-06	2.86018e-05	5.45438
Rhoj	1.64059	3.02848	9.00917	2.03292e-06	2.86346e-05	5.18287
Epha6	3.70142	-1.21192	9.00761	2.03639e-06	2.86368e-05	5.31513
Cpne2	1.65782	2.40317	9.00288	2.0469e-06	2.87332e-05	5.29678
Msn	1.07151	7.18862	9.00284	2.047e-06	2.87332e-05	4.96468
Samhd1	1.12304	5.1447	8.98246	2.093e-06	2.93519e-05	4.76381
Nphs1	1.24974	5.5666	8.97411	2.11217e-06	2.95936e-05	4.74891
Tnfaip8l2	3.00594	0.80245	8.97253	2.11581e-06	2.96175e-05	5.41186
Arhgef6	1.40667	3.39101	8.96772	2.12696e-06	2.96938e-05	5.05261
Tmem145	3.38737	-1.49199	8.96767	2.12709e-06	2.96938e-05	5.22609
Plat	1.2124	6.49214	8.96112	2.14237e-06	2.98798e-05	4.81625
Tnfrsf13b	3.4797	-0.0851162	8.95346	2.16039e-06	3.01037e-05	5.38412
Gnai2	0.792886	7.81589	8.94901	2.17095e-06	3.02049e-05	4.99554
Lmna	0.715562	6.47705	8.94873	2.17161e-06	3.02049e-05	4.79984
Arid5a	1.72108	2.84926	8.94678	2.17626e-06	3.02421e-05	5.14986
Clca3a1	1.83268	2.75773	8.94007	2.19231e-06	3.03823e-05	5.16086
Stxbp1	1.37291	3.32958	8.93465	2.20536e-06	3.05079e-05	5.02877
Kif22	1.65676	1.54674	8.93342	2.20834e-06	3.05214e-05	5.32369
Flt3	2.28641	0.835501	8.92578	2.22691e-06	3.07503e-05	5.35988
Frk	0.671481	4.67443	8.92481	2.22929e-06	3.07553e-05	4.73659
Ccdc109b	2.53263	0.722749	8.92181	2.23664e-06	3.08012e-05	5.35928
Cpne8	1.84036	2.23281	8.91012	2.26553e-06	3.11429e-05	5.2181
Cacnb3	1.01526	3.83654	8.90734	2.27246e-06	3.12101e-05	4.8784
Tspan15	0.871631	4.96534	8.90491	2.27854e-06	3.12655e-05	4.68397
AB124611	2.60207	0.902034	8.89857	2.29447e-06	3.13794e-05	5.32741
Rcc2	0.705154	5.10829	8.89753	2.2971e-06	3.13794e-05	4.66603
Vgll3	2.00707	0.503794	8.89374	2.3067e-06	3.14771e-05	5.33303
Dlgap4	0.854129	5.20947	8.89308	2.30838e-06	3.14771e-05	4.65641
Cd93	1.25569	4.21366	8.89085	2.31403e-06	3.1498e-05	4.77609
Cd300lb	3.73623	-1.37861	8.88589	2.32669e-06	3.16422e-05	5.16841
Tgtp1	1.6748	3.39252	8.88452	2.33022e-06	3.16619e-05	4.95588
Plxna1	0.848965	5.39686	8.86887	2.37074e-06	3.21269e-05	4.62403
Psd	1.156	3.29851	8.86635	2.37733e-06	3.21877e-05	4.95676
Mcm3	1.43865	3.08939	8.86369	2.38432e-06	3.22312e-05	5.00173
Snx33	0.800205	4.10464	8.86352	2.38476e-06	3.22312e-05	4.76703
Ddit4	1.27512	4.79203	8.85978	2.39463e-06	3.23359e-05	4.64655
A230052G05Rik	4.2813	-1.92977	8.85166	2.41618e-06	3.25982e-05	5.02322
Vstm2b	4.43462	-1.87076	8.84578	2.43191e-06	3.27526e-05	5.03123
Rgs19	2.04311	1.93593	8.83346	2.46525e-06	3.31724e-05	5.17089
Elmsan1	0.801921	4.57948	8.82666	2.48387e-06	3.33642e-05	4.63464
Cd47	0.63453	6.44347	8.82197	2.49679e-06	3.35083e-05	4.64675
Cgn	0.745812	4.57811	8.81997	2.50233e-06	3.35234e-05	4.62694
Cdh5	1.02085	4.87215	8.81968	2.50314e-06	3.35234e-05	4.59117
Il1r1	1.05495	3.568	8.81919	2.50449e-06	3.35234e-05	4.83822
Flot1	0.764483	5.72474	8.8138	2.51948e-06	3.36559e-05	4.56639
Herc6	0.790388	3.41856	8.8084	2.53461e-06	3.37955e-05	4.86092
Bace2	1.95086	0.971446	8.80795	2.53588e-06	3.37955e-05	5.22417
Thy1	2.43849	2.06844	8.79807	2.5638e-06	3.40883e-05	5.11359
Zbtb42	1.0682	2.84347	8.79726	2.5661e-06	3.40883e-05	4.97853
Arap1	0.832047	5.6102	8.79703	2.56677e-06	3.40883e-05	4.5418
Fam49b	1.12382	3.79419	8.79504	2.57242e-06	3.41337e-05	4.75661
Tlr9	2.95515	0.651485	8.79257	2.57948e-06	3.41977e-05	5.2202
Incenp	1.12673	2.95924	8.77973	2.61654e-06	3.46289e-05	4.93319
Gucy1b3	1.39164	2.72352	8.7727	2.63705e-06	3.48401e-05	4.97469
S100a11	1.32188	6.26435	8.77154	2.64046e-06	3.4855e-05	4.56468
Hap1	1.21906	2.84056	8.77064	2.6431e-06	3.48597e-05	4.94819
Vars	0.748745	5.80664	8.76802	2.65081e-06	3.49011e-05	4.51655
Cldn7	1.08146	4.13563	8.76708	2.65358e-06	3.49077e-05	4.64671
Art4	2.53868	2.66168	8.76568	2.65773e-06	3.49322e-05	4.97876
Evi2b	3.19436	0.995386	8.76262	2.6668e-06	3.50071e-05	5.17247
Klrg2	2.14889	0.945167	8.7575	2.68203e-06	3.51608e-05	5.16953
Adamts8	2.82488	-0.220361	8.74776	2.71129e-06	3.55071e-05	5.16075
Itih3	2.41763	0.379409	8.74459	2.72086e-06	3.55479e-05	5.1721
Rnd1	2.03582	1.54178	8.74187	2.72913e-06	3.55951e-05	5.1088
Clec5a	2.40806	0.0870089	8.73743	2.74269e-06	3.57213e-05	5.1616
Pla2g5	1.20578	3.27869	8.73717	2.74348e-06	3.57213e-05	4.81026
Rasal1	2.03742	0.676051	8.73594	2.74724e-06	3.57398e-05	5.15711
Plxnd1	1.44303	5.66059	8.73416	2.75269e-06	3.575e-05	4.4688
Trpv2	2.02622	1.71724	8.72516	2.78048e-06	3.60434e-05	5.07245
Dpysl2	1.11594	3.32773	8.72495	2.78114e-06	3.60434e-05	4.78441
Bcam	1.29502	7.2825	8.72455	2.78237e-06	3.60434e-05	4.65291
Tmem119	2.43636	3.35999	8.71694	2.80613e-06	3.63205e-05	4.76732
Tspyl3	1.95029	0.490195	8.70048	2.85823e-06	3.69636e-05	5.12259
Cmklr1	1.85358	2.7012	8.69632	2.87157e-06	3.71046e-05	4.89014
Ampd3	0.790159	4.67611	8.68983	2.89252e-06	3.73123e-05	4.4585
Nav1	1.53203	4.06052	8.68876	2.89598e-06	3.73255e-05	4.57022
Isyna1	0.776444	5.82743	8.68548	2.90666e-06	3.74066e-05	4.41947
Hmga1	1.00164	5.17474	8.68532	2.90717e-06	3.74066e-05	4.41158
Birc2	0.787399	5.49472	8.68334	2.91363e-06	3.74582e-05	4.40411
Cyp4v3	1.30531	3.50149	8.6779	2.93143e-06	3.76553e-05	4.68754
Cd9	0.826461	6.29409	8.67643	2.93627e-06	3.76859e-05	4.45497
Vash1	1.85934	0.743911	8.66653	2.96907e-06	3.80429e-05	5.0776
Dact1	1.34569	2.5019	8.66087	2.988e-06	3.82159e-05	4.88674
Spib	4.12324	-0.19203	8.65919	2.99361e-06	3.82292e-05	5.06785
Lxn	1.57571	2.24221	8.65629	3.0034e-06	3.83222e-05	4.925
Dnaaf3	3.30973	-0.0521628	8.65157	3.01935e-06	3.84936e-05	5.06516
Fbxo6	0.634495	4.4668	8.64874	3.02898e-06	3.85842e-05	4.44116
Tlr13	3.1296	0.839472	8.63356	3.08114e-06	3.91375e-05	5.03638
Spry1	1.07822	4.1517	8.62608	3.10718e-06	3.93834e-05	4.47532
Rfx5	0.786158	4.39905	8.60176	3.19355e-06	4.02778e-05	4.39682
Ltb	2.80006	0.907445	8.59846	3.20548e-06	4.03949e-05	4.99325
Nexn	1.27032	2.60793	8.59664	3.21207e-06	4.04446e-05	4.79147
Cp	2.71649	6.61916	8.59206	3.22874e-06	4.0621e-05	4.39641
F2rl1	0.861856	4.80438	8.5872	3.24651e-06	4.0811e-05	4.32042
St6galnac6	1.54648	2.94412	8.58173	3.26665e-06	4.09812e-05	4.70361
Padi4	3.51786	-1.62588	8.58134	3.26809e-06	4.09812e-05	4.82565
Armcx4	1.56683	2.91535	8.56887	3.31452e-06	4.14954e-05	4.69471
Wfdc17	3.13451	0.241342	8.55865	3.35309e-06	4.19438e-05	4.96833
Cldn23	4.22427	-2.5473	8.55668	3.36058e-06	4.20031e-05	4.59253
Tagln	1.84177	5.49768	8.55087	3.38279e-06	4.21847e-05	4.2447
Itgal	1.97449	2.16718	8.54845	3.39209e-06	4.22587e-05	4.81051
Runx2	2.37991	1.28719	8.54677	3.39854e-06	4.23046e-05	4.90804
Col16a1	1.11167	4.38366	8.54408	3.40893e-06	4.23204e-05	4.32999
Slc39a6	1.12103	2.96118	8.54358	3.41088e-06	4.23204e-05	4.65443
Ifi30	0.534144	5.51636	8.53683	3.43711e-06	4.26043e-05	4.228
Csdc2	1.88266	2.0782	8.53626	3.43933e-06	4.26043e-05	4.80919
Nde1	0.662904	4.29107	8.53292	3.45239e-06	4.26622e-05	4.33436
Lrguk	2.75009	-1.53449	8.52776	3.47267e-06	4.28247e-05	4.78815
Gng10	0.965192	2.81051	8.52705	3.4755e-06	4.28247e-05	4.66778
Eif4ebp1	1.00901	4.1527	8.52462	3.48509e-06	4.2893e-05	4.35297
Hk3	3.10696	0.13244	8.52087	3.49997e-06	4.30414e-05	4.92618
Tmem229b	1.81338	1.97023	8.51848	3.50949e-06	4.31239e-05	4.80323
B4galt2	1.30383	2.47039	8.50901	3.54752e-06	4.35562e-05	4.71376
Hlx	1.27573	2.28038	8.50465	3.56516e-06	4.37376e-05	4.74128
Srgap1	2.07823	2.95312	8.50044	3.58231e-06	4.38775e-05	4.60474
Siglece	2.44198	1.57672	8.49827	3.59116e-06	4.39508e-05	4.82563
Adcy3	1.29215	2.39385	8.49106	3.62079e-06	4.4278e-05	4.7061
Cdc42ep4	0.785871	4.61309	8.48328	3.65305e-06	4.45655e-05	4.21839
Ankrd50	0.739683	4.46056	8.47427	3.69077e-06	4.49538e-05	4.23163
Ssc5d	3.09866	0.703137	8.47101	3.70455e-06	4.50858e-05	4.85927
Lpar1	1.72359	2.08965	8.46926	3.71194e-06	4.51398e-05	4.72878
Ntng2	1.13264	3.43555	8.46852	3.71509e-06	4.51421e-05	4.45271
Dpy19l1	0.811549	3.7496	8.46657	3.72338e-06	4.52069e-05	4.37484
Rnf180	2.29901	0.951215	8.46191	3.74326e-06	4.53403e-05	4.8352
Dok3	1.76735	1.9396	8.45777	3.76102e-06	4.54654e-05	4.736
Cyth3	0.890141	4.60837	8.45742	3.76251e-06	4.54654e-05	4.18758
Ptafr	3.35609	0.936834	8.44995	3.79479e-06	4.5806e-05	4.82241
Bnip2	0.741967	5.04434	8.44882	3.79969e-06	4.5806e-05	4.13235
Antxr2	1.3703	3.2551	8.44598	3.81208e-06	4.59192e-05	4.46884
Fignl1	2.2729	0.470254	8.44364	3.82231e-06	4.597e-05	4.8367
Adam12	2.21447	2.10226	8.44022	3.8373e-06	4.60778e-05	4.69262
Ifitm2	0.933726	5.66584	8.43756	3.84899e-06	4.6097e-05	4.11104
Fam111a	2.12803	2.04429	8.43752	3.84919e-06	4.6097e-05	4.69777
Cdca5	2.17556	-0.102191	8.43344	3.86719e-06	4.6255e-05	4.82574
Psme1	0.693545	5.66517	8.4126	3.96073e-06	4.7226e-05	4.08045
Pkmyt1	2.2332	0.971073	8.40807	3.9814e-06	4.73729e-05	4.77196
Uhrf1	2.31017	2.24189	8.40786	3.98235e-06	4.73729e-05	4.63273
Amica1	3.45514	-0.396086	8.40704	3.9861e-06	4.73807e-05	4.78542
Cdh3	1.65999	3.49704	8.40532	3.99397e-06	4.74373e-05	4.36137
Trim12a	0.854285	3.38694	8.4045	3.99775e-06	4.74453e-05	4.38697
Ptrf	1.34215	5.23804	8.4017	4.01061e-06	4.75611e-05	4.06548
Acvrl1	1.015	4.31336	8.39357	4.04825e-06	4.79536e-05	4.16035
Hspb1	2.56049	4.73076	8.39262	4.05268e-06	4.79536e-05	4.09165
Ccnf	2.90176	0.188671	8.39253	4.05313e-06	4.79536e-05	4.78344
Cdh6	2.56703	1.49708	8.3914	4.05836e-06	4.79784e-05	4.70882
Maged2	0.910785	4.32	8.39065	4.06189e-06	4.79831e-05	4.15546
AI413582	0.82469	3.1826	8.38971	4.06626e-06	4.79976e-05	4.41811
Gdpd2	3.80496	-0.398002	8.38772	4.07558e-06	4.80334e-05	4.76425
Nek6	0.944307	4.68105	8.38507	4.08806e-06	4.81433e-05	4.08879
Flt4	0.912532	3.87999	8.37585	4.13165e-06	4.85818e-05	4.2337
Eme1	2.90812	-1.34022	8.37186	4.15069e-06	4.87683e-05	4.65879
Sacs	1.50278	1.79619	8.36768	4.1707e-06	4.89657e-05	4.64791
Arsa	0.955052	3.87943	8.36391	4.18887e-06	4.91359e-05	4.21923
Cdr2l	1.52215	2.10964	8.36273	4.19458e-06	4.91359e-05	4.59948
Parvg	2.81537	0.612497	8.36268	4.19484e-06	4.91359e-05	4.73971
Col17a1	5.19154	-0.637747	8.35857	4.21478e-06	4.93316e-05	4.71792
Phgdh	1.64734	3.32468	8.35131	4.25022e-06	4.95945e-05	4.33737
Sp100	1.23632	4.07867	8.34127	4.29978e-06	5.01346e-05	4.14582
Plec	1.10121	6.6019	8.33456	4.33326e-06	5.04864e-05	4.08054
Chaf1b	1.42163	1.48858	8.32613	4.37567e-06	5.07871e-05	4.63289
Zeb2	1.08062	5.37894	8.32234	4.39493e-06	5.09718e-05	3.965
Myo1g	2.24008	2.18182	8.32135	4.39992e-06	5.09911e-05	4.53895
Slc16a3	1.73077	0.562616	8.31397	4.4377e-06	5.13121e-05	4.68592
Sspn	1.25758	3.18147	8.30841	4.46638e-06	5.15658e-05	4.31944
Timeless	1.26746	2.59876	8.30417	4.48834e-06	5.17802e-05	4.44399
Gmip	0.805257	4.0579	8.29838	4.51857e-06	5.20504e-05	4.0977
Cep192	0.915653	3.65374	8.29548	4.53384e-06	5.21869e-05	4.18903
Il1rl2	2.0121	1.57067	8.294	4.54159e-06	5.22368e-05	4.58639
Hoxd11	1.95915	1.58415	8.29139	4.55536e-06	5.23558e-05	4.58186
Slc7a5	1.56975	2.57725	8.28794	4.57363e-06	5.24747e-05	4.4286
Racgap1	1.87034	2.15858	8.28782	4.57428e-06	5.24747e-05	4.50234
Il18r1	2.02033	1.12218	8.28741	4.57645e-06	5.24747e-05	4.62034
Des	1.41902	3.81704	8.28352	4.59718e-06	5.26386e-05	4.13502
Ndc80	2.39448	0.100766	8.28027	4.61457e-06	5.27586e-05	4.65715
Cdc25b	1.14227	3.49253	8.27693	4.63252e-06	5.28659e-05	4.20552
Arhgap25	2.24577	1.44829	8.27563	4.63952e-06	5.28856e-05	4.5772
Ddah2	1.08577	4.34671	8.26963	4.67197e-06	5.32011e-05	4.00113
Ptrh1	1.35701	2.71296	8.26923	4.67415e-06	5.32011e-05	4.3782
Zbp1	2.30427	1.12612	8.26804	4.68064e-06	5.32129e-05	4.59727
Prkcb	2.18794	1.67193	8.26776	4.68215e-06	5.32129e-05	4.54396
Arhgef17	1.00414	6.00276	8.25972	4.72616e-06	5.35935e-05	3.91489
Colgalt1	0.7362	5.77215	8.25245	4.76629e-06	5.39685e-05	3.88808
Fam131c	2.30702	1.52598	8.24639	4.80005e-06	5.43105e-05	4.53456
Adamtsl1	2.25644	2.05092	8.24551	4.805e-06	5.43264e-05	4.4677
Larp6	1.91573	0.221914	8.24428	4.81188e-06	5.4364e-05	4.61536
Negr1	2.38644	0.678688	8.24313	4.81834e-06	5.43967e-05	4.59865
Grem2	3.4064	0.436755	8.24003	4.83581e-06	5.45536e-05	4.60547
Kcnt2	2.26058	1.33124	8.23513	4.8635e-06	5.48255e-05	4.54046
E2f8	2.39303	0.00236078	8.2342	4.86875e-06	5.48393e-05	4.60477
Serpinh1	1.28656	6.63697	8.2328	4.87672e-06	5.48532e-05	3.95962
P2ry10	3.678	-0.944453	8.22838	4.90195e-06	5.50155e-05	4.55223
2310022B05Rik	0.847185	5.49274	8.22562	4.91776e-06	5.51121e-05	3.84507
Cd48	3.27467	0.926585	8.22068	4.94617e-06	5.52287e-05	4.55694
Ptger2	2.69651	-1.78008	8.22067	4.94623e-06	5.52287e-05	4.43537
Pcdh9	2.49505	-0.455123	8.21825	4.96024e-06	5.53447e-05	4.57491
Plaur	1.96814	2.4254	8.21613	4.97253e-06	5.54414e-05	4.37035
Srgn	1.03662	3.98559	8.19964	5.06935e-06	5.64797e-05	3.9917
Ripk3	2.59576	0.278137	8.19254	5.11166e-06	5.68681e-05	4.55508
Ncam1	1.89233	2.23025	8.18798	5.139e-06	5.71307e-05	4.37014
Dram1	1.30558	2.7997	8.18697	5.14512e-06	5.71572e-05	4.25896
Xkr4	3.68021	-1.54374	8.17849	5.19647e-06	5.76021e-05	4.42875
Vopp1	1.34299	3.46031	8.17381	5.22506e-06	5.78351e-05	4.08597
AI607873	2.82725	1.78996	8.1724	5.23372e-06	5.7889e-05	4.41536
Ank	0.876848	3.7753	8.17088	5.24304e-06	5.79501e-05	4.00554
Frmd6	1.29836	3.13614	8.1618	5.29921e-06	5.85287e-05	4.15013
Kctd15	0.87531	4.07363	8.15728	5.32742e-06	5.87554e-05	3.91903
B3gnt3	1.4801	2.66135	8.15502	5.34162e-06	5.88142e-05	4.24933
Map3k12	0.895893	3.42785	8.15459	5.3443e-06	5.88142e-05	4.07007
Clec4d	4.23695	-2.54901	8.1519	5.36119e-06	5.89152e-05	4.20844
Hip1	1.39095	4.546	8.15057	5.36956e-06	5.89235e-05	3.81749
Micall2	2.12135	1.86515	8.15056	5.36965e-06	5.89235e-05	4.37913
Capn1	0.773857	5.5044	8.14242	5.42127e-06	5.93197e-05	3.7412
Sirpa	0.973381	6.08107	8.13645	5.45947e-06	5.96522e-05	3.76901
Batf3	2.10241	0.397142	8.13324	5.48018e-06	5.98358e-05	4.48318
Ctnnd2	2.46473	-0.536163	8.12622	5.52561e-06	6.02457e-05	4.46861
Cd200r1	4.92631	-1.77162	8.11904	5.57261e-06	6.0705e-05	4.33193
Rbfox2	0.880465	4.63926	8.11857	5.57568e-06	6.0705e-05	3.76359
Adora2a	1.89831	1.57276	8.09284	5.74752e-06	6.24277e-05	4.34522
Pofut2	0.533251	5.1588	8.09224	5.75163e-06	6.24277e-05	3.68377
Cacna2d1	1.34504	2.86758	8.08905	5.77332e-06	6.25893e-05	4.12294
Tlr7	2.00646	1.41284	8.08767	5.78275e-06	6.26472e-05	4.35613
Efnb2	1.09513	4.42286	8.08476	5.80268e-06	6.28185e-05	3.75618
Prtn3	3.12266	-1.98923	8.08409	5.80727e-06	6.28237e-05	4.25862
Klhdc8b	0.997984	3.9148	8.07993	5.83591e-06	6.30889e-05	3.85863
Ccdc88a	0.990269	3.51887	8.07777	5.85089e-06	6.31615e-05	3.95192
Arl5c	2.29731	0.274712	8.07638	5.86049e-06	6.32175e-05	4.4207
Csrp1	1.0303	6.02922	8.07399	5.87709e-06	6.32313e-05	3.68491
Lag3	2.63484	0.169433	8.07385	5.87804e-06	6.32313e-05	4.42004
Cd276	4.29491	0.574574	8.07258	5.88688e-06	6.32374e-05	4.40454
Prkcdbp	1.31309	3.31914	8.07145	5.8948e-06	6.3278e-05	3.99322
Rela	0.820098	5.63603	8.06767	5.92124e-06	6.35172e-05	3.65
Aurkb	1.94895	0.958456	8.05875	5.98415e-06	6.40559e-05	4.36273
Hn1l	0.6999	5.2484	8.05817	5.98822e-06	6.40559e-05	3.63717
Thsd4	1.43711	3.77808	8.04655	6.07131e-06	6.48087e-05	3.84921
Dlc1	0.878576	5.00446	8.03992	6.11924e-06	6.52401e-05	3.62648
Myl12a	0.728224	6.86669	8.03978	6.12026e-06	6.52401e-05	3.75133
Ighv3-6	4.94421	-2.17937	8.0386	6.12885e-06	6.52861e-05	4.17633
Tmem132a	0.900128	4.53284	8.03348	6.16628e-06	6.55478e-05	3.67218
Ggta1	1.44222	2.77709	8.02864	6.20181e-06	6.58339e-05	4.0681
Mid1ip1	0.734049	5.64702	8.02564	6.22396e-06	6.60232e-05	3.59715
Lyz1	5.5786	-2.07322	8.00963	6.34363e-06	6.71994e-05	4.16674
Pcdh7	1.54519	2.62264	8.00712	6.36264e-06	6.7338e-05	4.0744
Il34	1.93928	5.30406	8.00639	6.36816e-06	6.7338e-05	3.57008
Tor3a	0.878314	4.05214	8.00615	6.36993e-06	6.7338e-05	3.73383
Fabp4	0.862263	4.34446	8.00207	6.40097e-06	6.75727e-05	3.66617
Slc37a2	2.3542	1.18872	7.99453	6.45879e-06	6.8136e-05	4.2655
Ramp2	1.04017	3.32592	7.98749	6.51319e-06	6.86625e-05	3.88616
Lgi4	2.14489	0.330527	7.98568	6.52727e-06	6.87635e-05	4.31273
H2-M3	1.69944	2.05109	7.98089	6.56469e-06	6.90625e-05	4.1449
Nrep	1.52618	3.35292	7.96986	6.65176e-06	6.98823e-05	3.85723
Npnt	0.839616	6.85505	7.96729	6.67218e-06	7.00487e-05	3.6577
Gna15	2.29581	-0.117142	7.96566	6.68519e-06	7.01327e-05	4.29659
Sept9	0.670747	5.92046	7.95964	6.73345e-06	7.03916e-05	3.52999
Il1b	2.35976	0.533078	7.95919	6.73707e-06	7.03916e-05	4.2724
Csmd1	2.87654	0.574791	7.95774	6.7488e-06	7.0466e-05	4.26839
Vps13c	0.823568	4.67241	7.9557	6.76528e-06	7.05898e-05	3.55266
Stat2	0.986303	4.38206	7.95076	6.80539e-06	7.08632e-05	3.59372
Cep55	2.29201	-0.428977	7.94893	6.82034e-06	7.09706e-05	4.27227
Cd6	3.73577	-0.929692	7.94769	6.83043e-06	7.10272e-05	4.24525
Plk2	1.3743	3.42619	7.94233	6.87446e-06	7.14364e-05	3.80417
Nlrp3	2.67701	-0.24643	7.94074	6.88758e-06	7.15241e-05	4.26671
Gm13212	2.75072	-0.60452	7.9364	6.92349e-06	7.18482e-05	4.25153
Fam26e	2.30635	-0.0766338	7.93572	6.92906e-06	7.18573e-05	4.2618
Gm4070	1.54727	4.26749	7.93165	6.96297e-06	7.216e-05	3.59219
Ltbp3	0.927425	5.6359	7.92873	6.98741e-06	7.23642e-05	3.47328
Cck	2.77459	1.04233	7.9279	6.99439e-06	7.23762e-05	4.19807
Fam129b	0.926112	5.70444	7.91809	7.07717e-06	7.30957e-05	3.46272
Fbxw17	1.35617	3.00675	7.91451	7.10767e-06	7.33611e-05	3.87192
Cpe	1.19015	7.23149	7.90495	7.18973e-06	7.41081e-05	3.63661
Cftr	0.975028	3.28676	7.90056	7.22783e-06	7.44505e-05	3.78582
Cbarp	0.888503	2.98374	7.89539	7.27291e-06	7.4814e-05	3.85324
Zbtb46	1.21702	3.27095	7.89069	7.31408e-06	7.51364e-05	3.77717
Ramp1	3.39078	0.0408235	7.8897	7.32286e-06	7.51378e-05	4.2069
Nfkbid	2.97918	0.361177	7.88403	7.37303e-06	7.54769e-05	4.19103
Scn7a	2.55436	2.49884	7.88283	7.38362e-06	7.54769e-05	3.94405
Tpx2	2.11395	1.79147	7.88249	7.38672e-06	7.54769e-05	4.0605
Eml2	0.69675	5.2481	7.87478	7.45558e-06	7.59622e-05	3.40325
Fmnl2	1.10546	3.88156	7.8744	7.45907e-06	7.59622e-05	3.60591
Pcolce	0.683905	6.27121	7.87238	7.47718e-06	7.6096e-05	3.45545
Fam198b	2.19642	1.49853	7.87015	7.49737e-06	7.62426e-05	4.08147
Cenpf	2.10413	1.79576	7.86968	7.50156e-06	7.62426e-05	4.04403
Btg1	0.996289	6.14303	7.86786	7.51804e-06	7.63593e-05	3.43437
Atad2	1.40503	2.65544	7.86497	7.54436e-06	7.65757e-05	3.88924
Pcdh18	1.69526	2.3759	7.85846	7.60377e-06	7.70425e-05	3.93711
Tax1bp3	0.623099	5.78186	7.85828	7.60546e-06	7.70425e-05	3.38991
Ccl5	2.33368	1.305	7.85734	7.61412e-06	7.7079e-05	4.08663
Itm2c	0.725285	6.57325	7.85342	7.65025e-06	7.73936e-05	3.47097
Fam101b	0.734572	4.71477	7.85256	7.65816e-06	7.74223e-05	3.41486
Nfatc2	1.42023	2.3911	7.84851	7.69568e-06	7.76888e-05	3.92172
Angpt2	1.9925	1.74321	7.84808	7.69976e-06	7.76888e-05	4.02418
Cdc42ep1	0.743882	4.7605	7.84266	7.75031e-06	7.8061e-05	3.39673
Sh3kbp1	1.03425	3.08147	7.84187	7.75772e-06	7.8061e-05	3.76169
Gm1966	3.06694	0.936661	7.8414	7.76218e-06	7.8061e-05	4.10201
Ndn	2.47495	0.99047	7.84016	7.77377e-06	7.81261e-05	4.0958
Mapk11	1.63624	2.32295	7.83761	7.79781e-06	7.82369e-05	3.92065
Ccl22	4.80879	-1.1582	7.83537	7.81893e-06	7.83739e-05	4.10162
Htr3a	2.61987	0.961449	7.83146	7.85597e-06	7.8642e-05	4.08774
Golim4	0.816649	5.20539	7.82861	7.88311e-06	7.88621e-05	3.34525
Crb2	1.40384	2.81244	7.82442	7.92328e-06	7.90913e-05	3.80318
Iffo2	0.928272	3.36747	7.82418	7.92552e-06	7.90913e-05	3.66839
Stil	2.57802	-0.207454	7.81995	7.96625e-06	7.94214e-05	4.12633
Smurf1	0.699428	4.77568	7.81954	7.97019e-06	7.94214e-05	3.36527
Unc13b	0.719849	4.26003	7.81604	8.00407e-06	7.9707e-05	3.44542
Kif2c	1.64644	0.60496	7.81405	8.02337e-06	7.98472e-05	4.09384
Hivep3	1.45868	2.03822	7.8118	8.04529e-06	7.99659e-05	3.93631
Raet1e	4.56497	-2.58706	7.81064	8.05663e-06	8.00219e-05	3.85995
Gpnmb	3.83336	0.681902	7.80325	8.1292e-06	8.06148e-05	4.07551
Ak5	1.71656	1.43185	7.79918	8.16939e-06	8.09315e-05	4.00113
Map3k8	1.72926	1.49512	7.79047	8.25628e-06	8.16864e-05	3.98311
Cacna1g	1.65833	2.09781	7.78966	8.26442e-06	8.1714e-05	3.89898
Hspb8	1.56137	2.88923	7.78891	8.27194e-06	8.17355e-05	3.74021
Pde2a	0.8012	4.91225	7.78733	8.28783e-06	8.18397e-05	3.30984
Rell1	0.869636	4.52182	7.78668	8.29433e-06	8.1851e-05	3.35802
Rinl	1.65752	1.61069	7.77571	8.40573e-06	8.27899e-05	3.9509
Grk5	1.29732	2.92026	7.77329	8.43052e-06	8.29807e-05	3.71296
Arhgef2	0.647796	5.91285	7.76951	8.46936e-06	8.33093e-05	3.28468
Asb2	1.26433	1.80937	7.76731	8.49208e-06	8.34791e-05	3.91431
Clec18a	2.10839	0.579267	7.75163	8.65581e-06	8.47054e-05	4.01965
Plxna2	0.632442	4.29413	7.75093	8.66317e-06	8.47054e-05	3.35404
Sirpb1a	2.49629	0.348849	7.7506	8.6667e-06	8.47054e-05	4.03136
Ccna2	1.86472	2.18733	7.74681	8.7068e-06	8.50429e-05	3.82993
BC035044	2.16044	-0.923223	7.74573	8.71828e-06	8.51007e-05	4.01745
Slc7a1	1.37179	3.28324	7.73531	8.82984e-06	8.597e-05	3.57524
H2-Ob	2.12643	0.784634	7.73254	8.85977e-06	8.62065e-05	3.98131
Slc2a3	1.48017	1.15017	7.73062	8.8806e-06	8.62884e-05	3.94572
Grap	1.17921	2.46368	7.73055	8.88133e-06	8.62884e-05	3.75821
Cacna1s	5.31225	-1.44981	7.72163	8.97863e-06	8.70859e-05	3.94695
Cd84	1.56916	2.78991	7.71531	9.04825e-06	8.75944e-05	3.66898
Tep1	0.53917	5.18089	7.71458	9.05637e-06	8.76175e-05	3.19831
Tcf19	1.42455	2.15902	7.71319	9.07175e-06	8.77108e-05	3.79212
Soga1	1.28875	3.19567	7.70875	9.12118e-06	8.80773e-05	3.56286
Fnbp1	0.68817	5.81109	7.7046	9.1677e-06	8.84706e-05	3.19239
Hic1	1.54428	2.81744	7.70238	9.19262e-06	8.86115e-05	3.64605
Adamts10	1.43275	4.48882	7.70226	9.19389e-06	8.86115e-05	3.25396
Cyp4f16	0.916889	3.46356	7.70027	9.21637e-06	8.87163e-05	3.48467
Tgtp2	1.36821	2.89146	7.69508	9.27514e-06	8.90842e-05	3.61939
Ptpn22	2.0228	2.62824	7.69507	9.27529e-06	8.90842e-05	3.67881
Ctps	0.775328	4.83371	7.69484	9.2779e-06	8.90842e-05	3.19698
Cbfa2t3	0.846861	3.33107	7.69361	9.29191e-06	8.91068e-05	3.50943
Rtn4	0.785528	7.31379	7.6895	9.33884e-06	8.95007e-05	3.37191
Fam65a	0.775417	6.12225	7.68239	9.42056e-06	9.01144e-05	3.19154
Nrp1	0.732729	6.98092	7.6772	9.48082e-06	9.05209e-05	3.3033
Plekhh2	1.64107	2.64554	7.67387	9.5196e-06	9.08344e-05	3.64787
Rhoc	0.721979	6.58969	7.67231	9.53783e-06	9.09515e-05	3.23848
Dact3	1.64726	2.07701	7.67081	9.55547e-06	9.10206e-05	3.75183
Serinc5	0.777462	4.65751	7.66754	9.59389e-06	9.13152e-05	3.18229
Rnd3	0.762105	3.95068	7.66037	9.67885e-06	9.19301e-05	3.31264
Tnik	1.7247	0.899075	7.65475	9.7459e-06	9.23584e-05	3.87538
Sh3bp1	0.849221	3.65568	7.64664	9.84367e-06	9.31705e-05	3.36674
Itga6	0.631969	6.20837	7.64216	9.89817e-06	9.35704e-05	3.14871
H2-Q5	1.64063	1.99381	7.63901	9.93662e-06	9.38758e-05	3.72462
Elmo1	1.66409	2.07816	7.63832	9.94505e-06	9.38974e-05	3.71019
H2-M2	3.10912	-0.0399891	7.6365	9.96737e-06	9.40502e-05	3.90665
Nmi	0.638743	3.92767	7.63455	9.9913e-06	9.41536e-05	3.28437
Ssh2	0.807551	4.70918	7.62966	1.00517e-05	9.46126e-05	3.12561
Mmp12	1.5742	2.97284	7.6276	1.00773e-05	9.47946e-05	3.51272
Arhgap36	4.87987	-1.92591	7.62703	1.00844e-05	9.48036e-05	3.78418
Tnf	2.86286	-1.11105	7.62548	1.01037e-05	9.49262e-05	3.86748
Igkc	3.98873	3.72112	7.62474	1.01129e-05	9.49541e-05	3.3219
Ezh2	0.757027	3.33777	7.62373	1.01255e-05	9.5014e-05	3.41695
Spaca7	5.55279	-1.81207	7.6189	1.0186e-05	9.54648e-05	3.79065
Lpcat1	0.921955	3.25176	7.60372	1.03788e-05	9.70338e-05	3.41243
Tns3	0.795606	7.28109	7.60313	1.03864e-05	9.70454e-05	3.2538
Birc5	1.28156	1.61338	7.60216	1.03988e-05	9.71023e-05	3.7319
Pcdhb17	1.89873	0.828624	7.60064	1.04184e-05	9.72257e-05	3.81428
Phf11b	1.91906	0.811921	7.59891	1.04407e-05	9.73317e-05	3.81358
Ywhah	0.911825	6.53146	7.59877	1.04425e-05	9.73317e-05	3.13379
Eif4e3	0.693048	3.83256	7.59733	1.04611e-05	9.74458e-05	3.2585
Impdh1	0.914086	3.33007	7.5905	1.05499e-05	9.8153e-05	3.37551
Msi1	1.59559	0.268342	7.58738	1.05906e-05	9.84122e-05	3.83642
Atp1b2	0.999249	4.0526	7.58212	1.06598e-05	9.88749e-05	3.1863
Tgfb3	1.64898	1.57267	7.58138	1.06695e-05	9.8905e-05	3.71066
Pdlim1	1.53485	2.04625	7.57688	1.07292e-05	9.93982e-05	3.63669
Traf3	0.588297	4.71043	7.57548	1.07479e-05	9.94302e-05	3.05407
Klf5	2.28782	-0.252147	7.5747	1.07582e-05	9.94302e-05	3.83491
Piezo1	0.713114	6.66975	7.57467	1.07587e-05	9.94302e-05	3.12175
Slc4a7	0.694	3.87759	7.57201	1.07941e-05	9.96972e-05	3.21441
Zeb1	1.07672	3.63167	7.56875	1.08379e-05	9.99805e-05	3.27069
6030419C18Rik	2.15297	0.827111	7.56457	1.08942e-05	0.00010044	3.76934
Pklr	0.58985	5.77511	7.55925	1.09664e-05	0.000100983	2.9991
Sema3c	1.15615	5.88422	7.55869	1.0974e-05	0.000100992	3.00608
Ankrd35	2.39559	-1.13306	7.55707	1.09961e-05	0.000101135	3.78714
Flrt2	2.03192	2.29168	7.55452	1.10309e-05	0.000101273	3.5652
Stx1a	1.59818	1.00609	7.5472	1.11316e-05	0.000102074	3.73062
Irf9	1.13613	4.26721	7.54527	1.11583e-05	0.000102258	3.0903
Lax1	2.67266	-0.702197	7.54416	1.11738e-05	0.000102329	3.79286
Traf3ip3	2.08224	0.415599	7.54207	1.12028e-05	0.000102481	3.77252
Kctd11	1.07284	2.9848	7.53845	1.12534e-05	0.000102883	3.39363
Sfrp2	1.64199	1.94909	7.53634	1.12829e-05	0.000103069	3.60006
Scrn1	1.50429	1.97592	7.53603	1.12873e-05	0.000103069	3.59544
Spag5	1.64822	1.0993	7.53541	1.1296e-05	0.000103087	3.70624
Myo1e	0.842796	5.59682	7.53429	1.13117e-05	0.000103169	2.95812
Gdf10	1.82678	3.26607	7.53376	1.13192e-05	0.000103175	3.31722
Nkd1	1.827	2.4773	7.52633	1.14244e-05	0.000103948	3.49249
Ap1s2	1.0452	3.10341	7.52442	1.14515e-05	0.000104133	3.34591
Ear2	5.10847	-0.830122	7.52297	1.14722e-05	0.000104232	3.76337
Pla2g4a	1.18991	2.94204	7.5227	1.1476e-05	0.000104232	3.38343
Hcar2	2.78462	-2.10143	7.52048	1.15078e-05	0.000104459	3.64208
Nans	0.671631	4.17329	7.51837	1.15381e-05	0.000104671	3.07465
Dkk2	1.0724	4.60648	7.51728	1.15538e-05	0.000104711	2.99176
Ahr	0.917577	3.17768	7.50879	1.16767e-05	0.000105491	3.30677
Prkch	0.850515	3.42991	7.5069	1.17042e-05	0.000105546	3.24033
Tmem123	0.613949	6.31681	7.50647	1.17105e-05	0.000105546	2.983
Kcnk13	5.05887	-2.13282	7.50486	1.1734e-05	0.000105696	3.62025
Fbln2	1.37989	3.23601	7.49142	1.19325e-05	0.000107231	3.26913
Cfap44	2.38675	-0.0228272	7.49058	1.1945e-05	0.000107281	3.72881
Mef2c	0.91131	3.86676	7.48879	1.19718e-05	0.000107458	3.10709
Nebl	1.29841	3.39343	7.48469	1.20333e-05	0.000107831	3.2203
Rasl11a	1.57695	2.43736	7.48367	1.20487e-05	0.000107831	3.445
Grid1	2.46497	0.231634	7.48254	1.20656e-05	0.000107919	3.70897
Slc2a6	3.72302	-0.501186	7.48124	1.20852e-05	0.000108028	3.72183
Oas2	2.32993	1.26483	7.4808	1.20919e-05	0.000108028	3.61893
Gcsam	3.29513	-1.52633	7.47641	1.21584e-05	0.000108496	3.66267
Chst15	0.980649	3.95848	7.47476	1.21836e-05	0.000108657	3.06629
Arrdc4	0.973061	4.4685	7.46515	1.2331e-05	0.000109716	2.94485
Csf3r	3.23605	0.580453	7.45464	1.24943e-05	0.000110981	3.65198
Sp140	2.05017	1.3447	7.45434	1.2499e-05	0.000110981	3.57595
Tcf21	1.63261	4.53596	7.45413	1.25023e-05	0.000110981	2.91849
Cenpa	1.40716	1.91444	7.45258	1.25266e-05	0.000111132	3.4972
Slc39a1	0.586759	6.49036	7.45201	1.25355e-05	0.000111147	2.93358
Slc9a5	1.70288	1.04745	7.44979	1.25706e-05	0.000111393	3.60293
Tapbpl	0.803652	4.21134	7.43766	1.27632e-05	0.000112839	2.95915
Gng11	1.14428	3.14065	7.43335	1.28325e-05	0.000113212	3.21657
Ccdc3	1.54603	1.647	7.43227	1.28499e-05	0.000113212	3.50967
Adgre4	2.1869	-0.963806	7.43074	1.28747e-05	0.0001133	3.64872
Hhex	1.67951	1.19072	7.42763	1.29251e-05	0.000113678	3.55919
Fam64a	2.12937	-0.0944484	7.4249	1.29694e-05	0.000113866	3.65005
Ch25h	3.24042	0.159277	7.42448	1.29762e-05	0.000113866	3.64037
Panx1	2.49335	0.880606	7.42268	1.30056e-05	0.000114059	3.58526
Parp8	0.705337	4.84708	7.41824	1.30784e-05	0.0001145	2.82956
Plscr3	0.951652	4.4788	7.41544	1.31246e-05	0.000114773	2.87659
Camkk1	1.33422	1.047	7.41119	1.3195e-05	0.000115322	3.55369
Iqgap1	0.835602	6.8958	7.40607	1.32802e-05	0.000115997	2.93173
Ifi205	3.24018	-0.157432	7.40425	1.33106e-05	0.000116079	3.62612
Twf2	0.700614	3.65649	7.40391	1.33165e-05	0.000116079	3.04624
Gm8979	2.2877	-1.22757	7.4026	1.33383e-05	0.000116176	3.60106
Akt1	0.499822	6.52519	7.39676	1.34368e-05	0.000116901	2.86449
Fndc4	1.26009	1.76091	7.39535	1.34607e-05	0.000117042	3.44586
Prelp	1.78971	4.41537	7.39361	1.34902e-05	0.000117165	2.85898
Praf2	0.935393	3.14068	7.39055	1.35424e-05	0.000117419	3.15977
Ecscr	1.70413	2.00252	7.38988	1.35538e-05	0.000117451	3.40151
H2-Eb2	2.60355	-1.40935	7.38718	1.36001e-05	0.000117652	3.56996
Nfasc	1.8516	0.398349	7.3834	1.36651e-05	0.00011788	3.57545
Mdfi	1.83828	0.554438	7.3792	1.37377e-05	0.00011844	3.55883
2810417H13Rik	1.65182	1.8137	7.3782	1.3755e-05	0.000118523	3.41578
Skil	0.523193	5.30563	7.37648	1.37849e-05	0.000118647	2.74615
Sema5a	0.980367	5.97066	7.37535	1.38046e-05	0.000118691	2.76868
Cspg4	1.19983	4.90663	7.37523	1.38066e-05	0.000118691	2.76615
Eva1b	0.925605	4.21603	7.37484	1.38134e-05	0.000118691	2.87405
Bcl2a1d	2.87518	-0.907315	7.37361	1.38349e-05	0.000118809	3.58307
Glipr2	3.59898	0.614731	7.3679	1.39351e-05	0.000119383	3.53964
Ifit3	1.23394	3.78026	7.36757	1.39408e-05	0.000119383	2.96665
Kif15	1.59957	0.450431	7.36084	1.40599e-05	0.000120336	3.54338
Rspo3	3.17317	-0.508424	7.3579	1.41123e-05	0.000120717	3.57236
Tcaf2	1.46815	1.80721	7.35284	1.4203e-05	0.000121369	3.38363
Lmnb1	1.00786	3.15042	7.3509	1.42378e-05	0.000121554	3.10449
Map3k6	1.20411	2.98872	7.35067	1.4242e-05	0.000121554	3.14474
Mad2l1	0.975616	3.04444	7.34985	1.42568e-05	0.000121612	3.12975
Fam174b	1.05958	3.555	7.34091	1.44191e-05	0.00012286	2.9877
Cst3	0.771941	7.50361	7.34002	1.44352e-05	0.000122929	2.94025
Aox1	2.75434	-0.0149857	7.33904	1.44532e-05	0.000123013	3.54119
Ramp3	0.735522	3.57766	7.33469	1.4533e-05	0.000123624	2.97359
Srgap2	0.743221	5.00834	7.32715	1.46726e-05	0.000124673	2.69341
Rbp4	2.92246	-2.03363	7.32657	1.46836e-05	0.000124696	3.43576
Slc38a1	1.59465	2.10975	7.32264	1.47569e-05	0.000125041	3.29514
Cd79b	1.89352	-0.116773	7.3204	1.47988e-05	0.000125257	3.5213
Slc38a2	0.864888	6.02293	7.3169	1.48648e-05	0.000125746	2.6948
Olfm2	3.08181	0.515964	7.31433	1.49133e-05	0.000125918	3.47947
Ksr1	1.38666	3.02701	7.30131	1.5162e-05	0.000127695	3.06928
Bub1	2.18131	0.374478	7.29956	1.51958e-05	0.000127909	3.47106
Arhgap28	1.7599	2.70543	7.29788	1.52283e-05	0.000128112	3.14214
Calml3	1.90662	0.368994	7.2974	1.52376e-05	0.00012812	3.46869
Pdcd1	4.53687	-2.39955	7.29569	1.52708e-05	0.000128258	3.34865
Sirpb1c	2.59137	-1.64542	7.2866	1.54485e-05	0.000129608	3.4328
Tspan6	1.42747	1.89438	7.27937	1.55913e-05	0.00013056	3.27376
Slco2a1	0.90443	5.49466	7.27729	1.56328e-05	0.000130685	2.61114
Prr11	1.64436	0.677007	7.27709	1.56368e-05	0.000130685	3.41827
Notch1	0.849255	4.83371	7.27626	1.56533e-05	0.000130735	2.63944
Ets2	0.671601	5.91681	7.27593	1.56599e-05	0.000130735	2.62967
Ms4a4a	3.14245	-1.81541	7.2714	1.57505e-05	0.000131284	3.39838
Pfkfb3	0.470855	4.86322	7.2711	1.57566e-05	0.000131284	2.62944
Fut4	1.93416	1.29054	7.27062	1.57662e-05	0.000131284	3.34465
Nostrin	1.42174	1.88674	7.26816	1.58157e-05	0.000131407	3.26017
Wfdc2	0.914972	6.2468	7.26806	1.58177e-05	0.000131407	2.65403
Tmem181a	0.627288	4.27152	7.25932	1.59951e-05	0.000132665	2.70628
Farp1	0.619712	5.63088	7.25352	1.61139e-05	0.000133321	2.58186
C5ar1	4.06824	-0.0295302	7.25216	1.6142e-05	0.000133449	3.43292
Mt2	1.36006	4.75704	7.2485	1.62176e-05	0.000134002	2.61009
Gm21708	5.0897	-1.79094	7.24119	1.63697e-05	0.000134966	3.36601
Ccnd2	1.13852	4.01179	7.23592	1.64804e-05	0.000135733	2.73272
Gpsm1	1.41656	2.83369	7.23491	1.65017e-05	0.000135835	3.0277
Diaph3	2.01625	0.439423	7.23121	1.658e-05	0.000136406	3.37921
Nsl1	1.97242	-0.446553	7.23021	1.66012e-05	0.000136507	3.4152
Tnip2	0.881279	3.87323	7.22544	1.67031e-05	0.000137123	2.75201
Map4k1	2.13288	1.2124	7.22168	1.67837e-05	0.000137637	3.28993
Fam49a	1.35565	2.33121	7.2133	1.69648e-05	0.000138863	3.109
Slc31a2	0.744729	4.32786	7.21295	1.69724e-05	0.000138863	2.63147
Lair1	1.32871	2.62943	7.21267	1.69786e-05	0.000138863	3.0453
Gpc6	1.63525	2.92605	7.2106	1.70235e-05	0.000139156	2.97249
Arl6ip5	0.507153	5.6157	7.20914	1.70556e-05	0.000139325	2.52085
Mthfd2	1.32827	2.26914	7.20883	1.70624e-05	0.000139325	3.11501
Rgs14	1.9787	0.374471	7.2078	1.70849e-05	0.000139434	3.35401
Ahnak	1.04544	7.17636	7.2053	1.71397e-05	0.000139732	2.70513
Stard13	0.848591	3.35671	7.20331	1.71836e-05	0.000140015	2.85308
Amph	1.77482	0.671312	7.20035	1.72489e-05	0.000140293	3.31985
Zbtb4	0.546021	5.95386	7.20031	1.72498e-05	0.000140293	2.52974
Rtn1	1.35224	2.01413	7.2001	1.72544e-05	0.000140293	3.14915
Ncaph	2.04727	1.01701	7.19957	1.72662e-05	0.000140314	3.28338
Rab12	0.534295	4.94508	7.19788	1.73037e-05	0.000140544	2.52243
Map1a	1.28143	2.2395	7.19746	1.73131e-05	0.000140546	3.10541
Csk	0.619562	5.34453	7.19637	1.73373e-05	0.000140668	2.50118
Rhoh	1.51719	0.729728	7.19101	1.74571e-05	0.000141415	3.30221
Akap2	0.709798	7.1937	7.18571	1.75763e-05	0.000142168	2.68122
Tlr6	2.12087	-0.141936	7.1804	1.76968e-05	0.000142977	3.34658
Gm13889	2.04196	2.56709	7.17867	1.77361e-05	0.000143143	3.01342
Pvr	1.16386	3.9834	7.1753	1.78131e-05	0.000143656	2.65687
Jazf1	2.22631	0.192872	7.17507	1.78184e-05	0.000143656	3.32412
Hoxb9	0.770112	4.74467	7.17303	1.78653e-05	0.000143959	2.50837
Dnmt1	0.59468	4.98725	7.16977	1.79403e-05	0.000144371	2.48074
Podxl2	1.87761	1.61356	7.16958	1.79448e-05	0.000144371	3.17018
Olfm1	0.619069	4.18476	7.16902	1.79576e-05	0.000144376	2.60172
Taok3	0.599107	5.08434	7.16873	1.79643e-05	0.000144376	2.47264
Aspm	1.90648	0.901741	7.16173	1.81269e-05	0.000145453	3.24651
Slc2a10	2.42615	-0.125909	7.16037	1.81589e-05	0.000145633	3.3207
Armcx3	0.940146	4.14289	7.15597	1.8262e-05	0.00014623	2.59331
Fli1	1.0554	3.41935	7.15183	1.83598e-05	0.000146859	2.76685
Acer2	0.615037	4.04305	7.15072	1.83862e-05	0.000146993	2.60925
Eif2ak2	0.51786	4.63807	7.15	1.84031e-05	0.000147052	2.49122
Swap70	0.764372	4.98403	7.14593	1.85001e-05	0.000147672	2.44825
Rasip1	0.740191	4.15033	7.14466	1.85304e-05	0.000147822	2.57611
1700024B05Rik	3.28923	-0.450306	7.14433	1.85382e-05	0.000147822	3.30818
Krt8	0.599223	7.36563	7.14098	1.86184e-05	0.000148307	2.648
Parp12	0.926364	4.26197	7.13005	1.88832e-05	0.000149947	2.5318
Rassf4	1.50762	3.61207	7.1239	1.9034e-05	0.000150988	2.67899
Nras	0.513177	5.16554	7.12206	1.90793e-05	0.000151268	2.40452
Nfatc4	1.60565	2.04599	7.11955	1.91413e-05	0.000151618	3.03594
Pigz	1.51414	0.676055	7.11947	1.91432e-05	0.000151618	3.21427
Lrrc49	1.07897	2.18643	7.1188	1.91597e-05	0.000151671	3.0098
Rbms2	0.486805	5.39695	7.11772	1.91867e-05	0.000151805	2.39249
Tjp1	0.801928	5.88614	7.11715	1.92007e-05	0.000151838	2.40999
Bcl10	0.485893	4.5483	7.11559	1.92395e-05	0.000152065	2.45745
Angptl2	0.921376	5.59264	7.11393	1.92808e-05	0.000152313	2.38948
Smc2	1.14706	3.08603	7.10262	1.95654e-05	0.000154315	2.78567
Ttc39a	2.15622	0.312096	7.10249	1.95686e-05	0.000154315	3.2229
Cers4	0.821446	3.64839	7.102	1.95809e-05	0.000154315	2.6397
Gm9732	4.23611	-0.950951	7.0976	1.96929e-05	0.000155088	3.24674
Flt3l	1.38018	2.84229	7.09267	1.98193e-05	0.000156003	2.83313
Igfbp2	4.14168	1.94754	7.08912	1.99106e-05	0.000156433	3.01176
Gpc2	2.02254	0.225444	7.08397	2.00442e-05	0.000157287	3.20494
5730559C18Rik	1.38561	4.0933	7.07627	2.02454e-05	0.000158557	2.49517
Nynrin	1.06921	3.71793	7.07619	2.02475e-05	0.000158557	2.58662
Gtse1	1.64131	0.619855	7.06952	2.04237e-05	0.000159574	3.1543
Jsrp1	3.87026	-2.52902	7.06776	2.04705e-05	0.000159812	3.07367
Naip2	1.44028	1.87928	7.05456	2.08249e-05	0.000162247	2.9764
Trim30a	1.45336	3.01448	7.05395	2.08414e-05	0.000162294	2.73736
Rab3b	1.43611	2.60718	7.0501	2.09462e-05	0.000163027	2.83026
Tspan17	1.1241	3.04841	7.04922	2.09701e-05	0.000163129	2.72224
Rerg	1.88843	2.1872	7.04851	2.09895e-05	0.000163197	2.9147
Calu	0.552423	6.81267	7.04558	2.10697e-05	0.00016368	2.4283
Slc41a2	0.539946	4.44789	7.04546	2.1073e-05	0.00016368	2.37829
Smad1	0.604335	3.81401	7.04495	2.1087e-05	0.000163705	2.51923
Trim68	1.02289	2.47744	7.04295	2.11422e-05	0.00016405	2.84904
Gjc2	2.98885	-0.770036	7.03168	2.1455e-05	0.000165941	3.16777
Tnfrsf18	1.40109	1.16696	7.03144	2.14618e-05	0.000165941	3.04403
Slco4a1	1.35868	3.06781	7.02544	2.16303e-05	0.00016699	2.6846
Wnt16	1.6889	-0.156125	7.0244	2.16597e-05	0.000167133	3.1485
Parp3	0.733952	5.11015	7.02119	2.17505e-05	0.000167748	2.26745
1700017B05Rik	0.860374	4.47659	7.01881	2.18183e-05	0.000168187	2.336
Limk1	0.832965	2.90807	7.01743	2.18575e-05	0.000168404	2.71401
Cd244	2.50599	-1.06381	7.01563	2.19091e-05	0.000168716	3.1425
Mmp9	2.0396	-0.325039	7.01373	2.19635e-05	0.000168965	3.14055
Pacs1	0.854122	4.07855	7.01226	2.20058e-05	0.00016912	2.41007
Plvap	0.73003	7.14734	7.00114	2.2328e-05	0.000171029	2.41968
Ggt5	1.32523	2.46463	7.00098	2.23325e-05	0.000171029	2.7945
Adgrl4	0.749643	5.38656	6.9946	2.25199e-05	0.000172123	2.22193
Klrk1	2.65092	-0.327905	6.99359	2.25495e-05	0.00017226	3.11489
Sipa1l2	0.740425	4.09503	6.99193	2.25987e-05	0.000172549	2.37795
Etl4	0.725089	4.83924	6.98969	2.26651e-05	0.00017297	2.2446
Cd38	0.861198	2.96136	6.98745	2.27315e-05	0.000173315	2.65944
Trip13	1.92266	-0.324926	6.98731	2.27356e-05	0.000173315	3.10676
Pls3	0.554998	6.26147	6.98702	2.27443e-05	0.000173315	2.26922
C1qtnf7	1.43224	2.72736	6.98613	2.27707e-05	0.000173355	2.71493
Filip1l	1.18636	3.48483	6.98576	2.27819e-05	0.000173355	2.52168
Runx3	2.21616	1.09748	6.98137	2.29134e-05	0.000174256	2.98556
Cdc42se2	0.497532	5.50914	6.97676	2.30521e-05	0.00017499	2.19754
Tjp2	0.593461	5.45911	6.97664	2.30557e-05	0.00017499	2.19668
Tmem150c	0.863815	4.36279	6.97172	2.32049e-05	0.000175663	2.2917
Casp7	0.793249	3.27779	6.97144	2.32134e-05	0.000175663	2.55572
4930427A07Rik	2.06144	0.74834	6.96184	2.35078e-05	0.000177627	2.9993
Glipr1	2.30404	0.762417	6.94627	2.39935e-05	0.000180632	2.97708
Tubb6	0.899089	3.69753	6.94607	2.39999e-05	0.000180632	2.41165
Nectin4	1.42969	1.8995	6.94491	2.40364e-05	0.000180751	2.82447
Itgb1	0.666207	8.25042	6.94482	2.40394e-05	0.000180751	2.5158
Snx20	1.97341	1.19404	6.94126	2.41521e-05	0.000181509	2.91987
Usp11	1.03765	3.0932	6.93843	2.42423e-05	0.000182097	2.55793
Tie1	0.665373	5.47675	6.93588	2.43236e-05	0.00018247	2.1398
Nfix	0.61551	5.4648	6.93575	2.43278e-05	0.00018247	2.1395
Mlkl	1.52369	1.11088	6.93415	2.43791e-05	0.000182766	2.9206
B4galt6	0.968758	4.14186	6.93009	2.45097e-05	0.000183575	2.28091
Cxcr6	2.70373	-0.244808	6.93005	2.45112e-05	0.000183575	3.0304
Rnase6	2.7049	0.16143	6.92894	2.45468e-05	0.000183695	3.00742
Tfr2	2.29548	0.942877	6.92874	2.45533e-05	0.000183695	2.93344
Cd1d1	1.49553	1.26311	6.92808	2.45748e-05	0.000183695	2.89336
Arf2	0.568271	4.69112	6.92769	2.45873e-05	0.000183695	2.17528
Calcrl	1.04177	4.04991	6.92429	2.46977e-05	0.000184341	2.29425
Itsn1	0.493546	4.76356	6.9224	2.47594e-05	0.000184569	2.15884
Tgif2	1.04668	2.48231	6.92125	2.47969e-05	0.000184569	2.68122
Csprs	1.61221	0.596066	6.92104	2.48037e-05	0.000184569	2.96061
Frmd4a	1.01699	3.65182	6.92076	2.48128e-05	0.000184569	2.38799
Tpcn2	0.848769	2.93218	6.92076	2.48128e-05	0.000184569	2.57459
Lum	2.17758	1.71856	6.9177	2.49133e-05	0.000185226	2.81617
Smox	0.963462	3.56983	6.9161	2.49656e-05	0.000185525	2.40268
Fgd6	1.26617	2.75307	6.91086	2.51388e-05	0.000186721	2.60496
Ift43	0.69634	3.44535	6.90724	2.52593e-05	0.000187434	2.4227
Masp1	3.02667	-0.18042	6.90436	2.53555e-05	0.000187903	2.99447
Shkbp1	0.473713	4.26295	6.90424	2.53594e-05	0.000187903	2.21813
Trp53	0.64509	5.03694	6.90379	2.53746e-05	0.000187924	2.10779
Znrf1	0.808459	5.05691	6.90186	2.54392e-05	0.000188312	2.10379
Gsn	1.15525	6.34698	6.90145	2.54531e-05	0.000188324	2.16041
Sox8	2.97114	-0.364463	6.89992	2.55046e-05	0.000188613	2.99553
Crispld2	1.41261	4.64369	6.89543	2.56562e-05	0.000189642	2.13672
Pianp	2.27517	-0.508012	6.88815	2.5904e-05	0.000191013	2.98397
Nckap5l	1.15064	2.50544	6.88694	2.59456e-05	0.000191227	2.62881
St3gal5	1.05447	1.93509	6.88583	2.59837e-05	0.000191416	2.73771
Zyx	0.513851	6.03747	6.88099	2.61507e-05	0.000192552	2.09477
Cnr1	2.51409	-0.309373	6.87668	2.63001e-05	0.000193373	2.96364
Rasgef1b	1.33439	2.13533	6.87069	2.65097e-05	0.000194727	2.68131
Slc37a1	1.11843	2.09988	6.86835	2.65919e-05	0.000195144	2.68462
Gnb4	0.76856	3.59045	6.86773	2.66135e-05	0.000195208	2.32966
Grap2	2.50394	0.167497	6.86348	2.67639e-05	0.000195873	2.92084
Wbp5	0.630553	5.24524	6.86207	2.6814e-05	0.000196114	2.03879
Gramd1a	0.631923	5.16714	6.85998	2.68884e-05	0.000196469	2.03903
Fhad1	4.1507	-1.53036	6.85962	2.6901e-05	0.000196469	2.93023
Sema3e	1.45134	2.46652	6.85747	2.69778e-05	0.000196936	2.59648
2700081O15Rik	1.14281	4.2861	6.85598	2.70312e-05	0.000197231	2.14528
Cdca2	1.55388	0.741741	6.85366	2.71147e-05	0.000197628	2.85537
Hells	1.2124	1.92328	6.85303	2.71373e-05	0.000197628	2.69465
Galnt6	1.97952	0.610252	6.85147	2.71935e-05	0.000197943	2.86632
1700025G04Rik	1.14729	3.44265	6.85072	2.72205e-05	0.000198045	2.34434
Tspan7	0.522699	5.00133	6.8485	2.73007e-05	0.000198487	2.03252
Trf	1.74076	5.10567	6.84833	2.73072e-05	0.000198487	2.0254
Tacc3	1.13474	2.23564	6.84648	2.7374e-05	0.000198784	2.62875
Ier5l	0.892578	3.9827	6.84452	2.74455e-05	0.000199208	2.19817
Rasgrp4	1.96273	0.378045	6.84284	2.75066e-05	0.000199557	2.87676
Mmp24	4.29213	-1.79358	6.83512	2.77902e-05	0.000201328	2.88317
Tnip1	0.505467	5.43194	6.83377	2.78402e-05	0.000201594	1.99586
Pde3a	1.38471	3.76035	6.8303	2.79686e-05	0.00020231	2.23341
Specc1	0.607069	4.83674	6.83003	2.79787e-05	0.00020231	2.02068
Mcm5	1.18	3.22099	6.82903	2.8016e-05	0.000202387	2.3721
Tnfrsf11a	1.27153	2.29571	6.82167	2.82917e-05	0.00020409	2.58248
Sh3pxd2a	1.10762	4.86031	6.8204	2.83395e-05	0.000204242	2.00463
Cchcr1	0.803724	3.35931	6.81702	2.84671e-05	0.000204978	2.31895
Alcam	0.652728	4.85533	6.81699	2.84685e-05	0.000204978	2.00029
Mndal	1.05653	3.66804	6.81471	2.85549e-05	0.00020531	2.2351
Gm28046	1.02111	2.08668	6.80812	2.88065e-05	0.000207022	2.60383
Clec4a3	4.20732	0.369791	6.80747	2.88314e-05	0.000207097	2.83028
Rara	0.560713	4.54691	6.80612	2.88836e-05	0.000207284	2.0254
Sh2d3c	0.656098	3.79325	6.8013	2.90696e-05	0.000208228	2.18411
Pck2	0.625583	4.66606	6.79122	2.94629e-05	0.000210946	1.98626
Lmcd1	0.794236	3.68659	6.7907	2.94835e-05	0.000210994	2.19647
Hpse	2.28108	-0.0327967	6.78744	2.96118e-05	0.000211616	2.83349
Gpx8	0.842374	3.31763	6.78496	2.97102e-05	0.00021212	2.28479
H1fx	1.82499	0.0468278	6.78395	2.97501e-05	0.000212306	2.82384
P2ry14	1.40685	1.3365	6.78217	2.98209e-05	0.000212613	2.68523
Rbpj	0.425564	5.66955	6.78159	2.98442e-05	0.00021268	1.92694
Zdhhc18	0.64064	4.51981	6.77879	2.99558e-05	0.000213376	1.99127
Gm14548	3.5632	-2.30499	6.77619	3.00601e-05	0.000214019	2.7647
Slc28a2	1.8365	0.00923336	6.77462	3.01232e-05	0.000214368	2.8139
Clip2	0.551701	5.37917	6.77387	3.01535e-05	0.000214484	1.9112
Cdon	0.98656	3.08566	6.77131	3.02568e-05	0.000215019	2.32632
S100a16	0.576025	5.35624	6.77038	3.02946e-05	0.000215187	1.90656
Synpo2	1.87147	2.27053	6.76979	3.03185e-05	0.000215201	2.51535
Rasl12	1.19931	3.49602	6.76834	3.03772e-05	0.00021547	2.21442
Dbn1	0.590503	4.79171	6.76801	3.03908e-05	0.00021547	1.93767
Rel	1.39764	2.29621	6.76202	3.0635e-05	0.000217101	2.49935
Tbc1d8	1.00563	2.79633	6.7497	3.11446e-05	0.0002201	2.36949
Rab3d	0.861165	4.3595	6.7453	3.13288e-05	0.000221095	1.9733
Capn2	0.621788	6.54195	6.74214	3.14618e-05	0.000221931	1.96188
Pde4b	0.781587	4.0553	6.73999	3.15523e-05	0.000222467	2.03298
Atp8b1	0.952691	3.51765	6.73941	3.15772e-05	0.00022254	2.16778
Rps4l	0.748408	3.67809	6.73163	3.19083e-05	0.000224425	2.11495
Lamb2	0.828688	6.23271	6.73133	3.1921e-05	0.000224425	1.90502
Klra2	2.09688	0.250488	6.73106	3.19327e-05	0.000224425	2.73806
Usp35	1.57967	1.32857	6.72881	3.20291e-05	0.000224999	2.6129
Lrfn4	0.711937	3.22729	6.7282	3.20555e-05	0.00022508	2.22831
Podxl	0.959882	8.09647	6.72274	3.22915e-05	0.000226633	2.18119
Wasf2	0.58813	6.15564	6.71838	3.24811e-05	0.000227755	1.87716
Cd34	1.07247	5.06418	6.71161	3.27779e-05	0.000229731	1.83354
Atf5	1.21208	4.20824	6.70795	3.29396e-05	0.000230653	1.9521
Hpgd	1.46877	3.30942	6.70713	3.29759e-05	0.000230801	2.17682
Llgl1	0.531601	4.48197	6.69845	3.33636e-05	0.000233407	1.88341
Irak4	0.709088	3.5881	6.69738	3.34113e-05	0.000233528	2.08952
Cldn3	1.52073	3.73678	6.69403	3.35624e-05	0.000234477	2.04626
St3gal2	0.739069	4.60443	6.68815	3.38293e-05	0.000236017	1.84854
Fndc5	1.24475	1.20524	6.68778	3.38462e-05	0.000236028	2.57272
Lsr	0.629968	5.68169	6.68489	3.39785e-05	0.00023678	1.78949
Clic6	3.72341	-0.849071	6.6825	3.40879e-05	0.000237263	2.72257
Leprot	0.556622	5.80847	6.68222	3.41009e-05	0.000237263	1.79258
Fchsd1	0.875605	3.04781	6.68055	3.41777e-05	0.000237689	2.20784
Ltbp4	0.900184	6.13024	6.67874	3.42613e-05	0.000238162	1.81748
Gstm6	1.51133	1.31514	6.6723	3.45602e-05	0.00024013	2.53658
Frmd8	0.443903	5.35974	6.67088	3.46266e-05	0.000240483	1.76428
Cyfip1	0.468159	6.07609	6.6705	3.46443e-05	0.000240496	1.79974
Dusp5	1.99892	1.86274	6.66997	3.46691e-05	0.000240527	2.45084
Acsf2	0.908893	4.49215	6.66783	3.47692e-05	0.000240817	1.83773
Igf1	1.77133	2.65842	6.66501	3.49019e-05	0.000241626	2.28327
Grk6	0.496251	4.67453	6.6585	3.52103e-05	0.00024354	1.79555
Stra6l	1.10964	4.18578	6.65514	3.53706e-05	0.000244539	1.88136
Pid1	1.79776	2.56194	6.65399	3.54254e-05	0.000244696	2.29012
Jchain	3.17865	3.09551	6.65183	3.5529e-05	0.000245273	2.15451
Tpbg	1.99623	0.572823	6.64635	3.57934e-05	0.000246792	2.59257
Phc2	0.50202	5.582	6.63851	3.61753e-05	0.000249033	1.7192
Uap1l1	0.550633	6.43257	6.63775	3.62126e-05	0.000249121	1.79717
Plpp5	0.732977	3.4215	6.62932	3.66282e-05	0.000251527	2.03615
Slc7a6	1.2771	2.22387	6.6289	3.66493e-05	0.000251558	2.32688
Adamts5	1.60635	4.07095	6.62545	3.68211e-05	0.000252511	1.86542
Mkl2	0.632933	4.65494	6.61642	3.72744e-05	0.000255033	1.73777
St8sia2	4.26265	-1.6775	6.61614	3.7289e-05	0.000255033	2.61903
Fut10	1.5756	0.973441	6.615	3.73466e-05	0.000255313	2.50216
Fstl3	1.18481	2.83686	6.61291	3.74526e-05	0.000255809	2.16567
Efr3b	1.39859	1.12318	6.6114	3.75293e-05	0.000256218	2.47775
Trpm2	2.06225	1.29209	6.6067	3.77695e-05	0.000257683	2.44849
Stambpl1	1.31273	0.945158	6.60654	3.77776e-05	0.000257683	2.49405
Nipal1	1.64492	0.351545	6.60545	3.78336e-05	0.00025795	2.55901
Anln	1.79383	1.78624	6.60362	3.7928e-05	0.000258229	2.37053
Klrb1b	2.68183	-0.557874	6.59553	3.83472e-05	0.000260463	2.60307
Trafd1	0.593122	4.99539	6.59149	3.85585e-05	0.000261725	1.66563
Speg	1.36834	4.04195	6.58737	3.87749e-05	0.000262844	1.81745
Tnfsf15	1.2111	1.79256	6.58362	3.89732e-05	0.000264071	2.34133
Eif6	0.614206	6.77709	6.58301	3.90057e-05	0.000264174	1.76861
Eya2	1.9547	0.55869	6.58057	3.91354e-05	0.000264701	2.50386
Dio3	2.99395	-0.116529	6.57957	3.91889e-05	0.000264945	2.56091
Itgbl1	4.82849	-0.830255	6.57424	3.94743e-05	0.00026652	2.58091
Unc5a	1.86898	1.30241	6.57206	3.9592e-05	0.000266848	2.39865
Smim3	0.997247	2.47932	6.57016	3.96945e-05	0.000267299	2.18971
Fgfr1	0.520972	6.17487	6.56883	3.97667e-05	0.00026757	1.66425
Mpzl1	0.876539	4.32037	6.56877	3.97697e-05	0.00026757	1.72795
Emcn	0.618522	5.47678	6.5677	3.98277e-05	0.000267843	1.61496
Zfp521	1.48094	1.54033	6.56684	3.98746e-05	0.00026804	2.35728
E130012A19Rik	1.31135	2.58934	6.56371	4.00449e-05	0.000268948	2.1554
Syngap1	0.927277	3.88715	6.56137	4.01731e-05	0.000269691	1.81777
Hvcn1	1.3883	3.12141	6.55747	4.03875e-05	0.000270899	2.01268
Ucp2	1.00427	6.83842	6.55724	4.03997e-05	0.000270899	1.74089
Apcs	2.19626	-0.378227	6.55475	4.05376e-05	0.00027166	2.54178
Milr1	1.703	0.3371	6.54918	4.08467e-05	0.000273253	2.48337
Gm4951	1.42088	1.20937	6.54763	4.09334e-05	0.000273713	2.37718
Camk2d	0.624859	4.68503	6.54688	4.09754e-05	0.000273727	1.63292
Chst2	1.02417	2.96202	6.54641	4.10015e-05	0.000273727	2.03856
Ccnb2	1.8291	1.66786	6.53599	4.15896e-05	0.000277373	2.29422
Rapgef5	1.0259	2.97001	6.53524	4.16324e-05	0.000277537	2.02042
Ikzf1	1.80832	2.33185	6.53227	4.18018e-05	0.000278172	2.16761
Ccnb1	1.96366	1.46911	6.53142	4.18504e-05	0.000278172	2.3179
Vsig10	0.622592	4.37874	6.53134	4.1855e-05	0.000278172	1.66182
Nptxr	1.20965	2.1019	6.52977	4.19452e-05	0.000278529	2.21001
Pfn1	0.558889	7.52119	6.52617	4.21519e-05	0.000279416	1.80757
Tnfrsf14	2.16398	0.409179	6.52572	4.21782e-05	0.00027947	2.44399
Epha7	1.40005	1.84011	6.52494	4.22232e-05	0.000279525	2.2503
Selp	2.71177	-0.671254	6.51569	4.27613e-05	0.000282452	2.50022
Acap1	1.38456	1.21314	6.51544	4.27762e-05	0.000282452	2.33148
Prkg1	1.71983	1.00487	6.51382	4.2871e-05	0.000282834	2.35717
Knstrn	1.97799	1.53133	6.50616	4.33237e-05	0.000285574	2.27302
Apex1	0.560505	4.42521	6.50207	4.35671e-05	0.000286931	1.61053
Rnf213	0.770493	6.12791	6.50091	4.36365e-05	0.000287254	1.56008
Klf7	1.00077	4.27447	6.50062	4.36538e-05	0.000287254	1.63877
Sec24d	0.546669	4.79396	6.49977	4.37049e-05	0.000287467	1.55109
Ttc39b	0.780893	4.05384	6.49919	4.37396e-05	0.000287572	1.68685
Meis2	0.769452	4.41471	6.49129	4.42162e-05	0.00029033	1.5968
Tgfb2	1.88026	1.70185	6.48939	4.43318e-05	0.000290615	2.22275
Sorcs1	3.0014	1.05384	6.48933	4.43357e-05	0.000290615	2.31631
Pon2	0.510649	4.70146	6.4889	4.43615e-05	0.00029066	1.54628
Eno2	1.50316	2.21706	6.48708	4.44726e-05	0.000291159	2.12653
Chst14	1.29846	1.83524	6.48703	4.44758e-05	0.000291159	2.19725
Pcdhga10	1.12315	1.79074	6.48651	4.45078e-05	0.000291244	2.20405
Olfr1033	2.05465	-0.549368	6.48427	4.46448e-05	0.000292015	2.45428
Mbp	0.693455	3.90896	6.48279	4.47355e-05	0.000292484	1.6983
Acsl5	0.49258	6.22654	6.47759	4.50566e-05	0.000294331	1.53789
Kirrel3	3.53705	-0.186858	6.47704	4.5091e-05	0.000294331	2.42638
Tagap	1.38702	1.65175	6.47658	4.51191e-05	0.000294362	2.21254
Gdf15	1.73414	2.96105	6.47606	4.51514e-05	0.000294447	1.93739
Itga8	1.12151	3.47538	6.47487	4.52255e-05	0.000294804	1.79912
Chml	0.832287	2.79659	6.46934	4.55709e-05	0.000296298	1.96969
Reck	1.25161	2.8209	6.46502	4.58422e-05	0.000297682	1.95734
Zfp239	1.44091	1.64946	6.46291	4.59757e-05	0.000298422	2.19346
Fxyd1	1.37601	1.9863	6.45571	4.6434e-05	0.000301142	2.12582
S100a10	0.708366	6.00714	6.45464	4.65027e-05	0.000301305	1.47942
Pcdhgb6	1.08889	1.93954	6.45424	4.65283e-05	0.000301305	2.13217
Trim30d	2.00812	1.36209	6.44151	4.73518e-05	0.000306055	2.20618
CAAA01147332.1	1.52616	5.54107	6.43945	4.74868e-05	0.000306668	1.42906
Adcyap1r1	1.45257	0.971123	6.43512	4.77718e-05	0.000308205	2.25103
Mmp19	2.01227	1.08749	6.43207	4.79734e-05	0.000309027	2.23106
Gfra2	2.20359	-0.613338	6.43099	4.80446e-05	0.000309356	2.3849
Tiam1	1.34675	2.7132	6.43049	4.80777e-05	0.000309361	1.93416
Cdk1	2.34195	1.20735	6.42542	4.84155e-05	0.000310703	2.20518
Epb42	1.39612	0.967315	6.41908	4.88422e-05	0.000312778	2.2289
Aim2	2.11694	0.563035	6.41527	4.90997e-05	0.000313996	2.2739
Lrrfip1	0.80177	5.40156	6.41465	4.91423e-05	0.000313996	1.39145
Hr	2.31753	1.7853	6.41449	4.91533e-05	0.000313996	2.1021
Scube3	0.679388	4.33286	6.41445	4.91556e-05	0.000313996	1.50042
Plekhm3	0.774913	3.36648	6.41045	4.94283e-05	0.000315505	1.73429
Mid1	0.94814	4.51131	6.40984	4.94699e-05	0.000315608	1.45975
Syt5	2.40144	-1.64237	6.40916	4.95166e-05	0.000315774	2.35623
Ephb4	0.456543	6.07857	6.4079	4.96031e-05	0.000316194	1.4185
Ebi3	2.60846	-0.550735	6.40325	4.99238e-05	0.000317841	2.34501
Ccl12	4.466	-1.93501	6.40061	5.01062e-05	0.000318869	2.33188
Bok	1.11412	4.78103	6.39959	5.01773e-05	0.000319056	1.40578
Tpm3	0.580262	7.2833	6.39866	5.02419e-05	0.000319334	1.58204
Ptgis	1.20315	2.73085	6.39695	5.03608e-05	0.000319691	1.88115
Iigp1	1.25185	3.51439	6.39416	5.05564e-05	0.000320799	1.67104
Schip1	0.766067	3.65384	6.39241	5.06786e-05	0.000321441	1.63156
Syt12	0.568629	3.94458	6.39085	5.07885e-05	0.000321737	1.55495
Qpct	1.44444	0.806349	6.39023	5.08323e-05	0.000321748	2.20914
Cdkn2b	3.23549	-0.0921627	6.3877	5.10107e-05	0.000322744	2.29755
Cenpt	1.18146	2.05362	6.38596	5.1134e-05	0.000323123	2.01303
Igsf9	1.32553	3.21737	6.38526	5.11842e-05	0.000323306	1.73738
Prr7	3.04632	-1.49658	6.38328	5.13244e-05	0.000324058	2.32683
Fyn	1.06452	3.74965	6.37953	5.15921e-05	0.00032548	1.58772
Kcnn1	1.06784	2.74172	6.37264	5.20881e-05	0.000328337	1.84307
9930111J21Rik2	0.667082	4.60899	6.3711	5.21995e-05	0.000328904	1.38698
Ifi203	1.10494	4.46753	6.36727	5.24782e-05	0.00032998	1.40494
Pla2g12b	3.08394	0.0306931	6.35982	5.30242e-05	0.000332722	2.24939
Arhgap26	0.620541	4.39143	6.35969	5.30338e-05	0.000332722	1.40815
Shroom3	0.564271	5.5899	6.35777	5.31759e-05	0.000333271	1.30981
Prph	2.3737	-1.44504	6.35366	5.34805e-05	0.000334905	2.28906
Cast	0.460993	5.56879	6.34807	5.38985e-05	0.000337246	1.29495
Ssh3	0.456144	5.08845	6.34556	5.40872e-05	0.000338252	1.2995
Tcf7	2.34747	1.0127	6.34512	5.412e-05	0.000338252	2.11786
Rrm1	0.542159	4.3931	6.34505	5.41256e-05	0.000338252	1.38621
Oas1a	2.10319	1.58458	6.34433	5.418e-05	0.000338315	2.03396
Sepw1	0.84799	5.36493	6.34386	5.4215e-05	0.000338395	1.28748
Atp10a	1.60283	1.28263	6.34349	5.42434e-05	0.000338435	2.07778
Ifnar1	0.533007	5.65652	6.3412	5.44165e-05	0.000339197	1.28751
Gngt2	1.75083	1.41262	6.3411	5.44242e-05	0.000339197	2.05546
Hspa12b	0.809651	2.9715	6.33957	5.45406e-05	0.0003395	1.73593
Marveld1	0.857344	5.11156	6.33523	5.4871e-05	0.000341375	1.28293
Gria4	2.49405	0.352099	6.33119	5.51808e-05	0.000342466	2.17915
Plet1	1.09172	4.14213	6.3299	5.52803e-05	0.000342944	1.41768
Tbkbp1	0.963496	3.20828	6.32852	5.53868e-05	0.000343466	1.65664
Gm4955	2.31592	-0.347017	6.32718	5.54906e-05	0.00034397	2.23097
Scd1	2.00482	7.0214	6.32506	5.56548e-05	0.00034452	1.43042
Agpat4	1.18041	2.41874	6.32178	5.59098e-05	0.000345727	1.84499
Mcm4	0.884935	3.38166	6.31798	5.62074e-05	0.000346866	1.59455
Col4a6	2.18191	1.29974	6.31701	5.62838e-05	0.000347197	2.03736
Vmn1r-ps128	1.1545	1.96369	6.3159	5.63705e-05	0.000347592	1.92847
Cdca3	1.60278	1.57215	6.31391	5.65274e-05	0.000348419	1.99209
Soat1	0.529259	4.74517	6.31361	5.65516e-05	0.000348427	1.28275
Kctd12	0.591648	6.0621	6.30994	5.68421e-05	0.000349935	1.27201
Fndc1	3.02406	0.126605	6.30712	5.70663e-05	0.000351174	2.16757
St5	0.549866	4.82487	6.30643	5.71216e-05	0.000351211	1.26321
Igkv10-96	4.30553	-1.52363	6.30574	5.71769e-05	0.000351211	2.22446
Slc29a1	0.49068	5.25658	6.30571	5.71794e-05	0.000351211	1.23297
Clic3	1.12578	3.02145	6.30569	5.71804e-05	0.000351211	1.67301
Dag1	0.800801	7.29816	6.30533	5.72097e-05	0.000351211	1.44699
Havcr2	1.85064	0.40766	6.30532	5.72102e-05	0.000351211	2.13678
Zfp217	0.445655	4.64039	6.3028	5.74122e-05	0.000352027	1.28112
Shc2	1.65299	0.531623	6.30023	5.76186e-05	0.000353151	2.11555
Gramd2	2.0721	-0.293785	6.29758	5.7833e-05	0.000354039	2.18689
Efna4	0.921416	2.25	6.29532	5.80158e-05	0.000354774	1.8426
Ifi35	0.678314	3.83548	6.2949	5.80504e-05	0.000354774	1.44084
Helz2	0.868784	4.62451	6.29353	5.81616e-05	0.000355197	1.26978
Scimp	3.08764	-0.873996	6.29322	5.81863e-05	0.000355206	2.20639
Usp22	0.451964	5.81406	6.28808	5.8607e-05	0.000357346	1.21728
Pla2r1	1.12109	3.14299	6.28558	5.88121e-05	0.000358311	1.61099
Hnrnpa1	0.535081	7.23744	6.28475	5.88809e-05	0.000358587	1.40638
Scd2	0.607669	6.56307	6.28123	5.91722e-05	0.000360074	1.2942
Gbp5	1.24574	2.98071	6.27908	5.93502e-05	0.000360726	1.64462
Ikzf3	2.59364	-0.491822	6.2751	5.9682e-05	0.000362324	2.16721
Tcf7l1	1.02805	2.7311	6.27431	5.97486e-05	0.000362571	1.70176
Gch1	1.61998	0.973466	6.27396	5.97775e-05	0.000362596	2.02155
Serinc2	0.614529	4.67272	6.27356	5.98114e-05	0.000362596	1.23288
Ifit1	1.06492	1.95994	6.27303	5.98559e-05	0.000362596	1.86683
D16Ertd472e	1.86073	-0.108274	6.27189	5.99512e-05	0.000362936	2.13816
Matk	1.59746	0.571992	6.26564	6.04794e-05	0.000365699	2.06169
Kcnab2	0.982328	2.17735	6.25947	6.10052e-05	0.000368733	1.80511
Dmpk	0.841609	3.9691	6.25819	6.11151e-05	0.000369217	1.3528
Cd180	2.73092	1.23852	6.25123	6.17156e-05	0.000371851	1.95145
Ccl21a	1.53991	2.11111	6.24852	6.19513e-05	0.000373124	1.80226
Rin1	1.63383	1.6597	6.24515	6.22448e-05	0.000374301	1.87846
Zcchc11	0.584873	4.16357	6.24456	6.22968e-05	0.000374405	1.28604
5730409E04Rik	1.01333	2.82455	6.24296	6.24373e-05	0.000375016	1.63196
Myo1h	3.0971	-2.33406	6.24134	6.25798e-05	0.000375724	2.10254
Lama4	1.10636	2.70037	6.23885	6.2799e-05	0.000376823	1.65717
Slfn1	2.6493	-0.527782	6.23804	6.2871e-05	0.000376823	2.1179
Ttc28	0.794632	4.35874	6.23799	6.28747e-05	0.000376823	1.23392
Tbc1d10c	2.52724	0.247337	6.2379	6.28829e-05	0.000376823	2.0585
Ap3m2	0.97488	2.62788	6.23713	6.29512e-05	0.000376918	1.67234
Dock7	0.552485	5.14982	6.23525	6.31181e-05	0.000377769	1.13243
Maoa	0.653904	3.86971	6.23326	6.32952e-05	0.000378681	1.34069
Ttc9	2.15167	-0.780477	6.23209	6.33996e-05	0.000378861	2.12035
Coro2a	0.898461	3.00286	6.22684	6.38699e-05	0.000381224	1.56155
Fgd5	0.816326	4.03681	6.2245	6.40801e-05	0.000382217	1.28619
Megf10	3.60892	-1.86769	6.22416	6.41112e-05	0.000382217	2.10696
Pdzd4	1.4328	1.08906	6.21891	6.45872e-05	0.000384605	1.92615
Foxl1	1.67883	0.843085	6.21768	6.46996e-05	0.000385124	1.95845
Stx2	0.518124	4.26812	6.21602	6.48505e-05	0.000385872	1.22032
Sulf2	0.65251	5.05718	6.21399	6.50365e-05	0.000386624	1.10568
Smc4	0.438871	5.17918	6.21357	6.50752e-05	0.000386624	1.09865
Prom1	0.920482	6.23718	6.21354	6.50781e-05	0.000386624	1.14886
Postn	2.35851	0.239719	6.21097	6.53142e-05	0.00038726	2.02113
Il1rl1	1.44419	1.33032	6.2109	6.53209e-05	0.00038726	1.87968
Hdac7	0.776258	5.32603	6.20767	6.5619e-05	0.00038878	1.08525
Mapkapk2	0.563145	6.85259	6.20667	6.57113e-05	0.000389176	1.22723
Cks1b	1.24045	1.36573	6.20211	6.6136e-05	0.000391388	1.86164
Troap	2.92155	-1.27565	6.19415	6.68835e-05	0.000395495	2.07781
Plxna4	1.05925	2.95696	6.1939	6.69077e-05	0.000395495	1.52487
Plekha4	1.13704	2.33611	6.18365	6.78837e-05	0.00040049	1.66046
Ldb2	1.01372	3.32092	6.18323	6.79241e-05	0.000400574	1.41121
Arhgap4	0.852346	3.47676	6.18156	6.80851e-05	0.000401368	1.36665
Tspyl2	0.62929	4.0836	6.18068	6.81694e-05	0.000401711	1.20945
Col5a2	0.749985	4.90173	6.18023	6.8213e-05	0.000401812	1.06705
Foxf1	4.29727	-2.48628	6.17793	6.8435e-05	0.000402965	2.00984
Nos3	0.889515	3.3951	6.17627	6.85965e-05	0.000403482	1.38072
Serp2	1.61658	-0.44449	6.17525	6.8695e-05	0.000403822	2.0262
Dnase1l1	0.631354	3.6995	6.17507	6.87126e-05	0.000403822	1.29775
Rbm43	0.795003	3.08189	6.17341	6.88743e-05	0.000404617	1.46103
Gm15931	2.58743	-1.41887	6.17221	6.89918e-05	0.000405151	2.04805
Cdca8	1.05603	1.97386	6.17018	6.91898e-05	0.000406103	1.71367
Fam180a	4.28205	-1.60916	6.17001	6.9207e-05	0.000406103	2.04285
Aurka	1.56138	1.14217	6.16945	6.92618e-05	0.000406268	1.84693
Lcp2	1.77502	1.74257	6.16523	6.96768e-05	0.000408169	1.74784
Kcnf1	1.08855	1.42098	6.16489	6.97108e-05	0.000408169	1.79906
Ube2l6	0.741612	3.11597	6.1646	6.97395e-05	0.000408169	1.43878
Ctgf	1.26647	6.19816	6.16294	6.99028e-05	0.000408461	1.06803
Tril	1.29761	3.29359	6.15936	7.02587e-05	0.000410384	1.38293
Itga4	0.953066	3.8445	6.15843	7.03512e-05	0.000410767	1.23521
Trim26	0.413698	5.24149	6.15262	7.09336e-05	0.000413852	1.00459
Sept4	1.19757	3.89642	6.14949	7.12493e-05	0.000414586	1.20865
Prkx	0.489083	4.64242	6.14723	7.14777e-05	0.000415598	1.04827
Igdcc4	2.51789	-0.666746	6.14695	7.15061e-05	0.000415605	1.99842
Melk	2.99997	-0.237789	6.14607	7.15957e-05	0.000415968	1.97157
Tspan9	0.394109	5.92914	6.13734	7.24883e-05	0.000419953	1.00079
Ttc22	0.859073	1.99471	6.13549	7.26791e-05	0.000420823	1.65859
Hmcn1	2.6326	0.243083	6.13514	7.27156e-05	0.000420875	1.91281
Sdk2	1.53767	1.682	6.13196	7.30451e-05	0.000422622	1.7092
1500009L16Rik	2.00352	-0.107034	6.12767	7.34922e-05	0.000424566	1.93529
Apod	1.85558	-0.138998	6.12713	7.35481e-05	0.000424728	1.93717
Qsox1	0.544184	4.87936	6.12488	7.37842e-05	0.000425931	0.985861
Apoc1	2.69814	-1.8426	6.12453	7.38206e-05	0.00042598	1.97654
Neurl1b	0.634414	4.7683	6.12323	7.39575e-05	0.000426448	0.995357
E2f1	1.08789	2.517	6.12193	7.40943e-05	0.000427076	1.52811
Sh3gl1	0.518785	4.95721	6.12007	7.42902e-05	0.000427882	0.971879
Kcnd1	1.78183	0.060371	6.11446	7.48863e-05	0.000431153	1.9016
Ncapg	1.51148	0.801976	6.11148	7.5204e-05	0.000432773	1.81058
AI467606	1.76396	0.959256	6.10964	7.54018e-05	0.000433631	1.78605
Gbp9	1.36294	3.30109	6.1084	7.55353e-05	0.000434073	1.30457
Gata6	2.42196	0.893005	6.10444	7.59627e-05	0.000436095	1.78775
Abi3	1.13496	2.73827	6.09938	7.65123e-05	0.000438648	1.44058
Dnajb13	2.67323	-1.15309	6.09875	7.65808e-05	0.000438761	1.94686
Wt1	1.12659	3.66443	6.09805	7.66569e-05	0.00043891	1.19131
Dpt	2.35796	1.55022	6.09799	7.66643e-05	0.00043891	1.68077
Limd2	0.810561	4.22914	6.09644	7.6834e-05	0.000439515	1.04919
Bmf	0.932421	4.33399	6.09623	7.68562e-05	0.000439515	1.0262
Itk	2.36449	-0.00968493	6.09124	7.74056e-05	0.000442161	1.87502
Ttc16	1.45483	-0.0693908	6.08513	7.8084e-05	0.000445703	1.87164
Rnf144a	0.778928	3.3556	6.08329	7.82891e-05	0.000446373	1.25205
Tnfaip1	0.434429	6.11221	6.08269	7.83555e-05	0.000446585	0.936857
Pqlc3	1.4597	2.56103	6.07902	7.87681e-05	0.00044877	1.45368
BC029214	0.642486	3.65941	6.07789	7.88947e-05	0.000448989	1.16222
Lrrn2	3.07058	-0.707895	6.07498	7.92236e-05	0.000450693	1.90004
Ubash3b	0.79859	3.36093	6.07379	7.93585e-05	0.000451125	1.23628
Dpep2	2.8059	0.218619	6.07159	7.96085e-05	0.000452209	1.82429
Pgm1	0.534653	4.00471	6.06952	7.98447e-05	0.00045271	1.061
Cad	0.628554	4.08139	6.0692	7.98804e-05	0.000452744	1.04211
Man2a2	0.560127	5.60522	6.06801	8.00173e-05	0.000453183	0.876353
Cacna1a	1.14355	1.47316	6.06755	8.00694e-05	0.000453183	1.6481
Notch3	0.803155	4.81254	6.06564	8.02889e-05	0.000454049	0.903272
Psd3	0.898623	4.06214	6.065	8.03623e-05	0.000454223	1.04039
Ctsw	1.77411	0.164969	6.06485	8.03791e-05	0.000454223	1.82024
Pbk	2.43923	0.914787	6.06174	8.0738e-05	0.000455398	1.72241
Fndc3b	0.421116	5.72398	6.0616	8.07539e-05	0.000455398	0.871778
Pfkfb4	0.592019	3.4722	6.06002	8.09367e-05	0.000455725	1.18537
Klhl13	0.889038	2.35585	6.0565	8.13459e-05	0.000457804	1.46725
Itgae	1.69833	1.16716	6.05563	8.14474e-05	0.000458032	1.67689
Egr3	3.0748	-1.63066	6.05126	8.19587e-05	0.000460596	1.88307
Chst1	1.07656	2.8932	6.04598	8.25804e-05	0.000462729	1.32051
Bst1	2.18285	1.65765	6.04496	8.27015e-05	0.000463238	1.58479
Haus8	0.735644	2.88064	6.02809	8.4727e-05	0.000472851	1.29687
Pcdhb9	4.38994	-0.934503	6.02756	8.47917e-05	0.000473039	1.84294
Ppm1j	2.07441	1.61391	6.01754	8.60203e-05	0.000479421	1.5514
Lrrc32	1.07378	4.11804	6.01746	8.60298e-05	0.000479421	0.954809
Mical2	1.05455	3.41073	6.01654	8.61433e-05	0.000479609	1.13623
Cbr3	1.57317	1.45718	6.01617	8.61891e-05	0.000479609	1.57461
Lrch1	0.715262	3.89804	6.00883	8.7104e-05	0.000484133	0.995711
Daam2	1.03164	4.08075	6.00863	8.71288e-05	0.000484133	0.950333
Cd40	1.27455	2.16537	6.00647	8.74006e-05	0.000485444	1.43297
Prrg3	1.75502	0.596194	6.00611	8.74458e-05	0.000485444	1.68453
Zbtb8a	0.861887	2.3576	6.00333	8.77953e-05	0.000486952	1.3872
Itih4	4.5789	-1.41364	6.00186	8.79819e-05	0.000487694	1.81665
Prrx1	1.95851	2.01374	6.00177	8.79929e-05	0.000487694	1.45616
H2-Oa	2.31971	-0.603651	6.00092	8.81005e-05	0.000488113	1.79057
Padi2	1.71927	1.51281	5.99892	8.83544e-05	0.000489342	1.54018
Prx	1.39442	1.84394	5.99755	8.8529e-05	0.000490132	1.48172
Slc1a5	0.438869	5.72906	5.9966	8.86498e-05	0.000490445	0.773081
Akap13	0.465913	6.2233	5.99598	8.87295e-05	0.000490709	0.818301
Rad18	1.53594	1.17145	5.99401	8.89816e-05	0.000491392	1.58538
Lrrc20	0.995268	1.60117	5.99268	8.91524e-05	0.00049198	1.51652
Trim71	2.46393	-1.65477	5.99186	8.9257e-05	0.000492048	1.80228
Cd82	0.599554	6.50352	5.98333	9.03611e-05	0.000497393	0.836817
Rad54l	1.2728	0.811298	5.98212	9.05192e-05	0.000498084	1.6202
Adgrl2	0.522447	5.49235	5.98	9.07956e-05	0.000499066	0.739959
St8sia4	1.59385	2.30967	5.97367	9.16297e-05	0.000502927	1.35312
Unc13d	1.51205	1.1147	5.96905	9.22416e-05	0.000505559	1.5569
Mfsd12	0.762144	4.74343	5.96826	9.23467e-05	0.00050594	0.762664
Cxcl13	3.09212	-0.683264	5.96804	9.23773e-05	0.00050594	1.74841
3110043O21Rik	0.650488	3.46271	5.95932	9.3548e-05	0.000511985	1.03515
Npr3	0.676765	4.48105	5.95488	9.41501e-05	0.000514176	0.782631
Enc1	0.806427	3.28862	5.95423	9.42383e-05	0.000514474	1.07483
Zc3h12a	1.00056	2.69493	5.95323	9.43744e-05	0.000514945	1.23155
Trip10	0.574001	5.13212	5.9531	9.43921e-05	0.000514945	0.706201
Elovl2	0.702402	4.59091	5.95165	9.45908e-05	0.000515317	0.759142
Tcof1	0.540324	4.11568	5.95057	9.47378e-05	0.000515727	0.853329
Adgrg1	0.806666	8.38865	5.94675	9.52632e-05	0.000518034	1.08413
Robo2	1.17727	3.78386	5.94637	9.53157e-05	0.000518135	0.929714
A630001G21Rik	1.27141	1.30164	5.94367	9.56887e-05	0.000519978	1.49097
Cacng8	2.12549	-1.53968	5.9431	9.57667e-05	0.000520105	1.73625
Rnasel	0.799793	3.09326	5.94301	9.57802e-05	0.000520105	1.11103
Trbc2	2.91443	-0.469519	5.94152	9.59872e-05	0.000521044	1.69778
Gm7233	3.6398	-2.32628	5.94034	9.61511e-05	0.000521749	1.71186
Wnt7b	1.94026	1.45522	5.93852	9.64045e-05	0.000522937	1.45935
Kcns3	1.54575	1.32213	5.93827	9.64386e-05	0.000522937	1.47978
Ormdl3	0.729048	4.39129	5.93422	9.70069e-05	0.00052546	0.76802
Ccl17	3.783	-1.40985	5.92874	9.77796e-05	0.00052927	1.71587
Ccdc69	2.00798	-0.42036	5.92715	9.80053e-05	0.000530116	1.67378
Npr1	0.602391	4.92524	5.92519	9.82847e-05	0.000531064	0.677539
Tnip3	2.29278	-0.72614	5.92282	9.86221e-05	0.000532699	1.68657
BC030867	1.88517	-0.700972	5.92157	9.88017e-05	0.00053348	1.68345
Reep4	0.668534	3.20117	5.9157	9.96455e-05	0.000537467	1.03999
Kdm1a	0.46949	4.95261	5.91379	9.9923e-05	0.000538394	0.657872
Shc4	2.75569	-0.297521	5.90924	0.000100585	0.000541579	1.6387
Plod1	0.431866	5.60218	5.90768	0.000100813	0.000542422	0.631248
S1pr3	1.03397	3.64297	5.90697	0.000100917	0.000542792	0.906556
Abca7	0.459054	4.59431	5.90584	0.000101082	0.000543488	0.688304
Ephb6	0.99513	2.35809	5.90464	0.000101259	0.000544249	1.23814
Rnf157	0.861328	1.92716	5.90432	0.000101306	0.000544313	1.32636
Pdlim2	0.630855	4.42151	5.89935	0.000102039	0.000547481	0.708714
Mcm7	0.443718	4.76737	5.89754	0.000102309	0.000548736	0.651403
Trim16	1.46299	2.68021	5.88689	0.000103905	0.000555477	1.13446
Cln3	0.496495	4.2245	5.88555	0.000104108	0.000556041	0.728587
Sntg2	1.38628	0.578835	5.87383	0.0001059	0.000564477	1.49231
Adcy4	0.916236	2.73568	5.87281	0.000106057	0.000564705	1.09893
Fancd2	1.74268	-0.0959736	5.87278	0.000106062	0.000564705	1.56827
Il10rb	0.426024	5.44606	5.87002	0.000106489	0.000565808	0.570507
Vangl2	1.25281	2.32027	5.86025	0.000108017	0.000572523	1.17913
[truncated: 13,287 more rows]

## Sheet: M_Alp_NR vs M_Alp_Veh
gene_symbol	logFC	AveExpr	t	P.Value	adj.P.Val	B
Cyp4a14	5.22706	8.23103	9.02297	6.72789e-06	0.104282	2.49397
Aldh1a1	1.63924	6.37398	7.33683	3.70214e-05	0.252938	2.20179
Ugt1a2	3.28497	6.35656	6.93008	5.83619e-05	0.252938	1.86849
Gm10639	2.76496	3.79527	6.74537	7.22156e-05	0.252938	1.30282
Hmgcs2	2.69887	7.39236	6.58068	8.76205e-05	0.252938	1.33281
Ugt1a10	1.20282	9.27664	6.37752	0.000111736	0.252938	0.533159
Cbr1	2.26288	6.89912	6.35928	0.00011423	0.252938	1.26569
Cyp4a10	2.24442	8.62923	6.08465	0.000160102	0.287858	0.540619
Ugt1a1	2.06404	4.62477	6.04405	0.000168435	0.287858	0.998987
Fads1	0.6577	6.80473	5.96639	0.000185715	0.287858	0.911819
Vnn1	0.958684	7.01032	5.73655	0.000249128	0.351044	0.649052
Gstm1	1.25604	8.76981	5.3149	0.000435169	0.438838	-0.149977
Fabp1	3.17706	1.18286	5.30904	0.000438629	0.438838	-1.22713
Acot1	1.66816	6.73754	5.23749	0.000483399	0.438838	0.157283
Gsta1	4.57281	3.19667	5.16238	0.000535736	0.438838	-0.323906
Cyp4a31	1.1459	7.95485	5.0845	0.000596507	0.438838	-0.193476
Slc38a3	1.22242	6.85422	5.03545	0.000638563	0.438838	-0.0825988
Reep6	1.44416	6.66377	4.98532	0.000684849	0.438838	-0.123683
Pcsk9	2.41365	3.64404	4.93697	0.000732911	0.438838	-0.379025
Gsta3	1.30101	6.92503	4.92183	0.000748699	0.438838	-0.220307
Ehhadh	1.58468	9.39373	4.88104	0.000793085	0.438838	-0.693005
Gm10787	1.10154	2.47275	4.85657	0.000821052	0.438838	-0.911791
Ica1l	1.60516	-0.848431	4.75258	0.000952272	0.461257	-2.50334
Hsd17b2	1.00283	3.16635	4.70061	0.0010261	0.481957	-0.779269
Acsf2	0.623187	5.38001	4.61861	0.00115534	0.498327	-0.538846
Abcc4	1.27064	7.03078	4.61739	0.00115741	0.498327	-0.589919
Scnn1a	0.760359	6.82866	4.33016	0.00176724	0.65536	-0.933389
Lingo4	1.35174	-0.156722	4.32633	0.00177738	0.65536	-2.41302
Trim67	1.37948	-0.108051	4.20689	0.00212692	0.702225	-2.45851
Acaa1b	1.20111	8.95996	4.20614	0.00212933	0.702225	-1.29693
Retsat	1.49696	8.16181	4.15883	0.00228754	0.722587	-1.25096
Mttp	0.820933	4.96962	4.11261	0.00245421	0.722587	-1.2043
Gsta2	1.14955	8.78826	4.11053	0.00246198	0.722587	-1.38047
Gda	0.781955	4.6107	4.11001	0.00246396	0.722587	-1.21581
Sgk1	1.63317	6.56676	4.10158	0.00249585	0.722587	-1.22266
Cfap43	0.518589	3.99423	4.07588	0.00259581	0.722587	-1.3003
Serpina1a	1.60783	6.86142	4.04055	0.00274018	0.745136	-1.31047
Crx	1.13134	-0.681848	3.97451	0.00303332	0.770057	-2.79054
Creb3l3	1.75524	0.758438	3.92776	0.00326075	0.770057	-2.31253
Cyp4a12b	1.6496	4.08976	3.91448	0.00332864	0.770057	-1.4981
Mgll	0.810725	5.72119	3.88559	0.00348138	0.781335	-1.51265
Mgst1	1.11907	7.00945	3.86287	0.00360675	0.781335	-1.55074
Gm6614	1.87079	2.81445	3.8612	0.00361611	0.781335	-1.76305
Btd	0.492429	6.2405	3.84221	0.00372482	0.781335	-1.57237
Sqle	0.795862	6.56179	3.84128	0.00373025	0.781335	-1.57422
Ces2e	0.74062	4.64481	3.80711	0.0039349	0.813213	-1.62193
Pdk4	1.46331	5.57676	3.74371	0.00434659	0.822959	-1.71146
Gsta4	2.24359	5.59042	3.7411	0.00436449	0.822959	-1.71517
Cyp26b1	2.30418	3.60332	3.73656	0.00439582	0.822959	-1.76997
Slc16a10	0.557456	5.77275	3.71925	0.00451733	0.822959	-1.74593
Tfrc	1.02821	5.74326	3.71111	0.00457568	0.822959	-1.7575
Hsdl2	0.509974	6.17481	3.6846	0.00477135	0.822959	-1.79305
Fdps	1.62539	4.82137	3.67182	0.00486879	0.822959	-1.8091
Mrpl23	0.824909	2.11901	3.66976	0.00488466	0.822959	-2.13153
Rpl27	0.626092	4.79054	3.61853	0.00529802	0.856605	-1.88363
Irs2	0.765545	5.35052	3.61765	0.00530542	0.856605	-1.88966
Cish	0.938504	5.09101	3.58112	0.00562297	0.861562	-1.93961
Igsf11	0.781717	6.41774	3.58073	0.00562642	0.861562	-1.93792
8430408G22Rik	1.27657	3.46321	3.56981	0.00572522	0.861562	-1.99533
Nuak2	0.906344	6.55184	3.5324	0.00607764	0.862331	-2.00498
Nudt7	0.574529	4.12729	3.51822	0.00621711	0.862331	-2.02357
Slc25a20	0.48507	6.24694	3.47651	0.00664695	0.862331	-2.08859
Creg1	0.792114	6.50813	3.46688	0.00675042	0.862331	-2.09865
Cyp2d26	1.012	7.18546	3.46506	0.00677027	0.862331	-2.09524
Psat1	0.869439	5.84791	3.46488	0.00677223	0.862331	-2.10969
Rdh16	0.545626	7.45044	3.45589	0.00687069	0.862331	-2.10926
Abca8a	0.837276	4.58095	3.44021	0.0070462	0.862331	-2.13268
Oplah	0.628015	8.27041	3.4373	0.00707923	0.862331	-2.15605
Aldh1a7	0.938428	5.65522	3.42879	0.00717695	0.862331	-2.16273
Fer1l6	1.11818	-0.823748	3.40854	0.00741501	0.862331	-3.14222
Ldlr	1.40431	4.54898	3.40452	0.00746314	0.862331	-2.18266
Gm13655	0.755391	1.02991	3.39849	0.00753612	0.862331	-2.65316
Stard4	0.65297	6.44508	3.39187	0.00761706	0.862331	-2.20709
Nfil3	0.98685	2.52539	3.38514	0.00770028	0.862331	-2.35061
Marcksl1-ps4	1.08499	0.414255	3.38281	0.00772927	0.862331	-2.82789
H2-Q10	0.908287	2.60828	3.37996	0.00776504	0.862331	-2.34267
Lpcat3	0.655108	7.32068	3.37412	0.00783866	0.862331	-2.22118
Pex11a	0.809614	6.2272	3.36929	0.00790007	0.862331	-2.24354
Insig1	1.54012	5.578	3.35656	0.00806431	0.864316	-2.26784
Cry1	0.758085	3.49377	3.34138	0.00826501	0.864316	-2.28505
S1pr1	0.572064	4.21216	3.32771	0.00844997	0.864316	-2.28589
Srebf2	0.464127	6.8714	3.30173	0.00881369	0.864316	-2.32806
Msmo1	1.40661	4.87565	3.29755	0.00887371	0.864316	-2.34348
Lss	0.921403	5.14025	3.28472	0.00906055	0.864316	-2.36804
Acot3	1.00466	4.4851	3.25168	0.00956078	0.864316	-2.39863
Mmab	0.505214	4.39023	3.23748	0.00978455	0.864316	-2.41628
Per1	0.797116	6.01004	3.22701	0.00995288	0.864316	-2.4548
Tshr	1.24827	1.83331	3.22302	0.0100178	0.864316	-2.64722
Ckmt1	0.488997	5.61502	3.21449	0.0101581	0.864316	-2.47634
Chrna2	1.12976	0.930787	3.20521	0.0103132	0.864316	-2.84593
Acaca	0.514304	5.10366	3.19357	0.0105111	0.864316	-2.50071
Dhcr7	0.540273	4.22133	3.19005	0.0105716	0.864316	-2.47918
Nhs	0.558744	5.11974	3.18426	0.010672	0.864316	-2.51472
Tchhl1	0.783256	1.77978	3.17773	0.0107865	0.864316	-2.70335
Fdft1	1.09143	4.92656	3.17461	0.0108417	0.864316	-2.52381
Steap2	0.353004	7.24286	3.17217	0.0108851	0.864316	-2.50474
Lims2	0.38693	5.96587	3.16992	0.0109251	0.864316	-2.53948
Cbr3	2.50161	3.54185	3.16943	0.0109339	0.864316	-2.50839
Shroom4	0.355565	5.97653	3.16892	0.010943	0.864316	-2.54078
Nqo1	1.21121	6.43103	3.16302	0.0110492	0.864316	-2.53923
Gm10563	0.915557	-0.0184637	3.15844	0.0111322	0.864316	-3.10465
Ly6c1	0.562049	6.05307	3.14455	0.0113883	0.864316	-2.57537
Dusp14	0.41424	3.63182	3.12383	0.0117815	0.864316	-2.56703
Spsb4	0.531837	5.28269	3.12233	0.0118105	0.864316	-2.60926
Hacl1	0.948246	5.82797	3.1041	0.0121688	0.864316	-2.63855
Ucp2	0.606928	7.76335	3.1034	0.0121829	0.864316	-2.59407
Acsl1	1.27768	7.9353	3.09717	0.012308	0.864316	-2.60209
Sult1d1	0.810733	9.4663	3.09524	0.012347	0.864316	-2.6439
Rab9	0.432793	4.87638	3.09018	0.01245	0.864316	-2.64583
Adh6a	1.0027	-0.815998	3.08785	0.0124977	0.864316	-3.33304
Chil3	1.46178	-0.185069	3.08758	0.0125033	0.864316	-3.19393
Cyp3a13	0.785913	0.910672	3.08664	0.0125226	0.864316	-2.95558
Ceacam3	1.20736	-0.0204466	3.08528	0.0125506	0.864316	-3.15894
Lipe	0.568375	4.89662	3.08168	0.012625	0.864316	-2.65899
Chp1	0.482884	7.57541	3.07884	0.0126841	0.864316	-2.63014
Acadl	0.52787	8.30252	3.07739	0.0127143	0.864316	-2.63094
Fasn	0.565596	6.44563	3.06805	0.0129109	0.864316	-2.67785
Gm21244	0.640745	1.5609	3.05215	0.0132527	0.866573	-2.86837
Kcnip2	1.60478	1.76964	3.03222	0.0136945	0.866573	-2.85604
Akr1c19	0.793779	4.87206	3.02961	0.0137536	0.866573	-2.73461
Flt1	0.42895	6.49752	3.02116	0.0139462	0.866573	-2.74499
AI661453	0.342141	4.55762	3.01944	0.0139857	0.866573	-2.73602
Gc	0.953019	7.16854	3.00216	0.0143896	0.866573	-2.74865
Gm9522	3.61694	-1.66869	2.99034	0.0146727	0.866573	-3.56422
Acaa2	0.923471	7.85008	2.98719	0.0147491	0.866573	-2.7537
Tpte	1.00022	-0.147667	2.98248	0.0148641	0.866573	-3.26211
Slc25a30	0.31276	6.06364	2.98045	0.014914	0.866573	-2.81795
Gldc	1.28819	7.41618	2.974	0.0150734	0.866573	-2.78108
Sh3tc2	0.544606	5.6985	2.97292	0.0151002	0.866573	-2.83433
Slc3a2	0.604259	7.82446	2.97022	0.0151677	0.866573	-2.77751
Blvrb	0.73936	4.37205	2.95666	0.0155108	0.866573	-2.81794
Gm6741	1.07082	2.92468	2.94774	0.0157411	0.866573	-2.82478
Fetub	0.763175	0.990736	2.94384	0.0158428	0.866573	-3.07048
Bmp4	0.288364	5.53488	2.9433	0.015857	0.866573	-2.87825
Gpr135	0.899313	1.15866	2.94316	0.0158607	0.866573	-3.04211
Mgst3	0.624546	6.16715	2.93619	0.0160443	0.866573	-2.88099
Pnp	0.308777	6.6223	2.92873	0.0162432	0.866573	-2.87601
Abcc3	0.924083	4.08737	2.90732	0.0168285	0.866573	-2.87467
Slc11a2	0.373225	6.56026	2.90384	0.0169254	0.866573	-2.91508
Smg7	0.322843	5.99931	2.89365	0.0172133	0.866573	-2.9485
Gm20388	5.27653	-1.78229	2.8917	0.0172689	0.866573	-3.63707
Serpina1d	1.03176	6.7904	2.88731	0.0173946	0.866573	-2.92965
Tsg101	0.301197	5.82538	2.88409	0.0174875	0.866573	-2.96577
Emc8	0.302981	5.29935	2.87968	0.0176156	0.866573	-2.96976
Kng2	0.525445	7.88214	2.87919	0.0176299	0.866573	-2.90262
Ugt2b34	0.774925	4.67037	2.87767	0.0176744	0.866573	-2.94862
6030445D17Rik	0.976841	-1.16088	2.87719	0.0176885	0.866573	-3.53168
Tinagl1	0.632349	6.19824	2.87509	0.01775	0.866573	-2.97075
Srebf1	0.589503	6.3423	2.8736	0.0177938	0.866573	-2.96808
Fbp2	0.88757	4.3063	2.87255	0.0178249	0.866573	-2.93567
Map3k5	0.485537	5.96212	2.83357	0.0190138	0.866573	-3.03882
Nsdhl	0.508255	5.50036	2.82791	0.0191927	0.866573	-3.05015
Nabp2	0.39756	5.43064	2.81281	0.0196795	0.866573	-3.07187
Cyp2a5	1.28974	8.9376	2.80605	0.019901	0.866573	-2.99559
Tsc22d3	0.8694	5.83955	2.80376	0.0199768	0.866573	-3.08548
Cat	0.652357	9.556	2.80374	0.0199775	0.866573	-3.00878
Slc16a1	0.717177	4.97653	2.79447	0.0202871	0.866573	-3.08617
Cdk2ap2	0.391697	5.321	2.79271	0.0203465	0.866573	-3.09987
Llgl2	0.426359	6.98091	2.78514	0.0206035	0.866573	-3.0697
Vac14	0.286898	5.09686	2.77585	0.0209238	0.866573	-3.11858
Epb41	0.577157	7.80455	2.77154	0.021074	0.866573	-3.05437
Fam175b	0.245911	5.26366	2.766	0.0212684	0.866573	-3.13835
Atp6v0d2	0.470837	4.93988	2.76125	0.0214368	0.866573	-3.13384
Nol12	0.332674	4.0194	2.75952	0.0214984	0.866573	-3.08059
Dbi	0.641833	8.25484	2.75652	0.0216058	0.866573	-3.06431
Adra1b	0.592011	1.73699	2.75395	0.0216982	0.866573	-3.1553
Sigmar1	0.249021	5.39355	2.74601	0.0219861	0.866573	-3.17099
Pgrmc1	0.450872	7.89235	2.74279	0.022104	0.866573	-3.09174
Baiap2	0.301947	6.20739	2.73886	0.0222488	0.866573	-3.17287
Gm11620	1.12374	0.0365479	2.73628	0.0223442	0.866573	-3.41588
Gm14226	0.373678	3.02538	2.7297	0.0225897	0.866573	-3.09688
Psph	0.361935	4.61722	2.72716	0.0226852	0.866573	-3.16624
Dhrs3	0.485155	6.77481	2.72591	0.0227324	0.866573	-3.16652
Gm18776	1.04967	0.225737	2.72248	0.0228625	0.866573	-3.39588
Bhlha15	1.60011	-0.783155	2.71893	0.0229977	0.866573	-3.56591
Tkt	0.434334	8.10639	2.70986	0.0233469	0.866573	-3.1313
Cxxc1	0.2584	5.85354	2.70918	0.0233732	0.866573	-3.2265
Col13a1	1.1971	2.17375	2.7024	0.0236381	0.866573	-3.17244
Slc22a14	1.52542	-0.686624	2.70167	0.0236666	0.866573	-3.56168
Clrn3	0.567532	5.87191	2.7006	0.0237089	0.866573	-3.23897
Gm10794	0.994817	-1.15148	2.69924	0.0237625	0.866573	-3.63913
Tm7sf2	0.701829	3.94271	2.69918	0.0237648	0.866573	-3.16122
Tarm1	0.741246	1.65988	2.69395	0.0239725	0.866573	-3.22739
Cntfr	0.627322	3.1768	2.68929	0.0241588	0.866573	-3.14795
Ubc	0.415695	10.1874	2.68765	0.0242246	0.866573	-3.16751
Zhx3	0.527974	6.42465	2.68688	0.0242557	0.866573	-3.24113
Kynu	0.887703	4.6208	2.68645	0.0242729	0.866573	-3.22617
Eci1	0.682887	6.67794	2.67927	0.0245644	0.866573	-3.23996
Gm12960	1.25734	-1.19636	2.66202	0.0252789	0.866573	-3.66941
Idi1	0.947526	5.72918	2.65842	0.0254307	0.866573	-3.30374
A930002H24Rik	1.07445	-0.918861	2.65803	0.0254472	0.866573	-3.62838
Ppp2r1b	0.350667	5.58037	2.64623	0.0259512	0.866573	-3.32214
Tanc1	0.278044	6.60116	2.63752	0.02633	0.866573	-3.30533
Cyp2t4	1.1388	-0.911787	2.63553	0.0264175	0.866573	-3.64214
Abhd6	0.56704	4.5405	2.63217	0.0265655	0.866573	-3.30004
Gstp1	0.739737	7.6285	2.62575	0.0268503	0.866573	-3.26599
Pir	1.06295	1.56154	2.62109	0.0270592	0.866573	-3.31413
Hspb9	0.924471	-0.997526	2.61104	0.0275155	0.866573	-3.6713
Ston1	0.471698	4.31519	2.59104	0.0284461	0.866573	-3.34254
Sh3tc1	0.334644	6.40344	2.58965	0.0285117	0.866573	-3.38588
Pus7	0.313688	4.16223	2.58653	0.0286605	0.866573	-3.33685
Ddx39	0.385394	4.86796	2.58602	0.0286844	0.866573	-3.38939
Dpp9	0.28589	5.5039	2.58556	0.0287065	0.866573	-3.41203
Lrrc8a	0.275511	5.53026	2.57994	0.028976	0.866573	-3.42066
Acnat2	0.869022	6.77679	2.57774	0.0290826	0.866573	-3.38327
Apol6	0.868696	-0.773691	2.5747	0.0292299	0.866573	-3.66242
Acer2	0.603946	4.76001	2.57057	0.0294315	0.866573	-3.40558
Tmco4	0.336893	5.10137	2.57032	0.0294434	0.866573	-3.42412
Ctgf	0.818062	7.36602	2.56551	0.0296801	0.866573	-3.36542
Zbtb38	0.358602	5.7905	2.56167	0.0298704	0.866573	-3.44744
Cox6b2	0.738482	3.12127	2.56	0.0299533	0.866573	-3.316
Klhdc8a	0.358393	4.93613	2.5599	0.0299585	0.866573	-3.43173
Bysl	0.41394	4.37627	2.55902	0.0300022	0.866573	-3.39373
Sf3b4	0.252533	5.45816	2.55648	0.0301291	0.866573	-3.45478
Hoxb7	0.259361	4.61132	2.54834	0.0305401	0.866573	-3.42773
Akr1c13	0.520393	4.39524	2.54239	0.0308437	0.866573	-3.41934
Defb1	0.620816	6.34991	2.54042	0.0309448	0.866573	-3.46116
Pim3	0.812893	7.08735	2.53828	0.0310553	0.866573	-3.42161
Acot2	0.838996	5.27035	2.53202	0.0313804	0.866573	-3.48694
A530084C06Rik	1.07279	0.418094	2.5289	0.0315435	0.866573	-3.53249
Ncoa4	0.612851	7.6166	2.52829	0.0315755	0.866573	-3.40406
Apod	0.966815	1.38155	2.52689	0.031649	0.866573	-3.42863
Comtd1	0.405727	3.70312	2.5233	0.0318386	0.866573	-3.3909
Gnat1	1.79089	0.508635	2.52089	0.0319666	0.866573	-3.5282
Mad1l1	0.295708	3.87464	2.52072	0.0319755	0.866573	-3.40714
Nog	1.06382	-0.940763	2.51674	0.0321883	0.866573	-3.72538
Chrdl2	1.27951	-0.543895	2.50576	0.0327812	0.866573	-3.67873
Acsl3	0.661438	5.13371	2.50427	0.0328625	0.866573	-3.52328
Cyp2r1	0.639548	0.618856	2.50314	0.0329245	0.866573	-3.53087
Ceacam1	0.331719	4.80317	2.50157	0.0330104	0.866573	-3.50977
Apoc1	0.986255	0.103131	2.49947	0.0331258	0.866573	-3.59778
Tmem41b	0.531366	5.81007	2.49796	0.0332094	0.866573	-3.54194
Eci2	0.442427	6.90056	2.49482	0.0333829	0.866573	-3.4965
Mettl22	0.599635	2.29264	2.48927	0.0336927	0.866573	-3.41325
Foxo3	0.479733	6.69121	2.48773	0.0337788	0.866573	-3.51996
Nectin1	0.51162	5.46014	2.47431	0.0345411	0.866573	-3.57694
Dopey1	0.218072	4.93714	2.46841	0.0348818	0.866573	-3.56673
Alpl	0.583275	8.44296	2.46716	0.0349541	0.866573	-3.45184
Cdk11b	0.220399	6.23109	2.4669	0.034969	0.866573	-3.5751
Eva1c	0.593433	1.48451	2.46633	0.0350025	0.866573	-3.48339
Dnajc21	0.432646	5.15796	2.4629	0.0352024	0.866573	-3.58541
Pelo	0.295201	4.70936	2.46079	0.0353261	0.866573	-3.56304
Slc23a3	0.703676	3.78579	2.46036	0.0353516	0.866573	-3.4842
Ubqln4	0.25461	6.09972	2.46027	0.0353568	0.866573	-3.59015
Cdk18	0.308319	5.95274	2.45886	0.0354397	0.866573	-3.59693
Tmem97	0.467902	4.64347	2.45438	0.0357047	0.866573	-3.56739
Cyp51	0.681373	6.52598	2.45386	0.0357355	0.866573	-3.57931
Pmvk	0.810681	3.42861	2.45306	0.0357833	0.866573	-3.46898
Msh3	0.261843	4.46165	2.44895	0.0360284	0.866573	-3.5602
Ncoa5	0.290637	5.25719	2.44673	0.0361613	0.866573	-3.6129
Sec14l1	0.226729	6.61464	2.44617	0.0361951	0.866573	-3.58532
Hk1	0.290682	7.08427	2.44266	0.0364072	0.866573	-3.55965
Nkapl	1.04989	-0.843595	2.44058	0.0365331	0.866573	-3.76411
Gm20594	0.783064	9.83618	2.44046	0.0365402	0.866573	-3.46454
Acox2	0.53654	5.85494	2.43198	0.0370591	0.866573	-3.63898
Wwc1	0.317162	8.08947	2.42229	0.0376603	0.866573	-3.52724
Dhcr24	0.528416	8.224	2.42004	0.0378015	0.866573	-3.52415
Zbed6	3.45905	-0.902198	2.41758	0.0379563	0.866573	-3.7872
Jagn1	0.332796	4.97198	2.41438	0.0381588	0.866573	-3.64809
Top3a	0.306692	3.47067	2.41274	0.0382625	0.866573	-3.5258
Noc4l	0.357255	3.95867	2.41144	0.0383452	0.866573	-3.56747
BC089597	0.861196	6.65378	2.40967	0.0384581	0.866573	-3.63617
Spsb3	0.384567	5.11181	2.40621	0.0386802	0.866573	-3.66715
Rasd1	0.947339	2.54914	2.40562	0.0387178	0.866573	-3.50773
Esf1	0.261818	4.73758	2.40281	0.0388991	0.866573	-3.64982
Grina	0.426243	9.10146	2.40157	0.0389788	0.866573	-3.52085
Slc7a8	0.404454	6.96096	2.39728	0.0392579	0.866573	-3.63355
Ppp2r5c	0.219823	6.17954	2.39531	0.0393865	0.866573	-3.68285
Bcl2l1	0.351884	7.02773	2.39228	0.0395848	0.866573	-3.63604
Akr1c12	0.844905	2.41176	2.38407	0.0401285	0.866573	-3.5349
Pgd	0.802429	7.56989	2.38254	0.0402308	0.866573	-3.61204
Hspb7	0.392643	2.73497	2.37955	0.0404305	0.866573	-3.54018
4933427G17Rik	0.996634	-0.906564	2.37705	0.0405985	0.866573	-3.81534
Knop1	0.255717	5.72039	2.37702	0.0406006	0.866573	-3.72199
Isy1	0.222736	4.85274	2.37587	0.0406785	0.866573	-3.69725
Myo3b	0.473605	2.29555	2.37466	0.0407599	0.866573	-3.54778
Ptpru	0.544169	4.68543	2.37433	0.0407826	0.866573	-3.68727
Med24	0.249357	5.2705	2.37313	0.0408638	0.866573	-3.72194
Esrp2	0.294196	5.6375	2.37249	0.0409071	0.866573	-3.72903
Gm16867	0.367436	4.31246	2.36302	0.0415553	0.866573	-3.67005
Mvk	0.620227	3.74035	2.35962	0.0417903	0.866573	-3.61948
Mettl7a2	1.02798	6.49139	2.35885	0.0418439	0.866573	-3.72022
Rgcc	0.772401	4.25736	2.35825	0.0418857	0.866573	-3.67146
Nat8f5	1.03445	5.54696	2.35708	0.041967	0.866573	-3.75131
Apoc3	0.857526	2.44033	2.35635	0.0420179	0.866573	-3.56775
Gsto1	0.665012	5.80915	2.35391	0.0421879	0.866573	-3.75504
Tmem180	0.283537	4.26804	2.3537	0.0422029	0.866573	-3.679
Mfrp	1.59125	0.714563	2.34835	0.042579	0.866573	-3.66334
Tmem170	0.342371	3.64136	2.34826	0.0425855	0.866573	-3.62629
Slc43a2	0.489416	7.2826	2.34742	0.0426447	0.866573	-3.68168
Pcbp3	0.365834	4.63012	2.34564	0.0427708	0.866573	-3.72431
Hadha	0.327157	7.8982	2.34545	0.0427847	0.866573	-3.64317
Anapc16	0.312471	5.55368	2.34498	0.0428179	0.866573	-3.76919
2310007B03Rik	0.67514	1.53733	2.34289	0.042966	0.866573	-3.61036
Clcn6	0.376781	4.71433	2.34199	0.0430302	0.866573	-3.73651
Kti12	0.36065	4.53706	2.33871	0.0432649	0.866573	-3.72615
Hsd17b4	0.450885	8.09633	2.33624	0.0434427	0.866573	-3.64464
Hrct1	0.940767	0.698643	2.33622	0.0434443	0.866573	-3.67602
Angptl4	0.858688	6.49385	2.33453	0.0435663	0.866573	-3.75551
Kremen2	0.629173	0.805083	2.33353	0.0436382	0.866573	-3.66944
Mrto4	0.316537	4.21718	2.33166	0.0437742	0.866573	-3.70529
Ccar1	0.252488	6.60982	2.33151	0.0437852	0.866573	-3.75263
Vwa9	0.207595	4.91503	2.32349	0.0443709	0.866573	-3.77776
Pkm	0.377012	8.28408	2.321	0.0445545	0.866573	-3.65566
Sult1a1	0.659926	4.1236	2.31832	0.0447526	0.866573	-3.71462
Mfsd7c	0.489043	4.06155	2.31821	0.044761	0.866573	-3.70839
Nt5c2	0.24479	6.23834	2.31724	0.0448326	0.866573	-3.79458
Iqgap2	0.23836	6.37655	2.31273	0.0451695	0.866573	-3.79406
Gale	0.606821	2.88354	2.31208	0.0452179	0.866573	-3.6278
Sik3	0.279924	6.61207	2.30459	0.0457822	0.866573	-3.79148
Gpatch11	0.285048	4.07912	2.3039	0.0458348	0.866573	-3.7303
1810032O08Rik	0.421316	3.38429	2.30271	0.0459254	0.866573	-3.66684
Bend3	0.27665	3.89661	2.30073	0.0460763	0.866573	-3.71588
Wars	0.324648	5.67588	2.29893	0.0462135	0.866573	-3.83714
Gjb1	0.622699	6.06114	2.29699	0.0463623	0.866573	-3.83173
Prkar2a	0.345298	6.33811	2.29599	0.0464394	0.866573	-3.82052
Cebpz	0.193201	5.48642	2.29595	0.0464425	0.866573	-3.84047
Wdr46	0.306306	4.57522	2.29355	0.0466272	0.866573	-3.79468
Sgf29	0.611351	3.15609	2.29259	0.0467018	0.866573	-3.665
Ate1	0.275265	5.85744	2.29114	0.0468139	0.866573	-3.84631
Kcmf1	0.24645	6.11203	2.29031	0.0468783	0.866573	-3.83952
Pole3	0.306071	5.06961	2.2895	0.0469412	0.866573	-3.83613
Gorasp2	0.295627	6.48983	2.28856	0.0470143	0.866573	-3.82252
Slc10a6	1.34103	0.610632	2.28764	0.0470862	0.866573	-3.72827
Pdcd11	0.203386	5.64493	2.28385	0.0473822	0.866573	-3.85932
Gstm7	0.557178	3.17761	2.28352	0.0474081	0.866573	-3.67803
Nampt	0.492086	7.3815	2.28205	0.0475241	0.866573	-3.76667
Xpo7	0.234476	6.35101	2.28197	0.0475301	0.866573	-3.84022
Tex10	0.320936	3.61365	2.28171	0.0475507	0.866573	-3.71425
Acsl4	0.534602	6.58767	2.28094	0.0476112	0.866573	-3.82732
Gm17420	0.709475	0.664172	2.28033	0.0476593	0.866573	-3.73064
Tfdp1	0.263094	5.09327	2.27961	0.0477164	0.866573	-3.85176
Got1	0.449969	6.79962	2.27682	0.047937	0.866573	-3.81853
Pitrm1	0.294285	5.87879	2.27679	0.0479393	0.866573	-3.8668
Zbed4	0.246905	4.10433	2.27402	0.0481594	0.866573	-3.77491
Sall1	0.403666	5.9623	2.27146	0.048364	0.866573	-3.8724
Eps8	0.365001	6.93225	2.26978	0.0484987	0.866573	-3.81878
Asb11	1.07374	0.47019	2.2697	0.0485052	0.866573	-3.75618
Man2a1	0.296324	7.45072	2.26786	0.0486531	0.866573	-3.78138
Iars	0.346427	6.09617	2.2647	0.0489077	0.866573	-3.8775
Ceacam2	1.2555	4.55538	2.26351	0.0490048	0.866573	-3.836
Acot6	0.403881	3.48893	2.26273	0.0490678	0.866573	-3.72858
Klhl7	0.227045	5.24917	2.25966	0.0493175	0.866573	-3.88744
Armc12	1.31737	0.703078	2.25546	0.0496611	0.866573	-3.75069
Kcna5	0.672603	1.12685	2.25384	0.0497941	0.866573	-3.72423
Hebp1	0.608186	6.21488	2.25072	0.0500522	0.866573	-3.89266
Anxa11	0.274558	7.29998	2.24892	0.0502011	0.866573	-3.8196
Actn4	0.274817	8.8846	2.24627	0.0504213	0.866573	-3.72866
Rpl12	0.472986	4.18136	2.24564	0.050474	0.866573	-3.82305
Abce1	0.257914	6.28748	2.243	0.0506946	0.866573	-3.90017
Hist2h2aa1	0.474212	4.11981	2.24207	0.0507729	0.866573	-3.82138
Ddx19a	0.197939	5.30156	2.23658	0.0512356	0.866573	-3.92286
Ces2d-ps	0.815724	0.930891	2.236	0.051285	0.866573	-3.75349
Nif3l1	0.251496	4.2039	2.23355	0.0514927	0.866573	-3.8425
Mphosph10	0.343878	4.09749	2.23245	0.0515861	0.866573	-3.83238
Decr1	0.580138	7.65223	2.23212	0.0516149	0.866573	-3.81613
Tgfbrap1	0.252841	6.27355	2.23197	0.0516273	0.866573	-3.91687
Cldn12	0.306179	6.30301	2.2306	0.0517442	0.866573	-3.91731
Gpt	0.552957	5.47165	2.22569	0.0521661	0.866573	-3.94285
Cdr2	0.664162	6.30259	2.22505	0.0522209	0.866573	-3.92537
Ptk2	0.234025	5.58568	2.22182	0.0525005	0.866573	-3.94973
Igbp1	0.244475	5.9894	2.22024	0.0526372	0.866573	-3.94616
Lrp4	0.243551	4.98051	2.21884	0.0527588	0.866573	-3.93368
Guk1	0.429627	5.4846	2.21867	0.0527743	0.866573	-3.95327
Ndrg1	0.652579	11.1202	2.21803	0.0528302	0.866573	-3.73203
Gm7312	0.811703	-0.499482	2.21731	0.0528924	0.866573	-3.88629
Fkbp5	0.813151	7.37154	2.21556	0.0530459	0.866573	-3.86072
Prpf31	0.251144	4.9108	2.21389	0.0531919	0.866573	-3.93642
Psmd9	0.42365	4.96542	2.21254	0.0533106	0.866573	-3.94187
Hmgcr	0.569619	4.90805	2.2083	0.0536853	0.866573	-3.94429
Smyd2	0.446108	4.67092	2.20707	0.0537942	0.866573	-3.92744
Egfr	0.239924	6.02302	2.20663	0.0538334	0.866573	-3.96475
Hmg20b	0.231862	6.04106	2.20639	0.0538544	0.866573	-3.96441
Polr1e	0.281713	3.6031	2.20529	0.0539527	0.866573	-3.81637
Tmem135	0.32229	6.53003	2.20415	0.0540537	0.866573	-3.9418
Klf9	0.47875	7.4761	2.20212	0.0542358	0.866573	-3.87118
Aimp2	0.268038	4.13544	2.20124	0.0543145	0.866573	-3.88022
Bax	0.269406	5.4098	2.19804	0.0546014	0.866573	-3.98179
Foxk2	0.282471	5.27336	2.1977	0.0546322	0.866573	-3.97837
Mt1	0.589519	6.42771	2.19616	0.0547715	0.866573	-3.9598
Vps13d	0.218209	6.85931	2.19593	0.0547921	0.866573	-3.92971
Acacb	0.413513	4.92496	2.19145	0.0551985	0.866573	-3.9697
Naa20	0.23485	5.04753	2.19109	0.0552308	0.866573	-3.9777
Bcar1	0.220047	6.76675	2.19097	0.0552425	0.866573	-3.94385
Farp2	0.315131	4.15771	2.19053	0.0552821	0.866573	-3.89768
Rps5	0.342545	7.65901	2.18897	0.0554248	0.866573	-3.87521
Usp17lc	1.14996	-0.519767	2.18844	0.0554731	0.866573	-3.90965
Tsku	0.644622	4.89286	2.18773	0.0555383	0.866573	-3.97285
Hs6st1	0.325993	7.29	2.18713	0.0555934	0.866573	-3.90714
Rps16	0.288726	7.56697	2.18593	0.0557034	0.866573	-3.88648
Mrpl33	0.285471	4.68045	2.184	0.0558811	0.866573	-3.96129
Slc16a5	0.514895	4.71462	2.18188	0.0560761	0.866573	-3.9673
Stub1	0.286147	6.34727	2.18185	0.0560791	0.866573	-3.98522
Taldo1	0.324997	7.85467	2.18047	0.0562064	0.866573	-3.87244
Rpl29	0.305126	7.68908	2.1792	0.0563246	0.866573	-3.88636
Epb41l1	0.212011	6.44386	2.17917	0.056327	0.866573	-3.9832
Agfg2	0.453622	5.6163	2.17863	0.056377	0.866573	-4.01253
Elovl6	0.594454	4.75298	2.17827	0.056411	0.866573	-3.97573
Cnnm4	0.494639	3.89443	2.17637	0.0565878	0.866573	-3.88722
Pik3cb	0.246997	4.98098	2.17598	0.0566238	0.866573	-3.99551
Abcd3	0.443933	8.50996	2.17488	0.056727	0.866573	-3.83921
Rps23	0.328353	7.15443	2.17418	0.0567923	0.866573	-3.93651
Dgcr8	0.353004	4.85307	2.1738	0.0568278	0.866573	-3.98997
Aldoa	0.380965	9.73415	2.16951	0.0572312	0.866573	-3.80048
Plin4	1.15382	2.67214	2.16934	0.0572474	0.866573	-3.79735
Kif27	0.688897	1.10395	2.16924	0.0572568	0.866573	-3.80952
Mcf2l	0.265071	4.6724	2.1676	0.0574111	0.866573	-3.98395
Pla2g16	0.407626	4.50714	2.16666	0.0575004	0.866573	-3.96933
Rps8	0.327175	8.18275	2.16498	0.0576592	0.866573	-3.87137
Usp54	0.257619	4.35642	2.1648	0.0576762	0.866573	-3.95593
Sgms1	0.198813	6.18569	2.16389	0.0577636	0.866573	-4.01966
Rpl14	0.335158	7.80822	2.1593	0.0582014	0.866573	-3.9047
Gadd45g	0.599761	4.88748	2.15832	0.0582955	0.866573	-4.01467
Alg1	0.312603	5.44599	2.15788	0.0583379	0.866573	-4.04067
Nefm	0.699645	0.90188	2.1578	0.0583449	0.866573	-3.83045
Pon2	0.186477	5.16945	2.14641	0.0594496	0.866573	-4.04817
Fau	0.399573	6.04738	2.14444	0.0596418	0.866573	-4.05361
Erc1	0.280731	5.09074	2.14208	0.059874	0.866573	-4.05059
Entpd5	0.40385	8.68513	2.141	0.0599803	0.866573	-3.87453
Trp53bp2	0.319149	6.54272	2.14092	0.0599886	0.866573	-4.03145
Prps1l3	0.266971	4.46548	2.13718	0.0603584	0.866573	-4.00662
Znhit6	0.271518	3.64007	2.13667	0.0604091	0.866573	-3.91235
Fbxo21	0.355979	5.77308	2.13648	0.0604285	0.866573	-4.07252
Ttll5	0.283498	3.67053	2.1351	0.0605652	0.866573	-3.91785
Slc38a7	0.332224	4.76363	2.13244	0.0608305	0.866573	-4.04202
Scpep1	0.254569	7.30451	2.13198	0.0608769	0.866573	-3.98282
Zfp592	0.232063	5.67972	2.13173	0.0609022	0.866573	-4.0802
Cc2d1a	0.217994	5.26752	2.13148	0.0609274	0.866573	-4.07369
Tm9sf2	0.297253	7.74835	2.1275	0.0613266	0.866573	-3.95258
Fam210b	0.299749	4.35879	2.12547	0.0615315	0.866573	-4.01141
Hnrnpm	0.267362	7.60558	2.12466	0.061614	0.866573	-3.96779
Ebna1bp2	0.31512	5.356	2.12389	0.0616919	0.866573	-4.08743
D8Ertd82e	0.23782	4.2655	2.12241	0.0618416	0.866573	-4.00504
Sltm	0.310732	6.07823	2.1223	0.0618529	0.866573	-4.08415
Eif2ak1	0.255041	6.32468	2.12209	0.0618745	0.866573	-4.07218
Rrh	0.632074	1.20737	2.1196	0.0621278	0.866573	-3.85505
Zbtb16	1.56312	3.47827	2.11948	0.0621406	0.866573	-3.91786
Ccdc22	0.243258	4.99123	2.11918	0.062171	0.866573	-4.07758
Nr1i3	0.936024	-0.330465	2.1189	0.0621992	0.866573	-3.94659
Rorc	0.541225	5.94351	2.11588	0.062509	0.866573	-4.09826
Gm16286	0.248063	6.12078	2.11451	0.0626493	0.866573	-4.0935
Sco2	0.388248	2.84998	2.11426	0.0626754	0.866573	-3.87341
Trmu	0.327815	3.74633	2.11371	0.0627315	0.866573	-3.95531
Tecr	0.386096	7.55831	2.11362	0.062741	0.866573	-3.98679
Imp4	0.241848	5.29293	2.11359	0.0627442	0.866573	-4.10026
Rpl6	0.333183	8.69266	2.11352	0.0627516	0.866573	-3.90989
Map2k3	0.297304	5.73845	2.11313	0.0627916	0.866573	-4.10648
4921507P07Rik	0.508987	0.388247	2.11241	0.062866	0.866573	-3.90155
Hsd17b7	0.759868	4.81611	2.10837	0.0632842	0.866573	-4.08051
Gm9958	0.521915	1.09454	2.10486	0.0636503	0.866573	-3.8736
Alas1	0.640173	7.73059	2.10252	0.0638942	0.866573	-3.98797
1700001K19Rik	1.14347	-1.2136	2.10181	0.0639688	0.866573	-4.02965
Psmg1	0.346503	4.63132	2.10025	0.0641327	0.866573	-4.07562
Amd1	0.394988	6.21057	2.09903	0.0642618	0.866573	-4.11135
Gm10275	0.431412	7.76977	2.0976	0.0644124	0.866573	-3.99156
Kcnk1	0.298108	5.8584	2.09683	0.064494	0.866573	-4.12785
Glrx	0.482027	5.51956	2.09227	0.0649784	0.866573	-4.13615
Fam151b	0.391779	2.34886	2.09173	0.0650359	0.866573	-3.87966
Slc2a1	0.469288	5.83112	2.09066	0.0651497	0.866573	-4.13729
Ttc19	0.278914	4.79914	2.09058	0.0651587	0.866573	-4.10436
Ist1	0.252168	6.78381	2.09046	0.0651709	0.866573	-4.08489
Pacsin2	0.27826	7.56302	2.09003	0.0652177	0.866573	-4.01872
Diaph1	0.284982	6.40412	2.08982	0.0652402	0.866573	-4.11332
Trabd	0.343946	6.40174	2.08966	0.065257	0.866573	-4.1137
Usf3	0.240979	5.64641	2.08828	0.0654046	0.866573	-4.14266
Mertk	0.197928	6.41221	2.08806	0.0654282	0.866573	-4.11528
Rps18	0.31863	7.57894	2.08641	0.0656053	0.866573	-4.02232
Gm340	0.442641	2.06158	2.08559	0.0656935	0.866573	-3.88138
Wdr73	0.208596	4.45635	2.08136	0.0661512	0.866573	-4.084
Sphk2	0.312929	5.62051	2.08064	0.0662287	0.866573	-4.15355
Auts2	0.278025	4.86174	2.07951	0.066351	0.866573	-4.12503
Tbcb	0.271073	5.60188	2.07889	0.0664187	0.866573	-4.156
Ecm1	0.884251	5.94426	2.07732	0.0665898	0.866573	-4.1534
Gbe1	0.502577	5.50717	2.07731	0.0665905	0.866573	-4.15737
Tmem222	0.289909	4.82375	2.07664	0.0666647	0.866573	-4.1261
Slc22a23	0.474896	6.30137	2.0764	0.0666901	0.866573	-4.13857
Rps13	0.323638	7.06743	2.07564	0.0667736	0.866573	-4.08179
Fam169a	0.739673	-0.161424	2.0756	0.0667775	0.866573	-3.96825
Gmppb	0.279259	3.90603	2.07537	0.0668033	0.866573	-4.02638
Parg	0.193163	4.97305	2.07326	0.0670338	0.866573	-4.14177
Stard5	0.348984	6.61942	2.07095	0.0672888	0.866573	-4.12509
Mars	0.31016	5.88216	2.07091	0.0672924	0.866573	-4.16427
Aen	0.368112	4.74031	2.06937	0.0674624	0.866573	-4.12935
Fbxo34	0.264334	3.94056	2.06913	0.0674898	0.866573	-4.03914
5830454E08Rik	1.1765	-0.991355	2.06699	0.0677256	0.866573	-4.03514
Tmem230	0.255883	4.51186	2.06669	0.0677593	0.866573	-4.11056
Clca3a1	1.04057	4.27359	2.06427	0.0680285	0.866573	-4.08673
Crat	0.433206	7.08504	2.06239	0.0682376	0.866573	-4.09866
Cacng7	0.474533	1.84445	2.06167	0.0683184	0.866573	-3.90636
Rapgef1	0.204661	6.51723	2.0614	0.068348	0.866573	-4.14597
Wbp1l	0.297463	7.27692	2.06131	0.0683589	0.866573	-4.08306
Rbmxl2	0.880805	-0.359886	2.06106	0.068387	0.866573	-3.99323
Aspscr1	0.333764	6.40167	2.0605	0.0684497	0.866573	-4.15502
Hpcal1	0.219191	5.69399	2.05867	0.0686541	0.866573	-4.18472
Per2	0.349043	5.61721	2.05789	0.0687418	0.866573	-4.186
Arfgef2	0.240373	6.44122	2.05783	0.0687491	0.866573	-4.15618
Phactr4	0.199005	6.20801	2.05531	0.0690332	0.866573	-4.17366
Phf5a	0.290987	4.55511	2.05486	0.0690836	0.866573	-4.13169
Rchy1	0.299172	5.35036	2.05268	0.069331	0.866573	-4.18903
Nop2	0.288019	4.91595	2.05145	0.0694706	0.866573	-4.16878
Abhd15	0.479493	2.67715	2.04963	0.0696777	0.866573	-3.9427
Nbeal2	0.182177	6.27517	2.0487	0.0697829	0.866573	-4.17931
Thrsp	0.80433	1.31921	2.04816	0.0698453	0.866573	-3.92446
Krt7	0.351952	6.81964	2.0481	0.0698518	0.866573	-4.14137
2310009B15Rik	0.465062	2.00996	2.04646	0.070039	0.866573	-3.92453
Prdm2	0.185872	5.86404	2.04548	0.070151	0.866573	-4.20094
Tmeff2	0.694855	0.519008	2.04534	0.0701672	0.866573	-3.95394
Mfsd4b1	0.466447	7.55959	2.04417	0.0703024	0.866573	-4.08153
9130011E15Rik	0.218535	4.16354	2.04319	0.0704147	0.866573	-4.10237
Rpl9	0.339424	7.90764	2.04293	0.0704442	0.866573	-4.05437
Rps6	0.32743	8.46612	2.04082	0.070688	0.866573	-4.01754
Pmel	1.12827	-0.818746	2.03742	0.0710819	0.866573	-4.04283
Habp4	0.26627	6.08871	2.03723	0.0711042	0.866573	-4.20493
Wdr5	0.217326	5.48998	2.0364	0.0712008	0.866573	-4.21542
Acot4	0.389623	5.64899	2.0333	0.0715613	0.866573	-4.221
Ten1	0.358891	2.8457	2.03093	0.071839	0.866573	-3.97574
Utp18	0.274237	4.64	2.03087	0.0718458	0.866573	-4.1739
Nabp1	0.421814	5.90245	2.03076	0.0718588	0.866573	-4.2208
Ech1	0.574405	8.53687	2.03014	0.0719321	0.866573	-4.02696
Tex261	0.25998	6.59132	2.02968	0.071986	0.866573	-4.18519
Pef1	0.253069	5.74932	2.02847	0.0721277	0.866573	-4.22715
Ctu2	0.430184	3.63512	2.02525	0.072508	0.866573	-4.05997
Pgs1	0.243008	5.35353	2.02525	0.0725084	0.866573	-4.22803
Tmem37	0.582072	6.0914	2.02249	0.0728361	0.866573	-4.22565
Rpl7a	0.305365	8.75596	2.02111	0.0730001	0.866573	-4.02552
Supt7l	0.195284	4.16554	2.01952	0.0731893	0.866573	-4.13502
Gm3336	0.677713	1.42698	2.0178	0.0733957	0.866573	-3.95411
Bop1	0.24634	5.28916	2.01714	0.0734746	0.866573	-4.23743
Nomo1	0.282556	6.57156	2.01539	0.0736838	0.866573	-4.20669
Polr1b	0.309576	4.77157	2.01244	0.07404	0.866573	-4.21206
Slc22a29	0.871921	1.41136	2.01206	0.0740858	0.866573	-3.96014
Rheb	0.210868	6.3318	2.01131	0.0741759	0.866573	-4.22872
Hypk	0.278379	3.55496	2.00909	0.0744453	0.866573	-4.07149
Sf3b5	0.241626	5.25342	2.00857	0.0745085	0.866573	-4.24814
Rnf216	0.186865	5.36943	2.00642	0.0747694	0.866573	-4.2551
Ugt1a8	1.04965	-0.421142	2.00409	0.0750541	0.866573	-4.04062
Gm17070	2.4191	-1.95149	2.004	0.0750651	0.866573	-4.1457
Aprt	0.335679	5.87377	2.00356	0.0751189	0.866573	-4.26003
Agap1	0.246091	6.5651	2.00335	0.0751443	0.866573	-4.224
Ficd	0.298654	3.51884	2.00292	0.0751972	0.866573	-4.07521
Pdlim3	0.465611	2.0855	2.00258	0.0752387	0.866573	-3.97491
Leng9	0.327115	3.09091	2.00177	0.0753381	0.866573	-4.03136
Nelfe	0.275573	4.71174	2.00131	0.0753943	0.866573	-4.22212
Grhl1	0.983724	-0.487814	1.99869	0.0757171	0.866573	-4.04881
Tars	0.358738	5.53746	1.9979	0.0758144	0.866573	-4.27048
Slc25a22	0.700921	5.0809	1.99703	0.0759227	0.866573	-4.25606
Gemin6	0.455454	2.21142	1.99675	0.0759573	0.866573	-3.98494
Ppcs	0.350692	5.23241	1.99548	0.0761137	0.866573	-4.26571
Slc6a6	0.339395	9.11976	1.99089	0.0766847	0.866573	-4.04431
Rpl13	0.306904	8.53648	1.9897	0.076834	0.866573	-4.07922
Gpi1	0.301419	8.95304	1.98869	0.07696	0.866573	-4.0557
Tuba1c	0.380979	6.63956	1.98849	0.0769854	0.866573	-4.23898
Adat1	0.404012	2.69764	1.98792	0.0770561	0.866573	-4.01808
Rbm18	0.202478	4.73891	1.9878	0.0770714	0.866573	-4.2435
Nfkbib	0.31699	4.86656	1.98766	0.077089	0.866573	-4.25461
Plk3	0.980208	4.08676	1.9871	0.0771598	0.866573	-4.16903
Sec16a	0.202903	6.70045	1.98558	0.0773507	0.866573	-4.2382
Wdr89	0.466384	1.75087	1.98082	0.0779519	0.866573	-3.99314
Slc25a1	0.297289	6.88239	1.98071	0.0779663	0.866573	-4.2296
Gm1821	0.293079	3.36076	1.97948	0.0781218	0.866573	-4.08714
Itpr2	0.249068	6.11983	1.97903	0.0781792	0.866573	-4.28551
RP24-560O24.2	0.942911	7.58209	1.97707	0.0784281	0.866573	-4.17022
Hira	0.224787	5.51366	1.97692	0.0784476	0.866573	-4.29971
Atf7ip2	1.24517	-1.089	1.9769	0.0784507	0.866573	-4.10263
Pigc	0.238326	3.98816	1.97363	0.0788685	0.866573	-4.17422
Champ1	0.22532	4.35107	1.97244	0.0790215	0.866573	-4.22247
Lrrc8c	0.428345	3.80108	1.97151	0.0791405	0.866573	-4.15224
Smim14	0.198103	6.54876	1.96837	0.079546	0.866573	-4.27393
Eif2b1	0.226336	4.85778	1.96729	0.0796847	0.866573	-4.28227
Nolc1	0.322926	5.12465	1.96615	0.0798325	0.866573	-4.30173
Gm3550	0.642777	-0.451737	1.9649	0.0799949	0.866573	-4.07196
Cobll1	0.235923	7.0042	1.96365	0.080157	0.866573	-4.2421
Rnd2	0.442302	3.57902	1.96295	0.0802489	0.866573	-4.13466
Esd	0.394069	8.45517	1.95975	0.0806666	0.866573	-4.12321
Atp6ap2	0.251009	6.82972	1.95859	0.0808195	0.866573	-4.26464
Id1	0.522252	4.49672	1.95541	0.0812375	0.866573	-4.26309
Wdr70	0.229743	3.77307	1.95539	0.0812391	0.866573	-4.16985
Mettl17	0.259628	3.99912	1.95475	0.0813246	0.866573	-4.201
Susd4	0.407296	2.65158	1.95362	0.0814733	0.866573	-4.05604
Mettl21b	0.577736	2.37022	1.9536	0.0814758	0.866573	-4.04042
Slc22a3	0.88833	-0.0517661	1.95352	0.0814867	0.866573	-4.05971
G6b	0.910298	-0.972097	1.95322	0.0815261	0.866573	-4.11116
Rrn3	0.233862	4.94595	1.95253	0.0816171	0.866573	-4.30954
Ppp4r1	0.222448	5.94251	1.95217	0.081666	0.866573	-4.33022
Pop1	0.465884	3.5398	1.94918	0.0820622	0.866573	-4.14758
Folr2	0.50467	1.33933	1.94689	0.0823678	0.866573	-4.0269
Nxf1	0.201578	6.94566	1.94678	0.0823821	0.866573	-4.27055
Gfod2	0.213317	4.02361	1.94651	0.0824184	0.866573	-4.21532
RP23-220F20.2	0.744512	1.71888	1.94474	0.0826552	0.866573	-4.03121
Gpam	0.3735	5.89827	1.94386	0.0827738	0.866573	-4.34314
G6pdx	0.571481	5.69639	1.94058	0.0832147	0.866573	-4.35129
Elovl2	0.211744	5.17044	1.93979	0.0833218	0.866573	-4.34078
Nkiras1	0.304529	4.38106	1.93831	0.0835217	0.866573	-4.27274
Rpl8	0.359513	8.7126	1.93592	0.083845	0.866573	-4.13653
Pxmp4	0.331551	7.16362	1.93378	0.084136	0.866573	-4.26787
Rrp8	0.254461	3.99388	1.93372	0.084144	0.866573	-4.22838
Rps4x	0.319797	8.53507	1.93352	0.0841713	0.866573	-4.15133
Pcyt1a	0.257703	6.89487	1.93276	0.0842758	0.866573	-4.29434
Slc39a9	0.203224	6.05277	1.93174	0.084415	0.866573	-4.35453
Grb7	0.283682	6.67578	1.92968	0.0846971	0.866573	-4.3174
Pmm1	0.484944	4.65694	1.92764	0.0849773	0.866573	-4.31866
Sbds	0.231812	6.06771	1.92761	0.0849814	0.866573	-4.35961
Brcc3	0.222968	5.33847	1.92579	0.0852318	0.866573	-4.3671
Mocs2	0.332612	6.33812	1.92423	0.085448	0.866573	-4.3497
Nrg2	0.787964	-1.09683	1.92413	0.0854614	0.866573	-4.13815
Tab2	0.232969	6.53911	1.92407	0.08547	0.866573	-4.33591
Fth1	0.518891	11.5995	1.9212	0.0858679	0.866573	-4.05711
Tnr	0.633004	-0.58636	1.9211	0.0858807	0.866573	-4.11176
Tmem128	0.249754	4.27066	1.91804	0.0863071	0.866573	-4.28628
Tmem5	0.253698	4.53505	1.91676	0.0864856	0.866573	-4.32032
Gatc	0.199651	4.53112	1.9166	0.0865081	0.866573	-4.3201
Bms1	0.20749	5.37654	1.91616	0.08657	0.866573	-4.38165
Bmp15	1.15806	-0.129313	1.91563	0.0866447	0.866573	-4.09362
Rps2	0.377209	9.73048	1.9152	0.086705	0.866573	-4.10929
Mif	0.425318	7.25273	1.91499	0.0867347	0.866573	-4.28472
Emc7	0.286594	6.71212	1.91295	0.0870202	0.866573	-4.33733
Mb21d2	0.525269	4.75671	1.91136	0.0872443	0.866573	-4.3508
Cct7	0.25296	7.11391	1.91042	0.0873766	0.866573	-4.30427
Gars	0.416315	6.25878	1.9095	0.0875075	0.866573	-4.37487
Spin1	0.200649	6.64271	1.90847	0.0876523	0.866573	-4.34916
Cln8	0.24628	4.60847	1.90747	0.0877942	0.866573	-4.34113
Dhps	0.2264	3.87563	1.9056	0.0880599	0.866573	-4.24941
Tmem241	0.283205	3.01639	1.90337	0.0883786	0.866573	-4.14618
Fam133b	0.303614	5.2122	1.90203	0.0885693	0.866573	-4.39511
Lsg1	0.246385	4.80852	1.90196	0.08858	0.866573	-4.36836
Dnajb3	0.811831	-0.0116728	1.90032	0.0888139	0.866573	-4.10092
Mfsd5	0.181507	5.3329	1.90004	0.0888542	0.866573	-4.40262
1110034G24Rik	0.349209	2.26278	1.89999	0.0888618	0.866573	-4.0964
Prkag2	0.211337	5.86268	1.89919	0.0889757	0.866573	-4.40618
Ppih	0.30447	3.35359	1.89637	0.0893829	0.866573	-4.19195
Apoc2	1.00398	-0.972552	1.89619	0.0894088	0.866573	-4.14989
Pex1	0.18872	5.06406	1.89526	0.089542	0.866573	-4.3966
Nav2	0.378317	5.44238	1.89285	0.0898918	0.866573	-4.41563
Ube2d2a	0.186061	6.90079	1.89138	0.0901045	0.866573	-4.35012
Hddc3	0.463005	4.00368	1.89052	0.0902303	0.866573	-4.28713
Notch4	0.2065	4.98623	1.89028	0.090265	0.866573	-4.39835
Slc29a3	0.262536	6.5835	1.88853	0.09052	0.866573	-4.38119
Dnajb4	0.220464	5.26599	1.88825	0.0905609	0.866573	-4.41648
Maob	0.455178	2.83657	1.8881	0.0905822	0.866573	-4.14816
Chst15	0.406064	4.76212	1.88804	0.0905921	0.866573	-4.38325
Ces2c	0.611275	7.92674	1.88768	0.0906435	0.866573	-4.25787
Tcerg1	0.205906	5.08522	1.88643	0.0908271	0.866573	-4.41004
Gm14735	0.362733	2.28514	1.88529	0.0909947	0.866573	-4.11406
Cpeb2	0.253837	5.24351	1.88438	0.0911276	0.866573	-4.42086
Klhl31	0.646994	-0.193539	1.88428	0.0911417	0.866573	-4.12106
Scyl3	0.189308	4.8615	1.88386	0.0912037	0.866573	-4.3977
Tm6sf2	0.484869	3.22942	1.88375	0.0912206	0.866573	-4.19304
St7l	0.285136	4.73317	1.88323	0.0912962	0.866573	-4.38705
Slc18b1	0.271513	4.50892	1.88307	0.0913198	0.866573	-4.36313
Tst	0.540537	6.16055	1.88189	0.0914948	0.866573	-4.41838
Mamdc4	0.402452	1.7282	1.88085	0.0916473	0.866573	-4.09894
Stxbp5	0.186011	5.0461	1.87849	0.0919974	0.866573	-4.41855
Herpud1	0.432045	8.09143	1.87778	0.0921025	0.866573	-4.25665
Hint1	0.479745	7.25857	1.8757	0.0924114	0.866573	-4.33682
Ap1m1	0.158987	5.74059	1.87254	0.0928824	0.866573	-4.44522
Pcyt2	0.425105	7.20835	1.87223	0.0929281	0.866573	-4.34638
AA415398	0.375304	2.44837	1.86688	0.0937322	0.866573	-4.14421
Ppp2cb	0.233214	5.60883	1.8667	0.0937602	0.866573	-4.45383
Brpf3	0.240228	5.67468	1.86654	0.093784	0.866573	-4.45403
Plin2	0.793985	7.52203	1.86603	0.0938613	0.866573	-4.32373
Itga6	0.317108	6.81132	1.86589	0.0938816	0.866573	-4.39269
Psmb11	0.63188	0.0616009	1.86559	0.0939267	0.866573	-4.12647
Dcun1d3	0.364734	4.5571	1.8643	0.0941221	0.866573	-4.39408
Klhl2	0.259719	5.47231	1.86418	0.09414	0.866573	-4.45576
Lrp8	1.08361	2.47146	1.864	0.0941681	0.866573	-4.14898
Crispld2	0.575755	5.76044	1.86377	0.0942027	0.866573	-4.45704
Gm17402	0.62168	-0.201806	1.86252	0.0943914	0.866573	-4.13837
Slc25a34	0.368192	5.2934	1.86248	0.094398	0.866573	-4.45299
Dffa	0.176913	4.85415	1.8602	0.0947452	0.866573	-4.42937
Cldn22	0.739732	-0.467244	1.86005	0.0947685	0.866573	-4.15103
Rraga	0.155007	5.73653	1.85973	0.0948167	0.866573	-4.46287
Ppard	0.345612	4.73347	1.85627	0.0953451	0.866573	-4.42374
Mchr1	0.871111	0.749999	1.85411	0.0956775	0.866573	-4.12049
Arg2	0.797997	3.88699	1.85315	0.0958244	0.866573	-4.31973
Smarcad1	0.177698	4.73427	1.85284	0.0958722	0.866573	-4.42847
Zwint	0.442694	6.66673	1.85268	0.0958969	0.866573	-4.42313
Pex14	0.279389	5.89241	1.85265	0.095901	0.866573	-4.46941
Grk4	0.248807	3.0358	1.85244	0.0959337	0.866573	-4.21022
Mllt1	0.159616	5.11609	1.85151	0.0960777	0.866573	-4.45967
Fmo1	0.616784	8.95284	1.84895	0.096474	0.866573	-4.22977
Gsr	0.560525	7.30246	1.8485	0.0965438	0.866573	-4.36863
Zfp628	0.231478	4.11371	1.84832	0.0965714	0.866573	-4.35828
Nudc	0.258013	6.5717	1.84794	0.0966293	0.866573	-4.43734
Tns1	0.377818	10.5112	1.84512	0.0970685	0.866573	-4.16278
Ngly1	0.257354	5.61139	1.84399	0.0972438	0.866573	-4.48497
Ap1m2	0.266248	3.9314	1.84274	0.0974391	0.866573	-4.33969
Heatr3	0.206362	4.74107	1.84144	0.0976432	0.866573	-4.44456
Dusp28	0.473277	3.72767	1.84136	0.0976558	0.866573	-4.31219
Pycr2	0.195974	4.45088	1.84066	0.0977654	0.866573	-4.41321
Vps37b	0.236508	4.62569	1.84018	0.0978416	0.866573	-4.43428
Wfs1	0.297247	4.69771	1.8401	0.0978532	0.866573	-4.44203
Cd200	0.267187	4.83911	1.83971	0.0979153	0.866573	-4.45591
Slc25a15	0.384271	7.21331	1.83924	0.0979882	0.866573	-4.38983
Elac1	0.311449	3.66812	1.839	0.0980262	0.866573	-4.3067
Lrrc59	0.298194	6.5757	1.83828	0.0981404	0.866573	-4.4501
RP23-154H18.2	0.696022	-0.970084	1.83737	0.098283	0.866573	-4.18953
Ccdc116	0.573961	1.11838	1.83709	0.0983269	0.866573	-4.1351
Cnih1	0.212007	5.60441	1.83635	0.0984437	0.866573	-4.49539
Numb	0.184825	5.59227	1.83551	0.0985773	0.866573	-4.4965
Higd1c	0.977877	1.98932	1.83309	0.0989604	0.866573	-4.15816
Arfip2	0.157537	5.80642	1.83196	0.0991396	0.866573	-4.49983
Aatf	0.2351	4.25783	1.83195	0.0991414	0.866573	-4.39974
Taf13	0.254565	4.60875	1.83128	0.0992478	0.866573	-4.44437
Oat	0.199053	7.15202	1.83053	0.0993669	0.866573	-4.40752
Nupl2	0.276187	2.72329	1.83026	0.09941	0.866573	-4.20697
Psmf1	0.180366	5.03869	1.82987	0.0994726	0.866573	-4.4844
Fdx1l	0.300678	4.16298	1.82786	0.0997926	0.866573	-4.39213
Mpp3	0.390415	2.44383	1.82761	0.0998334	0.866573	-4.18869
Cmip	0.323254	7.3425	1.82678	0.0999663	0.866573	-4.39328
Ilvbl	0.199074	5.61143	1.8261	0.100074	0.866573	-4.50939
Ptprr	0.508466	0.89291	1.82576	0.100129	0.866573	-4.14564
Sfr1	0.185344	5.66623	1.82564	0.100148	0.866573	-4.51004
Golga5	0.264509	5.34422	1.82414	0.100389	0.866573	-4.5071
Llph	0.239833	5.30517	1.82352	0.100489	0.866573	-4.50664
Spata33	0.572002	-0.220267	1.82297	0.100578	0.866573	-4.16974
Keap1	0.214689	5.98766	1.82007	0.101045	0.866573	-4.51071
Jdp2	0.376232	2.8216	1.81583	0.101733	0.866573	-4.23275
Rpsa	0.310239	9.12081	1.81513	0.101847	0.866573	-4.2606
Rhcg	0.430167	6.56728	1.81315	0.10217	0.866573	-4.48463
Gm14420	0.44417	4.36646	1.81072	0.102569	0.866573	-4.44235
Max	0.192888	5.76862	1.81022	0.10265	0.866573	-4.53004
Acvr2a	0.205483	4.77474	1.80964	0.102746	0.866573	-4.49063
Tmem201	0.190955	4.73634	1.80936	0.102791	0.866573	-4.4873
Gm10032	0.665757	0.0259499	1.80928	0.102805	0.866573	-4.17321
Insr	0.197121	6.76859	1.80647	0.103268	0.866573	-4.47638
Pgm2	0.342175	6.61578	1.80608	0.103332	0.866573	-4.49012
Nrg1	0.580705	4.77571	1.80595	0.103353	0.866573	-4.49567
Aste1	0.258676	3.24301	1.8055	0.103428	0.866573	-4.29137
Lrrc28	0.317445	4.80555	1.80474	0.103554	0.866573	-4.50006
Etfdh	0.386121	7.38746	1.8038	0.103709	0.866573	-4.41888
Golga1	0.214923	4.78428	1.80376	0.103715	0.866573	-4.4994
Pnpla2	0.371705	6.92423	1.80201	0.104006	0.866573	-4.46785
Ddc	0.680492	6.11118	1.80162	0.104071	0.866573	-4.53022
Ptgr1	0.245563	3.96112	1.80104	0.104167	0.866573	-4.39822
Rps3a1	0.312578	8.63912	1.80004	0.104335	0.866573	-4.3117
Cars	0.390588	4.85692	1.79971	0.10439	0.866573	-4.5114
Ppm1a	0.24755	6.43551	1.79915	0.104482	0.866573	-4.51351
Rpl27a	0.232322	6.77595	1.79887	0.104529	0.866573	-4.48584
Cmtm4	0.268802	7.42852	1.79859	0.104575	0.866573	-4.42152
Ttpa	0.582602	4.20303	1.79523	0.105139	0.866573	-4.44061
0610007P14Rik	0.37121	4.64886	1.79392	0.105358	0.866573	-4.4988
Rtkn	0.204826	5.78174	1.79387	0.105367	0.866573	-4.55198
Atp2a2	0.255959	8.48425	1.7938	0.105378	0.866573	-4.33126
Leo1	0.336992	3.72051	1.79328	0.105465	0.866573	-4.37265
Myc	0.704662	4.31254	1.79296	0.105519	0.866573	-4.45862
Eps8l2	0.195171	7.49507	1.79192	0.105695	0.866573	-4.42344
Prdx6	0.263597	7.36834	1.79142	0.105779	0.866573	-4.437
Rpl10-ps3	0.278246	8.53896	1.79105	0.105841	0.866573	-4.33041
1700029I15Rik	0.617213	0.282422	1.79072	0.105898	0.866573	-4.18291
Rps10	0.2699	7.42415	1.78826	0.106313	0.866573	-4.43542
Mbd1	0.259716	5.59991	1.78809	0.106342	0.866573	-4.5609
Mcm3ap	0.166435	5.13294	1.78623	0.106658	0.866573	-4.54905
Rnf185	0.238989	5.68531	1.78552	0.10678	0.866573	-4.56431
Secisbp2	0.235641	5.07569	1.78539	0.106801	0.866573	-4.54681
Gm10286	0.41963	1.41478	1.78404	0.107032	0.866573	-4.19111
Hdc	1.18756	3.72967	1.78346	0.107131	0.866573	-4.3865
Enoph1	0.339168	3.36004	1.78172	0.107428	0.866573	-4.33584
Slc39a5	0.55046	4.9081	1.78135	0.107491	0.866573	-4.54028
Ddhd2	0.239809	4.8228	1.7809	0.107568	0.866573	-4.53354
Med10	0.23151	4.20766	1.78089	0.107571	0.866573	-4.46001
Atraid	0.245031	6.27876	1.78033	0.107666	0.866573	-4.54943
Dpm1	0.255887	4.8475	1.78032	0.107667	0.866573	-4.53653
Nf2	0.201682	6.79502	1.78008	0.107709	0.866573	-4.50907
Hmgcs1	0.440308	8.79684	1.77685	0.108265	0.866573	-4.32867
Pnpla6	0.204047	6.34751	1.77679	0.108275	0.866573	-4.54972
Hdgfrp2	0.15917	5.24012	1.7764	0.108342	0.866573	-4.56763
Srxn1	0.908668	6.93481	1.77608	0.108398	0.866573	-4.50115
Gpx4	0.403999	9.09228	1.77588	0.108433	0.866573	-4.30976
Vimp	0.271574	5.6911	1.77545	0.108506	0.866573	-4.57782
Pbdc1	0.287248	3.7547	1.77511	0.108565	0.866573	-4.40083
Cep170b	0.226419	7.06227	1.77453	0.108665	0.866573	-4.49053
Bid	0.40847	5.44572	1.77452	0.108666	0.866573	-4.57707
Fam124b	0.681878	-1.16101	1.77444	0.108682	0.866573	-4.23933
Slco2b1	0.529945	5.76926	1.77411	0.108738	0.866573	-4.57882
Mpp1	0.370149	7.23387	1.77399	0.108759	0.866573	-4.47365
Rbm19	0.22122	4.4201	1.77338	0.108865	0.866573	-4.49861
Tmem41a	0.481658	4.09739	1.7731	0.108913	0.866573	-4.45436
Dfna5	0.226208	4.78876	1.77279	0.108967	0.866573	-4.5412
Scd3	0.589225	0.683343	1.77007	0.10944	0.866573	-4.19691
Folh1	0.41795	7.08333	1.76995	0.109461	0.866573	-4.49443
Apold1	0.565766	1.84009	1.7687	0.109677	0.866573	-4.22041
Mpv17l2	0.239605	4.94153	1.76825	0.109757	0.866573	-4.56043
Csrnp1	0.297353	3.95338	1.76674	0.11002	0.866573	-4.44128
Slc16a13	0.374633	6.11795	1.7667	0.110028	0.866573	-4.57683
Otud6b	0.258951	5.71052	1.76595	0.11016	0.866573	-4.59045
Slc27a1	0.228568	6.46927	1.76435	0.11044	0.866573	-4.55752
Pwp2	0.336675	4.20799	1.76405	0.110493	0.866573	-4.48201
Rexo4	0.168127	4.86436	1.76401	0.1105	0.866573	-4.55977
Slc25a5	0.439652	9.57055	1.76202	0.11085	0.866573	-4.29796
Slc16a6	0.377789	4.98564	1.76199	0.110855	0.866573	-4.57203
Chd1l	0.29671	3.98589	1.76195	0.110861	0.866573	-4.45228
Emc3	0.179533	6.43084	1.76192	0.110867	0.866573	-4.56362
Ednrb	0.397647	5.2207	1.75995	0.111216	0.866573	-4.58878
Gm3448	0.817889	0.31079	1.75947	0.1113	0.866573	-4.20873
Gm15280	0.778273	5.7527	1.75868	0.11144	0.866573	-4.59975
Eif4ebp3	0.881458	2.8549	1.75865	0.111445	0.866573	-4.30321
Mtg1	0.263773	4.45666	1.75719	0.111704	0.866573	-4.5246
Atn1	0.171133	6.70116	1.75634	0.111854	0.866573	-4.54899
Rpl17	0.267428	7.92041	1.75468	0.11215	0.866573	-4.42927
Atp6v0a4	0.397662	8.09549	1.75368	0.112328	0.866573	-4.41429
Tada2b	0.300632	5.0433	1.75143	0.112731	0.866573	-4.59014
Vgf	1.22113	-0.245957	1.74918	0.113133	0.866573	-4.2271
Tigd2	0.246862	3.99894	1.74844	0.113267	0.866573	-4.47158
Fmo4	0.37844	4.93457	1.74776	0.113389	0.866573	-4.58716
Mak16	0.245217	4.33141	1.74704	0.113518	0.866573	-4.52132
Svopl	0.365861	3.72181	1.74604	0.113697	0.866573	-4.43261
Tle1	0.290272	4.39634	1.74586	0.11373	0.866573	-4.53159
Tuba4a	0.430016	6.88521	1.74528	0.113836	0.866573	-4.54646
Gpr4	0.33658	2.19977	1.74487	0.113909	0.866573	-4.26468
Nr1i2	0.442085	3.60449	1.74459	0.113959	0.866573	-4.41674
Cox7a2l	0.264905	6.80749	1.74421	0.114029	0.866573	-4.55524
Sra1	0.187773	6.18965	1.74376	0.11411	0.866573	-4.60364
Slc19a1	0.266158	6.62688	1.74349	0.114159	0.866573	-4.57239
Lgals4	0.564329	3.55456	1.74349	0.11416	0.866573	-4.4107
Clcnka	0.364564	5.3469	1.74318	0.114215	0.866573	-4.61622
Agpat9	0.58859	3.46193	1.74306	0.114237	0.866573	-4.39769
Cstf2t	0.175377	5.1134	1.74076	0.114654	0.866573	-4.60873
Synj2bp	0.175652	6.10215	1.74044	0.114713	0.866573	-4.61265
Scamp3	0.211009	6.03632	1.74026	0.114746	0.866573	-4.61601
Plin5	0.461995	2.96767	1.74019	0.114757	0.866573	-4.33707
Mef2d	0.250817	6.37479	1.73948	0.114887	0.866573	-4.5975
Lsm7	0.972011	2.37089	1.73915	0.114948	0.866573	-4.2827
Bub3	0.16229	5.56919	1.73796	0.115164	0.866573	-4.62791
Ube2g2	0.257279	5.46971	1.73753	0.115243	0.866573	-4.6271
Reep3	0.160412	6.49778	1.73603	0.115518	0.866573	-4.59287
Wbp11	0.144844	5.58976	1.73461	0.115776	0.866573	-4.63254
Gm15500	0.285305	8.69271	1.73431	0.115832	0.866573	-4.38822
Cdc42ep4	0.333473	5.28857	1.73388	0.115911	0.866573	-4.62651
Fez2	0.270388	6.01527	1.73365	0.115954	0.866573	-4.62573
Nvl	0.254433	5.10821	1.73119	0.116406	0.866573	-4.62113
Klk1b3	0.609609	-0.815923	1.73084	0.11647	0.866573	-4.25606
Actl6a	0.170672	5.43312	1.72875	0.116857	0.866573	-4.63795
Psma3	0.225714	6.43049	1.72768	0.117054	0.866573	-4.60899
6330416G13Rik	0.317961	4.10133	1.72748	0.117091	0.866573	-4.51373
Ggt6	0.345302	4.14974	1.72731	0.117123	0.866573	-4.52112
Tsn	0.161923	5.98374	1.72597	0.117371	0.866573	-4.63718
Clcnkb	0.373487	8.06267	1.72571	0.11742	0.866573	-4.45231
Ptk2b	0.216713	6.36976	1.72534	0.117488	0.866573	-4.61655
Rrp12	0.414199	3.73332	1.72424	0.117692	0.866573	-4.46172
Gnl3	0.452842	4.77889	1.72327	0.117874	0.866573	-4.60578
Grwd1	0.383224	4.14079	1.72317	0.117893	0.866573	-4.52511
Abcg2	0.303249	8.34692	1.72161	0.118184	0.866573	-4.43193
Gpx6	0.535179	4.14445	1.72131	0.118239	0.866573	-4.52803
Srprb	0.225953	5.71051	1.72123	0.118255	0.866573	-4.65011
Rpl4	0.276506	9.18909	1.72102	0.118295	0.866573	-4.36887
Spp2	0.557755	6.76498	1.72032	0.118424	0.866573	-4.59051
Cth	0.390822	7.06566	1.71772	0.118913	0.866573	-4.56426
Rbbp5	0.177621	4.77901	1.71688	0.11907	0.866573	-4.61417
Ror2	0.429376	1.90932	1.71366	0.119679	0.866573	-4.28123
Gapdhs	0.384622	2.28943	1.71295	0.119812	0.866573	-4.3055
Bnip3	0.371546	7.18742	1.71278	0.119844	0.866573	-4.55786
Fam13a	0.35942	5.60677	1.71075	0.120229	0.866573	-4.66428
5430416O09Rik	0.386148	1.62504	1.71011	0.120351	0.866573	-4.27179
Eif3h	0.204399	7.21	1.70983	0.120403	0.866573	-4.55928
Perp	0.250366	5.97606	1.70902	0.120558	0.866573	-4.6599
2310036O22Rik	0.196683	6.31824	1.70756	0.120837	0.866573	-4.64348
Zc3h13	0.140246	5.61848	1.70595	0.121143	0.866573	-4.67066
Slit1	0.623588	-0.63313	1.70428	0.121463	0.866573	-4.26946
D17Wsu92e	0.333684	8.08898	1.70249	0.121807	0.866573	-4.47874
Omd	0.632487	0.637037	1.70063	0.122164	0.866573	-4.25824
Rcbtb1	0.174459	5.53383	1.70035	0.122218	0.866573	-4.67738
Ankrd49	0.284381	3.22521	1.69849	0.122577	0.866573	-4.41859
Ebag9	0.247549	4.47687	1.6983	0.122615	0.866573	-4.60392
Ybey	0.266711	3.05922	1.69797	0.122676	0.866573	-4.39762
Brms1	0.267815	4.92043	1.69782	0.122707	0.866573	-4.65185
Apbb2	0.143615	5.32105	1.69753	0.122762	0.866573	-4.67578
Clec4e	0.930004	-0.826163	1.69663	0.122937	0.866573	-4.27972
Arhgef11	0.172525	5.80526	1.69628	0.123004	0.866573	-4.68176
Zfp36	0.245574	5.4451	1.69606	0.123047	0.866573	-4.68147
Pnkp	0.164225	5.0277	1.69552	0.123152	0.866573	-4.6629
Mtmr6	0.180901	6.06455	1.69513	0.123228	0.866573	-4.67435
Elof1	0.273172	5.28511	1.69439	0.123371	0.866573	-4.67856
Sigirr	0.365418	6.31004	1.69361	0.123524	0.866573	-4.66231
Sec63	0.195859	6.87808	1.69056	0.124118	0.866573	-4.61836
Nt5c3b	0.323791	3.47503	1.69003	0.12422	0.866573	-4.46455
Cpsf1	0.16613	5.97036	1.68937	0.12435	0.866573	-4.68598
Ankrd37	0.585881	-0.00841327	1.68878	0.124466	0.866573	-4.26977
Ptrh2	0.220683	3.82669	1.68871	0.12448	0.866573	-4.52064
Slc43a1	0.759493	1.53343	1.68812	0.124595	0.866573	-4.29012
Tmem170b	0.223067	4.40874	1.68811	0.124598	0.866573	-4.60807
Irak1	0.183152	6.47046	1.68787	0.124644	0.866573	-4.65813
Gsk3a	0.197274	6.59069	1.68754	0.12471	0.866573	-4.64875
Cope	0.238908	6.68755	1.68671	0.124871	0.866573	-4.64134
Ankrd40	0.200361	6.32557	1.68669	0.124876	0.866573	-4.67031
Rhag	0.608779	-0.963816	1.68658	0.124897	0.866573	-4.29016
Smad9	0.931617	1.25832	1.68657	0.1249	0.866573	-4.2822
Mrpl30	0.239492	5.42702	1.68646	0.124921	0.866573	-4.69363
Tpt1	0.31338	9.94174	1.68352	0.1255	0.866573	-4.36839
3110001I22Rik	0.552354	0.751558	1.68237	0.125727	0.866573	-4.27541
Fpgs	0.295472	5.96659	1.68221	0.125759	0.866573	-4.69551
Kpna1	0.242421	5.37237	1.68211	0.125778	0.866573	-4.69776
Sh3bp4	0.231132	5.28571	1.68145	0.12591	0.866573	-4.69556
Pgm3	0.255773	4.7208	1.68059	0.126081	0.866573	-4.65561
Cnn3	0.176717	7.59805	1.68056	0.126087	0.866573	-4.55515
Memo1	0.210217	4.90356	1.68043	0.126112	0.866573	-4.67314
Rps12-ps3	0.30524	7.29763	1.67972	0.126252	0.866573	-4.58839
Ranbp1	0.181687	5.5141	1.67885	0.126424	0.866573	-4.70535
Eno1	0.302129	9.74495	1.67715	0.126763	0.866573	-4.38613
Lmbrd1	0.192764	6.41001	1.67675	0.126843	0.866573	-4.67722
Zc3h8	0.400767	2.4939	1.67604	0.126985	0.866573	-4.36251
4930453N24Rik	0.250379	4.67393	1.67597	0.126999	0.866573	-4.65651
Alcam	0.251626	5.42254	1.67468	0.127255	0.866573	-4.70895
Cstf2	0.188788	4.93064	1.67458	0.127276	0.866573	-4.68298
Ube2k	0.210013	6.10369	1.67389	0.127414	0.866573	-4.70024
Zbtb40	0.279012	4.32515	1.67306	0.127581	0.866789	-4.61584
Krt80	0.280778	3.22352	1.67305	0.127583	0.866789	-4.44863
Olfr613	0.463579	-0.0282638	1.67289	0.127614	0.866789	-4.2824
Mad2l2	0.331334	3.94949	1.6726	0.127673	0.866812	-4.56005
Gatad2a	0.193923	6.35625	1.67127	0.12794	0.867536	-4.68829
Ddx47	0.145807	5.50171	1.67114	0.127966	0.867536	-4.71527
Ceacam20	0.595303	0.186087	1.67091	0.128013	0.867536	-4.28269
Mgea5	0.195341	7.01396	1.66815	0.128568	0.868848	-4.63336
Gpld1	0.245119	4.33058	1.66592	0.129018	0.868848	-4.6257
Psmd1	0.245841	6.98155	1.66355	0.129498	0.868848	-4.64258
Ddx31	0.304114	2.73427	1.66353	0.129502	0.868848	-4.3999
Ippk	0.212534	3.5905	1.66228	0.129757	0.868848	-4.51606
Sec31a	0.20646	7.23038	1.662	0.129814	0.868848	-4.61815
Papln	0.529258	2.43153	1.66156	0.129903	0.868848	-4.37291
Ube2o	0.198762	4.63436	1.66152	0.129911	0.868848	-4.67063
Tmem19	0.254126	7.18067	1.66027	0.130167	0.868848	-4.62569
Rassf3	0.245857	6.25866	1.65981	0.13026	0.868848	-4.70967
Adipor2	0.256645	6.6914	1.65877	0.130473	0.868848	-4.67706
Cdk20	0.265976	2.60451	1.65788	0.130656	0.868848	-4.39299
Asun	0.165737	4.95485	1.65702	0.130831	0.868848	-4.70767
Pcdhb11	0.723004	-0.765657	1.65659	0.130919	0.868848	-4.30559
Pttg1ip	0.2379	8.2805	1.65653	0.130932	0.868848	-4.51736
Kansl3	0.170584	6.69929	1.65642	0.130953	0.868848	-4.67936
Asphd1	0.995005	-0.569405	1.65579	0.131083	0.868848	-4.3024
Sesn2	0.342356	6.39865	1.65477	0.131293	0.868848	-4.70657
Gmeb2	0.247234	4.21981	1.6547	0.131307	0.868848	-4.62393
Rpl18	0.250875	7.91927	1.65315	0.131627	0.868848	-4.55612
Rps19-ps3	0.77521	-0.746503	1.65242	0.131777	0.868848	-4.30806
Xpc	0.184859	5.61485	1.65197	0.13187	0.868848	-4.74138
Sc5d	0.422964	4.86836	1.65193	0.131877	0.868848	-4.70703
Ppig	0.180765	6.38837	1.65048	0.132178	0.868848	-4.71289
Prmt3	0.237655	4.33743	1.65018	0.132241	0.868848	-4.64666
Sgta	0.192825	6.52029	1.65015	0.132246	0.868848	-4.70302
Hdac3	0.16309	5.63245	1.64986	0.132307	0.868848	-4.74418
Irgm1	0.216994	5.95493	1.6497	0.13234	0.868848	-4.73834
Eif1	0.300305	7.88234	1.6481	0.13267	0.868848	-4.56605
Spns1	0.213069	6.22854	1.64775	0.132743	0.868848	-4.72718
Oma1	0.278849	4.33049	1.64642	0.13302	0.868848	-4.65045
Rpl18a	0.289944	8.24785	1.6456	0.133191	0.868848	-4.53361
C1qtnf4	0.686118	1.64058	1.64516	0.133282	0.868848	-4.3375
Aqr	0.169124	5.66161	1.64492	0.133333	0.868848	-4.75056
Apex2	0.234075	3.70256	1.64452	0.133416	0.868848	-4.5555
Hnrnpll	0.162781	5.74187	1.64355	0.133618	0.868848	-4.75166
Snx15	0.171077	4.20668	1.64341	0.133647	0.868848	-4.6362
Ercc6l2	0.210892	4.41143	1.64339	0.133653	0.868848	-4.66556
Ssc4d	0.613833	1.46389	1.6432	0.133693	0.868848	-4.33141
Mettl1	0.303682	4.87989	1.64258	0.133821	0.868848	-4.72008
Rpl5	0.375544	5.14193	1.64188	0.133967	0.868848	-4.73992
Pdlim5	0.170169	6.51852	1.64067	0.134221	0.868848	-4.71534
Rab21	0.177035	5.65588	1.6403	0.1343	0.868848	-4.75656
Lin37	0.237431	2.89187	1.63997	0.134368	0.868848	-4.44436
E430018J23Rik	0.198418	3.20236	1.63989	0.134385	0.868848	-4.48477
Rps14	0.265695	8.39783	1.63961	0.134444	0.868848	-4.52715
Nifk	0.215237	4.58871	1.63923	0.134523	0.868848	-4.69378
Pcsk4	0.419578	3.38706	1.63891	0.13459	0.868848	-4.51287
Ascc2	0.149373	5.5295	1.63839	0.134701	0.868848	-4.75826
Cyp2d22	0.436432	5.4655	1.63838	0.134702	0.868848	-4.75722
Slc35a4	0.227246	6.4555	1.63818	0.134745	0.868848	-4.72357
Akap12	0.87235	5.74319	1.63812	0.134758	0.868848	-4.75869
Gapvd1	0.163732	6.13992	1.63727	0.134937	0.868848	-4.74588
Fbxo44	0.22287	4.31412	1.6366	0.135077	0.868848	-4.6605
Fam118b	0.260836	3.35691	1.63651	0.135096	0.868848	-4.51119
Rpl32	0.271713	7.36275	1.63629	0.135144	0.868848	-4.63604
Zrsr2	0.163055	4.63665	1.63566	0.135276	0.868848	-4.70402
Atg9a	0.211856	5.97135	1.63542	0.135326	0.868848	-4.75618
Klf15	0.530845	6.16757	1.6351	0.135395	0.868848	-4.74715
Map2k1	0.159861	5.9429	1.63464	0.135491	0.868848	-4.75823
Rmdn2	0.359605	2.20467	1.63438	0.135547	0.868848	-4.38357
Prkrir	0.219334	5.77973	1.63428	0.135568	0.868848	-4.76313
Wdr25	0.275476	2.30674	1.63427	0.13557	0.868848	-4.39183
Eaf1	0.360287	5.86587	1.63414	0.135596	0.868848	-4.76132
Exoc5	0.198276	5.72664	1.6336	0.135712	0.868869	-4.76471
Larp1	0.210285	7.37525	1.63288	0.135864	0.869329	-4.63893
Adtrp	0.472174	6.06458	1.6324	0.135965	0.869414	-4.75596
Tulp4	0.146339	6.52292	1.63055	0.136359	0.869534	-4.72794
Aldh9a1	0.497173	8.57407	1.63024	0.136425	0.869534	-4.52291
Acadvl	0.422579	8.46399	1.63003	0.136469	0.869534	-4.53273
Hinfp	0.27227	2.57591	1.62949	0.136585	0.869534	-4.42155
Rps7	0.27943	8.19539	1.62918	0.136651	0.869534	-4.55839
Atad3a	0.194439	6.24762	1.62915	0.136657	0.869534	-4.74993
Nr2c2ap	0.28244	3.553	1.62775	0.136956	0.870296	-4.55194
Map3k6	0.738126	4.05508	1.62722	0.137069	0.870296	-4.6332
Srsf4	0.16918	6.07162	1.6255	0.137437	0.870296	-4.76451
Clip1	0.18792	6.15053	1.62535	0.137471	0.870296	-4.76064
Cspg5	0.350649	1.63939	1.62511	0.137521	0.870296	-4.35732
Rbm48	0.22179	3.04966	1.62476	0.137595	0.870296	-4.48157
Dnajc11	0.216139	6.03491	1.62315	0.137941	0.870296	-4.76931
Efna5	0.322507	2.86062	1.62285	0.138006	0.870296	-4.46006
Phc1	0.188617	5.31258	1.62281	0.138014	0.870296	-4.7727
Lrch3	0.242555	5.19194	1.62281	0.138015	0.870296	-4.76719
Atg101	0.20477	4.38072	1.62141	0.138317	0.870331	-4.6891
Ddrgk1	0.340135	7.45189	1.62051	0.13851	0.870331	-4.64593
Tsnax	0.174817	5.89577	1.61873	0.138894	0.870331	-4.78027
Stk32a	0.436295	2.61398	1.61815	0.139021	0.870331	-4.4379
Tubb4b	0.300444	7.3567	1.61784	0.139088	0.870331	-4.65973
Plekhg3	0.159016	6.52587	1.61758	0.139144	0.870331	-4.74426
Ppan	0.37946	4.06258	1.61708	0.139252	0.870331	-4.64695
Gm18009	0.694992	-0.404171	1.61643	0.139393	0.870331	-4.32832
Epas1	0.180045	7.55479	1.61622	0.139439	0.870331	-4.63994
Gm14760	0.891027	-0.244072	1.61548	0.139599	0.870331	-4.32777
Bcap29	0.240445	4.49226	1.61478	0.139752	0.870331	-4.71259
Anapc5	0.192421	7.76259	1.61439	0.139836	0.870331	-4.61984
Nsun3	0.249116	4.09083	1.61377	0.139972	0.870331	-4.6555
Rack1	0.283467	8.71944	1.61368	0.139991	0.870331	-4.53018
Lamtor1	0.220037	5.81742	1.61317	0.140103	0.870331	-4.78959
Hsd17b12	0.223986	6.22015	1.61287	0.140167	0.870331	-4.77254
Hif1a	0.146708	6.62156	1.61239	0.140274	0.870331	-4.74258
Dnajc17	0.259145	2.76236	1.61217	0.14032	0.870331	-4.46061
1700123O20Rik	0.185716	4.81751	1.61181	0.1404	0.870331	-4.75367
Utp20	0.326858	6.14703	1.61025	0.140741	0.870331	-4.78018
Zfp639	0.249206	4.34729	1.61024	0.140743	0.870331	-4.69838
Trpm6	0.360663	4.28301	1.60957	0.140889	0.870331	-4.68989
Ttll3	0.310474	2.36331	1.60923	0.140965	0.870331	-4.42348
Ephx1	0.409468	6.26139	1.60915	0.14098	0.870331	-4.77465
Tatdn2	0.290816	5.87408	1.60908	0.140996	0.870331	-4.79331
Uck1	0.296199	6.35092	1.60785	0.141266	0.870331	-4.77025
Neu3	0.450671	2.55477	1.60767	0.141307	0.870331	-4.44333
Gpatch4	0.311402	4.01304	1.60532	0.141824	0.870331	-4.65363
Arpc1a	0.174055	6.26257	1.60494	0.141906	0.870331	-4.77995
Sgsm3	0.217519	4.06656	1.60475	0.141949	0.870331	-4.66282
Dstn	0.206115	8.00116	1.60461	0.141979	0.870331	-4.60708
Psmc4	0.208813	6.42455	1.60329	0.142272	0.870331	-4.77053
Ccdc84	0.350529	3.26935	1.60245	0.142457	0.870331	-4.5382
Psmb5	0.331981	6.87614	1.60196	0.142566	0.870331	-4.73147
Steap1	0.638015	2.8098	1.60179	0.142602	0.870331	-4.47769
Gm5697	0.622515	2.28755	1.60172	0.142618	0.870331	-4.42486
Strap	0.238136	6.82098	1.60095	0.142789	0.870331	-4.73825
Pum3	0.243007	5.22869	1.60028	0.142938	0.870331	-4.79792
Abhd11	0.26535	5.61611	1.60026	0.142943	0.870331	-4.80805
0610010F05Rik	0.279389	4.2625	1.59991	0.143021	0.870331	-4.69891
L3hypdh	0.267453	4.32447	1.59951	0.143109	0.870331	-4.70853
Ran	0.19998	6.88853	1.59911	0.143199	0.870331	-4.7338
Zfp106	0.217997	7.45907	1.59891	0.143243	0.870331	-4.67186
Rexo2	0.246284	5.8904	1.59879	0.143269	0.870331	-4.80598
Tcp1	0.209119	7.28129	1.59725	0.143612	0.870331	-4.69372
Rnf6	0.208943	6.19149	1.59697	0.143674	0.870331	-4.79459
Chchd4	0.374537	5.25332	1.59692	0.143686	0.870331	-4.80336
Jup	0.178154	7.72035	1.59656	0.143766	0.870331	-4.64612
Tbl3	0.169825	5.03831	1.59653	0.143773	0.870331	-4.79145
Taf5l	0.23482	4.3752	1.5963	0.143823	0.870331	-4.7198
Gm20589	0.692356	-0.367361	1.59563	0.143974	0.870331	-4.34309
Maoa	0.907631	4.7382	1.59508	0.144096	0.870331	-4.7669
Faim	0.280795	3.26378	1.59462	0.1442	0.870331	-4.54649
Med27	0.236387	3.26128	1.59458	0.144207	0.870331	-4.54615
Arhgdig	0.640178	-0.462594	1.59392	0.144356	0.870331	-4.34498
Tox3	0.379379	2.73735	1.59289	0.144586	0.870331	-4.47917
Setd4	0.645583	2.24857	1.5928	0.144608	0.870331	-4.43096
Prox2	0.3129	1.87244	1.59262	0.144646	0.870331	-4.40326
Mrps18b	0.282636	5.21137	1.59118	0.144971	0.870331	-4.80863
Crebl2	0.297606	5.50132	1.59052	0.14512	0.870331	-4.81932
Tmem151a	0.373475	2.86521	1.5899	0.145259	0.870331	-4.49767
Btf3l4	0.156747	5.88352	1.58986	0.145267	0.870331	-4.81757
Guca2a	0.752757	0.295587	1.58962	0.145322	0.870331	-4.34888
Ercc3	0.148879	4.90165	1.5893	0.145395	0.870331	-4.78995
Rundc1	0.180626	5.1928	1.58899	0.145464	0.870331	-4.81045
Ugdh	0.532942	7.20431	1.58887	0.145491	0.870331	-4.71265
Prodh2	0.429892	6.03776	1.58876	0.145516	0.870331	-4.81313
Trappc10	0.19192	6.04083	1.58851	0.145572	0.870331	-4.8133
Gm28285	0.457877	2.2912	1.58843	0.145589	0.870331	-4.43921
Mylip	0.200893	6.26633	1.58839	0.145598	0.870331	-4.80073
Nab1	0.164479	5.63202	1.58699	0.145916	0.87123	-4.82502
Gpr182	0.466543	3.2937	1.58523	0.146314	0.87123	-4.56189
Fam117b	0.220186	5.52174	1.58419	0.14655	0.87123	-4.82767
Nat8f4	0.25758	3.59304	1.58322	0.146771	0.87123	-4.61165
Syf2	0.173186	5.84161	1.58315	0.146786	0.87123	-4.82734
Mid1ip1	0.286013	6.2802	1.58262	0.146907	0.87123	-4.80713
Eif3b	0.189467	7.44607	1.5819	0.147069	0.87123	-4.69422
Tut1	0.204598	4.44939	1.58146	0.147171	0.87123	-4.74861
Aldoc	0.427498	3.3699	1.58123	0.147222	0.87123	-4.57827
Glud1	0.346081	9.26173	1.57973	0.147566	0.87123	-4.5273
Txnrd1	0.549746	7.93733	1.57815	0.147927	0.87123	-4.64549
Galr2	0.517413	0.147631	1.57788	0.147988	0.87123	-4.35686
Rpf1	0.19308	5.04399	1.57694	0.148202	0.87123	-4.81667
Denr	0.19562	5.65893	1.5763	0.14835	0.87123	-4.83858
Gpat4	0.224548	6.60907	1.57628	0.148355	0.87123	-4.78925
Ftl1	0.369126	11.3378	1.57626	0.148359	0.87123	-4.42232
Atp6v0a2	0.195569	6.42307	1.57574	0.148477	0.87123	-4.80547
Hmox1	0.964317	5.72839	1.57531	0.148577	0.87123	-4.8393
Rtfdc1	0.148514	5.87261	1.57513	0.148619	0.87123	-4.83661
Ppia	0.260379	9.15951	1.57433	0.148802	0.87123	-4.54088
Tmem62	0.278781	4.14595	1.57362	0.148967	0.87123	-4.71365
Spns3	0.406466	3.59373	1.5728	0.149154	0.87123	-4.62413
Gde1	0.286648	6.68245	1.57222	0.149288	0.87123	-4.78766
Farsa	0.205661	5.14655	1.57039	0.149713	0.87123	-4.83146
Utp14b	0.343227	2.16831	1.57019	0.149757	0.87123	-4.44785
Actr10	0.190472	5.71121	1.56957	0.149902	0.87123	-4.84675
Phykpl	0.213273	4.34162	1.5686	0.150127	0.87123	-4.74936
Abcc2	0.603766	8.78443	1.56823	0.150212	0.87123	-4.57761
Rabac1	0.297835	7.28033	1.56713	0.150467	0.87123	-4.73097
Jade2	0.206683	5.65439	1.56626	0.150669	0.87123	-4.8513
Aff1	0.180795	6.44166	1.56582	0.150771	0.87123	-4.81648
Rassf7	0.207905	4.49309	1.56541	0.150867	0.87123	-4.77447
Vmn1r-ps128	0.773014	3.00264	1.56525	0.150905	0.87123	-4.54304
Psme3	0.236492	6.56075	1.56358	0.151295	0.87123	-4.80946
9430020K01Rik	0.337447	4.67412	1.56246	0.151556	0.87123	-4.8007
Slc48a1	0.255578	7.52596	1.56227	0.151601	0.87123	-4.7092
Asb8	0.181038	4.75424	1.56212	0.151636	0.87123	-4.80998
Ehmt1	0.159117	5.11207	1.56077	0.151952	0.87123	-4.84156
Eef1e1	0.299806	3.81115	1.56073	0.151961	0.87123	-4.67471
Idh3a	0.306357	7.13615	1.56053	0.152008	0.87123	-4.75522
4930533O14Rik	0.139075	6.007	1.5598	0.152179	0.87123	-4.85117
D5Ertd579e	0.165778	6.54721	1.55829	0.152534	0.87123	-4.81724
Atp6v0a1	0.314951	6.26508	1.55701	0.152835	0.87123	-4.84037
Rplp0	0.268959	9.61763	1.55638	0.152983	0.87123	-4.52897
Epb41l5	0.152197	6.47794	1.55582	0.153115	0.87123	-4.82608
Klhdc4	0.209662	4.70957	1.5557	0.153145	0.87123	-4.81313
Slc25a44	0.214442	5.81187	1.55567	0.153152	0.87123	-4.86279
Elovl7	0.161191	6.34767	1.55516	0.153273	0.87123	-4.83702
Foxo1	0.31097	5.92895	1.55505	0.153298	0.87123	-4.86015
Tnxb	0.2401	5.06769	1.55492	0.153327	0.87123	-4.846
Cpt2	0.371963	7.22988	1.55471	0.153378	0.87123	-4.75187
Ube4a	0.170548	6.41908	1.55366	0.153626	0.87123	-4.83347
Pno1	0.251578	5.22892	1.55343	0.15368	0.87123	-4.85722
Prpf4	0.158446	4.80065	1.55332	0.153706	0.87123	-4.82566
Hipk3	0.193888	6.7502	1.55273	0.153846	0.87123	-4.80548
Gys1	0.207342	5.53569	1.54973	0.154559	0.87123	-4.87142
Syde1	0.167838	4.95231	1.54964	0.15458	0.87123	-4.84404
Gm12390	0.510237	0.675327	1.549	0.154734	0.87123	-4.3898
Dapk1	0.273392	6.30756	1.54873	0.154796	0.87123	-4.84787
Prodh	0.523527	7.75355	1.54863	0.154821	0.87123	-4.70047
Smyd4	0.252101	3.61104	1.54851	0.15485	0.87123	-4.65569
Wdfy3	0.169286	7.40918	1.54838	0.154881	0.87123	-4.73925
Get4	0.221665	5.68757	1.54736	0.155123	0.87123	-4.87492
Kif3c	0.184241	4.52911	1.54725	0.155149	0.87123	-4.80168
Kirrel2	0.603871	-0.511466	1.54633	0.15537	0.87123	-4.37879
Rpl24	0.234013	7.58921	1.54604	0.155439	0.87123	-4.72176
Gabarapl2	0.195415	6.21117	1.54586	0.155482	0.87123	-4.85784
Rwdd1	0.174606	4.99818	1.54213	0.156378	0.87123	-4.85697
Tspan31	0.208865	6.58835	1.54203	0.156401	0.87123	-4.83382
Cul4a	0.151395	6.43172	1.54156	0.156513	0.87123	-4.84755
Noc3l	0.185243	3.94733	1.5401	0.156865	0.87123	-4.72217
Avpi1	0.332959	3.76785	1.53963	0.156979	0.87123	-4.69261
Bag3	0.243444	5.14518	1.53956	0.156996	0.87123	-4.87006
Rpl10a	0.263221	8.06006	1.53949	0.157013	0.87123	-4.67885
BC048403	0.328255	3.14203	1.53895	0.157143	0.87123	-4.5923
Polrmt	0.197291	5.48952	1.53731	0.15754	0.87123	-4.8863
Hipk1	0.172867	6.90605	1.53512	0.15807	0.87123	-4.81145
Dnah10	0.747198	-0.370726	1.53502	0.158094	0.87123	-4.38667
Rps25	0.244191	7.34062	1.53485	0.158135	0.87123	-4.76344
Vps16	0.233158	5.19925	1.53432	0.158263	0.87123	-4.87958
Gtf2f1	0.197096	5.51418	1.53395	0.158354	0.87123	-4.89086
Dclre1b	0.308412	3.72461	1.53331	0.15851	0.87123	-4.69276
Urb1	0.242192	3.51975	1.53294	0.1586	0.87123	-4.65869
Capza2	0.148569	6.93143	1.53286	0.15862	0.87123	-4.81153
Prep	0.165254	5.29832	1.53211	0.158803	0.87123	-4.88703
Meaf6	0.207657	4.40298	1.53027	0.159251	0.87123	-4.80529
Glul	0.482361	9.16958	1.53014	0.159284	0.87123	-4.58988
Selk	0.174354	6.25575	1.5299	0.159342	0.87123	-4.87481
Upf3a	0.152014	4.98672	1.52843	0.159703	0.87123	-4.87312
Eif2b3	0.29409	3.92578	1.52835	0.159721	0.87123	-4.73263
Ipmk	0.253345	6.64568	1.52725	0.159991	0.87123	-4.84687
Slc2a4	0.465276	4.34328	1.52724	0.159993	0.87123	-4.80031
Pdap1	0.199524	6.19714	1.52705	0.160041	0.87123	-4.88213
Crebbp	0.188694	5.38329	1.52577	0.160355	0.87123	-4.89797
Adam28	0.801733	-1.24437	1.52551	0.160418	0.87123	-4.3979
Ldah	0.210692	4.69985	1.52526	0.160479	0.87123	-4.84972
Dlx6	0.425983	0.28958	1.52497	0.16055	0.87123	-4.40061
Sharpin	0.153097	5.28133	1.52404	0.16078	0.87123	-4.89637
Mettl20	0.194401	3.68102	1.52298	0.161042	0.87123	-4.6975
Plcb4	0.294281	3.88322	1.52291	0.161059	0.87123	-4.73194
Etnk1	0.258512	7.47213	1.52264	0.161126	0.87123	-4.76315
Rcc1	0.254528	4.32523	1.52237	0.161193	0.87123	-4.80358
Cpt1b	0.429661	4.18034	1.52206	0.161268	0.87123	-4.78173
Fads3	0.210315	7.25447	1.52132	0.16145	0.87123	-4.78969
Rbm14	0.172553	5.01346	1.52046	0.161665	0.87123	-4.88503
Gm14324	0.420297	0.182767	1.52039	0.161682	0.87123	-4.40234
Ubxn2a	0.277557	6.0837	1.51991	0.1618	0.87123	-4.89728
Osr2	0.28601	2.66305	1.51983	0.161821	0.87123	-4.55018
Ugp2	0.246847	7.2837	1.51901	0.162025	0.87123	-4.78914
Ip6k2	0.277328	5.87096	1.51835	0.162188	0.87123	-4.90786
Atic	0.167547	5.51765	1.51783	0.162315	0.87123	-4.91098
Hdgf	0.252924	7.74989	1.5162	0.162723	0.87123	-4.73951
Cidec	0.79472	-0.527947	1.51605	0.162759	0.87123	-4.39983
Chd2	0.190249	6.08349	1.51603	0.162765	0.87123	-4.9021
Dennd1b	0.145804	4.83186	1.5158	0.162821	0.87123	-4.87522
Ctif	0.170289	4.29307	1.51576	0.162832	0.87123	-4.80674
Tmem30c	0.629135	-0.522592	1.51576	0.162832	0.87123	-4.40004
Tagln3	0.520582	-0.822617	1.51461	0.163118	0.87123	-4.40138
Grin2a	0.554437	0.181144	1.5144	0.163172	0.87123	-4.40698
Eef2	0.288631	11.1554	1.51307	0.163503	0.87123	-4.49294
Bre	0.142014	5.3499	1.51175	0.163833	0.87123	-4.91423
Slc35f2	0.290177	4.12084	1.51172	0.163841	0.87123	-4.78468
Ldlrap1	0.16879	5.07595	1.51137	0.163928	0.87123	-4.90072
Vps33a	0.159607	5.85937	1.5112	0.163971	0.87123	-4.91708
Arhgef5	0.252268	6.61446	1.51104	0.16401	0.87123	-4.86964
Shank3	0.241605	5.04606	1.51054	0.164137	0.87123	-4.89969
Scd2	0.483384	7.24105	1.50968	0.164353	0.87123	-4.80527
Ccl25	0.258771	2.7562	1.50939	0.164426	0.87123	-4.57266
Nol6	0.174767	5.59936	1.50937	0.164431	0.87123	-4.92236
Ppp1r15a	0.540013	4.23429	1.50911	0.164495	0.87123	-4.80576
Rtf1	0.142024	5.72653	1.50855	0.164637	0.87123	-4.92293
Dazap2	0.212771	8.18455	1.50766	0.164861	0.87123	-4.70338
Cds2	0.213769	7.23223	1.5075	0.164901	0.87123	-4.8089
Acat2	0.400609	6.60251	1.50737	0.164934	0.87123	-4.87523
Exosc3	0.184545	4.40261	1.50729	0.164953	0.87123	-4.83318
Cdc37l1	0.257662	5.48011	1.50644	0.165169	0.87123	-4.92449
Slc6a13	0.276352	6.61045	1.5063	0.165203	0.87123	-4.87581
Tmem167	0.136664	5.12652	1.50602	0.165274	0.87123	-4.91058
Napa	0.170423	6.72062	1.50591	0.165302	0.87123	-4.86596
Mcts2	0.379655	2.1144	1.50445	0.165672	0.87123	-4.51044
Mtrr	0.188737	3.95325	1.50366	0.165872	0.87123	-4.7666
Ap1g2	0.229507	4.62548	1.50361	0.165885	0.87123	-4.86744
Mapk1ip1l	0.14863	6.05795	1.50349	0.165915	0.87123	-4.91888
Foxred1	0.243366	5.20488	1.50281	0.166085	0.87123	-4.91892
Syvn1	0.22533	5.58894	1.50233	0.166209	0.87123	-4.93101
Tamm41	0.273306	3.8243	1.50212	0.16626	0.87123	-4.74646
Swi5	0.267532	6.7205	1.50196	0.166301	0.87123	-4.87078
Ddx28	0.236527	3.70501	1.50109	0.166522	0.87123	-4.72717
Eif4g1	0.242937	8.83786	1.50089	0.166574	0.87123	-4.64972
Ssr4	0.218225	5.9844	1.49954	0.166918	0.87123	-4.92713
Eef1b2	0.208242	7.18565	1.49864	0.167147	0.87123	-4.82486
Psmb4	0.235763	7.24627	1.49846	0.167192	0.87123	-4.81814
Vps53	0.188914	5.74215	1.49829	0.167235	0.87123	-4.93542
Gtf2f2	0.238109	3.57902	1.49822	0.167254	0.87123	-4.70889
Agpat3	0.292653	8.34895	1.4979	0.167336	0.87123	-4.69823
Smu1	0.150088	5.67642	1.49688	0.167595	0.87123	-4.93778
Stim1	0.29202	4.75533	1.49684	0.167605	0.87123	-4.89067
Acss3	0.296321	4.43162	1.49642	0.167713	0.87123	-4.85043
Fam103a1	0.157721	5.89756	1.49587	0.167853	0.87123	-4.9348
Rpl23	0.240367	7.9702	1.49412	0.168301	0.87123	-4.74144
Ache	0.211157	3.36736	1.49406	0.168317	0.87123	-4.67817
Pfas	0.135585	4.97841	1.49374	0.1684	0.87123	-4.91519
Ctdp1	0.265336	4.29714	1.49343	0.168479	0.87123	-4.83426
D130043K22Rik	0.555374	0.691333	1.49337	0.168495	0.87123	-4.43723
Adrm1	0.295396	6.71837	1.49297	0.168597	0.87123	-4.88191
BC024978	0.238724	3.60897	1.49267	0.168675	0.87123	-4.72041
Nfe2l2	0.165678	6.71925	1.49267	0.168676	0.87123	-4.8822
Atp6v0e	0.222161	6.83398	1.49237	0.168753	0.87123	-4.87101
Nt5dc3	0.297349	3.95205	1.49224	0.168786	0.87123	-4.77988
Pafah2	0.269581	6.83048	1.49212	0.168816	0.87123	-4.87166
Eif3i	0.204391	6.40829	1.49207	0.16883	0.87123	-4.9104
Zfp185	0.386135	3.82387	1.49163	0.168941	0.87123	-4.75868
Rpl7	0.222631	8.52058	1.49133	0.169019	0.87123	-4.68922
Gm5601	0.822803	1.51873	1.49127	0.169036	0.87123	-4.47941
Glb1l2	0.192071	6.94096	1.49037	0.169266	0.87123	-4.86214
Zfp91	0.171786	7.12819	1.49017	0.169319	0.87123	-4.8416
Slc52a3	0.236012	4.88375	1.49005	0.169349	0.87123	-4.91168
Atg2b	0.148671	5.37925	1.4899	0.169389	0.87123	-4.94217
Gm9780	0.723278	0.474387	1.48955	0.169478	0.87123	-4.43342
Cluh	0.259851	7.65489	1.48939	0.169519	0.87123	-4.78182
Ddx21	0.24414	6.12935	1.48931	0.169541	0.87123	-4.93258
Shmt1	0.228272	5.88137	1.48912	0.16959	0.87123	-4.94361
Nf1	0.199872	5.3113	1.48871	0.169694	0.87123	-4.9412
Drg1	0.145745	5.65048	1.48779	0.169933	0.87123	-4.94906
Cabp7	0.619268	-0.617557	1.48741	0.170032	0.87123	-4.41925
Fam149b	0.217495	5.23421	1.48715	0.170099	0.87123	-4.93968
Sfxn2	0.250821	5.60805	1.48684	0.170179	0.87123	-4.95015
Ctsd	0.297036	9.94036	1.48633	0.170312	0.87123	-4.58393
Eif5b	0.174803	7.23245	1.48628	0.170323	0.87123	-4.83429
Emc1	0.173556	4.9481	1.48613	0.170363	0.87123	-4.92209
Ccdc174	0.168726	3.92275	1.48521	0.170602	0.87123	-4.78316
Pafah1b2	0.127275	6.05872	1.48384	0.170958	0.87123	-4.94295
Pi4k2a	0.210753	5.86567	1.48226	0.171369	0.87123	-4.9525
Scn3b	0.480066	-0.204891	1.48176	0.1715	0.87123	-4.42599
Cnbp	0.199535	7.71884	1.48133	0.171612	0.87123	-4.78403
Phkg2	0.192111	4.79187	1.48121	0.171642	0.87123	-4.91347
Iars2	0.172055	6.88291	1.47867	0.172305	0.87123	-4.88243
Pom121	0.16076	4.85755	1.47814	0.172445	0.87123	-4.92372
Cyyr1	0.22516	4.52536	1.47792	0.172504	0.87123	-4.88568
Mrpl23-ps1	0.20581	4.66645	1.47727	0.172673	0.87123	-4.90434
Slc35b1	0.24402	5.22238	1.47693	0.172762	0.87123	-4.95155
Nars	0.28211	7.26466	1.4767	0.172823	0.87123	-4.84199
Asb6	0.178154	4.58539	1.4761	0.172979	0.87123	-4.89576
Ppp2r2c	0.372757	1.12713	1.47596	0.173018	0.87123	-4.4712
Zfyve21	0.227995	5.43518	1.47469	0.173351	0.87123	-4.96242
Ap2a1	0.12705	6.17607	1.47462	0.173368	0.87123	-4.94784
Mrps25	0.161495	5.50122	1.47421	0.173477	0.87123	-4.96443
Rorb	0.428705	-0.209101	1.47374	0.173601	0.87123	-4.43172
Efhd1	0.191534	6.14747	1.4727	0.173875	0.87123	-4.95183
Ccdc94	0.189478	3.19861	1.47244	0.173944	0.87123	-4.67531
Fgd3	0.508955	4.42942	1.47217	0.174016	0.87123	-4.87925
Rplp2	0.230011	6.79876	1.47186	0.174096	0.87123	-4.89934
Prpf19	0.132801	6.43894	1.47001	0.174588	0.87123	-4.93475
Psmc1	0.205482	7.08279	1.46951	0.174718	0.87123	-4.87147
Oxsr1	0.187094	5.84014	1.46915	0.174816	0.87123	-4.96925
Efcab2	0.337385	3.70872	1.46901	0.174853	0.87123	-4.76497
Rps3	0.22606	8.57871	1.46776	0.175183	0.87123	-4.71037
Nacad	0.433717	0.575325	1.46574	0.175721	0.87123	-4.45599
Ano3	0.626951	1.91374	1.46492	0.17594	0.87123	-4.53274
Klk1b22	0.629635	-1.16954	1.46486	0.175956	0.87123	-4.43416
Aars	0.254674	7.03752	1.46379	0.176241	0.87123	-4.88336
Fgfr2	0.279923	4.1588	1.46335	0.176359	0.87123	-4.84829
Lancl3	0.372216	0.978213	1.46331	0.176369	0.87123	-4.47483
Gnptg	0.242407	6.26243	1.46256	0.176571	0.87123	-4.9569
Mlxip	0.263832	5.30901	1.46005	0.177242	0.87123	-4.97606
Cxcr2	0.415556	1.72686	1.45975	0.177323	0.87123	-4.52325
1110038F14Rik	0.16404	3.89992	1.45938	0.177421	0.87123	-4.80938
Ddx20	0.196181	3.97257	1.45902	0.177518	0.87123	-4.8223
Usp25	0.175702	5.89883	1.45881	0.177576	0.87123	-4.98002
Zdhhc3	0.125123	6.10751	1.4585	0.177659	0.87123	-4.97125
Chmp6	0.248625	6.05958	1.45779	0.17785	0.87123	-4.9746
Abr	0.137413	6.20863	1.45738	0.17796	0.87123	-4.96673
Prpf3	0.148616	4.25564	1.45726	0.177992	0.87123	-4.87087
Mettl18	0.342961	2.03628	1.45563	0.178433	0.87123	-4.55217
Rcbtb2	0.141531	4.98371	1.45561	0.178438	0.87123	-4.96192
2700029M09Rik	0.186519	4.0399	1.45551	0.178463	0.87123	-4.83782
Med25	0.155001	6.39395	1.45509	0.178578	0.87123	-4.95638
Eef1a1	0.302937	12.1524	1.45493	0.178621	0.87123	-4.51053
Vps41	0.145653	6.33616	1.45475	0.17867	0.87123	-4.96116
Opa3	0.237079	6.16138	1.45451	0.178734	0.87123	-4.97306
Adrb1	0.396541	1.3725	1.45367	0.178962	0.87123	-4.50506
A4galt	0.237795	5.11088	1.4536	0.17898	0.87123	-4.97352
Actr1b	0.177591	7.14703	1.45306	0.179126	0.87123	-4.88358
Cmpk1	0.213138	6.81929	1.45295	0.179157	0.87123	-4.91986
Mtdh	0.205196	6.8848	1.45288	0.179174	0.87123	-4.91308
Rps11	0.191798	7.87615	1.45221	0.179356	0.87123	-4.8002
Ovgp1	0.632935	1.23216	1.45199	0.179417	0.87123	-4.49823
Fbxo38	0.143607	5.43865	1.45184	0.179457	0.87123	-4.99027
Slc26a8	0.770136	-0.418671	1.45178	0.179473	0.87123	-4.44483
Dus4l	0.247005	2.15859	1.45173	0.179487	0.87123	-4.56718
Amotl2	0.444381	6.66422	1.45091	0.179709	0.87123	-4.93777
Dda1	0.15441	5.44067	1.45044	0.179838	0.87123	-4.99202
Fam53a	0.204619	4.57871	1.44968	0.180043	0.87123	-4.92653
Naca	0.2105	7.73677	1.44917	0.180184	0.87123	-4.8194
Lypd6b	0.301946	2.06623	1.44816	0.180458	0.87123	-4.56217
Bin3	0.166591	4.44827	1.44799	0.180503	0.87123	-4.91074
Agbl3	0.22001	3.70754	1.4465	0.180911	0.87123	-4.79055
Wdr83	0.17103	4.53318	1.4464	0.180937	0.87123	-4.92439
Golph3l	0.131391	5.03302	1.44625	0.180978	0.87123	-4.97697
Slc29a1	0.145187	5.69307	1.44619	0.180995	0.87123	-4.99945
Hcn1	0.520517	-0.458595	1.44614	0.181008	0.87123	-4.44829
Pop7	0.241465	3.12241	1.44552	0.181178	0.87123	-4.69302
Slc25a29	0.390913	2.27841	1.44472	0.181396	0.87123	-4.58597
Trim43b	0.718688	-1.15528	1.4446	0.18143	0.87123	-4.44639
Ttc4	0.132114	4.86611	1.44456	0.181442	0.87123	-4.96503
Fam184a	0.362654	3.49042	1.44419	0.181542	0.87123	-4.75513
Tpcn1	0.171721	7.42772	1.4432	0.181813	0.87123	-4.86226
Myl12a	0.156814	7.43153	1.44281	0.181921	0.87123	-4.86227
Gtf2h1	0.189811	5.65664	1.4428	0.181924	0.87123	-5.00377
Pak6	0.364095	4.20958	1.44269	0.181954	0.87123	-4.88074
Cd320	0.265262	4.27548	1.44244	0.182021	0.87123	-4.89142
Eral1	0.168949	4.27431	1.4423	0.182061	0.87123	-4.89141
S100a8	0.777103	-1.15091	1.44204	0.182132	0.87123	-4.44794
Abcc10	0.207269	4.71063	1.44166	0.182237	0.87123	-4.95221
2310034G01Rik	0.431244	-0.244391	1.44023	0.182631	0.87123	-4.45518
Fsbp	0.396077	1.12422	1.44022	0.182632	0.87123	-4.50251
Kcns1	0.783716	-0.424597	1.43849	0.183111	0.87123	-4.45392
Arf1	0.20324	8.53022	1.4382	0.183191	0.87123	-4.74804
Dnajc24	0.229249	2.72356	1.43787	0.183283	0.87123	-4.64452
Fam173b	0.231381	3.99219	1.43775	0.183315	0.87123	-4.85033
Txndc17	0.305828	6.48572	1.4367	0.183604	0.87123	-4.97088
Tubb2a	0.458	6.1047	1.4367	0.183605	0.87123	-4.99766
Bap1	0.154037	6.3621	1.43639	0.183691	0.87123	-4.98128
Apoo-ps	2.00151	-1.63079	1.43573	0.183875	0.87123	-4.45332
Arl2bp	0.131492	5.54891	1.43571	0.183877	0.87123	-5.01173
Bfar	0.128313	5.37131	1.43564	0.183897	0.87123	-5.00776
Cyb5b	0.319742	8.57384	1.43507	0.184057	0.87123	-4.74732
Ddx54	0.159807	6.22972	1.43498	0.184082	0.87123	-4.99226
4930523C07Rik	0.369712	4.38516	1.43494	0.184092	0.87123	-4.91698
Cwc15	0.159169	5.49291	1.43443	0.184233	0.87123	-5.01246
Osbpl2	0.180911	5.81099	1.43435	0.184257	0.87123	-5.01202
Eif1ad	0.240616	4.96764	1.43432	0.184265	0.87123	-4.98617
Acot7	0.181458	4.30749	1.43399	0.184355	0.87123	-4.90632
Adgrf5	0.251357	6.77571	1.43353	0.184483	0.87123	-4.9474
Gm4962	0.584091	-0.353451	1.43318	0.184581	0.87123	-4.45851
Ints3	0.179034	5.54172	1.43281	0.184685	0.87123	-5.01514
Usp33	0.145451	6.04846	1.43278	0.184693	0.87123	-5.00527
Fbl	0.152262	5.55211	1.43276	0.184698	0.87123	-5.01532
Psmd5	0.201702	5.67025	1.43168	0.184997	0.87123	-5.0171
Gm10644	0.399033	1.16931	1.43019	0.185414	0.87123	-4.51387
Pdcd6ip	0.168729	7.59926	1.42892	0.185768	0.87123	-4.85864
Usp16	0.149783	5.62101	1.42826	0.185952	0.87123	-5.02121
Ykt6	0.187233	6.66097	1.42817	0.185976	0.87123	-4.96512
Slc13a3	0.558409	9.43872	1.42795	0.186039	0.87123	-4.68067
Wscd2	0.39822	2.46569	1.4276	0.186136	0.87123	-4.62359
Coro2a	0.416476	3.76177	1.4272	0.18625	0.87123	-4.82213
Sgk2	0.391825	6.81455	1.42699	0.186308	0.87123	-4.95112
Ccdc25	0.15833	4.71375	1.42687	0.186342	0.87123	-4.97013
Polr2a	0.169427	6.9342	1.4267	0.186389	0.87123	-4.9387
Dcun1d1	0.148006	5.51914	1.42653	0.186437	0.87123	-5.02233
Dab1	0.492378	2.13829	1.42634	0.18649	0.87123	-4.59031
Ppp2r3a	0.30587	6.95639	1.42555	0.186711	0.87123	-4.93757
Gm4956	0.361916	2.54616	1.42549	0.186728	0.87123	-4.6352
Gja8	0.705875	-0.610623	1.4249	0.186894	0.87123	-4.46107
Wfdc2	0.29663	6.98212	1.424	0.187149	0.87123	-4.93653
Mbip	0.232813	3.10693	1.42382	0.187199	0.87123	-4.71414
B230307C23Rik	0.402054	1.07663	1.42377	0.187212	0.87123	-4.51416
Susd1	0.426687	4.07581	1.42355	0.187273	0.87123	-4.88095
Ube2n	0.143974	6.34634	1.42269	0.187516	0.87123	-4.99875
Fmo2	0.434042	8.71849	1.42243	0.187589	0.87123	-4.74756
Snca	0.425749	1.07467	1.42236	0.187608	0.87123	-4.51527
Slc25a38	0.243234	4.66528	1.42165	0.187808	0.87123	-4.97059
Tcta	0.162435	5.25636	1.42157	0.187832	0.87123	-5.01998
Ptbp2	0.312913	4.82041	1.42113	0.187956	0.87123	-4.9884
Ccbl2	0.338263	5.18041	1.42085	0.188036	0.87123	-5.01688
Mum1	0.153499	5.09882	1.42074	0.188066	0.87123	-5.01212
Snrpb	0.163244	6.73789	1.42009	0.188251	0.87123	-4.96714
Phf7	0.219904	3.70421	1.41985	0.188319	0.87123	-4.82018
Ak6	0.157582	5.61758	1.41912	0.188525	0.87123	-5.03213
Nhp2l1	0.138623	5.49463	1.41865	0.188657	0.87123	-5.03136
6430548M08Rik	0.210329	4.22068	1.41745	0.188997	0.87123	-4.91194
Rilp	0.384749	3.84028	1.41741	0.189008	0.87123	-4.84715
Rpl21	0.228953	7.90742	1.41694	0.189141	0.87123	-4.83695
E130309D02Rik	0.201775	4.61153	1.41687	0.189164	0.87123	-4.96953
Churc1	0.183621	4.88116	1.41675	0.189195	0.87123	-4.99952
Hspa9	0.352791	9.4355	1.41669	0.189213	0.87123	-4.69284
Gm38392	2.5596	-0.582577	1.4166	0.18924	0.87123	-4.46687
Fgl1	0.382525	1.00763	1.41644	0.189285	0.87123	-4.51663
Rbm27	0.15799	4.79754	1.41616	0.189365	0.87123	-4.99193
Cpsf3l	0.161079	4.81376	1.41605	0.189394	0.87123	-4.99374
Zfp574	0.138517	4.51955	1.41558	0.189528	0.87123	-4.9589
Rps9	0.198967	8.23366	1.41534	0.189598	0.87123	-4.80341
Fam192a	0.133233	5.09171	1.4151	0.189666	0.87123	-5.01835
Pdxk	0.211685	7.682	1.41495	0.189707	0.87123	-4.86498
Mbd3	0.207986	6.85211	1.4145	0.189837	0.87123	-4.96187
Aqp6	0.273171	5.94207	1.41435	0.189877	0.87123	-5.0319
Exosc1	0.226955	3.46305	1.41431	0.189889	0.87123	-4.78365
Serp1	0.235054	7.83554	1.41422	0.189916	0.87123	-4.84816
Asap2	0.203138	4.33387	1.41386	0.190018	0.87123	-4.93389
Plpp1	0.183294	5.82149	1.41381	0.190031	0.87123	-5.03633
Tgm4	0.512807	-0.618694	1.41375	0.190051	0.87123	-4.46836
2810474O19Rik	0.152851	5.89424	1.41334	0.190168	0.87123	-5.03476
Zbed5	0.353283	1.45744	1.41311	0.190233	0.87123	-4.54735
Dnttip2	0.131183	4.93585	1.41293	0.190284	0.87123	-5.00897
Tmem30b	0.296637	4.71309	1.41156	0.190675	0.87123	-4.98813
March5	0.16255	6.19359	1.41102	0.190829	0.87123	-5.02313
Cachd1	0.175751	5.20859	1.41058	0.190956	0.87123	-5.03063
Daxx	0.144004	4.74773	1.41045	0.190992	0.87123	-4.99336
Rpl19	0.203921	7.93499	1.40987	0.191157	0.87123	-4.84186
Rps16-ps3	0.515993	0.778582	1.40949	0.191268	0.87123	-4.51062
Strbp	0.170657	6.33884	1.40857	0.191531	0.87123	-5.01603
Ttc21b	0.153812	4.05359	1.40855	0.191538	0.87123	-4.89445
Zzz3	0.18717	5.91621	1.40796	0.191707	0.87123	-5.04041
Elovl5	0.133563	6.06139	1.40756	0.19182	0.87123	-5.03463
Gdf15	0.888021	4.33272	1.40751	0.191834	0.87123	-4.94108
Spen	0.149705	6.29614	1.40738	0.191871	0.87123	-5.02051
Phf14	0.157475	5.39971	1.40719	0.191927	0.87123	-5.04264
Zfp503	0.245736	7.27343	1.40718	0.191931	0.87123	-4.92235
Rps26	0.169437	6.7995	1.40687	0.192019	0.87123	-4.97631
Eif4e	0.196187	6.16397	1.40679	0.192042	0.87123	-5.02993
Kcnj8	0.244055	2.31173	1.40603	0.192262	0.87123	-4.62808
Trnp1	0.482827	-0.720355	1.40561	0.192383	0.87123	-4.4726
Mlh1	0.208573	3.96749	1.40519	0.192504	0.87123	-4.88345
Slc25a33	0.381054	3.28875	1.40513	0.192521	0.87123	-4.76382
Dnaja2	0.165822	7.44546	1.40479	0.192617	0.87123	-4.90455
Dsp	0.266088	5.56977	1.40415	0.192804	0.87123	-5.04963
Lyrm1	0.314656	3.20715	1.40329	0.19305	0.87123	-4.75229
Ubxn4	0.185381	7.05399	1.40326	0.193059	0.87123	-4.9526
P4ha2	0.195177	5.08603	1.40324	0.193067	0.87123	-5.03199
Map3k11	0.138062	6.51472	1.40307	0.193114	0.87123	-5.00819
Slc22a5	0.374617	7.83798	1.40232	0.193331	0.87123	-4.86133
Brd1	0.139011	5.88157	1.40185	0.193466	0.87123	-5.04878
Prdm15	0.247774	3.20355	1.40179	0.193483	0.87123	-4.75332
Slc25a51	0.223824	7.32879	1.4013	0.193627	0.87123	-4.92247
Uso1	0.244038	6.62343	1.40101	0.19371	0.87123	-5.00066
Dvl1	0.138991	6.81931	1.40096	0.193724	0.87123	-4.98113
Arl6ip4	0.205293	5.20691	1.40095	0.193727	0.87123	-5.04193
Cry2	0.173364	5.32303	1.40074	0.193789	0.87123	-5.04758
Cdk16	0.14465	6.88881	1.40056	0.193841	0.87123	-4.97421
Rbm28	0.170098	5.39655	1.40022	0.193941	0.87123	-5.05079
Usp36	0.190619	4.96524	1.39984	0.19405	0.87123	-5.02684
Irf2bpl	0.177659	6.59294	1.39853	0.194431	0.87123	-5.00644
Timm23	0.292041	6.83517	1.39795	0.194599	0.87123	-4.98297
Gpd1l	0.180873	6.04842	1.3972	0.194818	0.87123	-5.04755
Flywch1	0.247907	5.58708	1.3971	0.194847	0.87123	-5.05813
Dgcr14	0.184827	4.17794	1.39706	0.194858	0.87123	-4.92847
Cpsf3	0.119635	5.67998	1.39702	0.194869	0.87123	-5.05827
Cs	0.203654	7.89633	1.397	0.194875	0.87123	-4.86069
Alg2	0.152218	5.22573	1.39692	0.194898	0.87123	-5.04769
Wdr75	0.218884	4.26133	1.39639	0.195054	0.87123	-4.94273
Eif5a	0.265048	8.77933	1.39539	0.195344	0.87123	-4.7713
Pds5a	0.135098	6.2721	1.39536	0.195353	0.87123	-5.03635
Traf6	0.223158	5.10022	1.39503	0.195451	0.87123	-5.04263
Eif5	0.201931	8.29557	1.395	0.195458	0.87123	-4.81951
Elk1	0.178788	3.57727	1.39489	0.19549	0.87123	-4.82536
Ccdc47	0.182098	6.76462	1.39447	0.195613	0.87123	-4.9944
Eprs	0.155775	6.87502	1.39177	0.196403	0.87123	-4.9859
Zfp697	0.332422	5.26604	1.39073	0.196708	0.87123	-5.05697
Top1	0.206607	6.66748	1.39001	0.196919	0.87123	-5.00929
Kars	0.14111	6.42958	1.38932	0.197122	0.87123	-5.03149
Kcnt1	0.779828	2.4663	1.38921	0.197156	0.87123	-4.66239
Cbll1	0.161907	3.79685	1.38845	0.19738	0.87123	-4.87207
Ggnbp2	0.14841	6.67473	1.38794	0.197529	0.87123	-5.01101
Adss	0.160208	6.88863	1.38776	0.197582	0.87123	-4.98908
2810403A07Rik	0.354245	6.13442	1.38762	0.197622	0.87123	-5.05424
Mif4gd	0.1837	5.51114	1.3875	0.197659	0.87123	-5.06851
Limch1	0.178076	5.47538	1.38721	0.197744	0.87123	-5.06822
Gm5812	0.661466	0.462338	1.3872	0.197746	0.87123	-4.51435
Eef1g	0.201495	8.12334	1.38711	0.197774	0.87123	-4.84657
Tshz1	0.243196	5.77004	1.38687	0.197843	0.87123	-5.06923
Crk	0.154563	7.32388	1.3866	0.197926	0.87123	-4.93989
Pigh	0.196366	4.06881	1.38599	0.198103	0.87123	-4.92276
Itpk1	0.284429	5.04932	1.38539	0.198282	0.87123	-5.05038
Taz	0.171975	5.5381	1.38503	0.198389	0.87123	-5.07183
Slc25a37	0.150621	5.52462	1.38493	0.198417	0.87123	-5.07174
Gtpbp1	0.119574	5.476	1.38461	0.198512	0.87123	-5.07129
Rab11b	0.144283	6.99816	1.3842	0.198634	0.87123	-4.98097
Mturn	0.268764	6.77681	1.38398	0.198698	0.87123	-5.0053
Zfp598	0.200672	6.02604	1.38363	0.198802	0.87123	-5.06463
Mapk1ip1	0.213783	3.71843	1.38343	0.198861	0.87123	-4.86352
Gm28036	0.406877	2.26055	1.38247	0.199146	0.87123	-4.64574
1700020L24Rik	0.358588	0.25526	1.38139	0.199467	0.87123	-4.51088
Cpeb4	0.198867	6.93322	1.38088	0.199617	0.87123	-4.99212
Psmd12	0.208292	6.0264	1.38006	0.199862	0.87123	-5.06879
Rras2	0.384289	5.25377	1.37925	0.200102	0.87123	-5.06983
Borcs5	0.255002	3.27563	1.37829	0.200389	0.87123	-4.79058
Lyrm7	0.315095	1.77091	1.37782	0.20053	0.87123	-4.60352
Bmp6	0.295472	6.6039	1.37758	0.200601	0.87123	-5.0298
Ubxn1	0.191911	6.84434	1.3766	0.200893	0.87123	-5.00672
RP23-41B18.5	0.590522	0.247984	1.37633	0.200975	0.87123	-4.51443
BC021614	0.590522	0.247984	1.37633	0.200975	0.87123	-4.51443
Cr1l	0.128233	5.93774	1.37632	0.200978	0.87123	-5.0769
Gxylt1	0.206248	4.96572	1.37625	0.200998	0.87123	-5.05448
Spag7	0.145667	5.22495	1.37623	0.201005	0.87123	-5.07193
Rdh11	0.377412	4.52113	1.3757	0.201162	0.87123	-5.00543
Brd4	0.157787	6.39191	1.37546	0.201234	0.87123	-5.05074
Exosc2	0.23989	4.19585	1.37451	0.20152	0.87123	-4.95718
Cstf3	0.168144	4.35678	1.3742	0.201611	0.87123	-4.98313
Phf3	0.142308	6.39208	1.37358	0.201798	0.87123	-5.05292
Mtap	0.120808	4.94702	1.37345	0.201836	0.87123	-5.05621
Chmp1b	0.147978	5.6024	1.37335	0.201866	0.87123	-5.08612
Trmt1	0.160055	5.7729	1.37245	0.202136	0.87123	-5.08608
Plekhm1	0.147261	5.63609	1.37102	0.202567	0.87123	-5.08895
Siglech	0.413133	0.33708	1.37097	0.202583	0.87123	-4.52182
Vprbp	0.154681	5.05017	1.37091	0.202601	0.87123	-5.06734
Cabyr	0.355976	0.503522	1.37079	0.202636	0.87123	-4.52891
Utp6	0.165108	5.66353	1.37047	0.202735	0.87123	-5.08956
Gm9531	0.626709	2.52761	1.37022	0.202808	0.87123	-4.68882
Glce	0.230593	3.97206	1.37015	0.20283	0.87123	-4.92384
4931406B18Rik	0.706352	-0.90893	1.37001	0.202872	0.87123	-4.49311
Dpep1	0.276178	6.37946	1.36968	0.202971	0.87123	-5.05844
Eif1ax	0.184639	6.16792	1.36912	0.20314	0.87123	-5.07387
Zfp410	0.137848	4.44894	1.36865	0.203281	0.87123	-5.00326
Cfl2	0.170255	6.23484	1.36862	0.203291	0.87123	-5.07014
Mapk8	0.230887	4.44968	1.36795	0.203493	0.87123	-5.00418
Kcnc3	0.162758	4.9035	1.36769	0.203572	0.87123	-5.05903
Unc45a	0.122041	5.4766	1.36744	0.203647	0.87123	-5.09139
Psmd14	0.1621	5.47315	1.3668	0.203841	0.87123	-5.09206
Tmcc3	0.27916	6.04815	1.36644	0.203951	0.87123	-5.08358
Gtf2ird2	0.201371	3.6318	1.36613	0.204044	0.87123	-4.86686
Npy1r	0.656167	1.27659	1.36544	0.204254	0.87123	-4.57717
Dhx32	0.183753	5.6215	1.36502	0.20438	0.87123	-5.0959
Slc25a27	0.326771	2.5937	1.36447	0.204548	0.87123	-4.70295
Rnf7	0.203587	5.62221	1.36434	0.204587	0.87123	-5.0967
Grhl2	0.22325	3.1615	1.36424	0.204617	0.87123	-4.78648
Ddx18	0.168375	4.88245	1.36408	0.204667	0.87123	-5.06125
Plpp3	0.192101	6.50984	1.36404	0.204679	0.87123	-5.05406
Gm42785	0.183309	3.89807	1.36328	0.204909	0.87123	-4.91834
Ftsj3	0.186121	5.49637	1.3631	0.204962	0.87123	-5.09681
Tfdp2	0.160501	5.43566	1.36279	0.205057	0.87123	-5.0958
Dctn1	0.135858	7.3104	1.36254	0.205135	0.87123	-4.96884
Ralgapb	0.152337	6.4302	1.36234	0.205194	0.87123	-5.06278
Micall1	0.215105	6.14527	1.36159	0.205423	0.87123	-5.08395
Snx4	0.152664	5.83171	1.36125	0.205525	0.87123	-5.09786
Mcfd2	0.250198	7.33496	1.36084	0.205651	0.87123	-4.96777
Borcs8	0.143855	4.15098	1.36036	0.205798	0.87123	-4.96573
Dtnbp1	0.281195	6.08975	1.36026	0.205828	0.87123	-5.08857
Eng	0.149662	7.29034	1.35971	0.205996	0.87123	-4.97448
Orc2	0.250022	4.38955	1.35897	0.206223	0.87123	-5.0055
Pard3	0.146396	5.71354	1.35876	0.206287	0.87123	-5.10279
Shroom2	0.172654	4.54754	1.35865	0.20632	0.87123	-5.02862
Nubp2	0.165963	5.16657	1.35782	0.206575	0.87123	-5.09009
Jmjd6	0.193304	4.86347	1.35769	0.206614	0.87123	-5.0668
Prmt1	0.202731	5.72	1.35731	0.206731	0.87123	-5.10441
Slc43a3	0.308633	5.91657	1.35721	0.206761	0.87123	-5.0999
Sntg1	0.809818	-0.076024	1.35671	0.206914	0.87123	-4.51816
Kat8	0.199992	3.91307	1.35634	0.207029	0.87123	-4.92875
Xpnpep1	0.243343	7.1807	1.35589	0.207165	0.87123	-4.99195
Urgcp	0.171957	5.91743	1.3558	0.207194	0.87123	-5.1015
2810428I15Rik	0.234463	4.82923	1.35503	0.207428	0.87123	-5.06643
Onecut3	0.554921	-0.642768	1.3545	0.207592	0.87123	-4.50658
Als2	0.193432	5.82975	1.35357	0.207877	0.87123	-5.10682
Pkd2l2	0.263102	3.22109	1.35341	0.207929	0.87123	-4.80786
Hgs	0.137393	6.01416	1.3531	0.208023	0.87123	-5.10073
Nsun2	0.165775	6.31967	1.35279	0.208118	0.87123	-5.0825
March2	0.171017	5.72575	1.35269	0.208149	0.87123	-5.10969
Ankrd33b	0.241378	6.46364	1.35232	0.208262	0.87123	-5.07152
Arf4	0.146045	7.14408	1.35232	0.208264	0.87123	-5.00036
Trim25	0.132743	6.51268	1.35223	0.208292	0.87123	-5.0674
Tpbgl	0.311415	1.41968	1.3516	0.208486	0.87123	-4.59945
Tmem248	0.133781	5.7063	1.35155	0.2085	0.87123	-5.11121
Zfp653	0.3052	3.83573	1.35062	0.208787	0.87123	-4.92112
Xdh	0.38207	6.11642	1.35024	0.208906	0.87123	-5.09871
Ddx56	0.170813	4.90655	1.3501	0.208949	0.87123	-5.0796
Decr2	0.25923	6.02665	1.34939	0.209167	0.87123	-5.10441
Kcnmb1	0.363405	1.58478	1.34869	0.209384	0.87123	-4.61473
Spryd3	0.239533	5.12975	1.34848	0.209449	0.87123	-5.09869
Npy	1.63847	-0.599214	1.34806	0.209579	0.87123	-4.51151
Eif3m	0.158452	6.32477	1.34796	0.209612	0.87123	-5.08768
Zadh2	0.193784	6.22831	1.34794	0.209616	0.87123	-5.09448
Arhgef7	0.127136	6.28249	1.34731	0.209811	0.87123	-5.09146
Hilpda	0.50826	1.27052	1.34705	0.209892	0.87123	-4.59263
Hoxa10	0.12719	5.47051	1.34693	0.209931	0.87123	-5.11504
Hcfc1r1	0.190254	5.09722	1.34664	0.21002	0.87123	-5.09871
Pdcl3	0.124673	5.28245	1.34596	0.21023	0.87123	-5.10985
Cmtr1	0.143962	5.75941	1.34575	0.210296	0.87123	-5.11727
Tpst2	0.144739	4.79373	1.34556	0.210354	0.87123	-5.07358
Tcf23	0.892789	0.682524	1.34493	0.210552	0.87123	-4.55795
Las1l	0.211681	6.26258	1.34478	0.210596	0.87123	-5.09576
Psmd7	0.20005	6.27304	1.34474	0.210611	0.87123	-5.09508
Gtpbp6	0.171601	4.24266	1.34464	0.210641	0.87123	-4.99855
Mt2	0.397337	5.74943	1.34434	0.210733	0.87123	-5.11904
Ccdc73	0.335366	1.21733	1.34431	0.210745	0.87123	-4.59127
Pdzd9	0.491933	-0.66684	1.34407	0.210817	0.87123	-4.51283
Ufd1l	0.233315	5.27959	1.34384	0.210891	0.87123	-5.11217
Pym1	0.169771	3.82314	1.34369	0.210936	0.87123	-4.92645
Mvd	0.29959	5.51469	1.34353	0.210988	0.87123	-5.11975
Itpr1	0.174134	8.12585	1.34283	0.211204	0.87123	-4.89485
Tbc1d2	0.221836	3.24815	1.34209	0.211434	0.87123	-4.82439
Ctla2a	0.234608	3.23887	1.34198	0.211471	0.87123	-4.82292
Dhx16	0.142631	5.76967	1.34187	0.211503	0.87123	-5.12159
Usb1	0.17613	4.14243	1.34176	0.211539	0.87123	-4.98514
Gstcd	0.256478	3.57945	1.34138	0.211656	0.87123	-4.88424
Rapgef5	0.353803	3.74737	1.34106	0.211759	0.87123	-4.91549
Myrip	0.565619	1.6774	1.34086	0.211819	0.87123	-4.62937
Tomm34	0.16328	4.47292	1.3407	0.211871	0.87123	-5.03855
Arhgef37	0.528713	1.39741	1.3405	0.211931	0.87123	-4.60749
Rhbdd2	0.21995	5.56024	1.34042	0.211956	0.87123	-5.12396
Rabl3	0.270995	3.17137	1.3403	0.211995	0.87123	-4.81328
Eif4enif1	0.164451	5.06227	1.34023	0.212018	0.87123	-5.10361
Guca1b	0.402227	0.106733	1.33996	0.212102	0.87123	-4.53615
Bcl7b	0.183053	5.33778	1.33977	0.212162	0.87123	-5.11921
Kpnb1	0.176205	7.50523	1.33886	0.212447	0.87123	-4.97167
Tmem82	0.144779	5.16439	1.33771	0.212806	0.87123	-5.11311
Abhd17c	0.24684	6.76274	1.33755	0.212856	0.87123	-5.05997
Mrpl17	0.195704	5.53099	1.33755	0.212856	0.87123	-5.12689
Snx11	0.201201	4.24796	1.33663	0.213144	0.87123	-5.00838
Pdcd6	0.158579	5.96506	1.33591	0.213373	0.87123	-5.12264
Chac1	0.980711	0.703565	1.33571	0.213434	0.87123	-4.56639
Mfsd4b3	0.228299	4.27982	1.33514	0.213614	0.87123	-5.01522
Wrap53	0.222312	3.62916	1.33509	0.21363	0.87123	-4.90016
Alg5	0.147676	5.18228	1.33505	0.213643	0.87123	-5.1172
Wdr12	0.155613	4.48987	1.33403	0.213965	0.87123	-5.04852
Jtb	0.154724	5.52378	1.33387	0.214015	0.87123	-5.131
Ppme1	0.12527	5.4824	1.33358	0.214107	0.87123	-5.13065
Msto1	0.209869	4.85409	1.33319	0.21423	0.87123	-5.09392
Cotl1	0.167818	7.87308	1.33226	0.214524	0.87123	-4.93503
Slc39a7	0.201588	6.96049	1.33208	0.214581	0.87123	-5.04458
Fbxw2	0.178362	5.59411	1.33147	0.214774	0.87123	-5.13456
Spcs2	0.14915	6.55853	1.33111	0.214884	0.87123	-5.08736
Rprm	0.616979	0.210373	1.33102	0.214915	0.87123	-4.54663
Dtymk	0.136026	4.92743	1.33084	0.214971	0.87123	-5.1035
Wdr43	0.178064	5.03768	1.33063	0.215037	0.87123	-5.11275
Tmed5	0.212223	5.91355	1.33044	0.215098	0.87123	-5.13082
Tardbp	0.168618	7.51387	1.33042	0.215104	0.87123	-4.97996
Nol11	0.175378	4.32367	1.32985	0.215286	0.87123	-5.02816
Smyd5	0.265431	4.18385	1.32971	0.215329	0.87123	-5.00553
Ezr	0.197644	9.07324	1.32942	0.215421	0.87123	-4.81422
Inpp5b	0.264099	6.4742	1.32941	0.215423	0.87123	-5.09678
Rab4a	0.236014	4.49996	1.32924	0.215479	0.87123	-5.05536
Prlr	0.580435	5.6966	1.3291	0.215523	0.87123	-5.13712
Rcl1	0.217995	4.22757	1.32887	0.215595	0.87123	-5.01374
Slc20a2	0.172986	6.10191	1.32736	0.216074	0.87123	-5.12574
Rplp1	0.232314	8.41105	1.32709	0.216161	0.87123	-4.88107
Ncaph2	0.158065	6.62395	1.32702	0.216185	0.87123	-5.08579
Palm3	0.483925	3.44714	1.32616	0.216458	0.87123	-4.8764
R3hdm4	0.127126	6.37712	1.32599	0.216512	0.87123	-5.10877
Gosr2	0.151436	6.55294	1.32598	0.216514	0.87123	-5.0937
Zkscan14	0.227597	3.10912	1.32531	0.216727	0.87123	-4.81851
Dync1i2	0.148719	6.89102	1.32499	0.216829	0.87123	-5.06037
Sephs2	0.341923	8.34219	1.32477	0.216901	0.87123	-4.89082
Pcbp2	0.167819	8.06716	1.32427	0.21706	0.87123	-4.92148
Ptgs1	0.181945	4.52428	1.32392	0.217172	0.87123	-5.06475
Rai2	0.248908	2.66693	1.32333	0.217358	0.87123	-4.75371
4930524J08Rik	0.664798	-1.03798	1.32126	0.218021	0.873007	-4.52097
Coro1c	0.163328	6.43542	1.3211	0.218073	0.873007	-5.10949
Naa50	0.156117	6.63377	1.32107	0.218083	0.873007	-5.09155
Cd300lf	0.515426	1.79879	1.32107	0.218083	0.873007	-4.65789
Selenbp1	0.380076	8.82404	1.32084	0.218156	0.873074	-4.84622
Rpl15	0.154579	7.78315	1.31997	0.218435	0.873404	-4.95899
Kcnk3	0.294381	0.965556	1.31916	0.218696	0.873404	-4.59538
Ccdc97	0.121157	5.33507	1.31894	0.218764	0.873404	-5.1429
Rogdi	0.276243	5.77623	1.31883	0.218802	0.873404	-5.14786
Riok3	0.170552	6.71912	1.31851	0.218905	0.873546	-5.08599
Ccny	0.142162	6.52251	1.31819	0.219006	0.873546	-5.10525
Eif3j1	0.162431	5.53335	1.31757	0.219206	0.873967	-5.14976
Gpr19	0.270322	2.10945	1.31742	0.219255	0.873967	-4.69178
Dgcr6	0.334142	6.13441	1.31667	0.219497	0.873967	-5.1361
B9d2	0.204825	3.65283	1.3166	0.219518	0.873967	-4.92444
Rsl1d1	0.188822	5.53574	1.31654	0.219538	0.873967	-5.15097
Ptbp1	0.186946	7.52993	1.31649	0.219554	0.873967	-4.99333
Banf1	0.149727	5.44552	1.31616	0.219661	0.873967	-5.14967
Exosc5	0.187327	4.87261	1.3159	0.219744	0.873967	-5.11535
Klk1b9	0.441104	-0.0265476	1.31482	0.220092	0.873967	-4.54928
AK010878	0.256624	2.49743	1.31454	0.220183	0.873967	-4.73985
3110009E18Rik	0.585623	0.0247824	1.31441	0.220225	0.873967	-4.55143
Fkrp	0.146205	5.2776	1.31404	0.220342	0.873967	-5.14611
Naa16	0.193229	3.53889	1.31224	0.220927	0.873967	-4.90799
Brix1	0.207097	4.81001	1.31152	0.221159	0.873967	-5.11392
Ppp2r1a	0.142526	7.48819	1.31146	0.22118	0.873967	-5.00396
Slc2a2	0.250944	7.34675	1.3114	0.2212	0.873967	-5.02141
Atp6v1g1	0.238446	7.20624	1.3105	0.221491	0.873967	-5.03962
Hoxa4	0.468163	0.529977	1.31038	0.221528	0.873967	-4.57681
Ryk	0.11747	5.82456	1.31036	0.221536	0.873967	-5.15645
Zfand2a	0.320009	4.24058	1.31011	0.221618	0.873967	-5.03666
Camk2b	0.357297	3.02325	1.30981	0.221714	0.873967	-4.82042
Scrib	0.148859	6.00581	1.30919	0.221915	0.873967	-5.15133
Uchl3	0.19409	4.45929	1.30901	0.221974	0.873967	-5.07209
Gm45105	0.382882	-0.284303	1.30844	0.22216	0.873967	-4.54523
Gm3052	0.215832	2.57745	1.30827	0.222214	0.873967	-4.75641
Smim1	0.247948	5.97398	1.30735	0.222513	0.873967	-5.15477
Psmb2	0.142798	5.51813	1.3069	0.222661	0.873967	-5.16162
Trappc4	0.213978	5.09648	1.3068	0.222693	0.873967	-5.14403
Gm15304	0.554464	-0.300796	1.30669	0.222729	0.873967	-4.54591
Hnrnph2	0.109286	6.39613	1.30635	0.222841	0.873967	-5.12941
Upp1	0.248778	3.39639	1.30633	0.222848	0.873967	-4.88814
Ctbp2	0.166239	5.14586	1.30531	0.22318	0.873967	-5.14883
Arhgap5	0.183398	6.1439	1.30502	0.223276	0.873967	-5.1487
Dusp3	0.124677	6.45903	1.30497	0.22329	0.873967	-5.12566
Ifrd1	0.610037	5.0053	1.3049	0.223314	0.873967	-5.13936
BC030336	0.155702	5.05408	1.3049	0.223316	0.873967	-5.14316
Ubxn6	0.191479	6.09076	1.30484	0.223335	0.873967	-5.15188
Msl3	0.139159	5.3622	1.30481	0.223345	0.873967	-5.15994
Emg1	0.138364	5.3218	1.30369	0.223708	0.873967	-5.15967
Nsrp1	0.144229	4.68453	1.30151	0.224425	0.874678	-5.11093
RP24-156K15.2	0.457783	0.799619	1.3013	0.224494	0.874678	-4.59923
Ugt1a6a	0.338117	4.69632	1.30123	0.224514	0.874678	-5.11265
Eapp	0.128114	4.94219	1.30088	0.224632	0.874678	-5.13867
Gm8730	0.861112	-0.604132	1.30044	0.224776	0.874678	-4.54186
Cdipt	0.144037	6.22815	1.29968	0.225024	0.874678	-5.14934
Gm960	0.586741	-0.952023	1.29964	0.225039	0.874678	-4.53516
Pdk1	0.208623	5.42175	1.29901	0.225245	0.874792	-5.16842
Psmd4	0.171061	6.62928	1.29802	0.225572	0.875503	-5.11782
Pgls	0.200176	5.59786	1.2976	0.225709	0.875503	-5.17303
Snrk	0.130212	6.41283	1.29681	0.22597	0.875503	-5.1387
Ciapin1	0.23267	5.48149	1.29645	0.226088	0.875503	-5.17279
Etf1	0.184429	6.94817	1.29613	0.226194	0.875503	-5.08607
Chchd2	0.312038	8.68218	1.29589	0.226275	0.875503	-4.88607
Ssr1	0.15184	6.80164	1.29491	0.226599	0.875826	-5.10364
Dtwd1	0.286581	2.51993	1.29471	0.226665	0.875826	-4.76195
Deptor	0.171328	7.19007	1.29377	0.226977	0.876623	-5.05999
Ttc1	0.148223	5.04075	1.29269	0.227334	0.876623	-5.15584
Usp47	0.129361	6.87931	1.29225	0.22748	0.876623	-5.09813
Ywhab	0.142145	7.84687	1.29214	0.227515	0.876623	-4.98147
Hspbp1	0.171978	5.09056	1.29177	0.22764	0.876623	-5.1605
Ltc4s	0.307959	2.90546	1.29165	0.22768	0.876623	-4.82011
Ss18	0.11433	5.76952	1.29052	0.228056	0.876623	-5.17996
Thumpd1	0.172164	5.27387	1.29018	0.228167	0.876623	-5.17283
Tdg	0.227939	5.00734	1.29011	0.22819	0.876623	-5.1561
Got2	0.256319	8.39797	1.29006	0.228206	0.876623	-4.92153
Trak1	0.20705	6.99368	1.28992	0.228252	0.876623	-5.08765
Net1	0.181982	7.24254	1.28976	0.228306	0.876623	-5.05798
Gm5380	0.334716	0.286108	1.28945	0.22841	0.876623	-4.58033
Coa5	0.193062	6.95126	1.28805	0.228876	0.876623	-5.09462
Nlrp9b	0.507439	-0.34239	1.28733	0.229116	0.876623	-4.55748
Tbk1	0.134642	5.242	1.28715	0.229176	0.876623	-5.17464
H13	0.148656	7.08622	1.28695	0.229243	0.876623	-5.08006
Pde2a	0.278963	5.56983	1.28639	0.229432	0.876623	-5.18539
Atp6v1h	0.184993	6.75096	1.28623	0.229484	0.876623	-5.11865
Zfp326	0.206185	4.7244	1.28618	0.229501	0.876623	-5.13273
Zcrb1	0.160768	5.00399	1.2859	0.229594	0.876623	-5.16052
Fam187b	0.267568	2.24782	1.28557	0.229705	0.876623	-4.73691
Tacc1	0.249119	6.37777	1.28553	0.229718	0.876623	-5.15418
Apob	0.276609	7.72886	1.28476	0.229975	0.876623	-5.0035
Gem	0.491062	3.33972	1.28475	0.229978	0.876623	-4.9003
Gkap1	0.227332	5.19529	1.28433	0.230122	0.876623	-5.17527
Focad	0.175485	3.47127	1.28398	0.230238	0.876623	-4.92518
Tsr1	0.171785	4.94274	1.28396	0.230245	0.876623	-5.15761
Avil	0.687859	-0.369075	1.28354	0.230385	0.876623	-4.55915
Rimkla	0.456766	0.611537	1.28346	0.230411	0.876623	-4.60185
Rps27a	0.222705	7.40807	1.28337	0.230442	0.876623	-5.04445
Krtcap2	0.153236	4.83969	1.2833	0.230467	0.876623	-5.14853
Arpc5l	0.178904	5.32732	1.28267	0.230676	0.876986	-5.18347
Gm10131	1.87882	0.440221	1.28236	0.230782	0.877175	-4.59323
Exph5	0.197515	3.17204	1.28168	0.23101	0.877542	-4.87383
Armc8	0.1572	4.88783	1.28126	0.231152	0.877542	-5.15555
Dcaf11	0.20012	7.27829	1.28097	0.231247	0.877542	-5.06316
Gclc	0.515772	8.06624	1.2804	0.23144	0.877542	-4.96839
Plk-ps1	0.483391	-0.557348	1.28022	0.231501	0.877542	-4.55585
Gm10031	1.3743	-1.11399	1.27941	0.231773	0.877642	-4.54418
Zmiz1	0.138277	7.20797	1.27938	0.231784	0.877642	-5.07352
Pard6g	0.361972	1.81928	1.27908	0.231883	0.877642	-4.69748
Zfp507	0.174141	4.46248	1.27852	0.232073	0.877855	-5.10621
Rnf11	0.220031	7.11356	1.27829	0.232152	0.877855	-5.08623
Dhx38	0.132474	5.3866	1.27819	0.232185	0.877855	-5.19064
Vdr	0.252734	7.57999	1.27793	0.232273	0.877855	-5.02902
Git1	0.195469	6.35901	1.27787	0.232292	0.877855	-5.16418
Psmd11	0.254451	6.33259	1.27779	0.23232	0.877855	-5.16628
Tma16	0.31098	3.19796	1.27679	0.232657	0.878321	-4.88329
Cul1	0.118028	6.41138	1.27646	0.232771	0.878321	-5.16147
Gmpr2	0.115954	4.46566	1.27628	0.23283	0.878321	-5.10914
Cct2	0.149161	7.33454	1.27626	0.232838	0.878321	-5.06125
Ick	0.249518	4.11598	1.27611	0.232889	0.878321	-5.05264
Ildr1	0.154975	4.69552	1.27594	0.232945	0.878321	-5.1406
E2f6	0.155597	4.21976	1.27462	0.233391	0.878447	-5.07202
Gm20716	0.163142	6.51164	1.27317	0.233885	0.878447	-5.15644
Smpd5	0.465455	0.617229	1.27253	0.234102	0.878447	-4.61052
Mrip-ps	0.495189	1.7643	1.27222	0.234208	0.878447	-4.69831
Slc7a12	0.752088	3.77523	1.2722	0.234212	0.878447	-4.99465
Pitx2	0.407851	1.59803	1.27181	0.234347	0.878447	-4.68346
Vps25	0.161625	6.18641	1.27122	0.234549	0.878447	-5.18388
Arhgef26	0.351467	2.74684	1.27079	0.234695	0.878447	-4.8167
Rpp14	0.195348	4.57784	1.27072	0.234718	0.878447	-5.13116
Sowahb	0.266217	5.0008	1.27067	0.234736	0.878447	-5.17717
Fam45a	0.153953	4.93638	1.27028	0.234867	0.878447	-5.17219
Ndfip2	0.142203	6.32287	1.26998	0.23497	0.878447	-5.17567
Vdac3	0.16414	6.76474	1.26952	0.235125	0.878774	-5.13555
Hadhb	0.271053	7.65928	1.26836	0.235522	0.878786	-5.02951
Atf4	0.351	6.65817	1.26831	0.235538	0.878786	-5.14783
Slc17a1	0.359205	8.77517	1.26819	0.23558	0.878786	-4.90522
Cc2d1b	0.161263	5.47627	1.26812	0.235605	0.878786	-5.20433
Usp32	0.118803	6.09413	1.26805	0.235628	0.878786	-5.19278
Ufm1	0.192592	6.42142	1.26741	0.235848	0.879027	-5.1706
Camta1	0.196095	3.93426	1.26736	0.235863	0.879027	-5.02937
Eif2s2	0.220665	6.86978	1.2664	0.236192	0.879137	-5.12756
Nprl3	0.149623	4.54696	1.26584	0.236384	0.879137	-5.13223
Mtch2	0.181909	6.91446	1.26575	0.236415	0.879137	-5.12326
Csnk1d	0.121983	7.11035	1.26481	0.236738	0.879137	-5.10125
Fam63a	0.216286	6.88256	1.26462	0.236802	0.879137	-5.12807
Pcgf1	0.194407	2.98584	1.26415	0.236965	0.879137	-4.86024
Zbtb32	0.449878	1.46294	1.2631	0.237326	0.879614	-4.67926
Hes7	0.426603	1.17569	1.26267	0.237474	0.879734	-4.65646
Elovl1	0.182092	6.55157	1.2622	0.237635	0.879734	-5.16487
Tmem109	0.120212	6.10257	1.26213	0.237657	0.879734	-5.19886
Eif3k	0.146155	6.09598	1.26152	0.23787	0.879948	-5.1999
Prpf8	0.144208	7.71823	1.26131	0.23794	0.879999	-5.02977
Tprn	0.155882	5.43468	1.26076	0.238131	0.880181	-5.21143
Clpp	0.264972	5.8675	1.26008	0.238365	0.880181	-5.21143
mt-Nd5	0.32145	12.7156	1.25965	0.238514	0.880181	-4.65976
Mapre1	0.120956	6.68918	1.25923	0.238658	0.880181	-5.15465
Ptpn21	0.178413	5.32567	1.2586	0.238877	0.880181	-5.21011
Api5	0.12108	6.53456	1.25801	0.23908	0.880181	-5.17102
Nudt9	0.167021	5.46941	1.25797	0.239095	0.880181	-5.2154
Psma7	0.177921	6.56795	1.25786	0.239131	0.880181	-5.16806
Rcan1	0.250728	6.35333	1.25778	0.239159	0.880181	-5.18676
Rps15	0.213343	7.88852	1.25759	0.239226	0.880181	-5.01315
Aamp	0.199756	7.46535	1.25744	0.239276	0.880181	-5.06518
Ddx51	0.172542	3.95325	1.25743	0.23928	0.880181	-5.04341
Zpr1	0.136585	5.1295	1.25702	0.239421	0.880434	-5.2016
Ap4e1	0.193833	3.93345	1.25666	0.239547	0.880686	-5.04058
Cdc123	0.149435	5.78283	1.25579	0.239846	0.88069	-5.21831
Poln	0.635074	-0.917913	1.25521	0.240048	0.88069	-4.56214
Gmeb1	0.170818	4.00651	1.25426	0.240379	0.88069	-5.0565
Sp2	0.125442	4.27962	1.25362	0.240601	0.88069	-5.10458
Ptpn11	0.118469	6.94177	1.2535	0.240644	0.88069	-5.13341
Gm17615	0.331675	0.606874	1.25294	0.240838	0.88069	-4.62471
2310022A10Rik	0.180437	3.85122	1.25253	0.240981	0.88069	-5.02964
Heatr5b	0.140981	4.99075	1.25246	0.241004	0.88069	-5.19637
Patl1	0.175521	4.93869	1.25243	0.241014	0.88069	-5.192
Six6	0.388971	-0.0266779	1.2523	0.241061	0.88069	-4.59254
Fermt2	0.166399	6.46785	1.25147	0.241348	0.88069	-5.18409
Camkk2	0.201993	4.90523	1.25078	0.241591	0.88069	-5.19074
Nup98	0.153249	5.54737	1.25023	0.24178	0.88069	-5.22521
Cfl1	0.153053	8.5248	1.24966	0.24198	0.88069	-4.94976
Plcg1	0.226161	5.91403	1.24873	0.242305	0.88069	-5.22234
Slx4	0.292827	5.35555	1.24871	0.242313	0.88069	-5.22212
Adipor1	0.158685	7.2467	1.24855	0.242368	0.88069	-5.10199
Ybx3	0.148904	6.03685	1.24733	0.242795	0.88069	-5.21864
Ubr4	0.141043	7.60126	1.24723	0.242831	0.88069	-5.05907
Eif3d	0.139438	6.5354	1.24707	0.242887	0.88069	-5.18286
Preb	0.169933	7.07547	1.24697	0.24292	0.88069	-5.12469
Smc3	0.125778	5.71034	1.24686	0.242959	0.88069	-5.22913
Rusc2	0.363099	5.10901	1.24683	0.242971	0.88069	-5.21143
Rps2-ps10	0.353366	0.616653	1.246	0.243262	0.88069	-4.63053
Tsr3	0.183907	3.93456	1.24505	0.243595	0.88069	-5.05302
Tmem110	0.180639	4.04551	1.2449	0.243648	0.88069	-5.07346
Nop56	0.251803	4.90274	1.24484	0.243668	0.88069	-5.19697
Opcml	0.433901	-0.364302	1.24482	0.243677	0.88069	-4.58443
Dctn3	0.205671	5.51222	1.24447	0.243799	0.88069	-5.23101
Map2k4	0.109604	5.45433	1.24431	0.243855	0.88069	-5.23004
Gne	0.227545	5.24756	1.24428	0.243866	0.88069	-5.2223
Gm20517	0.44915	-0.146264	1.2432	0.244246	0.881111	-4.59371
Prelid1	0.218862	8.00268	1.24278	0.244392	0.88122	-5.0151
Cab39	0.153507	6.60431	1.24259	0.244461	0.88122	-5.18114
Trpm4	0.270384	4.23762	1.24255	0.244476	0.88122	-5.10944
Tmem11	0.167245	5.35918	1.24208	0.24464	0.88122	-5.2295
Gfod1	0.294717	2.10793	1.24041	0.24523	0.881978	-4.76223
Gnmt	0.614062	3.7858	1.24035	0.245251	0.881978	-5.03004
Ywhag	0.184399	6.92371	1.2402	0.245304	0.881978	-5.14982
Krcc1	0.14528	6.08955	1.2399	0.245407	0.882146	-5.22393
Phb2	0.206561	7.64405	1.23944	0.24557	0.882323	-5.06195
Apmap	0.229131	6.47691	1.23867	0.245843	0.882483	-5.19721
Zranb2	0.131065	6.28587	1.23824	0.245995	0.882622	-5.21313
RP23-281F13.1	0.46087	0.587393	1.23744	0.246279	0.882698	-4.63511
Epb41l3	0.166109	5.16649	1.23713	0.246388	0.882698	-5.22558
Snd1	0.137398	6.69292	1.23592	0.246817	0.882698	-5.17952
Ice2	0.154303	3.94521	1.23591	0.24682	0.882698	-5.06458
Usp19	0.132985	7.01911	1.23548	0.246974	0.882698	-5.14369
Hook1	0.175872	6.47452	1.23543	0.246991	0.882698	-5.20092
Card19	0.257939	4.64017	1.23487	0.247191	0.882698	-5.17831
Cops8	0.132777	5.20895	1.23479	0.247218	0.882698	-5.23057
Yars	0.164746	5.48808	1.23469	0.247256	0.882698	-5.2413
Fam72a	0.429776	0.0627355	1.23466	0.247265	0.882698	-4.6086
Rpl7l1	0.142428	6.29419	1.23465	0.247269	0.882698	-5.21642
Mybbp1a	0.223974	6.61944	1.2342	0.24743	0.882865	-5.18873
Gm13033	0.589973	-0.478989	1.23335	0.247731	0.883329	-4.58777
Capn7	0.10642	5.87391	1.23286	0.247908	0.883361	-5.24102
Cog3	0.154601	5.03099	1.23285	0.247911	0.883361	-5.22095
Slc7a11	0.901269	2.145	1.23217	0.248154	0.883664	-4.77389
Pcbp1	0.163129	7.59339	1.23213	0.248167	0.883664	-5.07591
Scaf11	0.138964	6.6725	1.23168	0.248325	0.884024	-5.18616
Eif3c	0.177203	7.68123	1.23132	0.248453	0.884277	-5.06582
Sfxn1	0.353595	7.74029	1.23029	0.248823	0.885005	-5.05961
Nfxl1	0.220225	4.25596	1.23	0.248925	0.885005	-5.12582
Med15	0.196423	5.29983	1.22996	0.248943	0.885005	-5.24037
Gm18294	0.471814	-0.798182	1.22995	0.248943	0.885005	-4.58008
Acnat1	0.29447	4.03273	1.22757	0.249796	0.885133	-5.08937
Gm14443	0.398528	1.39917	1.22723	0.249919	0.885133	-4.70381
Wdr45b	0.121446	5.37208	1.22605	0.250343	0.885133	-5.2474
Slc5a12	0.257017	7.40544	1.22581	0.250428	0.885133	-5.10614
Wbp2	0.185635	7.75579	1.22572	0.250461	0.885133	-5.06245
Tdrkh	0.257285	2.57897	1.22569	0.250472	0.885133	-4.83555
Gpihbp1	0.266906	3.55662	1.22555	0.250522	0.885133	-5.0014
Arhgef10l	0.126436	6.33784	1.22469	0.250829	0.885133	-5.22389
Znhit3	0.21982	2.28509	1.22446	0.250913	0.885133	-4.79769
Rap1gap2	0.218919	5.31071	1.22422	0.250999	0.885133	-5.24704
Mal	0.155889	7.889	1.22414	0.251027	0.885133	-5.04787
Nek3	0.390988	1.53259	1.22404	0.251065	0.885133	-4.71826
1110008P14Rik	0.151232	4.41856	1.22403	0.251066	0.885133	-5.15833
Map3k7	0.11877	5.71243	1.22386	0.25113	0.885133	-5.25415
Adk	0.221034	6.73298	1.22364	0.251207	0.885133	-5.18855
Btf3	0.157275	7.39922	1.22352	0.251252	0.885133	-5.10933
Ccdc115	0.149482	3.93498	1.22286	0.251488	0.885133	-5.07628
Hoxb9	0.271971	5.37868	1.22273	0.251537	0.885133	-5.25122
Rpl30	0.18001	6.98021	1.22192	0.251827	0.885133	-5.16271
Pitpnm2	0.0997661	5.55233	1.22084	0.252216	0.885133	-5.25728
Crybg3	0.269067	4.14701	1.2206	0.252304	0.885133	-5.1171
Rnf14	0.145727	6.61274	1.22057	0.252315	0.885133	-5.204
Angptl6	0.540539	0.29148	1.22026	0.252429	0.885133	-4.63026
Hif3a	0.953167	1.1777	1.22009	0.252488	0.885133	-4.69107
Sf3b3	0.194311	6.2477	1.21992	0.252551	0.885133	-5.23565
Pin1	0.209786	5.13949	1.2198	0.252593	0.885133	-5.24268
Urb2	0.186301	3.68105	1.21965	0.252647	0.885133	-5.0313
Ell2	0.228181	5.78761	1.21953	0.252691	0.885133	-5.25773
Txn1	0.2081	7.69632	1.21933	0.252764	0.885133	-5.07641
Wdr1	0.155593	7.05022	1.21858	0.253037	0.885133	-5.15794
Rpl23a	0.162798	7.66069	1.21781	0.253316	0.885133	-5.08243
Gm12394	0.718484	0.0226629	1.21764	0.253376	0.885133	-4.6183
U2af1l4	0.136672	4.59795	1.21748	0.253433	0.885133	-5.19131
Gak	0.140754	7.06356	1.21747	0.253436	0.885133	-5.1575
Rpl11	0.204591	8.01813	1.21731	0.253496	0.885133	-5.03949
Nipa2	0.139077	5.4766	1.21701	0.253604	0.885133	-5.26018
Gm21969	0.770483	-0.81078	1.21642	0.25382	0.885133	-4.58772
Snx12	0.112323	4.97879	1.21616	0.253912	0.885133	-5.23466
Armc6	0.18986	2.92708	1.21603	0.25396	0.885133	-4.89763
Lypd3	0.80349	-0.69405	1.21584	0.254028	0.885133	-4.59156
Acvr1b	0.132601	6.08582	1.21582	0.254038	0.885133	-5.25019
Acox1	0.342149	10.1751	1.21538	0.254195	0.885133	-4.8374
Ppp1r2	0.185454	6.53895	1.21441	0.254548	0.885133	-5.2177
Gm6211	0.215736	2.62643	1.21422	0.25462	0.885133	-4.85307
Hexim1	0.166868	6.81252	1.214	0.254699	0.885133	-5.19021
Ccdc134	0.238723	3.0095	1.2138	0.254771	0.885133	-4.91343
Sec13	0.170447	5.75602	1.21366	0.254822	0.885133	-5.2646
Anxa7	0.1487	7.53551	1.21358	0.254853	0.885133	-5.10248
Mybl2	0.262507	1.7744	1.21356	0.254858	0.885133	-4.75023
Hsp90aa1	0.344199	8.88697	1.21351	0.254876	0.885133	-4.9488
2610021A01Rik	0.179341	3.10396	1.21283	0.255124	0.885133	-4.93054
4930590J08Rik	0.635975	-0.611094	1.21263	0.255199	0.885133	-4.59616
Tead1	0.18748	6.70372	1.21246	0.255261	0.885133	-5.2035
Arl1	0.131297	6.92779	1.21233	0.255307	0.885133	-5.17902
Ahsa1	0.28358	6.21141	1.2123	0.255317	0.885133	-5.24636
Usf2	0.120182	6.19214	1.21139	0.25565	0.885133	-5.24862
Arih2	0.23134	5.84502	1.21105	0.255773	0.885133	-5.26549
Gm14048	0.394566	-0.452707	1.21091	0.255825	0.885133	-4.60273
Nop58	0.199413	5.09275	1.21058	0.255946	0.885133	-5.24952
Psap	0.275709	11.4041	1.20996	0.256172	0.885192	-4.76376
Col11a2	0.480786	0.525447	1.20987	0.256205	0.885192	-4.65152
Hook2	0.164674	6.47619	1.20981	0.256227	0.885192	-5.22826
Fam195b	0.123312	5.53005	1.20944	0.256363	0.885192	-5.26925
Dlk2	0.493516	-0.806282	1.20846	0.256724	0.885809	-4.59253
Wdr74	0.188075	4.43025	1.20833	0.25677	0.885809	-5.17671
Dhx37	0.178542	4.12349	1.20781	0.256963	0.885849	-5.12629
Nkain1	0.285924	5.1344	1.2078	0.256965	0.885849	-5.25525
Picalm	0.142357	8.61493	1.20779	0.256969	0.885849	-4.98234
1110004E09Rik	0.159369	4.72203	1.20599	0.257628	0.8866	-5.21938
Clec4d	0.51211	-0.0939152	1.20599	0.257629	0.8866	-4.62063
Trim23	0.146662	4.54692	1.20492	0.258022	0.886969	-5.19756
Gm44954	0.394812	-0.783002	1.20472	0.258097	0.886969	-4.59542
Rpl35	0.187506	6.9129	1.2035	0.258547	0.886991	-5.19006
Fubp3	0.138773	5.20149	1.20246	0.258929	0.887072	-5.26496
Usp6nl	0.148891	5.23999	1.20231	0.258985	0.887072	-5.26722
Nmd3	0.137096	4.5949	1.2018	0.259172	0.887072	-5.20751
Dll3	1.19174	-1.66412	1.20167	0.259221	0.887072	-4.57659
Dhodh	0.14317	4.1119	1.20144	0.259304	0.887072	-5.13083
Slc19a2	0.287284	4.03581	1.20136	0.259334	0.887072	-5.11715
Snta1	0.216743	5.78935	1.201	0.259467	0.887072	-5.27757
Ppa1	0.168033	4.69013	1.20045	0.259671	0.887072	-5.22138
Fgb	0.379973	4.45819	1.20006	0.259817	0.887072	-5.18968
Pinx1	0.278156	2.28435	1.19995	0.259856	0.887072	-4.8197
Zfp777	0.162097	4.57304	1.19969	0.259952	0.887072	-5.20674
Zscan25	0.248286	3.31585	1.1995	0.260023	0.887072	-4.98183
Gm10109	0.349322	0.838145	1.19943	0.260049	0.887072	-4.68074
Gnl2	0.224923	5.0885	1.19941	0.260055	0.887072	-5.26112
Ankrd26	0.190553	3.34378	1.19897	0.26022	0.887274	-4.98758
Catsper2	0.331799	1.351	1.19864	0.260343	0.887274	-4.72298
Plpp5	0.4341	4.08405	1.19794	0.260603	0.887311	-5.12944
Cpm	0.280452	5.06779	1.19713	0.260901	0.887311	-5.26203
Ccdc166	0.222836	2.24514	1.1969	0.260987	0.887311	-4.8175
Mob2	0.167027	4.89273	1.19657	0.261109	0.887311	-5.24778
Slfn4	0.503665	0.0743365	1.19623	0.261235	0.887311	-4.63531
Atg4c	0.143446	4.17337	1.19614	0.26127	0.887311	-5.14715
Pyurf	0.204735	4.97651	1.19533	0.261572	0.887311	-5.25666
Sars	0.225156	7.38458	1.19525	0.261602	0.887311	-5.14058
Methig1	0.601115	4.54647	1.1952	0.261618	0.887311	-5.20771
Nlk	0.121602	4.7068	1.19516	0.261633	0.887311	-5.22897
Strada	0.120185	4.17493	1.19489	0.261734	0.887311	-5.14871
Med18	0.206145	2.1226	1.19477	0.261781	0.887311	-4.80451
Rpl10	0.27388	6.22948	1.19398	0.262075	0.887311	-5.2646
Swsap1	0.162147	3.90499	1.19392	0.262095	0.887311	-5.10042
Srp54a	2.10111	-1.29084	1.19381	0.262136	0.887311	-4.58807
2810025M15Rik	0.136029	4.01164	1.19352	0.262243	0.887311	-5.12077
Pigl	0.233469	3.68367	1.19277	0.262525	0.887642	-5.05904
Psmg2	0.203775	3.77912	1.19255	0.262606	0.887642	-5.07777
Grin2b	0.419556	0.134255	1.19249	0.262628	0.887642	-4.64097
Polr3gl	0.156264	4.64415	1.19224	0.262723	0.887746	-5.22411
[truncated: 13,501 more rows]

## Sheet: F_Ctrl_NR vs F_Ctrl_Veh
gene_symbol	logFC	AveExpr	t	P.Value	adj.P.Val	B
Psat1	0.832924	4.77424	11.8954	4.85414e-08	0.00062677	8.72768
C3	1.856	6.91131	10.9218	1.25765e-07	0.00062677	8.01802
Fdps	1.13392	4.67767	9.33674	6.96028e-07	0.00153132	6.34789
Insig1	1.23252	5.90533	9.22798	7.892e-07	0.00153132	6.30048
Mogat1	1.44379	5.35226	9.19081	8.24038e-07	0.00153132	6.24621
Ldlr	1.16851	4.57281	9.0291	9.95975e-07	0.00153132	6.00576
H2-Q10	2.22617	2.47737	9.01037	1.01825e-06	0.00153132	5.08564
Gjb1	0.756113	6.24203	8.95412	1.08841e-06	0.00153132	5.99547
Sqle	0.956379	5.68143	8.85827	1.22018e-06	0.00153132	5.88186
Slc25a1	0.530682	6.80516	8.77515	1.3483e-06	0.00153132	5.78894
Car4	0.867258	6.20354	8.75085	1.38844e-06	0.00153132	5.76167
Ces2c	1.13645	7.37461	8.7388	1.40881e-06	0.00153132	5.74255
Ces2e	1.02944	4.80066	8.63453	1.59906e-06	0.00153132	5.59128
Car3	3.42091	3.12861	8.63433	1.59945e-06	0.00153132	5.16912
Hba-a2	1.66511	7.88715	8.60853	1.65065e-06	0.00153132	5.58531
Ugt1a10	1.45471	9.20933	8.46016	1.98137e-06	0.00164574	5.38695
Creg1	0.593985	6.56414	8.36613	2.2272e-06	0.00175257	5.30566
Hbb-bs	1.50829	8.32785	8.22352	2.66434e-06	0.00190391	5.12305
Pcsk9	2.06097	3.61042	8.19472	2.76329e-06	0.00190391	4.89596
Reep6	1.40839	6.82639	8.18388	2.80156e-06	0.00190391	5.08309
Acaa2	0.67679	8.56734	8.11286	3.0666e-06	0.00199343	4.98601
Apoc3	1.48556	3.8341	7.89589	4.05635e-06	0.00252694	4.61038
Fads1	0.678362	6.86801	7.85081	4.30201e-06	0.00257277	4.66609
Tst	0.594437	6.14988	7.67386	5.43117e-06	0.0030205	4.43802
Cyp4a14	1.68673	10.1449	7.61657	5.86156e-06	0.0030205	4.34719
Arg2	1.00473	3.87029	7.5574	6.34447e-06	0.0030205	4.21346
Cyp4a12b	2.64501	2.35288	7.53018	6.58066e-06	0.0030205	3.63575
Hbb-bt	1.58839	5.62187	7.50986	6.76318e-06	0.0030205	4.2257
Ces1f	1.41505	6.40681	7.49796	6.87257e-06	0.0030205	4.20721
Acsl3	0.65679	5.43431	7.49162	6.93159e-06	0.0030205	4.20297
Alas2	1.31663	3.41582	7.46324	7.20255e-06	0.0030205	4.00897
Fam213a	0.703441	7.34022	7.45926	7.24149e-06	0.0030205	4.15922
Msmo1	1.21476	4.66816	7.43981	7.43473e-06	0.0030205	4.13189
Acsf2	0.605594	6.12069	7.37514	8.11815e-06	0.00305783	4.04401
Hebp1	0.607118	6.56826	7.36673	8.21186e-06	0.00305783	4.0326
Acads	0.545844	7.41773	7.31017	8.87257e-06	0.00305783	3.96099
Dbi	1.12886	7.97965	7.3064	8.91861e-06	0.00305783	3.95896
Fdft1	0.655545	5.05325	7.30527	8.93243e-06	0.00305783	3.95883
Fam132a	0.491172	6.05141	7.27477	9.31473e-06	0.00305783	3.90914
Gstm6	1.23369	1.65199	7.25991	9.50735e-06	0.00305783	2.87827
Hba-a1	1.38025	7.49572	7.24966	9.64268e-06	0.00305783	3.88002
Hint1	0.567658	7.23345	7.23317	9.86467e-06	0.00305783	3.85593
Pebp1	0.469007	8.42121	7.14844	1.10945e-05	0.0032978	3.74854
Aldh1a1	1.42591	5.5761	7.11737	1.15856e-05	0.00330614	3.69899
Nat8f5	1.17158	4.69876	7.10267	1.18259e-05	0.00330614	3.68798
Gchfr	0.683257	4.50421	7.09574	1.19411e-05	0.00330614	3.67598
Retsat	0.883674	8.84252	7.03541	1.29954e-05	0.00353263	3.59668
Echdc3	0.507466	5.31599	7.01423	1.33886e-05	0.00357452	3.5613
Lpcat3	0.644302	7.06537	6.95962	1.44624e-05	0.0037718	3.47836
Dhrs4	0.504305	7.83323	6.95138	1.46321e-05	0.0037718	3.4743
Tmem205	0.756583	6.30582	6.9086	1.55484e-05	0.00394008	3.4031
Gsta1	3.57638	3.41707	6.86959	1.64373e-05	0.00407384	3.28025
Mgst1	1.10315	6.87572	6.84131	1.71156e-05	0.00407384	3.31047
Gm6614	3.33057	1.39602	6.83924	1.71662e-05	0.00407384	2.2832
Apoa4	1.39072	4.31847	6.82301	1.75703e-05	0.00410459	3.30397
Plin2	0.499705	6.65563	6.77383	1.88569e-05	0.00425285	3.21308
Sugct	0.485429	6.74375	6.77382	1.88571e-05	0.00425285	3.21364
Ephx2	0.755008	7.8707	6.76645	1.90583e-05	0.00425285	3.21543
Tspo	0.383257	6.45076	6.67769	2.16704e-05	0.00462848	3.07456
Serpina1a	1.20906	5.28671	6.65024	2.25531e-05	0.00468321	3.05028
Tmem14c	0.463818	5.72324	6.6195	2.35874e-05	0.00483089	2.99589
Cckar	0.58608	5.30569	6.5667	2.54833e-05	0.00498219	2.92956
Idi1	0.950456	5.54604	6.55527	2.59146e-05	0.00498219	2.90655
Ucp2	0.792576	7.2983	6.53937	2.65274e-05	0.00498219	2.88206
Ugdh	0.758748	6.73351	6.53071	2.68679e-05	0.00498219	2.86285
Aldh9a1	0.434363	8.87984	6.52917	2.69289e-05	0.00498219	2.88873
Gsta2	0.685383	9.51857	6.52758	2.6992e-05	0.00498219	2.89214
Cpox	0.442435	6.37231	6.47649	2.91066e-05	0.00524304	2.78183
Ech1	0.637488	8.6527	6.4442	3.05331e-05	0.00543452	2.76327
Uroc1	0.67131	6.97699	6.42132	3.1589e-05	0.00555632	2.70483
Gm10639	1.14497	6.49066	6.35781	3.47273e-05	0.00596791	2.6066
Slco4c1	1.14929	3.76099	6.34809	3.52363e-05	0.00598656	2.62587
Gstm1	1.28012	8.59139	6.33838	3.57525e-05	0.00600602	2.60779
Nsdhl	0.700343	5.67455	6.32907	3.6255e-05	0.00602275	2.57116
Prdx1	0.476973	9.03761	6.30914	3.73557e-05	0.00613485	2.5712
Gc	0.743793	7.99784	6.27748	3.91785e-05	0.00623146	2.50793
Tm7sf2	0.741996	4.56832	6.26466	3.99428e-05	0.00628616	2.51435
Psap	0.555753	10.5226	6.21939	4.27721e-05	0.00659263	2.45379
Cp	0.593494	6.3058	6.20087	4.39902e-05	0.0067112	2.37123
Pir	1.40415	0.989449	6.18029	4.53867e-05	0.00685431	1.34087
Cyp4a10	1.32921	9.68759	6.15632	4.70725e-05	0.00696813	2.35426
Ethe1	0.73907	5.20895	6.10425	5.09685e-05	0.00739835	2.24935
Fabp1	3.19199	2.92092	6.07754	5.30978e-05	0.00750974	2.14904
Hsd17b4	0.438423	8.31242	6.07577	5.32428e-05	0.00750974	2.2113
Abcc4	0.850089	7.80087	6.06809	5.38735e-05	0.00752769	2.1894
Plekhb1	0.417177	4.51395	6.01186	5.87455e-05	0.00813244	2.14195
Lap3	0.380083	7.94427	5.98578	6.11608e-05	0.00822398	2.06675
Aprt	0.375436	5.27769	5.9846	6.12727e-05	0.00822398	2.06428
Slco1a6	0.688251	7.84397	5.97977	6.17325e-05	0.00822398	2.05542
Mettl7a2	0.798224	7.21191	5.97137	6.25409e-05	0.00822398	2.02994
Ctps	0.481784	4.29999	5.95186	6.44612e-05	0.00838051	2.05968
Csad	0.587889	7.17505	5.93713	6.59526e-05	0.0085005	1.97643
Mvk	0.61536	3.74117	5.92838	6.68559e-05	0.00854327	2.02704
Wfdc15b	0.435085	6.15824	5.90112	6.97542e-05	0.0088381	1.91249
Ddc	0.506373	6.48718	5.86791	7.34659e-05	0.00915324	1.86022
Ddt	0.351274	6.46996	5.85246	7.52637e-05	0.00922351	1.83603
Lamtor1	0.382043	5.47598	5.83576	7.72598e-05	0.00939115	1.82602
Pnp	0.370638	6.4489	5.82143	7.90157e-05	0.00952712	1.78742
Pgd	0.803192	6.88866	5.81356	7.9999e-05	0.00956852	1.77925
Ebp	0.452172	6.06808	5.76132	8.68583e-05	0.0100292	1.69451
Ascc1	0.468685	5.70978	5.7588	8.72047e-05	0.0100292	1.69758
Eci1	0.646311	6.89361	5.71591	9.33262e-05	0.0105248	1.62563
Igf2	1.97819	5.69684	5.70317	9.52298e-05	0.0106252	1.61024
Gstm4	0.568114	3.74663	5.69295	9.67875e-05	0.0106402	1.67945
Htatip2	0.602087	4.31959	5.68492	9.80298e-05	0.0106864	1.65398
Cyp4a12a	1.60848	2.02467	5.68103	9.86375e-05	0.0106864	1.37453
Serpina1d	1.31546	7.07238	5.66684	0.00010089	0.0107109	1.55102
Cbr1	1.11607	8.60573	5.66608	0.000101012	0.0107109	1.58588
Cbr3	2.72991	3.65873	5.64956	0.000103705	0.0108427	1.61361
Tmigd1	0.560448	6.53612	5.64338	0.000104732	0.010874	1.50643
Mien1	0.518844	5.63344	5.60304	0.000111706	0.0115181	1.45321
Etfdh	0.410429	7.49993	5.57395	0.000117036	0.0119034	1.4123
Uqcrq	0.424814	7.3172	5.56248	0.000119213	0.0120429	1.38974
Mrpl20	0.379932	5.01906	5.52438	0.00012675	0.0126551	1.35888
Acot1	1.28944	7.04883	5.48181	0.000135767	0.0134428	1.25428
Psmd1	0.339718	6.50614	5.46802	0.000138832	0.0136244	1.22453
Phyh	0.351498	8.43358	5.4654	0.000139424	0.0136244	1.26283
Tmem261	0.428812	4.21874	5.45578	0.000141615	0.0137486	1.30324
Mt1	0.471242	6.11747	5.45133	0.00014264	0.0137588	1.19836
Acadl	0.527362	8.28847	5.42769	0.000148221	0.0141139	1.19823
Bpgm	0.389926	5.38957	5.41232	0.000151974	0.0142225	1.15687
Atp5g3	0.373539	8.9639	5.40069	0.000154879	0.0143826	1.17321
Grhpr	0.376789	7.45168	5.34488	0.000169657	0.0155616	1.04117
Sod1	0.425782	8.00035	5.32823	0.000174347	0.0157979	1.02894
Comtd1	0.689076	3.04713	5.31431	0.000178374	0.0158156	1.0866
9030617O03Rik	0.355096	7.13162	5.30951	0.000179785	0.0158156	0.975649
Dpys	0.89863	4.6429	5.30223	0.000181947	0.0158156	1.0297
Tm2d3	0.396834	4.51708	5.28639	0.00018675	0.0158397	1.01393
Ost4	0.482116	5.51031	5.27735	0.000189546	0.0158397	0.930949
Uqcc2	0.483094	4.09505	5.27605	0.000189952	0.0158397	1.02662
Psmb5	0.430978	6.44641	5.27512	0.000190245	0.0158397	0.90913
Clybl	0.316267	6.39782	5.27177	0.000191298	0.0158397	0.903531
Hmgcs1	0.516477	8.61827	5.27031	0.000191759	0.0158397	0.952523
Dnajc19	0.407167	5.55634	5.26179	0.000194468	0.0159753	0.903277
Ube2r2	0.356769	6.94262	5.24498	0.000199938	0.0161021	0.865505
Pla2g7	0.934124	4.35049	5.241	0.000201258	0.0161021	0.953535
Etfb	0.320199	8.50213	5.23334	0.000203821	0.0161021	0.888695
Tmem147	0.310161	6.17684	5.23296	0.000203946	0.0161021	0.840216
Gstp1	0.930265	7.34128	5.22053	0.000208183	0.0161021	0.834251
Gpx4	0.42433	8.92508	5.21922	0.000208634	0.0161021	0.878069
Acox2	0.624378	6.32862	5.21248	0.000210975	0.0161021	0.805537
Decr1	0.537812	7.87906	5.2061	0.000213216	0.0161021	0.825269
Tex264	0.291252	6.52288	5.20571	0.000213352	0.0161021	0.794806
Stard10	0.358098	8.4352	5.20111	0.000214986	0.0161021	0.833832
Ndufa11	0.300487	5.67388	5.1953	0.000217067	0.0161021	0.788879
Aldh7a1	0.366253	8.8881	5.19449	0.000217356	0.0161021	0.836523
Cd36	0.633152	6.48244	5.19408	0.000217505	0.0161021	0.775267
Cox5b	0.4472	7.99338	5.19097	0.00021863	0.0161021	0.803732
Mcee	0.354388	4.99491	5.17629	0.000224019	0.0162588	0.796784
Glrx	0.436707	5.19326	5.16825	0.000227032	0.0163979	0.769237
Gucy1b3	0.56675	2.96802	5.15349	0.000232675	0.016559	0.840332
Gsta3	0.804386	7.47595	5.15086	0.000233693	0.016559	0.722467
Acp5	0.346039	5.72897	5.14282	0.000236841	0.0167029	0.699773
Ndufs7	0.324497	7.1368	5.13771	0.000238865	0.0167666	0.691952
Prob1	0.603475	5.33098	5.1258	0.000243656	0.0168036	0.690179
Slc38a3	1.37393	7.08766	5.12551	0.000243776	0.0168036	0.670466
Zwint	0.307442	6.34502	5.1233	0.000244673	0.0168036	0.657216
Methig1	0.664335	5.34643	5.12247	0.000245013	0.0168036	0.683699
Hadh	0.316897	8.88728	5.11727	0.000247147	0.0168712	0.709559
Tmem97	0.457417	4.59936	5.11459	0.000248255	0.0168712	0.728088
Uqcrh	0.463855	7.07968	5.10643	0.00025166	0.0169447	0.638472
Acsm3	1.13627	3.21675	5.09415	0.000256879	0.0170066	0.76138
Pafah2	0.360515	6.95309	5.08696	0.000259988	0.0170573	0.603168
Ap3s1	0.478846	4.41241	5.08665	0.000260121	0.0170573	0.698334
Pla2g16	0.387803	4.84432	5.07585	0.000264864	0.0171076	0.643222
Txn1	0.568043	7.31681	5.07473	0.000265361	0.0171076	0.591396
Psmd14	0.361595	5.13628	5.06562	0.000269445	0.0171076	0.60312
Ndufa4	0.400357	7.7845	5.06378	0.000270275	0.0171076	0.586367
Ndufb8	0.360583	7.73149	5.05751	0.000273133	0.0171076	0.574288
Cyb5a	0.349327	8.21893	5.05666	0.00027352	0.0171076	0.588119
Cd302	0.332024	5.32305	5.05599	0.00027383	0.0171076	0.57442
Cldn10	0.29864	6.59017	5.05399	0.000274748	0.0171076	0.542263
Acadvl	0.40096	8.65929	5.0518	0.000275762	0.0171076	0.594074
mt-Nd6	0.596873	10.7659	5.04745	0.000277781	0.0171592	0.647192
Ugt2b34	0.587705	6.96906	5.04508	0.00027889	0.0171592	0.533328
Ndufv3	0.531643	6.1852	5.03717	0.000282616	0.0172253	0.51368
Tmem256	0.593214	5.15771	5.0359	0.000283223	0.0172253	0.551973
Rps27l	0.435228	5.50356	5.02504	0.000288436	0.0173344	0.512505
Commd3	0.296944	5.68465	5.02451	0.000288695	0.0173344	0.503622
Ndufb4	0.321079	5.50512	5.02162	0.0002901	0.0173485	0.506686
Gsta4	0.852761	7.87763	5.01428	0.000293709	0.0173485	0.506442
Sdhaf4	0.564176	3.95443	5.01008	0.000295792	0.0173485	0.60886
Grina	0.337843	8.90971	5.007	0.00029733	0.0173485	0.527514
Med28	0.323102	5.81426	5.00293	0.000299372	0.0173485	0.462925
Perp	0.471799	5.80025	4.98979	0.000306078	0.0176686	0.441193
Cisd1	0.398547	7.42017	4.98729	0.00030737	0.017675	0.447494
Bcap31	0.284301	7.00976	4.98474	0.000308694	0.0176831	0.432697
Ugt2b5	1.78354	1.53624	4.97511	0.000313752	0.0178362	0.290062
Arpc4	0.295279	6.19766	4.96593	0.000318654	0.0180191	0.393464
Atp5l	0.50997	7.23815	4.96458	0.000319382	0.0180191	0.404281
Brk1	0.296123	6.05088	4.95756	0.000323197	0.0181659	0.381041
Rexo2	0.361294	5.6627	4.94363	0.000330905	0.0183235	0.368168
Echdc1	0.320534	6.05606	4.92988	0.000338701	0.018677	0.334071
Fitm1	0.392523	4.91593	4.92085	0.000343922	0.0186981	0.37876
Akr7a5	0.366439	7.97583	4.91249	0.000348837	0.0188966	0.33838
Hsd17b2	1.13562	1.48939	4.90847	0.000351223	0.0189572	0.186691
Vwa8	0.411723	8.2395	4.90243	0.000354844	0.0190837	0.330198
Gm20594	0.654467	10.5104	4.89365	0.000360178	0.0193011	0.387697
Cebpzos	0.43157	4.23282	4.89138	0.000361571	0.0193066	0.392886
Cda	0.335457	7.30454	4.88848	0.000363352	0.0193327	0.277264
Prdx3	0.32958	7.45682	4.88048	0.000368333	0.0194592	0.267987
Gatb	0.32541	6.06159	4.87832	0.000369687	0.0194619	0.246388
Cox7a1	0.91793	2.63373	4.87182	0.000373798	0.0196093	0.388394
Sqrdl	0.315139	7.22124	4.86678	0.000377024	0.0196151	0.238095
Fam213b	0.577271	4.07981	4.84069	0.000394172	0.0200521	0.322405
Gstp2	0.791304	1.91546	4.83882	0.00039543	0.0200521	0.219991
Vnn1	0.789183	7.21496	4.83682	0.000396783	0.0200521	0.186903
Nqo1	1.29891	6.10195	4.83651	0.000396992	0.0200521	0.174467
Gpx1	0.437804	10.3104	4.83339	0.000399111	0.0200913	0.281774
Fga	0.685857	4.85294	4.82639	0.000403915	0.0202176	0.225299
Tceb2	0.336437	5.95175	4.80596	0.000418274	0.020487	0.124893
Cyb5r3	0.298069	7.11541	4.80452	0.000419304	0.020487	0.129163
Gpt	0.66594	5.36321	4.78792	0.000431396	0.0209705	0.119042
Hmgcs2	1.39362	8.26741	4.7775	0.000439173	0.0211809	0.119333
Cmbl	0.420039	6.99162	4.77211	0.000443253	0.0212278	0.070606
Aga	0.284726	5.07901	4.7706	0.000444405	0.0212278	0.110626
Suclg1	0.333205	8.21704	4.76857	0.000445956	0.021234	0.102344
Txndc17	0.39011	6.41885	4.76313	0.000450135	0.021365	0.0471133
Hcfc1r1	0.366521	4.96929	4.74855	0.000461554	0.0218212	0.0825802
Gtf2b	0.326211	4.65745	4.74693	0.000462838	0.0218212	0.109851
Abcg2	0.294219	8.19263	4.74532	0.000464125	0.0218212	0.0617972
H2afx	0.404803	3.57291	4.73724	0.000470622	0.0220572	0.18853
Ehhadh	1.21512	9.7395	4.73132	0.000475438	0.0222134	0.0921206
Fam96a	0.308369	5.41794	4.71213	0.000491418	0.0228174	-0.014184
Rab9	0.343327	4.92341	4.70802	0.000494908	0.0228376	0.017701
Ndufa2	0.559201	6.0119	4.69989	0.000501896	0.0230888	-0.0586098
Mrpl28	0.393601	5.68964	4.69511	0.000506055	0.0232087	-0.0573096
Ccdc107	0.395881	6.55356	4.68805	0.000512266	0.0233553	-0.0815169
Adrm1	0.313889	6.28004	4.6809	0.000518624	0.0233553	-0.0945296
Txnl1	0.28934	5.79241	4.67269	0.000526043	0.0235475	-0.0998794
Fabp4	1.13528	4.17154	4.67058	0.000527959	0.0235622	0.0305885
Pcbd1	0.345884	7.32536	4.66822	0.000530121	0.0235622	-0.0992662
Mvd	0.403962	5.25251	4.66667	0.000531545	0.0235622	-0.081111
Ube2m	0.271101	5.98474	4.66544	0.000532675	0.0235622	-0.117605
Fdx1l	0.37151	3.98207	4.64851	0.000548522	0.0239345	0.0116198
Sdhc	0.301058	8.43151	4.64771	0.000549277	0.0239345	-0.0969133
Taldo1	0.309645	7.5157	4.64611	0.000550806	0.0239345	-0.131653
Mea1	0.401489	4.9616	4.64337	0.000553425	0.0239345	-0.0966026
Treh	0.547313	5.66127	4.64139	0.000555325	0.0239345	-0.148876
Slc22a2	0.479314	7.37765	4.63377	0.000562707	0.0241754	-0.157254
Pmvk	0.432649	3.70252	4.62825	0.000568128	0.0243383	0.00111671
Mrpl16	0.321401	5.17157	4.62429	0.000572039	0.0244359	-0.147874
Mfsd4b5	0.570748	8.44833	4.60158	0.000595056	0.0251425	-0.175729
Zdhhc6	0.326848	5.99763	4.60085	0.000595809	0.0251425	-0.229861
Sult1d1	0.387129	9.68711	4.59889	0.000597848	0.0251425	-0.13498
Aldh1a7	0.807139	4.53401	4.59678	0.000600041	0.0251425	-0.132588
Pxmp4	0.388345	7.05224	4.58952	0.000607663	0.0253346	-0.243169
Ap2s1	0.279378	5.33223	4.58595	0.000611454	0.0253346	-0.226297
Defb1	0.413002	7.19362	4.58285	0.000614756	0.0253732	-0.250944
Pllp	0.46135	4.42238	4.58007	0.00061774	0.0253732	-0.14897
Ndufa7	0.46194	5.78014	4.57761	0.000620394	0.0253861	-0.264285
BC004004	0.274292	6.79917	4.57663	0.00062145	0.0253861	-0.271312
Tmx2	0.284538	6.96679	4.56971	0.000628994	0.0255109	-0.279744
G6pdx	0.327294	5.03239	4.56913	0.000629625	0.0255109	-0.231078
Tomm5	0.360675	4.98457	4.56443	0.000634807	0.0256513	-0.234781
Mrpl57	0.391735	4.53657	4.5621	0.000637384	0.0256861	-0.192173
Mrpl51	0.300293	5.87901	4.56037	0.000639317	0.0256947	-0.297425
Guk1	0.358704	5.52265	4.55371	0.000646782	0.025882	-0.29421
Pgm2	0.260264	6.96846	4.55313	0.00064744	0.025882	-0.308583
Fgf1	0.419071	7.48779	4.54693	0.000654479	0.0260936	-0.304509
Trf	0.757901	7.21149	4.5454	0.000656223	0.0260936	-0.315607
Ndufv1	0.337049	8.3467	4.53888	0.000663736	0.0261673	-0.287913
Cdipt	0.314239	6.05302	4.53726	0.000665619	0.0261673	-0.341653
Mrpl14	0.367786	5.1515	4.53725	0.000665631	0.0261673	-0.296757
Lsm4	0.37401	5.70088	4.53622	0.000666828	0.0261673	-0.333307
Gm11808	0.35308	7.73132	4.51646	0.000690263	0.027016	-0.349428
Psma2	0.281012	6.10268	4.51064	0.000697323	0.0272211	-0.389003
Psmb4	0.273291	6.98458	4.50872	0.000699677	0.0272418	-0.38571
Uqcr10	0.546079	7.00884	4.50275	0.000707021	0.0273799	-0.39554
Cox6b1	0.544834	7.47928	4.50081	0.000709434	0.0273799	-0.38517
Serpinb6a	0.372985	5.01598	4.49991	0.000710547	0.0273799	-0.349498
Akr1a1	0.341246	10.6932	4.49318	0.00071898	0.0274239	-0.281371
Maoa	0.313674	4.70747	4.49122	0.000721444	0.0274239	-0.332889
Arpp19	0.307385	6.02264	4.49087	0.00072189	0.0274239	-0.422209
Hmbs	0.284496	4.93855	4.48818	0.000725297	0.0274239	-0.362287
Fez2	0.374025	5.81647	4.48605	0.000728021	0.0274239	-0.425303
Tmem19	0.295747	7.30638	4.47344	0.000744291	0.027671	-0.438436
Tbca	0.461296	5.48164	4.4691	0.000749982	0.0277124	-0.439393
Tsku	1.20074	4.16265	4.46318	0.000757816	0.0277124	-0.319801
Gsto1	0.275143	6.37966	4.46305	0.000757986	0.0277124	-0.474198
Ceacam2	0.696788	6.80216	4.46118	0.000760488	0.0277124	-0.473032
S100a1	0.341586	7.0566	4.45977	0.000762367	0.0277124	-0.469557
Mrpl17	0.33412	5.40017	4.45717	0.000765864	0.0277124	-0.455196
BC026585	0.3167	8.07261	4.45605	0.000767368	0.0277124	-0.442364
Slc35f1	0.575663	3.39116	4.45327	0.000771121	0.0277567	-0.267431
Pgm3	0.447231	4.55507	4.45238	0.000772336	0.0277567	-0.382933
Cisd3	0.392487	5.15341	4.45103	0.000774166	0.0277567	-0.446981
Gltp	0.314629	5.7514	4.44752	0.00077895	0.0278138	-0.490536
Nat8f2	0.856872	5.09251	4.44565	0.00078152	0.0278203	-0.450955
March2	0.291833	5.61293	4.43887	0.000790887	0.0280868	-0.499554
Ndufb7	0.414022	6.20448	4.4322	0.000800234	0.0282308	-0.527711
Atp6v1g1	0.354447	7.14391	4.43193	0.000800605	0.0282308	-0.515992
Gna12	0.288338	6.86413	4.42756	0.00080679	0.0283232	-0.530797
1700037H04Rik	0.374299	4.28781	4.4274	0.000807015	0.0283232	-0.395198
Dcun1d3	0.304888	4.43056	4.42522	0.000810118	0.0283655	-0.415491
Cox8a	0.389335	8.1638	4.42119	0.000815883	0.0284342	-0.499802
Timm13	0.33286	5.76996	4.4174	0.000821359	0.0285367	-0.544126
Sms	0.269142	5.52085	4.41255	0.000828396	0.0286044	-0.540846
Gcdh	0.280139	8.72473	4.40872	0.000834012	0.0286044	-0.499824
Mrps14	0.367624	4.74264	4.40862	0.000834159	0.0286044	-0.479927
Prdx2	0.259609	7.40732	4.39053	0.000861195	0.0292828	-0.580747
Atpif1	0.411723	7.33077	4.39015	0.000861777	0.0292828	-0.583846
Ndufs5	0.401231	5.63981	4.38362	0.00087177	0.0294217	-0.597961
Gsr	0.349363	6.90491	4.37856	0.000879588	0.0295522	-0.616137
Slc46a1	0.410059	5.54014	4.37305	0.000888192	0.0297743	-0.611429
Cox6c	0.405938	7.82423	4.36993	0.000893114	0.0298093	-0.602533
Cox4i1	0.333439	9.4944	4.36986	0.000893224	0.0298093	-0.537401
Gmppb	0.490595	3.4128	4.36079	0.000907663	0.0300897	-0.42249
Sdc2	0.263919	5.34706	4.35062	0.000924131	0.030409	-0.638492
Txn2	0.292686	7.38606	4.35001	0.000925123	0.030409	-0.652798
Srp9	0.3111	5.94573	4.34715	0.000929819	0.030409	-0.673394
Usmg5	0.540368	6.39171	4.34611	0.00093153	0.030409	-0.680187
Chmp3	0.245296	6.60199	4.34361	0.000935668	0.0304273	-0.683245
Kpna2	0.374419	4.34029	4.34116	0.000939739	0.0304273	-0.550037
Acat2	0.25974	6.63278	4.33658	0.000947396	0.0304902	-0.695337
Npc2	0.263345	6.89816	4.33551	0.000949194	0.0304902	-0.692315
Rps10	0.307565	7.17348	4.33365	0.000952319	0.0304902	-0.68826
Ckb	0.342702	5.96748	4.33362	0.000952372	0.0304902	-0.697829
Tomm6	0.462943	5.80627	4.33053	0.000957593	0.0305918	-0.698574
Idh1	0.392	9.35394	4.32722	0.000963233	0.0306677	-0.617303
Xpnpep2	0.474309	3.54301	4.32523	0.000966641	0.0306842	-0.492228
Cstb	0.381083	5.15617	4.32021	0.000975287	0.0308277	-0.676559
Ergic3	0.247253	6.96983	4.317	0.000980848	0.0309381	-0.723297
Ndufs6	0.352922	6.11685	4.31242	0.000988851	0.0311249	-0.738188
Cyp2a4	0.449919	7.58651	4.30957	0.000993857	0.0312167	-0.717431
Mmadhc	0.284167	6.06362	4.3017	0.00100783	0.0314605	-0.756289
Cdr2	0.441106	6.19626	4.30165	0.00100793	0.0314605	-0.758147
Tmem50a	0.277473	5.53967	4.29812	0.00101426	0.0315922	-0.743647
Vdac3	0.255327	6.65302	4.29459	0.00102065	0.0317249	-0.769422
Adtrp	0.320401	6.73676	4.29292	0.00102368	0.0317531	-0.771028
Mgmt	0.715515	2.27664	4.29027	0.00102852	0.0318372	-0.53116
C1d	0.376707	5.28926	4.28764	0.00103334	0.0319203	-0.745111
Decr2	0.280383	6.59286	4.28549	0.00103728	0.0319316	-0.786291
Ndufab1	0.241009	7.04685	4.28512	0.00103798	0.0319316	-0.777756
Acsl1	0.534496	8.99923	4.27891	0.00104949	0.0320162	-0.716194
Sccpdh	0.393548	4.51499	4.27869	0.0010499	0.0320162	-0.679785
Atp6v1h	0.287292	6.89394	4.27465	0.00105747	0.0320162	-0.800204
Hsd17b10	0.268139	6.59434	4.27458	0.0010576	0.0320162	-0.805632
Tfpi2	0.522347	3.2193	4.2745	0.00105776	0.0320162	-0.553533
Cfap43	0.547849	3.63958	4.27238	0.00106175	0.0320162	-0.590253
Oaz1	0.322649	8.40485	4.27111	0.00106415	0.0320162	-0.753893
Atg101	0.460759	4.12604	4.27104	0.00106428	0.0320162	-0.645617
Renbp	0.284753	6.15708	4.26906	0.00106805	0.032065	-0.815588
Tufm	0.25918	7.11241	4.26555	0.00107473	0.0321503	-0.810592
Gm3244	0.465918	5.21656	4.26483	0.00107611	0.0321503	-0.779488
Erich4	0.443028	5.0676	4.26419	0.00107734	0.0321503	-0.767048
Nacad	1.04175	0.249412	4.25894	0.00108745	0.032252	-1.11696
Spg7	0.283278	6.80383	4.25722	0.00109079	0.032252	-0.833129
Cat	0.483295	10.0657	4.25573	0.00109369	0.032252	-0.713978
Atp9a	0.298084	5.98845	4.2543	0.00109647	0.0322678	-0.838923
Ppp1r1a	0.32817	7.09317	4.25118	0.00110259	0.0322678	-0.836662
1500011K16Rik	0.556045	4.19019	4.25104	0.00110286	0.0322678	-0.687947
Tpi1	0.269486	9.02586	4.24735	0.00111014	0.0324173	-0.770589
Dnajc22	0.304431	5.62857	4.24351	0.00111776	0.0324499	-0.845176
Ndufs8	0.259451	6.93904	4.23971	0.00112536	0.0325431	-0.86116
Hacl1	0.3216	7.28639	4.2386	0.00112758	0.0325431	-0.853156
Mrpl54	0.558961	4.36442	4.2376	0.0011296	0.0325431	-0.732858
Psenen	0.265795	5.23443	4.23648	0.00113186	0.0325431	-0.831144
Slc25a39	0.333648	9.01032	4.23399	0.00113689	0.0326251	-0.794741
Ndufb3	0.470014	6.11096	4.22927	0.0011465	0.0327111	-0.885748
Cdc34	0.29498	4.79294	4.22873	0.00114761	0.0327111	-0.800456
Serpinf2	0.524149	6.19639	4.22814	0.00114882	0.0327111	-0.888746
Ptgr1	0.525985	3.06655	4.22709	0.00115096	0.0327111	-0.623914
Acyp2	0.485632	3.74417	4.22694	0.00115127	0.0327111	-0.678211
Dpy30	0.3523	4.23251	4.22609	0.00115302	0.0327111	-0.736473
Adh1	0.534974	7.61859	4.22341	0.00115855	0.0327439	-0.868871
Scd1	1.07449	9.06887	4.22106	0.00116342	0.0328195	-0.815109
D8Ertd738e	0.296354	5.93008	4.21899	0.00116772	0.0328787	-0.900333
Ndufb11	0.438559	7.33408	4.21528	0.00117548	0.0330072	-0.89306
Ephx1	0.378038	6.1882	4.2129	0.00118048	0.0330072	-0.9158
Atp5f1	0.271503	8.79723	4.21272	0.00118088	0.0330072	-0.840979
Acat1	0.293517	8.98329	4.21252	0.00118129	0.0330072	-0.833676
Fam117b	0.315619	5.28488	4.21101	0.00118448	0.0330072	-0.880411
Sema7a	0.512938	3.61641	4.21052	0.00118553	0.0330072	-0.693161
Cox7c	0.538953	7.29232	4.20564	0.00119591	0.0330377	-0.911566
Galns	0.390024	5.01763	4.20542	0.00119636	0.0330377	-0.865961
Cox7b	0.362566	7.22986	4.20308	0.00120138	0.0330377	-0.918106
Srebf2	0.251064	6.92763	4.20249	0.00120265	0.0330377	-0.927685
Rer1	0.253605	6.83614	4.20172	0.0012043	0.0330377	-0.931206
Rpl39	0.589145	5.47804	4.19472	0.00121946	0.0332614	-0.923266
Pla1a	0.614893	3.69722	4.19386	0.00122136	0.0332614	-0.729841
Tmem208	0.326342	4.8198	4.18833	0.00123348	0.0335152	-0.874758
Apex1	0.363871	4.24383	4.18741	0.00123553	0.0335152	-0.805243
Mpp6	0.24925	5.82157	4.18557	0.0012396	0.0335152	-0.956495
Ndufb9	0.382466	7.31703	4.18555	0.00123964	0.0335152	-0.946526
Fth1	0.383731	11.5994	4.18199	0.00124754	0.0336229	-0.787797
Srebf1	0.491665	5.8612	4.18173	0.00124813	0.0336229	-0.964631
Ube2n-ps1	0.379179	3.45222	4.17414	0.00126521	0.0339608	-0.739449
Atp5d	0.269862	8.2275	4.17159	0.00127099	0.0340135	-0.93718
Esam	0.443162	4.31969	4.17052	0.00127342	0.0340135	-0.844326
Acad12	0.231402	5.94991	4.17027	0.001274	0.0340135	-0.987681
Psma4	0.253758	6.84131	4.16729	0.00128083	0.0340741	-0.992514
Rps19bp1	0.345343	3.9009	4.15924	0.00129943	0.0344464	-0.812077
Mrpl2	0.325001	5.65443	4.15717	0.00130424	0.0344584	-1.0001
B4galt1	0.28538	5.25495	4.155	0.00130933	0.0345251	-0.977474
Aig1	0.330145	4.81442	4.15257	0.00131504	0.0346148	-0.937338
Saraf	0.266805	7.49657	4.14499	0.00133305	0.0349567	-1.01274
Cpt2	0.567258	7.38373	4.14156	0.00134128	0.0350585	-1.02276
Polr2l	0.460856	4.69824	4.1387	0.00134817	0.0351158	-0.948003
Fam162a	0.34221	5.01716	4.13765	0.00135072	0.0351212	-0.986049
1700066M21Rik	0.498612	2.86885	4.13605	0.00135459	0.0351521	-0.765963
Mrpl50	0.25138	6.3904	4.13509	0.00135692	0.0351521	-1.0556
Thnsl2	0.30624	7.60144	4.13426	0.00135896	0.0351521	-1.02815
2810428I15Rik	0.369947	4.6454	4.1326	0.00136302	0.035196	-0.952326
Gabarap	0.271145	7.90721	4.12877	0.0013724	0.0353163	-1.02628
Rnf5	0.261731	6.91773	4.12743	0.00137572	0.0353408	-1.06192
Pgam1	0.281672	8.51416	4.12619	0.00137877	0.0353544	-1.00593
Aamp	0.285947	7.52117	4.12239	0.00138823	0.0353912	-1.05221
Ptdss2	0.247557	6.13165	4.12231	0.00138842	0.0353912	-1.07696
Ndufa1	0.550265	5.50367	4.12187	0.00138951	0.0353912	-1.05473
Def8	0.341877	7.0228	4.12042	0.00139315	0.0354234	-1.07172
Ran	0.284454	6.42979	4.1193	0.00139596	0.0354346	-1.0838
Psmb2	0.28659	5.22117	4.11734	0.00140088	0.0354391	-1.04165
Fam114a2	0.230563	5.5264	4.11235	0.0014135	0.0356379	-1.0732
Trap1	0.261234	8.02846	4.10998	0.00141952	0.0356527	-1.0549
Col5a3	0.959893	1.18752	4.10778	0.00142514	0.0356527	-0.978559
Etfa	0.290715	8.50079	4.10029	0.00144446	0.0359714	-1.05254
Mrps6	0.337699	5.8811	4.09879	0.00144837	0.0359714	-1.11354
Chchd2	0.278765	8.83925	4.09878	0.00144838	0.0359714	-1.04098
Acsf3	0.243115	6.09785	4.09468	0.00145912	0.0361181	-1.12597
Cndp2	0.272332	8.13239	4.09213	0.00146582	0.036224	-1.08248
Tmem37	0.472288	6.19986	4.08922	0.00147353	0.0362813	-1.13701
Slc22a12	0.722017	9.62092	4.08338	0.00148909	0.0365572	-1.035
Timm8b	0.365685	5.08686	4.07936	0.00149991	0.0367624	-1.09675
Psma3	0.243032	6.14239	4.07267	0.00151809	0.0368972	-1.16608
Acaa1b	0.895383	9.7946	4.07189	0.00152021	0.0368972	-1.04796
H2afz	0.251279	6.90549	4.06559	0.00153758	0.0370781	-1.17302
Acad11	0.25847	8.33212	4.06219	0.00154703	0.0371301	-1.12754
Polr1d	0.268552	6.0568	4.06167	0.00154849	0.0371301	-1.18444
0610009B22Rik	0.303937	4.17324	4.05839	0.00155767	0.0372025	-1.02162
Sfr1	0.249808	5.3297	4.04951	0.0015828	0.0376167	-1.17185
Acot2	0.469742	5.42347	4.04777	0.00158778	0.0376167	-1.182
Dhcr24	0.336995	8.29598	4.04775	0.00158783	0.0376167	-1.15484
Lactb	0.271634	5.78517	4.04696	0.00159011	0.0376167	-1.20317
Susd3	0.436105	6.13896	4.04016	0.00160974	0.037901	-1.22442
Atp5e	0.452669	6.76594	4.03783	0.00161652	0.038001	-1.22596
1110001J03Rik	0.486966	4.71195	4.03689	0.00161927	0.0380058	-1.13005
Ndufa6	0.328269	6.45677	4.02808	0.00164523	0.0383988	-1.24743
Hsd17b7	0.561599	4.68544	4.02514	0.00165398	0.0384173	-1.1476
Gm10053	0.419394	6.6572	4.02432	0.00165645	0.0384173	-1.25218
Lamtor4	0.417919	5.36721	4.02401	0.00165736	0.0384173	-1.2205
Nxph4	1.37958	0.87986	4.01655	0.00167984	0.0387582	-1.18567
Tma7	0.372691	5.90154	4.01534	0.00168354	0.0387838	-1.264
Acox1	0.477248	10.0583	4.01046	0.00169844	0.0389469	-1.14552
Polr2g	0.323421	4.70952	4.00783	0.00170656	0.0390732	-1.18141
Cyba	0.329607	8.23379	4.00596	0.00171232	0.0390854	-1.23219
Fcgrt	0.381977	7.84616	4.00465	0.0017164	0.0391187	-1.25062
Scp2	0.275995	9.46741	4.0028	0.00172213	0.0391895	-1.18451
Rnf7	0.301929	5.71998	3.99941	0.00173274	0.0393511	-1.28592
Nme1	0.299493	5.73173	3.99885	0.00173449	0.0393511	-1.28745
Dhcr7	0.498493	4.08202	3.99751	0.00173869	0.0393866	-1.11632
Nkain1	0.406349	5.75758	3.99554	0.0017449	0.0394676	-1.29451
Rpl23	0.414751	7.70643	3.99335	0.00175184	0.0394735	-1.2764
Nagk	0.288191	5.25137	3.99295	0.00175309	0.0394735	-1.26665
0610007P14Rik	0.353797	4.39089	3.98964	0.00176365	0.039592	-1.1718
Stard4	0.327758	6.88682	3.98391	0.00178202	0.0397669	-1.32031
St6galnac5	0.96375	0.818321	3.98382	0.0017823	0.0397669	-1.24672
Sigmar1	0.256098	5.08088	3.9805	0.00179306	0.0397669	-1.27281
Psme1	0.236821	5.57473	3.97853	0.00179946	0.0397669	-1.31601
Cyb5b	0.322695	8.71131	3.97815	0.0018007	0.0397669	-1.26141
Dera	0.254169	5.75667	3.97214	0.00182041	0.0401431	-1.33659
Timm23	0.255267	6.85047	3.96735	0.00183629	0.0402799	-1.35103
Gfap	0.99032	-0.0289485	3.96333	0.00184971	0.0403149	-1.56591
Ufc1	0.280291	5.7984	3.96331	0.00184978	0.0403149	-1.35413
Phb	0.284515	7.92919	3.95543	0.00187639	0.0406584	-1.3356
Maob	0.735498	3.78175	3.95543	0.00187641	0.0406584	-1.15098
Qdpr	0.337216	8.08672	3.94874	0.00189932	0.0410333	-1.34104
Hdgf	0.237822	7.74771	3.94817	0.00190128	0.0410333	-1.35598
Angptl4	1.17677	5.99014	3.94797	0.00190195	0.0410333	-1.38769
C1rl	0.303269	4.65513	3.94642	0.00190733	0.0410901	-1.28383
Rplp1	0.340018	8.08835	3.94518	0.0019116	0.0411228	-1.34735
Gm10123	1.29898	4.77203	3.94346	0.00191759	0.0411924	-1.30393
Sgk1	0.834234	7.70432	3.93688	0.00194062	0.0414489	-1.37799
Bre	0.305519	4.88538	3.93562	0.00194505	0.0414843	-1.33168
Fis1	0.269555	6.12484	3.93435	0.00194957	0.0415042	-1.41488
Rplp2	0.420791	6.44005	3.93301	0.00195431	0.0415042	-1.41885
Ubiad1	0.354886	4.93479	3.93078	0.00196223	0.0416133	-1.34603
Grcc10	0.276518	6.76302	3.92517	0.00198234	0.04198	-1.42899
Ubxn8	0.279783	5.2597	3.92008	0.00200075	0.0421907	-1.39829
Tmem53	0.330326	3.89469	3.91564	0.00201694	0.0424124	-1.23494
Copz1	0.226809	6.6416	3.91358	0.00202453	0.0425123	-1.45207
Cyp4a31	0.466792	8.72102	3.91165	0.00203162	0.0425417	-1.38005
Mettl7a1	0.279034	9.28025	3.90629	0.00205154	0.0426908	-1.36485
A4gnt	0.769963	3.17396	3.89366	0.00209919	0.0433134	-1.19058
Bscl2	0.294966	5.86745	3.89336	0.00210034	0.0433134	-1.48282
Cox5a	0.229576	7.37817	3.89194	0.00210579	0.0433659	-1.47113
Pfn2	0.305275	5.51037	3.88901	0.00211703	0.0435373	-1.47335
Rps2	0.273584	9.52666	3.88659	0.00212638	0.0436696	-1.38899
Alkbh3	0.347322	4.07717	3.88485	0.00213312	0.0436769	-1.31373
Psma7	0.248041	6.29915	3.88424	0.0021355	0.0436769	-1.50706
Pon2	0.317552	4.43788	3.87897	0.00215608	0.0439923	-1.37465
Rps9	0.297385	7.88879	3.8759	0.00216818	0.0441223	-1.48041
Mrps21	0.508609	5.52981	3.87544	0.00217	0.0441223	-1.49914
Slc1a1	0.414424	7.70123	3.87492	0.00217203	0.0441223	-1.48976
Babam1	0.248273	5.91457	3.87208	0.00218332	0.0442581	-1.52285
Scamp2	0.229598	6.5798	3.87175	0.00218464	0.0442581	-1.52849
Mttp	0.423913	5.70214	3.87052	0.00218952	0.0442971	-1.51751
Cmpk1	0.281961	6.80518	3.86877	0.0021965	0.0443036	-1.53009
Ola1	0.276865	4.8846	3.86822	0.00219874	0.0443036	-1.45241
Uqcr11	0.475856	6.61019	3.86484	0.0022123	0.0444571	-1.54064
Rps14	0.296609	8.15879	3.86271	0.00222091	0.0445702	-1.49269
Slc5a8	0.276155	7.23003	3.86136	0.00222638	0.0446122	-1.53146
Adh5	0.289487	7.31718	3.85864	0.00223745	0.0447222	-1.53341
Gatsl2	0.272652	6.46311	3.85524	0.00225136	0.0448443	-1.55943
Cuta	0.33175	5.13067	3.84948	0.00227514	0.0449441	-1.51322
Sfxn1	0.268037	8.01701	3.84856	0.00227893	0.0449503	-1.5243
Slc23a3	0.66741	4.32024	3.84782	0.00228203	0.0449521	-1.41346
9430020K01Rik	0.411341	4.07553	3.8449	0.00229421	0.0451325	-1.38399
Haao	0.293026	7.22389	3.84135	0.00230909	0.0453656	-1.56785
Gm10146	0.799779	2.36404	3.84053	0.00231258	0.0453709	-1.2391
Me1	0.509124	8.12033	3.83923	0.00231808	0.0453709	-1.5367
Hprt	0.261633	5.7637	3.83913	0.00231846	0.0453709	-1.57709
Slc17a7	0.908684	0.934603	3.83659	0.00232925	0.0454036	-1.41256
Emc6	0.222062	6.22433	3.83485	0.00233665	0.0454727	-1.59598
Eci2	0.284692	6.88379	3.83287	0.0023451	0.0454727	-1.59325
Cblc	0.422107	4.02516	3.8322	0.002348	0.0454727	-1.39928
Sqstm1	0.23523	8.77755	3.83064	0.0023547	0.0455435	-1.52301
Atp5j2	0.378404	6.984	3.82853	0.00236376	0.0456596	-1.59845
Crat	0.340593	7.42394	3.82705	0.00237015	0.0456884	-1.58676
Tm2d2	0.242456	6.29185	3.82677	0.00237136	0.0456884	-1.61113
Rps27a	0.305815	7.07139	3.82393	0.00238369	0.0457993	-1.60423
Pdcd5	0.310979	4.5024	3.82047	0.00239881	0.0457993	-1.48792
Nme3	0.390065	4.13089	3.81957	0.00240277	0.0457993	-1.43658
Mfge8	0.265775	6.45584	3.81872	0.00240648	0.0457993	-1.62566
Phf5a	0.363758	4.35723	3.81843	0.00240775	0.0457993	-1.47098
Papln	0.470915	2.90546	3.81442	0.00242546	0.0460193	-1.30277
Psmc2	0.219416	6.08586	3.81274	0.00243291	0.0460784	-1.63434
Mvb12a	0.242464	5.23045	3.81233	0.00243475	0.0460784	-1.5899
Pex11a	0.498831	6.27506	3.81049	0.00244293	0.0461749	-1.64057
P2rx5	0.478962	3.55528	3.80884	0.0024503	0.0462555	-1.37765
Adi1	0.223799	5.88561	3.80571	0.00246436	0.0464624	-1.64214
Rpl19	0.304618	7.64055	3.79835	0.00249777	0.0469979	-1.63052
Echs1	0.255283	7.80171	3.79671	0.00250526	0.0470554	-1.627
Timm9	0.416262	3.86607	3.79384	0.00251844	0.0471253	-1.44473
Hexb	0.234227	7.27921	3.79301	0.00252227	0.047138	-1.65352
Pop5	0.331791	5.24574	3.79086	0.00253218	0.0471485	-1.63009
Cox20	0.416882	4.2769	3.78923	0.00253976	0.0471702	-1.51144
Gmds	0.378701	3.53863	3.78638	0.00255302	0.0473576	-1.41461
Rps5	0.268295	7.36127	3.77062	0.00262772	0.0484129	-1.69123
Eef1b2	0.312845	6.94234	3.76199	0.00266959	0.0489514	-1.72028
Mfsd9	0.226599	5.04789	3.76178	0.00267062	0.0489514	-1.66276
Pnkd	0.352511	6.35169	3.76156	0.00267169	0.0489514	-1.72963
Idh2	0.235699	8.94693	3.75935	0.00268254	0.0490901	-1.64363
Glul	0.320891	10.0958	3.75841	0.00268712	0.0491139	-1.59247
Rpe	0.284329	4.95702	3.75524	0.0027028	0.0492199	-1.66425
Dirc2	0.248666	4.94791	3.7524	0.00271687	0.0493559	-1.66827
Fa2h	0.471098	3.04481	3.75111	0.00272331	0.0494037	-1.42121
Rbm12	0.33925	3.57054	3.75055	0.00272611	0.0494037	-1.48099
Smap1	0.290691	4.9763	3.74835	0.00273712	0.0495431	-1.67896
F2r	0.408947	5.38633	3.74666	0.00274562	0.0496277	-1.72208
Nme2	0.306856	7.63899	3.74401	0.00275901	0.0496277	-1.729
Rabac1	0.244404	7.24764	3.7429	0.00276458	0.0496277	-1.74549
Btd	0.224366	6.31659	3.73908	0.00278403	0.0497029	-1.77044
Pvalb	0.431039	4.73403	3.73689	0.00279521	0.0498108	-1.6694
Ccng1	0.310113	7.30758	3.73543	0.00280274	0.0498854	-1.75696
Lrig1	0.371332	4.41836	3.73349	0.00281269	0.050003	-1.63139
Agt	0.495381	5.66871	3.72457	0.00285912	0.0507079	-1.78034
Esd	0.239586	8.5601	3.721	0.00287788	0.0509801	-1.73045
Gm10275	0.280209	7.17421	3.71913	0.00288778	0.0510949	-1.79112
Rpl32	0.320983	7.03549	3.7169	0.00289963	0.051244	-1.79956
Bsg	0.228597	8.85364	3.71557	0.00290673	0.0513088	-1.72683
Mthfs	0.35175	3.47848	3.71332	0.00291872	0.0514597	-1.53402
Rpl35	0.389875	6.61651	3.71101	0.00293114	0.0516117	-1.8198
Tkt	0.279553	8.19213	3.71043	0.00293425	0.0516117	-1.76624
Slc52a3	0.364218	4.43536	3.70914	0.00294122	0.0516735	-1.67748
Rab1b	0.241669	7.55257	3.70754	0.0029499	0.0517045	-1.79855
Mocs2	0.256911	6.56699	3.70426	0.0029677	0.0518057	-1.83269
Atp6v1f	0.275802	6.93194	3.7037	0.00297073	0.0518057	-1.82648
Rpl24	0.236718	7.32419	3.69804	0.00300176	0.0521853	-1.82427
Rps13	0.328878	6.77561	3.6974	0.00300531	0.0521862	-1.84174
Anxa7	0.261292	7.22836	3.69381	0.00302518	0.0524704	-1.83533
Faim2	1.3887	-0.605224	3.69119	0.00303978	0.0525319	-2.08066
Cox6b2	0.981935	3.11107	3.68995	0.00304672	0.0525319	-1.53195
Hsd17b12	0.285575	6.02426	3.68839	0.00305546	0.0525319	-1.85902
Rpl36al	0.41231	6.01102	3.68742	0.00306093	0.0525319	-1.86052
Akr1c12	0.480245	3.58357	3.6873	0.00306157	0.0525319	-1.59307
Slc25a20	0.408348	6.55007	3.68418	0.00307918	0.0526738	-1.86942
Mrps28	0.34544	3.78555	3.68138	0.0030951	0.0528252	-1.63135
Rpl38	0.615815	5.30868	3.6762	0.00312471	0.0532091	-1.84334
[truncated: 14,372 more rows]

## Sheet: F_Alp_Veh vs F_Ctrl_Veh
gene_symbol	logFC	AveExpr	t	P.Value	adj.P.Val	B
[truncated: 15,709 more rows]

[truncated: 1 more sheets: F_Alp_NR vs F_Alp_Veh]
