# Supplementary material for: NAD+ prevents chronic kidney disease by activating renal tubular metabolism
Source: JCI Insight. 2025 Mar 10;10(5):e181443. doi: 10.1172/jci.insight.181443 (PMC11949063; doi:10.1172/jci.insight.181443)
Supplement: Supplemental table 5 [file jciinsight-10-181443-s068.xlsx]

## Sheet: M_Ctrl_NR vs M_Ctrl_Veh
term_name	zscore	combined_score	FDR	pvalue	overlapping_genes	gene_set_library	log10P	geneset
extracellular matrix organization (GO:0030198)	5.94161	165.994	1.7673e-09	7.3607e-13	['SPARC', 'LAMA2', 'COL12A1', 'LAMC1', 'NID2', 'CTSS', 'LOXL1', 'KDR', 'TIMP2', 'SPP1', 'CYP1B1', 'TIMP1', 'GPM6B', 'FGA', 'TGFB1', 'VCAM1', 'BGN', 'HSPG2', 'DCN', 'GREM1', 'COL1A2', 'LOX', 'COL6A2', 'COL6A1', 'PECAM1', 'TGFBI', 'RECK', 'DDR2', 'ITGA9']	Gene Ontology Biological Process (2018 version)	12.1331	upregulated
glutathione derivative biosynthetic process (GO:1901687)	33.1429	791.055	3.44753e-08	4.30762e-11	['GSTM2', 'GSTM1', 'GSTA4', 'GSTO1', 'GSTA3', 'GSTP1', 'MGST3', 'GSTA2', 'GSTA1', 'MGST1']	Gene Ontology Biological Process (2018 version)	10.3658	upregulated
glutathione derivative metabolic process (GO:1901685)	33.1429	791.055	3.44753e-08	4.30762e-11	['GSTM2', 'GSTM1', 'GSTA4', 'GSTO1', 'GSTA3', 'GSTP1', 'MGST3', 'GSTA2', 'GSTA1', 'MGST1']	Gene Ontology Biological Process (2018 version)	10.3658	upregulated
glutathione transferase activity (GO:0004364)	23.0644	537.408	3.46527e-08	7.59928e-11	['GSTM2', 'GSTM1', 'GSTA4', 'GSTO1', 'GSTA3', 'GSTP1', 'MGST3', 'GSTA2', 'ALOX5AP', 'GSTA1', 'MGST1']	Gene Ontology Molecular Function (2018 version)	10.1192	upregulated
sterol biosynthetic process (GO:0016126)	17.1007	386.309	9.2791e-08	1.54587e-10	['FDPS', 'SQLE', 'CH25H', 'NSDHL', 'MVK', 'ACAA2', 'PMVK', 'MSMO1', 'DHCR7', 'LSS', 'TM7SF2', 'FDFT1']	Gene Ontology Biological Process (2018 version)	9.81083	upregulated
regulation of cholesterol metabolic process (GO:0090181)	16.5102	367.627	1.02592e-07	2.13644e-10	['FDPS', 'SREBF1', 'SQLE', 'MVK', 'ACADL', 'PMVK', 'ELOVL6', 'DHCR7', 'LSS', 'SREBF2', 'TM7SF2', 'FDFT1']	Gene Ontology Biological Process (2018 version)	9.67031	upregulated
regulation of alcohol biosynthetic process (GO:1902930)	19.0493	414.036	1.45489e-07	3.63572e-10	['FDPS', 'SREBF1', 'SQLE', 'MVK', 'PMVK', 'ELOVL6', 'DHCR7', 'LSS', 'SREBF2', 'TM7SF2', 'FDFT1']	Gene Ontology Biological Process (2018 version)	9.43941	upregulated
cholesterol biosynthetic process (GO:0006695)	18.2546	390.29	1.77796e-07	5.18355e-10	['FDPS', 'SQLE', 'NSDHL', 'MVK', 'ACAA2', 'PMVK', 'MSMO1', 'DHCR7', 'LSS', 'TM7SF2', 'FDFT1']	Gene Ontology Biological Process (2018 version)	9.28537	upregulated
long-chain fatty acid metabolic process (GO:0001676)	12.367	260.514	1.9468e-07	7.10312e-10	['GSTM2', 'ACSL1', 'ELOVL5', 'ELOVL2', 'GSTP1', 'ELOVL6', 'ACADL', 'GSTA1', 'CYP1B1', 'ACOT1', 'FADS1', 'MGLL', 'ACOT4']	Gene Ontology Biological Process (2018 version)	9.14855	upregulated
secondary alcohol biosynthetic process (GO:1902653)	17.5235	368.665	1.9468e-07	7.29747e-10	['FDPS', 'SQLE', 'NSDHL', 'MVK', 'ACAA2', 'PMVK', 'MSMO1', 'DHCR7', 'LSS', 'TM7SF2', 'FDFT1']	Gene Ontology Biological Process (2018 version)	9.13683	upregulated
regulation of cholesterol biosynthetic process (GO:0045540)	15.1034	298.763	6.15914e-07	2.56524e-09	['FDPS', 'SREBF1', 'SQLE', 'MVK', 'PMVK', 'ELOVL6', 'DHCR7', 'LSS', 'SREBF2', 'TM7SF2', 'FDFT1']	Gene Ontology Biological Process (2018 version)	8.59087	upregulated
vasculogenesis (GO:0001570)	18.0686	352.157	7.49243e-07	3.4326e-09	['PDGFRB', 'TGFBR3', 'NOTCH1', 'FLT1', 'TGFB1', 'SOX18', 'FLT4', 'WNT7B', 'KDR', 'ENG']	Gene Ontology Biological Process (2018 version)	8.46438	upregulated
organonitrogen compound biosynthetic process (GO:1901566)	5.29932	100.701	1.11804e-06	5.58789e-09	['CERS4', 'GSTM2', 'DDC', 'GSTM1', 'OAT', 'ELOVL5', 'GSTO1', 'MGST3', 'ELOVL2', 'GSTP1', 'MGST1', 'ELOVL6', 'HACD4', 'ACER2', 'GSTA4', 'GSTA3', 'GSTA2', 'GSTA1', 'ST3GAL4', 'PLPP3', 'PLPP1']	Gene Ontology Biological Process (2018 version)	8.25275	upregulated
regulation of steroid biosynthetic process (GO:0050810)	13.2699	247.781	1.43596e-06	7.77487e-09	['FDPS', 'SREBF1', 'SQLE', 'MVK', 'PMVK', 'ELOVL6', 'DHCR7', 'LSS', 'SREBF2', 'TM7SF2', 'FDFT1']	Gene Ontology Biological Process (2018 version)	8.10931	upregulated
regulation of angiogenesis (GO:0045765)	5.13349	90.922	3.48532e-06	2.03225e-08	['ECM1', 'SPARC', 'FLT1', 'PTGIS', 'PLXND1', 'NPR1', 'ANXA3', 'EMP2', 'ETS1', 'HSPG2', 'DCN', 'RHOB', 'CDH5', 'RGCC', 'STAB1', 'KDR', 'CYP1B1', 'HMOX1', 'TEK', 'CD34']	Gene Ontology Biological Process (2018 version)	7.69202	upregulated
regulation of lipid metabolic process (GO:0019216)	7.06428	123.05	4.36018e-06	2.72398e-08	['ACSL1', 'PEX11A', 'TXNRD1', 'MID1IP1', 'FHL2', 'CTGF', 'TM6SF2', 'FABP1', 'CPT2', 'PLIN2', 'THRSP', 'HMGCS2', 'FADS1', 'PLPP1', 'FDFT1']	Gene Ontology Biological Process (2018 version)	7.5648	upregulated
regulation of cell migration (GO:0030334)	3.7945	65.5744	4.68859e-06	3.12442e-08	['ACVRL1', 'PTPRU', 'IFITM1', 'NOTCH1', 'FLT1', 'SERPINE2', 'CSF1', 'PLXND1', 'SEMA3D', 'CX3CL1', 'KDR', 'CYP1B1', 'FLNA', 'PDGFRB', 'PDGFRA', 'TGFB1', 'F2R', 'SEMA4C', 'RHOB', 'CXCL12', 'DLC1', 'MYADM', 'AMOTL2', 'AMOTL1', 'SGK1', 'RECK', 'ENG']	Gene Ontology Biological Process (2018 version)	7.50523	upregulated
linoleic acid metabolic process (GO:0043651)	30.7498	513.972	7.77814e-06	5.50722e-08	['GSTM2', 'ELOVL5', 'ACSL1', 'ELOVL2', 'GSTP1', 'GSTA1', 'FADS1']	Gene Ontology Biological Process (2018 version)	7.25907	upregulated
sulfur compound biosynthetic process (GO:0044272)	6.04834	99.9984	8.80736e-06	6.60277e-08	['GSTM2', 'GSTM1', 'GSTO1', 'MGST3', 'GSTP1', 'MGST1', 'BGN', 'PRELP', 'OPLAH', 'DCN', 'GSTA4', 'GSTA3', 'GSTA2', 'GSTA1', 'CHST15', 'ST3GAL4']	Gene Ontology Biological Process (2018 version)	7.18027	upregulated
focal adhesion (GO:0005925)	3.46745	55.8658	1.60051e-05	1.00661e-07	['SCARB2', 'FLT1', 'AHNAK', 'LRP1', 'ARPC1B', 'FHL2', 'AKAP12', 'CNN2', 'ALCAM', 'EPB41L2', 'ANXA6', 'FLNA', 'PGM5', 'GIT1', 'PDGFRB', 'TPM4', 'LAYN', 'PARVB', 'HSPG2', 'RHOB', 'PTK7', 'PEAK1', 'DLC1', 'CAT', 'CDC42EP1', 'VIM', 'DDR2', 'ENG']	Gene Ontology Cellular Component (2018 version)	6.99714	upregulated
cholesterol metabolic process (GO:0008203)	8.53806	137.061	1.34874e-05	1.06731e-07	['CH25H', 'FDPS', 'SQLE', 'NSDHL', 'ACAA2', 'MVK', 'PMVK', 'MSMO1', 'DHCR7', 'LSS', 'TM7SF2', 'FDFT1']	Gene Ontology Biological Process (2018 version)	6.97171	upregulated
glutathione metabolic process (GO:0006749)	10.1837	152.999	3.58531e-05	2.98652e-07	['GSTM2', 'GSTM1', 'GSTA4', 'GSTO1', 'GSTA3', 'GSTP1', 'GSTA2', 'GSTA1', 'MGST1', 'OPLAH']	Gene Ontology Biological Process (2018 version)	6.52484	upregulated
peptide metabolic process (GO:0006518)	6.21262	92.9957	3.60816e-05	3.15583e-07	['CPM', 'GSTM2', 'GSTM1', 'GSTO1', 'PROS1', 'GSTP1', 'MGST1', 'OPLAH', 'BACE2', 'GSTA4', 'GSTA3', 'GSTA2', 'GSTA1', 'CPXM1']	Gene Ontology Biological Process (2018 version)	6.50089	upregulated
transmembrane receptor protein kinase activity (GO:0019199)	8.57849	127.688	7.8276e-05	3.43316e-07	['ACVRL1', 'PDGFRB', 'PDGFRA', 'FLT1', 'AXL', 'FLT4', 'TIE1', 'KDR', 'TEK', 'EPHB2', 'DDR2']	Gene Ontology Molecular Function (2018 version)	6.46431	upregulated
regulation of primary metabolic process (GO:0080090)	5.20782	76.5809	4.48411e-05	4.10872e-07	['NQO1', 'LRP1', 'ACSL1', 'PEX11A', 'TXNRD1', 'FHL2', 'CTGF', 'TM6SF2', 'FABP1', 'CPT2', 'PLIN2', 'HMGCS2', 'LDLR', 'FADS1', 'PLPP1', 'FDFT1']	Gene Ontology Biological Process (2018 version)	6.38629	upregulated
negative regulation of signaling (GO:0023057)	6.72905	92.8931	0.000105516	1.01078e-06	['PDGFRB', 'PDGFRA', 'FLT1', 'AXL', 'FLT4', 'MVP', 'TIE1', 'KDR', 'PCSK9', 'TEK', 'EPHB2', 'DDR2']	Gene Ontology Biological Process (2018 version)	5.99534	upregulated
unsaturated fatty acid metabolic process (GO:0033559)	10.1941	139.364	0.000115582	1.15534e-06	['GSTM2', 'ELOVL5', 'ACSL1', 'GSTP1', 'ELOVL2', 'GSTA1', 'CYP1B1', 'FADS1', 'MGLL']	Gene Ontology Biological Process (2018 version)	5.93729	upregulated
neutrophil degranulation (GO:0043312)	2.81094	37.6647	0.00014561	1.51614e-06	['GSTP1', 'RAB3D', 'MVP', 'MGST1', 'SLC2A3', 'CTSS', 'C3', 'CNN2', 'STK10', 'CREG1', 'TIMP2', 'STOM', 'CD14', 'ANXA2', 'CD93', 'ANXA3', 'CYBB', 'TMEM173', 'TNFRSF1B', 'NFKB1', 'BST1', 'DIAPH1', 'PTPRB', 'LRG1', 'RAB31', 'VNN1', 'DLC1', 'CAT', 'LCN2', 'PECAM1', 'ALDOC']	Gene Ontology Biological Process (2018 version)	5.81926	upregulated
neutrophil activation involved in immune response (GO:0002283)	2.78548	36.8403	0.000166536	1.80339e-06	['GSTP1', 'RAB3D', 'MVP', 'MGST1', 'SLC2A3', 'CTSS', 'C3', 'CNN2', 'STK10', 'CREG1', 'TIMP2', 'STOM', 'CD14', 'ANXA2', 'CD93', 'ANXA3', 'CYBB', 'TMEM173', 'TNFRSF1B', 'NFKB1', 'BST1', 'DIAPH1', 'PTPRB', 'LRG1', 'RAB31', 'VNN1', 'DLC1', 'CAT', 'LCN2', 'PECAM1', 'ALDOC']	Gene Ontology Biological Process (2018 version)	5.74391	upregulated
positive regulation of vasculature development (GO:1904018)	5.69346	74.816	0.000174622	1.96368e-06	['ECM1', 'FLT1', 'PTGIS', 'ANXA3', 'ETS1', 'RHOB', 'CDH5', 'KDR', 'CYP1B1', 'HMOX1', 'TEK', 'CD34', 'ENG']	Gene Ontology Biological Process (2018 version)	5.70693	upregulated
neutrophil mediated immunity (GO:0002446)	2.76046	36.0368	0.000183522	2.1402e-06	['GSTP1', 'RAB3D', 'MVP', 'MGST1', 'SLC2A3', 'CTSS', 'C3', 'CNN2', 'STK10', 'CREG1', 'TIMP2', 'STOM', 'CD14', 'ANXA2', 'CD93', 'ANXA3', 'CYBB', 'TMEM173', 'TNFRSF1B', 'NFKB1', 'BST1', 'DIAPH1', 'PTPRB', 'LRG1', 'RAB31', 'VNN1', 'DLC1', 'CAT', 'LCN2', 'PECAM1', 'ALDOC']	Gene Ontology Biological Process (2018 version)	5.66954	upregulated
transmembrane receptor protein tyrosine kinase activity (GO:0004714)	7.78271	100.374	0.000380851	2.5056e-06	['PDGFRB', 'PDGFRA', 'FLT1', 'AXL', 'FLT4', 'TIE1', 'KDR', 'TEK', 'EPHB2', 'DDR2']	Gene Ontology Molecular Function (2018 version)	5.60109	upregulated
peroxisome (GO:0005777)	5.96926	75.735	0.000163745	3.08952e-06	['PLA2G16', 'HSDL2', 'EHHADH', 'PEX11A', 'ECH1', 'CAT', 'PMVK', 'HACL1', 'VIM', 'CRAT', 'ACOT4', 'DDR2']	Gene Ontology Cellular Component (2018 version)	5.51011	upregulated
microbody (GO:0042579)	5.96926	75.735	0.000163745	3.08952e-06	['PLA2G16', 'HSDL2', 'EHHADH', 'PEX11A', 'ECH1', 'CAT', 'PMVK', 'HACL1', 'VIM', 'CRAT', 'ACOT4', 'DDR2']	Gene Ontology Cellular Component (2018 version)	5.51011	upregulated
long-chain fatty-acyl-CoA biosynthetic process (GO:0035338)	19.7247	248.334	0.000281983	3.40588e-06	['ELOVL5', 'ACSL1', 'ELOVL2', 'TECR', 'ELOVL6', 'ACSL3']	Gene Ontology Biological Process (2018 version)	5.46777	upregulated
regulation of ERK1 and ERK2 cascade (GO:0070372)	3.53763	43.6406	0.00035137	4.39029e-06	['PDGFRB', 'PDGFRA', 'FGA', 'NOTCH1', 'TGFB1', 'FLT1', 'GSTP1', 'FLT4', 'TIE1', 'F2R', 'FBLN1', 'CX3CL1', 'CTGF', 'AXL', 'KDR', 'SPRY1', 'LGALS9', 'TEK', 'EPHB2', 'DDR2']	Gene Ontology Biological Process (2018 version)	5.35751	upregulated
mitogen-activated protein kinase kinase binding (GO:0031434)	7.21521	88.7519	0.000518557	4.54875e-06	['PDGFRB', 'PDGFRA', 'FLT1', 'AXL', 'FLT4', 'TIE1', 'KDR', 'TEK', 'EPHB2', 'DDR2']	Gene Ontology Molecular Function (2018 version)	5.34211	upregulated
negative regulation of cell adhesion (GO:0007162)	7.21521	88.7519	0.000352308	4.54875e-06	['ACVRL1', 'ACER2', 'MUC1', 'NOTCH1', 'TGFB1', 'PLXND1', 'ARHGDIB', 'CYP1B1', 'FBLN1', 'TGFBI']	Gene Ontology Biological Process (2018 version)	5.34211	upregulated
very long-chain fatty acid metabolic process (GO:0000038)	12.5711	151.87	0.000412283	5.66652e-06	['ELOVL5', 'ELOVL2', 'TECR', 'ACOT1', 'ELOVL6', 'ACOT4', 'HACD4']	Gene Ontology Biological Process (2018 version)	5.24668	upregulated
collagen fibril organization (GO:0030199)	12.5711	151.87	0.000412283	5.66652e-06	['GREM1', 'COL1A2', 'LOX', 'COL12A1', 'CYP1B1', 'LOXL1', 'DDR2']	Gene Ontology Biological Process (2018 version)	5.24668	upregulated
epithelium development (GO:0060429)	5.07658	60.9466	0.000431536	6.11088e-06	['CBR1', 'TAGLN', 'TGFB1', 'WNT7B', 'TST', 'SOX18', 'ALDH1A2', 'GSTA2', 'GSTA1', 'KDR', 'RARB', 'ALDOC', 'CD34']	Gene Ontology Biological Process (2018 version)	5.2139	upregulated
fatty acid elongation (GO:0030497)	28.1284	335.717	0.000449738	6.55595e-06	['ELOVL5', 'ELOVL2', 'TECR', 'ELOVL6', 'HACD4']	Gene Ontology Biological Process (2018 version)	5.18336	upregulated
regulation of endothelial cell migration (GO:0010594)	6.72466	79.0039	0.000527029	7.90214e-06	['ACVRL1', 'SPARC', 'ANXA3', 'FLT4', 'KDR', 'EMP2', 'TEK', 'ETS1', 'DCN', 'RHOB']	Gene Ontology Biological Process (2018 version)	5.10226	upregulated
membrane raft (GO:0045121)	4.884	56.7865	0.000354631	8.92154e-06	['ANXA2', 'AHNAK', 'RFTN1', 'EMP2', 'TNFRSF1B', 'TNFRSF1A', 'MARVELD1', 'KDR', 'MYADM', 'STOM', 'CD14', 'TEK', 'GPM6B']	Gene Ontology Cellular Component (2018 version)	5.04956	upregulated
negative regulation of signal transduction (GO:0009968)	3.21916	37.101	0.000641101	9.87952e-06	['KANK2', 'PDGFRB', 'PDGFRA', 'PTGIR', 'TLE1', 'FLT1', 'LRP1', 'FLT4', 'TIE1', 'DCN', 'DKK3', 'CYP26B1', 'AXL', 'MMRN2', 'KDR', 'SOSTDC1', 'SPRY1', 'TEK', 'EPHB2', 'DDR2', 'PLIN5']	Gene Ontology Biological Process (2018 version)	5.00526	upregulated
positive regulation of angiogenesis (GO:0045766)	5.24473	60.3003	0.00064179	1.01574e-05	['CDH5', 'ECM1', 'FLT1', 'PTGIS', 'ANXA3', 'KDR', 'CYP1B1', 'HMOX1', 'TEK', 'ETS1', 'CD34', 'RHOB']	Gene Ontology Biological Process (2018 version)	4.99322	upregulated
very long-chain fatty acid biosynthetic process (GO:0042761)	24.6111	282.299	0.000642394	1.04346e-05	['ELOVL5', 'ELOVL2', 'TECR', 'ELOVL6', 'HACD4']	Gene Ontology Biological Process (2018 version)	4.98153	upregulated
negative regulation of cell migration (GO:0030336)	4.79306	54.852	0.000643062	1.07132e-05	['ACVRL1', 'PTPRU', 'IFITM1', 'LRP1', 'CX3CL1', 'RHOB', 'DLC1', 'ARHGDIB', 'CYP1B1', 'HMOX1', 'TIMP1', 'RECK', 'ENG']	Gene Ontology Biological Process (2018 version)	4.97008	upregulated
sprouting angiogenesis (GO:0002040)	8.79133	99.9203	0.000678439	1.15852e-05	['ACVRL1', 'GREM1', 'CDH5', 'CCBE1', 'FLT1', 'FLT4', 'KDR', 'TEK']	Gene Ontology Biological Process (2018 version)	4.9361	upregulated
specific granule (GO:0042581)	4.12833	46.6993	0.000373402	1.22265e-05	['CD93', 'ANXA3', 'CYBB', 'SLC2A3', 'TNFRSF1B', 'NFKB1', 'CNN2', 'STK10', 'BST1', 'PTPRB', 'LRG1', 'DLC1', 'LCN2', 'TIMP2', 'STOM']	Gene Ontology Cellular Component (2018 version)	4.9127	upregulated
vascular endothelial growth factor-activated receptor activity (GO:0005021)	52.4113	590.782	0.0011604	1.27237e-05	['PDGFRA', 'FLT1', 'FLT4', 'KDR']	Gene Ontology Molecular Function (2018 version)	4.89539	upregulated
positive regulation of ERK1 and ERK2 cascade (GO:0070374)	3.69489	41.5986	0.000737356	1.28984e-05	['PDGFRB', 'PDGFRA', 'FGA', 'NOTCH1', 'TGFB1', 'FLT1', 'FLT4', 'TIE1', 'F2R', 'CX3CL1', 'CTGF', 'AXL', 'KDR', 'LGALS9', 'TEK', 'EPHB2', 'DDR2']	Gene Ontology Biological Process (2018 version)	4.88947	upregulated
negative regulation of macromolecule metabolic process (GO:0010605)	4.6628	52.1154	0.000781412	1.39945e-05	['ACVRL1', 'NOTCH1', 'TGFB1', 'PCSK9', 'NFKB1', 'KDR', 'MYADM', 'DIP2A', 'PGR', 'LGALS9', 'CD34', 'LDLR', 'ENG']	Gene Ontology Biological Process (2018 version)	4.85404	upregulated
sterol metabolic process (GO:0016125)	7.13035	79.3505	0.000801436	1.46869e-05	['CH25H', 'SQLE', 'CYP26B1', 'MVK', 'PMVK', 'CYP1B1', 'MSMO1', 'DHCR7', 'TM7SF2']	Gene Ontology Biological Process (2018 version)	4.83307	upregulated
integral component of plasma membrane (GO:0005887)	1.86384	20.5751	0.000373402	1.60616e-05	['ACVRL1', 'PTPRU', 'FLT1', 'PLXND1', 'FLT4', 'RRH', 'SLC2A3', 'TM7SF2', 'SGCE', 'GPR176', 'ALCAM', 'SLCO2B1', 'STAB1', 'ADORA1', 'KDR', 'SLC39A5', 'EPHB2', 'CD34', 'SEMA6B', 'PDGFRB', 'ABCC3', 'PDGFRA', 'ABCC4', 'ENTPD1', 'PTGIR', 'F2R', 'CYBB', 'TNFRSF1B', 'OSMR', 'TM4SF1', 'TNFRSF1A', 'SLC22A23', 'TGFBR3', 'BCAM', 'SLC7A6', 'PLPP3', 'SHANK3', 'PLPP1', 'ENG', 'DDR2', 'ADCYAP1R1', 'LRP1', 'PTGER…	Gene Ontology Cellular Component (2018 version)	4.79421	upregulated
negative regulation of cell proliferation (GO:0008285)	2.84985	31.4126	0.000845385	1.63299e-05	['ACVRL1', 'KANK2', 'PTPRU', 'IFITM1', 'CDKN1A', 'FGFBP1', 'PTGIR', 'NOTCH1', 'TGFB1', 'GSTP1', 'F2R', 'FBLN1', 'P3H3', 'PPP2R5C', 'ETS1', 'RERG', 'TGFBR3', 'GREM1', 'RGCC', 'DLC1', 'ALDH1A2', 'CYP1B1', 'HMOX1', 'PLPP1']	Gene Ontology Biological Process (2018 version)	4.78702	upregulated
endoplasmic reticulum lumen (GO:0005788)	3.20833	35.3425	0.000373402	1.64391e-05	['FGA', 'SPON1', 'CSF1', 'GOLM1', 'WNT7B', 'COL12A1', 'PCSK9', 'DBI', 'LAMC1', 'PRSS23', 'FSTL1', 'C3', 'ADAMTSL1', 'COL1A2', 'COL6A2', 'COL6A1', 'MXRA8', 'SPP1', 'TIMP1', 'MFGE8']	Gene Ontology Cellular Component (2018 version)	4.78412	upregulated
retinoid metabolic process (GO:0001523)	6.10204	67.0681	0.000845385	1.6851e-05	['UGT1A1', 'LRP1', 'RETSAT', 'RDH11', 'ALDH1A2', 'ALDH1A1', 'SDC3', 'CYP1B1', 'LRAT', 'HSPG2']	Gene Ontology Biological Process (2018 version)	4.77337	upregulated
regulation of actin cytoskeleton organization (GO:0032956)	6.10204	67.0681	0.000845385	1.6851e-05	['PDGFRB', 'PDGFRA', 'BST1', 'LRP1', 'DLC1', 'ARHGDIB', 'RHOJ', 'FSCN1', 'GPM6B', 'RHOB']	Gene Ontology Biological Process (2018 version)	4.77337	upregulated
membrane lipid biosynthetic process (GO:0046467)	6.99018	76.8092	0.000845385	1.69007e-05	['ACER2', 'CERS4', 'ELOVL5', 'ELOVL2', 'ST3GAL4', 'ELOVL6', 'PLPP3', 'PLPP1', 'HACD4']	Gene Ontology Biological Process (2018 version)	4.7721	upregulated
regulation of actin filament-based process (GO:0032970)	6.7257	72.072	0.00108726	2.21891e-05	['PDGFRB', 'CNN2', 'BST1', 'LRP1', 'DLC1', 'RHOJ', 'FSCN1', 'GPM6B', 'RHOB']	Gene Ontology Biological Process (2018 version)	4.65386	upregulated
integrin binding (GO:0005178)	5.26245	56.2681	0.00155859	2.27176e-05	['TNXB', 'VCAM1', 'CXCL12', 'KDR', 'LTBP4', 'EMILIN1', 'EMP2', 'S1PR3', 'UTRN', 'CX3CL1', 'CTGF']	Gene Ontology Molecular Function (2018 version)	4.64364	upregulated
vasculature development (GO:0001944)	19.6869	209.952	0.00112165	2.3358e-05	['ACVRL1', 'PDGFRB', 'PDGFRA', 'SOX18', 'FLT4']	Gene Ontology Biological Process (2018 version)	4.63156	upregulated
MAP kinase kinase kinase activity (GO:0004709)	5.83193	62.055	0.00155859	2.39257e-05	['PDGFRB', 'PDGFRA', 'FLT1', 'AXL', 'FLT4', 'TIE1', 'KDR', 'TEK', 'EPHB2', 'DDR2']	Gene Ontology Molecular Function (2018 version)	4.62114	upregulated
negative regulation of cell communication (GO:0010648)	5.83193	62.055	0.00112639	2.39257e-05	['PDGFRB', 'PDGFRA', 'FLT1', 'AXL', 'FLT4', 'TIE1', 'KDR', 'TEK', 'EPHB2', 'DDR2']	Gene Ontology Biological Process (2018 version)	4.62114	upregulated
regulation of signal transduction (GO:0009966)	3.34971	35.5282	0.00113001	2.47577e-05	['SAMD5', 'SCARB2', 'PDGFRB', 'PDGFRA', 'FLT1', 'FLT4', 'TIE1', 'BST1', 'AXL', 'TMEM204', 'KDR', 'TIMP1', 'TEK', 'EPHB2', 'GIT1', 'MGLL', 'CDC42SE2', 'DDR2']	Gene Ontology Biological Process (2018 version)	4.60629	upregulated
cell migration involved in heart development (GO:0060973)	39.3065	416.604	0.00113001	2.49439e-05	['PDGFRB', 'NOTCH1', 'FLRT3', 'DCHS1']	Gene Ontology Biological Process (2018 version)	4.60304	upregulated
positive regulation of kinase activity (GO:0033674)	4.72302	49.8266	0.00116493	2.62001e-05	['PDGFRB', 'PDGFRA', 'CDKN1A', 'FLT1', 'CSF1', 'AXL', 'FLT4', 'TIE1', 'KDR', 'TEK', 'EPHB2', 'DDR2']	Gene Ontology Biological Process (2018 version)	4.5817	upregulated
long-chain fatty acid transport (GO:0015909)	12.4532	130.552	0.00120042	2.7998e-05	['CPT2', 'ACSL1', 'MID1IP1', 'THRSP', 'SLC25A20', 'ACSL3']	Gene Ontology Biological Process (2018 version)	4.55287	upregulated
long-chain fatty-acyl-CoA metabolic process (GO:0035336)	12.4532	130.552	0.00120042	2.7998e-05	['ELOVL5', 'ACSL1', 'ELOVL2', 'TECR', 'ELOVL6', 'ACSL3']	Gene Ontology Biological Process (2018 version)	4.55287	upregulated
extracellular matrix assembly (GO:0085029)	17.8962	184.521	0.00140179	3.32785e-05	['TGFB1', 'TNXB', 'LOX', 'LOXL1', 'GPM6B']	Gene Ontology Biological Process (2018 version)	4.47784	upregulated
cellular response to cytokine stimulus (GO:0071345)	2.53757	26.0414	0.00144573	3.4924e-05	['CDKN1A', 'CSF1', 'CX3CL1', 'MUC1', 'FLRT3', 'HMOX1', 'TIMP1', 'LGALS9', 'TGFB1', 'VCAM1', 'PTGIS', 'DAPK1', 'STAT3', 'PDE2A', 'BGN', 'TNFRSF1B', 'OSMR', 'NFKB1', 'DCN', 'TNFRSF1A', 'COL1A2', 'AXL', 'FSCN1', 'LCN2', 'HCLS1', 'PLP2', 'VIM']	Gene Ontology Biological Process (2018 version)	4.45688	upregulated
peptidyl-tyrosine modification (GO:0018212)	7.35753	75.3419	0.00145318	3.57091e-05	['PDGFRB', 'PDGFRA', 'FLT1', 'FLT4', 'KDR', 'TEK', 'EPHB2', 'DDR2']	Gene Ontology Biological Process (2018 version)	4.44722	upregulated
sphingolipid biosynthetic process (GO:0030148)	6.25244	63.7934	0.00148303	3.70604e-05	['ACER2', 'CERS4', 'ELOVL5', 'ELOVL2', 'ELOVL6', 'A4GALT', 'PLPP3', 'PLPP1', 'HACD4']	Gene Ontology Biological Process (2018 version)	4.43109	upregulated
positive regulation of MAPK cascade (GO:0043410)	2.97878	29.9193	0.00170981	4.34396e-05	['PDGFRB', 'PDGFRA', 'FGA', 'NOTCH1', 'TGFB1', 'FLT1', 'FLT4', 'TIE1', 'F2R', 'SEMA4C', 'TNFRSF1B', 'CX3CL1', 'CTGF', 'TNFRSF1A', 'AXL', 'KDR', 'LGALS9', 'TEK', 'EPHB2', 'DDR2']	Gene Ontology Biological Process (2018 version)	4.36211	upregulated
regulation of kinase activity (GO:0043549)	4.8514	48.5887	0.00173128	4.4706e-05	['PDGFRB', 'PDGFRA', 'FLT1', 'AXL', 'FLT4', 'TIE1', 'KDR', 'EMP2', 'TEK', 'EPHB2', 'DDR2']	Gene Ontology Biological Process (2018 version)	4.34963	upregulated
positive regulation of phosphatidylinositol 3-kinase signaling (GO:0014068)	7.02981	69.9688	0.00181323	4.75774e-05	['PDGFRB', 'PDGFRA', 'FLT1', 'F2R', 'KDR', 'HCLS1', 'TEK', 'DCN']	Gene Ontology Biological Process (2018 version)	4.3226	upregulated
secretory granule lumen (GO:0034774)	2.84435	27.9941	0.000943004	5.31714e-05	['SRGN', 'FGA', 'ECM1', 'SPARC', 'TGFB1', 'ANXA2', 'GSTP1', 'PROS1', 'MVP', 'NFKB1', 'C3', 'CNN2', 'LRG1', 'CREG1', 'DLC1', 'CAT', 'TIMP2', 'LCN2', 'SERPING1', 'ALDOC', 'TIMP1']	Gene Ontology Cellular Component (2018 version)	4.27432	upregulated
cytoskeleton (GO:0005856)	2.38372	23.4513	0.000943004	5.33776e-05	['KANK2', 'FLT1', 'AHNAK', 'WIPF1', 'ARPC1B', 'MVP', 'NDRG1', 'CNN2', 'TUBA1B', 'TUBA1A', 'CALD1', 'EPB41L2', 'ARHGDIB', 'STOM', 'FLNA', 'MAP4', 'TPM4', 'DAPK1', 'MID1IP1', 'PARVB', 'EHD2', 'PEAK1', 'RHOJ', 'FSCN1', 'CDC42EP1', 'ALDOC', 'VIM', 'UTRN', 'DDR2']	Gene Ontology Cellular Component (2018 version)	4.27264	upregulated
regulation of cell proliferation (GO:0042127)	2.13675	20.9998	0.00202306	5.39258e-05	['KANK2', 'ACVRL1', 'PTPRU', 'CDKN1A', 'IFITM1', 'NOTCH1', 'FLT1', 'CSF1', 'FLT4', 'ETS1', 'RERG', 'TNFSF13B', 'KDR', 'CYP1B1', 'S1PR3', 'TIMP1', 'PDGFRB', 'PDGFRA', 'FGFBP1', 'TGFB1', 'F2R', 'EMP2', 'P3H3', 'PPP2R5C', 'TNFRSF1B', 'OSMR', 'TNFRSF1A', 'ACER2', 'GREM1', 'BST1', 'RGCC', 'DLC1', 'ALDH1A2', 'HCLS1', 'GRAP', 'SGK1', 'PLPP1']	Gene Ontology Biological Process (2018 version)	4.2682	upregulated
positive regulation of endothelial cell migration (GO:0010595)	5.84124	56.8216	0.00220195	5.96114e-05	['SPARC', 'TGFB1', 'ANXA3', 'FLT4', 'KDR', 'TEK', 'PLPP3', 'ETS1', 'RHOB']	Gene Ontology Biological Process (2018 version)	4.22467	upregulated
positive regulation of lipid localization (GO:1905954)	26.2016	249.969	0.00257669	7.19025e-05	['C3', 'LRP1', 'NFKB1', 'PLIN5']	Gene Ontology Biological Process (2018 version)	4.14326	upregulated
membrane raft organization (GO:0031579)	26.2016	249.969	0.00257669	7.19025e-05	['ANXA2', 'RFTN1', 'MYADM', 'EMP2']	Gene Ontology Biological Process (2018 version)	4.14326	upregulated
negative regulation of response to stimulus (GO:0048585)	4.14505	38.9402	0.00289581	8.31891e-05	['PDGFRB', 'PDGFRA', 'TGFB1', 'FLT1', 'AXL', 'FLT4', 'TIE1', 'KDR', 'TEK', 'EPHB2', 'CD34', 'DDR2']	Gene Ontology Biological Process (2018 version)	4.07993	upregulated
regulation of cell migration involved in sprouting angiogenesis (GO:0090049)	9.85628	92.4483	0.00289581	8.44259e-05	['NOTCH1', 'SRPX2', 'MMRN2', 'RHOJ', 'KDR', 'HMOX1']	Gene Ontology Biological Process (2018 version)	4.07352	upregulated
fatty-acyl-CoA biosynthetic process (GO:0046949)	9.85628	92.4483	0.00289581	8.44259e-05	['ELOVL5', 'ACSL1', 'ELOVL2', 'TECR', 'ELOVL6', 'ACSL3']	Gene Ontology Biological Process (2018 version)	4.07352	upregulated
response to hydrogen peroxide (GO:0042542)	7.67681	71.8233	0.00292365	8.64553e-05	['NET1', 'FABP1', 'DLC1', 'CAT', 'HMOX1', 'CYP1B1', 'RHOB']	Gene Ontology Biological Process (2018 version)	4.06321	upregulated
regulation of intracellular pH (GO:0051453)	7.46894	68.7454	0.206975	0.00010062	['SLC9A3', 'SLC4A9', 'LRRK2', 'SLC9A8', 'SLC26A4', 'CFTR', 'SLC26A6']	Gene Ontology Biological Process (2018 version)	3.99732	downregulated
peroxisomal part (GO:0044439)	5.39733	49.5462	0.00163937	0.000103105	['FABP1', 'EHHADH', 'PEX11A', 'CAT', 'MGST1', 'HACL1', 'CRAT', 'ACOT4', 'RAB8B']	Gene Ontology Cellular Component (2018 version)	3.98672	upregulated
carnitine shuttle (GO:0006853)	22.4574	204.545	0.00354576	0.000110759	['CPT2', 'MID1IP1', 'THRSP', 'SLC25A20']	Gene Ontology Biological Process (2018 version)	3.95562	upregulated
regulation of integrin-mediated signaling pathway (GO:2001044)	22.4574	204.545	0.00354576	0.000110759	['BST1', 'FLNA', 'EMP2', 'TIMP1']	Gene Ontology Biological Process (2018 version)	3.95562	upregulated
fatty acid transmembrane transport (GO:1902001)	22.4574	204.545	0.00354576	0.000110759	['CPT2', 'MID1IP1', 'THRSP', 'SLC25A20']	Gene Ontology Biological Process (2018 version)	3.95562	upregulated
platelet-derived growth factor binding (GO:0048407)	22.4574	204.545	0.00631325	0.000110759	['PDGFRB', 'PDGFRA', 'COL1A2', 'COL6A1']	Gene Ontology Molecular Function (2018 version)	3.95562	upregulated
positive regulation of extracellular matrix organization (GO:1903055)	22.4574	204.545	0.00354576	0.000110759	['TGFB1', 'RGCC', 'FSCN1', 'DDR2']	Gene Ontology Biological Process (2018 version)	3.95562	upregulated
protein complex subunit organization (GO:0071822)	7.27202	65.8599	0.00368415	0.000116616	['GREM1', 'COL1A2', 'LOX', 'COL12A1', 'CYP1B1', 'LOXL1', 'DDR2']	Gene Ontology Biological Process (2018 version)	3.93324	upregulated
protein kinase binding (GO:0019901)	2.32135	20.6259	0.00701276	0.00013841	['ACVRL1', 'UGT1A10', 'CDKN1A', 'FLT1', 'GSTP1', 'FLT4', 'MVP', 'ADCY4', 'KDR', 'GNAT1', 'EPHB2', 'PDGFRB', 'PDGFRA', 'SLC12A4', 'TIE1', 'STAT3', 'EMP2', 'ACSL3', 'TMEM173', 'RHOB', 'RGCC', 'AXL', 'RHOJ', 'HCLS1', 'TEK', 'UTRN', 'DDR2']	Gene Ontology Molecular Function (2018 version)	3.85883	upregulated
cytokine-mediated signaling pathway (GO:0019221)	2.15015	19.0665	0.00439316	0.000140888	['CDKN1A', 'IFITM1', 'PLVAP', 'CSF1', 'CX3CL1', 'TNFSF13B', 'CNN2', 'MUC1', 'FLRT3', 'LEPR', 'HMOX1', 'TIMP1', 'IL33', 'TGFB1', 'VCAM1', 'ANXA2', 'GSTO1', 'STAT3', 'BGN', 'TNFRSF1B', 'OSMR', 'NFKB1', 'DCN', 'TNFRSF1A', 'NFKBIA', 'COL1A2', 'CXCL12', 'GSTA2', 'FSCN1', 'LCN2', 'VIM', 'PLP2']	Gene Ontology Biological Process (2018 version)	3.85112	upregulated
negative regulation of peptidase activity (GO:0010466)	5.85547	51.591	0.00459026	0.000149121	['ECM1', 'SERPINE2', 'TIMP2', 'FETUB', 'SERPING1', 'SERPINB9', 'TIMP1', 'RECK']	Gene Ontology Biological Process (2018 version)	3.82646	upregulated
peptidyl-tyrosine phosphorylation (GO:0018108)	5.08787	44.6408	0.00470192	0.000154707	['PDGFRB', 'PDGFRA', 'FLT1', 'FLT4', 'KDR', 'TEK', 'GRAP', 'EPHB2', 'DDR2']	Gene Ontology Biological Process (2018 version)	3.81049	upregulated
negative regulation of cell motility (GO:2000146)	4.55384	39.8959	0.004704	0.000156735	['ACVRL1', 'PTPRU', 'IFITM1', 'DLC1', 'CYP1B1', 'FBLN1', 'RECK', 'CX3CL1', 'RHOB', 'ENG']	Gene Ontology Biological Process (2018 version)	3.80483	upregulated
retinol metabolic process (GO:0042572)	19.6492	171.392	0.00482751	0.000162861	['RETSAT', 'RDH11', 'CYP1B1', 'LRAT']	Gene Ontology Biological Process (2018 version)	3.78818	upregulated
metalloendopeptidase inhibitor activity (GO:0008191)	19.6492	171.392	0.00742645	0.000162861	['TIMP2', 'FETUB', 'TIMP1', 'RECK']	Gene Ontology Molecular Function (2018 version)	3.78818	upregulated
regulation of phosphatidylinositol 3-kinase signaling (GO:0014066)	5.01595	43.5216	0.00496961	0.000170522	['PDGFRB', 'PDGFRA', 'FLT1', 'F2R', 'KDR', 'HCLS1', 'PPP2R5C', 'TEK', 'DCN']	Gene Ontology Biological Process (2018 version)	3.76822	upregulated
positive regulation of transferase activity (GO:0051347)	3.81148	33.0425	0.00496961	0.000171794	['PDGFRB', 'GREM1', 'PDGFRA', 'TGFB1', 'FLT1', 'AXL', 'FLT4', 'TIE1', 'KDR', 'TEK', 'EPHB2', 'DDR2']	Gene Ontology Biological Process (2018 version)	3.76499	upregulated
positive regulation of cell proliferation (GO:0008284)	2.40756	20.6767	0.00532467	0.000186286	['PDGFRB', 'PDGFRA', 'CDKN1A', 'PRKCH', 'NOTCH1', 'FLT1', 'TGFB1', 'CSF1', 'FLT4', 'F2R', 'EMP2', 'LAMC1', 'OSMR', 'TNFSF13B', 'ACER2', 'TGFBR3', 'GREM1', 'BST1', 'KDR', 'HMOX1', 'HCLS1', 'S1PR3', 'TIMP1', 'DDR2']	Gene Ontology Biological Process (2018 version)	3.72982	upregulated
lipid droplet (GO:0005811)	5.64576	48.4689	0.00270137	0.000186887	['LIPE', 'NSDHL', 'FABP4', 'ANXA2', 'PLIN2', 'ACSL3', 'LSS', 'PLIN5']	Gene Ontology Cellular Component (2018 version)	3.72842	upregulated
organic hydroxy compound biosynthetic process (GO:1901617)	6.57809	55.9439	0.00572113	0.000202539	['CH25H', 'SQLE', 'PSAT1', 'PMVK', 'MSMO1', 'DHCR7', 'TM7SF2']	Gene Ontology Biological Process (2018 version)	3.69349	upregulated
inflammatory response (GO:0006954)	2.88538	24.3409	0.0060563	0.000216927	['AFAP1L2', 'PTGIR', 'TGFB1', 'PTGER3', 'STAT3', 'F2R', 'CYBB', 'TNFRSF1B', 'HSPG2', 'CX3CL1', 'NFKB1', 'TNFRSF1A', 'VNN1', 'DLC1', 'ADORA1', 'LGALS9', 'MGLL']	Gene Ontology Biological Process (2018 version)	3.66369	upregulated
alpha-linolenic acid metabolic process (GO:0036109)	17.4651	146.266	0.00629188	0.000230606	['ELOVL5', 'ACSL1', 'ELOVL2', 'FADS1']	Gene Ontology Biological Process (2018 version)	3.63713	upregulated
regulation of triglyceride biosynthetic process (GO:0010866)	17.4651	146.266	0.00629188	0.000230606	['C3', 'SREBF1', 'LDLR', 'PLIN5']	Gene Ontology Biological Process (2018 version)	3.63713	upregulated
negative regulation of apoptotic process (GO:0043066)	2.27548	18.9644	0.00647865	0.00024015	['NOTCH1', 'FLT1', 'GSTP1', 'FLT4', 'FHL2', 'KDR', 'FLNA', 'EPHB2', 'PDGFRB', 'PDGFRA', 'PRKCH', 'TLE1', 'TIE1', 'STAT3', 'F2R', 'SERPINB9', 'TNFRSF1B', 'NFKB1', 'FABP1', 'NFKBIA', 'GREM1', 'AXL', 'CAT', 'HCLS1', 'TEK', 'DDR2']	Gene Ontology Biological Process (2018 version)	3.61952	upregulated
positive regulation of vascular endothelial growth factor production (GO:0010575)	10.3567	84.9318	0.00732244	0.000274477	['C3', 'CCBE1', 'TGFB1', 'FLT4', 'CYP1B1']	Gene Ontology Biological Process (2018 version)	3.56149	upregulated
platelet degranulation (GO:0002576)	3.85937	31.5108	0.0073439	0.000284507	['SRGN', 'ABCC4', 'FGA', 'ECM1', 'SPARC', 'TGFB1', 'PROS1', 'PECAM1', 'SERPING1', 'FLNA', 'TIMP1']	Gene Ontology Biological Process (2018 version)	3.54591	upregulated
positive regulation of receptor activity (GO:2000273)	7.62792	62.2653	0.0073439	0.00028506	['GREM1', 'GSTM2', 'ANXA2', 'GSTO1', 'EPHB2', 'SHANK3']	Gene Ontology Biological Process (2018 version)	3.54506	upregulated
membrane raft assembly (GO:0001765)	39.2294	319.059	0.0073439	0.000293634	['ANXA2', 'RFTN1', 'EMP2']	Gene Ontology Biological Process (2018 version)	3.53219	upregulated
regulation of biosynthetic process (GO:0009889)	39.2294	319.059	0.0073439	0.000293634	['MID1IP1', 'GSTP1', 'THRSP']	Gene Ontology Biological Process (2018 version)	3.53219	upregulated
transforming growth factor beta-activated receptor activity (GO:0005024)	39.2294	319.059	0.0116102	0.000293634	['ACVRL1', 'TGFBR3', 'LTBP4']	Gene Ontology Molecular Function (2018 version)	3.53219	upregulated
glomerulus vasculature development (GO:0072012)	39.2294	319.059	0.0073439	0.000293634	['PECAM1', 'TEK', 'CD34']	Gene Ontology Biological Process (2018 version)	3.53219	upregulated
venous blood vessel morphogenesis (GO:0048845)	39.2294	319.059	0.0073439	0.000293634	['CCBE1', 'NOTCH1', 'ENG']	Gene Ontology Biological Process (2018 version)	3.53219	upregulated
lysosomal lumen (GO:0043202)	4.62367	37.5627	0.00392651	0.000296341	['SCARB2', 'NAAA', 'SDC3', 'BGN', 'PRELP', 'GC', 'HSPG2', 'CTSS', 'DCN']	Gene Ontology Cellular Component (2018 version)	3.52821	upregulated
regulation of extracellular matrix disassembly (GO:0010715)	15.7177	126.657	0.00783394	0.00031649	['TGFB1', 'LRP1', 'FSCN1', 'DDR2']	Gene Ontology Biological Process (2018 version)	3.49964	upregulated
transmembrane receptor protein serine/threonine kinase activity (GO:0004675)	15.7177	126.657	0.0116102	0.00031649	['ACVRL1', 'TGFBR3', 'LTBP4', 'SOSTDC1']	Gene Ontology Molecular Function (2018 version)	3.49964	upregulated
protein tyrosine kinase activity (GO:0004713)	3.52732	28.2659	0.0116102	0.000330992	['PDGFRB', 'PDGFRA', 'FLT1', 'PEAK1', 'AXL', 'FLT4', 'TIE1', 'KDR', 'GRAP', 'TEK', 'EPHB2', 'DDR2']	Gene Ontology Molecular Function (2018 version)	3.48018	upregulated
positive regulation of phosphatidylinositol 3-kinase activity (GO:0043552)	9.83838	78.6885	0.00823438	0.000336097	['PDGFRB', 'PDGFRA', 'FLT1', 'TGFB1', 'TEK']	Gene Ontology Biological Process (2018 version)	3.47353	upregulated
regulated exocytosis (GO:0045055)	3.50121	27.839	0.00854213	0.000352216	['SRGN', 'ABCC4', 'FGA', 'ECM1', 'SPARC', 'RAB31', 'TGFB1', 'PROS1', 'PECAM1', 'SERPING1', 'FLNA', 'TIMP1']	Gene Ontology Biological Process (2018 version)	3.45319	upregulated
monocarboxylic acid metabolic process (GO:0032787)	4.0404	31.839	0.00907998	0.000378175	['SCARB2', 'BTD', 'VNN1', 'SLC16A1', 'UGT1A1', 'KYNU', 'ALDH1A2', 'ACOT1', 'MSMO1', 'ACOT4']	Gene Ontology Biological Process (2018 version)	3.42231	upregulated
positive regulation of cell differentiation (GO:0045597)	3.09191	24.2672	0.00927817	0.000390294	['ACVRL1', 'IFITM1', 'PRKCH', 'NOTCH1', 'TGFB1', 'CSF1', 'WNT7B', 'NFKB1', 'CTGF', 'HOXA11', 'RGCC', 'KDR', 'CD34', 'DDR2']	Gene Ontology Biological Process (2018 version)	3.40861	upregulated
regulation of cell motility (GO:2000145)	3.99938	31.2194	0.00949369	0.000407259	['DIAPH1', 'TGFB1', 'PLXND1', 'SERPINE2', 'FLNA', 'FBLN1', 'AMOTL2', 'AMOTL1', 'SGK1', 'RHOB']	Gene Ontology Biological Process (2018 version)	3.39013	upregulated
positive regulation of response to external stimulus (GO:0032103)	4.39443	34.201	0.00949369	0.000416842	['PDGFRB', 'NFKBIA', 'THBD', 'IL33', 'TGFB1', 'PDE2A', 'ETS1', 'CX3CL1', 'TNFRSF1A']	Gene Ontology Biological Process (2018 version)	3.38003	upregulated
platelet alpha granule (GO:0031091)	4.39443	34.201	0.0050983	0.000416842	['SRGN', 'FGA', 'SPARC', 'TGFB1', 'SERPINE2', 'PROS1', 'PECAM1', 'SERPING1', 'TIMP1']	Gene Ontology Cellular Component (2018 version)	3.38003	upregulated
negative regulation of platelet-derived growth factor receptor signaling pathway (GO:0010642)	14.2881	110.989	0.00949369	0.000423084	['PDGFRB', 'PDGFRA', 'PTGIR', 'LRP1']	Gene Ontology Biological Process (2018 version)	3.37357	upregulated
intracellular lipid transport (GO:0032365)	14.2881	110.989	0.00949369	0.000423084	['CPT2', 'MID1IP1', 'THRSP', 'SLC25A20']	Gene Ontology Biological Process (2018 version)	3.37357	upregulated
positive regulation of collagen metabolic process (GO:0010714)	14.2881	110.989	0.00949369	0.000423084	['TGFB1', 'RGCC', 'F2R', 'VIM']	Gene Ontology Biological Process (2018 version)	3.37357	upregulated
positive regulation of collagen biosynthetic process (GO:0032967)	14.2881	110.989	0.00949369	0.000423084	['TGFB1', 'RGCC', 'F2R', 'VIM']	Gene Ontology Biological Process (2018 version)	3.37357	upregulated
lipid biosynthetic process (GO:0008610)	4.93801	38.3402	0.436728	0.000424626	['ACSM3', 'SRD5A2', 'HSD3B2', 'SRD5A1', 'AGPS', 'LPL', 'ACSM5', 'PDSS1']	Gene Ontology Biological Process (2018 version)	3.37199	downregulated
negative regulation of cellular process (GO:0048523)	2.1384	16.4332	0.00984445	0.000459753	['KANK2', 'ACVRL1', 'PTPRU', 'CDKN1A', 'IFITM1', 'NOTCH1', 'PLXND1', 'NPR1', 'FBLN1', 'ETS1', 'RERG', 'CTGF', 'ARHGDIB', 'CYP1B1', 'CD34', 'FGFBP1', 'TGFB1', 'F2R', 'P3H3', 'PPP2R5C', 'RHOB', 'TGFBR3', 'RGCC', 'DLC1', 'ALDH1A2', 'TGFBI', 'PLPP1']	Gene Ontology Biological Process (2018 version)	3.33748	upregulated
caveola (GO:0005901)	5.63634	43.184	0.00534352	0.000470499	['EHD2', 'PLVAP', 'PTGIS', 'DLC1', 'MYOF', 'F2R', 'EMP2']	Gene Ontology Cellular Component (2018 version)	3.32744	upregulated
positive regulation of lipid kinase activity (GO:0090218)	8.94307	68.1544	0.00984445	0.000490088	['PDGFRB', 'PDGFRA', 'FLT1', 'TGFB1', 'TEK']	Gene Ontology Biological Process (2018 version)	3.30973	upregulated
regulation of vascular endothelial growth factor production (GO:0010574)	8.94307	68.1544	0.00984445	0.000490088	['C3', 'CCBE1', 'TGFB1', 'FLT4', 'CYP1B1']	Gene Ontology Biological Process (2018 version)	3.30973	upregulated
positive regulation of cellular metabolic process (GO:0031325)	4.2881	32.6737	0.00984445	0.000490733	['PDGFRB', 'GREM1', 'NFKBIA', 'CDKN1A', 'STARD4', 'TGFB1', 'CSF1', 'ANXA2', 'PCSK9']	Gene Ontology Biological Process (2018 version)	3.30916	upregulated
porphyrin-containing compound catabolic process (GO:0006787)	29.4205	223.37	0.00984445	0.000504318	['UGT1A1', 'HMOX1', 'BLVRB']	Gene Ontology Biological Process (2018 version)	3.2973	upregulated
xenobiotic catabolic process (GO:0042178)	29.4205	223.37	0.00984445	0.000504318	['GSTM2', 'GSTM1', 'GSTO1']	Gene Ontology Biological Process (2018 version)	3.2973	upregulated
fatty acid elongation, monounsaturated fatty acid (GO:0034625)	29.4205	223.37	0.00984445	0.000504318	['ELOVL5', 'ELOVL2', 'ELOVL6']	Gene Ontology Biological Process (2018 version)	3.2973	upregulated
type II transforming growth factor beta receptor binding (GO:0005114)	29.4205	223.37	0.0153313	0.000504318	['TGFBR3', 'TGFB1', 'ENG']	Gene Ontology Molecular Function (2018 version)	3.2973	upregulated
heme catabolic process (GO:0042167)	29.4205	223.37	0.00984445	0.000504318	['UGT1A1', 'HMOX1', 'BLVRB']	Gene Ontology Biological Process (2018 version)	3.2973	upregulated
negative regulation of cell adhesion mediated by integrin (GO:0033629)	29.4205	223.37	0.00984445	0.000504318	['ACER2', 'MUC1', 'CYP1B1']	Gene Ontology Biological Process (2018 version)	3.2973	upregulated
fatty acid elongation, polyunsaturated fatty acid (GO:0034626)	29.4205	223.37	0.00984445	0.000504318	['ELOVL5', 'ELOVL2', 'ELOVL6']	Gene Ontology Biological Process (2018 version)	3.2973	upregulated
fatty acid elongation, saturated fatty acid (GO:0019367)	29.4205	223.37	0.00984445	0.000504318	['ELOVL5', 'ELOVL2', 'ELOVL6']	Gene Ontology Biological Process (2018 version)	3.2973	upregulated
negative regulation of platelet-derived growth factor receptor-beta signaling pathway (GO:2000587)	29.4205	223.37	0.00984445	0.000504318	['PDGFRB', 'PDGFRA', 'LRP1']	Gene Ontology Biological Process (2018 version)	3.2973	upregulated
elastic fiber assembly (GO:0048251)	29.4205	223.37	0.00984445	0.000504318	['TNXB', 'LOX', 'LOXL1']	Gene Ontology Biological Process (2018 version)	3.2973	upregulated
regulation of extracellular matrix organization (GO:1903053)	29.4205	223.37	0.00984445	0.000504318	['NOTCH1', 'LRP1', 'DDR2']	Gene Ontology Biological Process (2018 version)	3.2973	upregulated
fatty acid elongation, unsaturated fatty acid (GO:0019368)	29.4205	223.37	0.00984445	0.000504318	['ELOVL5', 'ELOVL2', 'ELOVL6']	Gene Ontology Biological Process (2018 version)	3.2973	upregulated
venous blood vessel development (GO:0060841)	29.4205	223.37	0.00984445	0.000504318	['ACVRL1', 'CCBE1', 'ENG']	Gene Ontology Biological Process (2018 version)	3.2973	upregulated
fatty acid elongase activity (GO:0009922)	29.4205	223.37	0.0153313	0.000504318	['ELOVL5', 'ELOVL2', 'ELOVL6']	Gene Ontology Molecular Function (2018 version)	3.2973	upregulated
cardiac epithelial to mesenchymal transition (GO:0060317)	13.0968	98.2273	0.0105259	0.00055302	['TGFBR3', 'NOTCH1', 'SPRY1', 'ENG']	Gene Ontology Biological Process (2018 version)	3.25726	upregulated
aorta morphogenesis (GO:0035909)	13.0968	98.2273	0.0105259	0.00055302	['ACVRL1', 'PDGFRB', 'LRP1', 'ENG']	Gene Ontology Biological Process (2018 version)	3.25726	upregulated
positive regulation of cell migration involved in sprouting angiogenesis (GO:0090050)	13.0968	98.2273	0.0105259	0.00055302	['SRPX2', 'RHOJ', 'KDR', 'HMOX1']	Gene Ontology Biological Process (2018 version)	3.25726	upregulated
negative regulation of protein phosphorylation (GO:0001933)	3.12806	23.4397	0.0105259	0.000556762	['TGFB1', 'GSTP1', 'MVP', 'BGN', 'FBLN1', 'DCN', 'GREM1', 'PREX1', 'FLRT3', 'MYADM', 'EPHB2', 'PLPP3', 'ENG']	Gene Ontology Biological Process (2018 version)	3.25433	upregulated
peroxisomal part (GO:0044439)	4.71618	35.3062	0.0322226	0.000560774	['PECR', 'AMACR', 'AGPS', 'NUDT19', 'PIPOX', 'PEX2', 'ACOX3', 'HAO2']	Gene Ontology Cellular Component (2018 version)	3.25121	downregulated
peroxisomal matrix (GO:0005782)	6.5668	48.952	0.00575232	0.000578849	['FABP1', 'EHHADH', 'CAT', 'HACL1', 'CRAT', 'ACOT4']	Gene Ontology Cellular Component (2018 version)	3.23743	upregulated
microbody lumen (GO:0031907)	6.5668	48.952	0.00575232	0.000578849	['FABP1', 'EHHADH', 'CAT', 'HACL1', 'CRAT', 'ACOT4']	Gene Ontology Cellular Component (2018 version)	3.23743	upregulated
microbody lumen (GO:0031907)	6.5668	48.952	0.0322226	0.000578849	['AMACR', 'AGPS', 'NUDT19', 'PIPOX', 'ACOX3', 'HAO2']	Gene Ontology Cellular Component (2018 version)	3.23743	downregulated
peroxisomal matrix (GO:0005782)	6.5668	48.952	0.0322226	0.000578849	['AMACR', 'AGPS', 'NUDT19', 'PIPOX', 'ACOX3', 'HAO2']	Gene Ontology Cellular Component (2018 version)	3.23743	downregulated
positive regulation of lipid biosynthetic process (GO:0046889)	8.5538	63.6812	0.0107949	0.000584481	['SREBF1', 'ELOVL5', 'MID1IP1', 'LDLR', 'PLIN5']	Gene Ontology Biological Process (2018 version)	3.23323	upregulated
cGMP metabolic process (GO:0046068)	8.5538	63.6812	0.0107949	0.000584481	['GUCY1A3', 'GUCY1B3', 'NPR1', 'PDE2A', 'ADCY4']	Gene Ontology Biological Process (2018 version)	3.23323	upregulated
positive regulation of phospholipid metabolic process (GO:1903727)	8.5538	63.6812	0.0107949	0.000584481	['PDGFRB', 'PDGFRA', 'FLT1', 'TGFB1', 'TEK']	Gene Ontology Biological Process (2018 version)	3.23323	upregulated
regulation of MAPK cascade (GO:0043408)	2.9433	21.7661	0.011258	0.000614244	['PDGFRB', 'PDGFRA', 'TGFB1', 'FLT1', 'GSTP1', 'FLT4', 'F2R', 'TNFRSF1B', 'TNFRSF1A', 'AXL', 'KDR', 'TEK', 'EPHB2', 'DDR2']	Gene Ontology Biological Process (2018 version)	3.21166	upregulated
regulation of cytoskeleton organization (GO:0051493)	4.13788	30.5518	0.0113038	0.00062145	['PDGFRB', 'BST1', 'DIAPH1', 'LRP1', 'DLC1', 'RHOJ', 'FSCN1', 'GPM6B', 'RHOB']	Gene Ontology Biological Process (2018 version)	3.20659	upregulated
sphingolipid metabolic process (GO:0006665)	3.73392	27.3025	0.0120495	0.000667466	['ACER2', 'CERS4', 'ELOVL5', 'ELOVL2', 'B4GALNT1', 'ELOVL6', 'ESYT1', 'PLPP3', 'PLPP1', 'HACD4']	Gene Ontology Biological Process (2018 version)	3.17557	upregulated
regulation of collagen biosynthetic process (GO:0032965)	12.0887	87.6636	0.0127033	0.000708972	['TGFB1', 'RGCC', 'F2R', 'VIM']	Gene Ontology Biological Process (2018 version)	3.14937	upregulated
oxidoreductase activity, acting on the CH-CH group of donors, NAD or NADP as acceptor (GO:0016628)	12.0887	87.6636	0.0202057	0.000708972	['BLVRB', 'DHCR7', 'TM7SF2', 'DECR1']	Gene Ontology Molecular Function (2018 version)	3.14937	upregulated
positive regulation of transport (GO:0051050)	6.22054	44.786	0.0132823	0.000746815	['C3', 'LRP1', 'ANXA2', 'ACSL3', 'SGK1', 'LDLR']	Gene Ontology Biological Process (2018 version)	3.12679	upregulated
vacuolar lumen (GO:0005775)	3.19359	22.9747	0.00688423	0.000751074	['SCARB2', 'C3', 'ANXA2', 'CREG1', 'NAAA', 'SDC3', 'BGN', 'PRELP', 'GC', 'HSPG2', 'CTSS', 'DCN']	Gene Ontology Cellular Component (2018 version)	3.12432	upregulated
Golgi lumen (GO:0005796)	3.99778	28.6123	0.00688423	0.000779347	['MUC1', 'TGFB1', 'PROS1', 'WNT7B', 'SDC3', 'BGN', 'PRELP', 'HSPG2', 'DCN']	Gene Ontology Cellular Component (2018 version)	3.10827	upregulated
steroid biosynthetic process (GO:0006694)	4.44956	31.7569	0.0140365	0.000795071	['CH25H', 'SQLE', 'PMVK', 'MSMO1', 'DHCR7', 'LSS', 'TM7SF2', 'FDFT1']	Gene Ontology Biological Process (2018 version)	3.09959	upregulated
NADP binding (GO:0050661)	7.86869	55.9804	0.0218174	0.000813366	['CAT', 'DHCR7', 'TM7SF2', 'CBR3', 'DECR1']	Gene Ontology Molecular Function (2018 version)	3.08971	upregulated
positive regulation of cation channel activity (GO:2001259)	7.86869	55.9804	0.0142547	0.000813366	['GSTM2', 'GSTO1', 'EPHB2', 'SHANK3', 'CTSS']	Gene Ontology Biological Process (2018 version)	3.08971	upregulated
positive regulation of blood vessel endothelial cell migration (GO:0043536)	6.06073	42.8956	0.0146804	0.00084377	['SRPX2', 'TGFB1', 'RHOJ', 'KDR', 'HMOX1', 'ETS1']	Gene Ontology Biological Process (2018 version)	3.07378	upregulated
anion transmembrane transporter activity (GO:0008509)	5.01992	35.333	0.168558	0.000877386	['SLC22A4', 'SLC4A9', 'ABCC6', 'SLC26A4', 'SLC22A7', 'CFTR', 'SLC26A6']	Gene Ontology Molecular Function (2018 version)	3.05681	downregulated
tertiary granule (GO:0070820)	3.13007	22.0095	0.00739336	0.000883484	['CNN2', 'DIAPH1', 'PTPRB', 'LRG1', 'CD93', 'DLC1', 'TIMP2', 'CYBB', 'STOM', 'SLC2A3', 'ALDOC', 'CTSS']	Gene Ontology Cellular Component (2018 version)	3.0538	upregulated
regulation of cellular response to transforming growth factor beta stimulus (GO:1903844)	11.2247	78.7994	0.0151101	0.000893643	['TGFB1', 'LTBP4', 'DKK3', 'ENG']	Gene Ontology Biological Process (2018 version)	3.04884	upregulated
regulation of cholesterol efflux (GO:0010874)	11.2247	78.7994	0.0151101	0.000893643	['NFKBIA', 'LRP1', 'PLTP', 'SREBF2']	Gene Ontology Biological Process (2018 version)	3.04884	upregulated
heart trabecula morphogenesis (GO:0061384)	11.2247	78.7994	0.0151101	0.000893643	['TGFBR3', 'NOTCH1', 'TEK', 'ENG']	Gene Ontology Biological Process (2018 version)	3.04884	upregulated
blood vessel endothelial cell migration (GO:0043534)	11.2247	78.7994	0.0151101	0.000893643	['GREM1', 'SOX18', 'KDR', 'EMP2']	Gene Ontology Biological Process (2018 version)	3.04884	upregulated
ion antiporter activity (GO:0099516)	11.2247	78.7994	0.168558	0.000893643	['SLC22A4', 'SLC26A4', 'SLC22A7', 'SLC26A6']	Gene Ontology Molecular Function (2018 version)	3.04884	downregulated
negative regulation of blood vessel endothelial cell migration (GO:0043537)	7.56566	52.6492	0.0159519	0.000950073	['ACVRL1', 'NOTCH1', 'TGFB1', 'RGCC', 'MMRN2']	Gene Ontology Biological Process (2018 version)	3.02224	upregulated
regulation of inflammatory response (GO:0050727)	3.0891	21.3944	0.0163759	0.000982143	['NFKBIA', 'CDH5', 'BST1', 'IL33', 'PTGIS', 'MVK', 'PDE2A', 'TEK', 'ETS1', 'CX3CL1', 'MGLL', 'TNFRSF1A']	Gene Ontology Biological Process (2018 version)	3.00783	upregulated
lysosome (GO:0005764)	2.1977	15.1393	0.00810294	0.00101924	['SCARB2', 'SRGN', 'MCOLN3', 'SLC12A4', 'ANXA2', 'AHNAK', 'LRP1', 'SDC3', 'BGN', 'PCSK9', 'PRELP', 'TMEM97', 'HSPG2', 'LITAF', 'CTSS', 'DCN', 'NAAA', 'COL6A1', 'ANXA6', 'GC', 'LDLR', 'CD34']	Gene Ontology Cellular Component (2018 version)	2.99172	upregulated
cellular response to decreased oxygen levels (GO:0036294)	4.84328	33.1654	0.0175296	0.00106187	['FABP1', 'ACAA2', 'PTGIS', 'RGCC', 'EPAS1', 'HMOX1', 'NDRG1']	Gene Ontology Biological Process (2018 version)	2.97393	upregulated
fatty acid biosynthetic process (GO:0006633)	5.76449	39.4484	0.0175296	0.00106653	['ELOVL5', 'ELOVL2', 'TECR', 'ELOVL6', 'FADS1', 'HACD4']	Gene Ontology Biological Process (2018 version)	2.97203	upregulated
mitochondrial transmembrane transport (GO:1990542)	7.28507	49.6084	0.0175296	0.00110314	['CPT2', 'MID1IP1', 'UCP2', 'THRSP', 'SLC25A20']	Gene Ontology Biological Process (2018 version)	2.95737	upregulated
protein trimerization (GO:0070206)	7.28507	49.6084	0.0175296	0.00110314	['COL6A2', 'ALOX5AP', 'COL6A1', 'MGST1', 'EMILIN1']	Gene Ontology Biological Process (2018 version)	2.95737	upregulated
positive regulation of lipid storage (GO:0010884)	10.4758	71.2734	0.0175296	0.00110975	['C3', 'SREBF2', 'NFKB1', 'PLIN5']	Gene Ontology Biological Process (2018 version)	2.95478	upregulated
regulation of transcription factor import into nucleus (GO:0042990)	10.4758	71.2734	0.0175296	0.00110975	['NFKBIA', 'FLNA', 'HCLS1', 'TMEM173']	Gene Ontology Biological Process (2018 version)	2.95478	upregulated
primary alcohol metabolic process (GO:0034308)	10.4758	71.2734	0.0175296	0.00110975	['RETSAT', 'RDH11', 'CYP1B1', 'LRAT']	Gene Ontology Biological Process (2018 version)	2.95478	upregulated
transforming growth factor beta binding (GO:0050431)	10.4758	71.2734	0.0275215	0.00110975	['ACVRL1', 'TGFBR3', 'LTBP4', 'ENG']	Gene Ontology Molecular Function (2018 version)	2.95478	upregulated
cyclic nucleotide biosynthetic process (GO:0009190)	10.4758	71.2734	0.0175296	0.00110975	['GUCY1A3', 'GUCY1B3', 'NPR1', 'ADCY4']	Gene Ontology Biological Process (2018 version)	2.95478	upregulated
negative regulation of blood vessel morphogenesis (GO:2000181)	4.75953	32.1514	0.0180604	0.00116486	['SPARC', 'RGCC', 'NPR1', 'STAB1', 'TEK', 'HSPG2', 'DCN']	Gene Ontology Biological Process (2018 version)	2.93373	upregulated
regulation of platelet-derived growth factor receptor-beta signaling pathway (GO:2000586)	19.6117	132.462	0.0180604	0.00116591	['PDGFRB', 'PDGFRA', 'LRP1']	Gene Ontology Biological Process (2018 version)	2.93333	upregulated
BMP binding (GO:0036122)	19.6117	132.462	0.0275215	0.00116591	['GREM1', 'SOSTDC1', 'ENG']	Gene Ontology Molecular Function (2018 version)	2.93333	upregulated
positive regulation of triglyceride biosynthetic process (GO:0010867)	19.6117	132.462	0.0180604	0.00116591	['SREBF1', 'LDLR', 'PLIN5']	Gene Ontology Biological Process (2018 version)	2.93333	upregulated
guanyl ribonucleotide binding (GO:0032561)	3.01027	20.2277	0.0275215	0.00120708	['TUBA1B', 'RAB31', 'TUBA1A', 'TUBB2A', 'PDE2A', 'RHOJ', 'ANXA6', 'GNAT1', 'TMEM173', 'RERG', 'RAB8B', 'RHOB']	Gene Ontology Molecular Function (2018 version)	2.91826	upregulated
regulation of phosphatidylinositol 3-kinase activity (GO:0043551)	7.02453	46.8241	0.019356	0.00127374	['PDGFRB', 'PDGFRA', 'FLT1', 'TGFB1', 'TEK']	Gene Ontology Biological Process (2018 version)	2.89492	upregulated
carboxylic acid metabolic process (GO:0019752)	7.02453	46.8241	0.019356	0.00127374	['ST6GAL1', 'PTGIS', 'GSTO1', 'SLC2A3', 'ACOT4']	Gene Ontology Biological Process (2018 version)	2.89492	upregulated
positive regulation of cell-matrix adhesion (GO:0001954)	7.02453	46.8241	0.019356	0.00127374	['CSF1', 'KDR', 'EMP2', 'TEK', 'UTRN']	Gene Ontology Biological Process (2018 version)	2.89492	upregulated
secondary active transmembrane transporter activity (GO:0015291)	4.67862	31.1802	0.168558	0.00127552	['SLC22A4', 'SLCO3A1', 'SLC7A9', 'SLC7A13', 'SLC16A2', 'SLC22A7', 'SLC26A6']	Gene Ontology Molecular Function (2018 version)	2.89431	downregulated
regulation of apoptotic process (GO:0042981)	1.80645	11.8878	0.0209415	0.0013868	['FLT1', 'GSTP1', 'FLT4', 'FHL2', 'PCSK9', 'NDRG1', 'PREX1', 'STK10', 'KDR', 'CYP1B1', 'FLNA', 'DIP2A', 'EPHB2', 'PDGFRB', 'PDGFRA', 'TGFB1', 'PTGIS', 'PRMT2', 'DAPK1', 'TIE1', 'STAT3', 'SERPINB9', 'TNFRSF1B', 'NFKB1', 'TNFRSF1A', 'RHOB', 'FABP1', 'NET1', 'NFKBIA', 'GREM1', 'AXL', 'CAT', 'TEK', 'SGK1', 'DDR2']	Gene Ontology Biological Process (2018 version)	2.85799	upregulated
platelet alpha granule lumen (GO:0031093)	4.60041	30.2496	0.0105563	0.00139423	['SRGN', 'FGA', 'SPARC', 'TGFB1', 'PROS1', 'SERPING1', 'TIMP1']	Gene Ontology Cellular Component (2018 version)	2.85567	upregulated
positive regulation of cellular process (GO:0048522)	2.02493	13.2322	0.0216972	0.00145224	['NOTCH1', 'FLT1', 'CSF1', 'LRP1', 'FLT4', 'ETS1', 'CTGF', 'TNFSF13B', 'KDR', 'FLNA', 'S1PR3', 'TIMP1', 'PDGFRB', 'PDGFRA', 'TGFB1', 'F2R', 'EMP2', 'ACSL3', 'OSMR', 'ACER2', 'GREM1', 'EHD2', 'BST1', 'DLC1', 'HCLS1']	Gene Ontology Biological Process (2018 version)	2.83796	upregulated
negative regulation of endothelial cell migration (GO:0010596)	6.78196	44.2674	0.0216972	0.00146306	['ACVRL1', 'NOTCH1', 'TGFB1', 'RGCC', 'DCN']	Gene Ontology Biological Process (2018 version)	2.83474	upregulated
regulation of bone mineralization (GO:0030500)	5.37063	34.9861	0.0216972	0.00148202	['SRGN', 'GREM1', 'ECM1', 'TGFB1', 'GPM6B', 'DDR2']	Gene Ontology Biological Process (2018 version)	2.82915	upregulated
fatty acid oxidation (GO:0019395)	5.37063	34.9861	0.0216972	0.00148202	['ACAA2', 'ACADL', 'ECI1', 'EHHADH', 'HACL1', 'DECR1']	Gene Ontology Biological Process (2018 version)	2.82915	upregulated
fatty acid beta-oxidation (GO:0006635)	5.37063	34.9861	0.0216972	0.00148202	['ACAA2', 'ACADL', 'ECI1', 'EHHADH', 'CRAT', 'DECR1']	Gene Ontology Biological Process (2018 version)	2.82915	upregulated
regulation of endopeptidase activity (GO:0052548)	4.52476	29.3572	0.0221386	0.0015214	['SERPINE2', 'TIMP2', 'FETUB', 'SERPING1', 'SERPINB9', 'TIMP1', 'RECK']	Gene Ontology Biological Process (2018 version)	2.81776	upregulated
negative regulation of programmed cell death (GO:0043069)	2.16522	14.0246	0.0222466	0.00153808	['KANK2', 'PDGFRB', 'PDGFRA', 'FLT1', 'GSTP1', 'FLT4', 'TIE1', 'STAT3', 'FHL2', 'SERPINB9', 'NFKB1', 'FABP1', 'NFKBIA', 'GREM1', 'AXL', 'CAT', 'KDR', 'FLNA', 'TEK', 'EPHB2', 'DDR2']	Gene Ontology Biological Process (2018 version)	2.81302	upregulated
fatty acid synthase activity (GO:0004312)	16.8091	107.852	0.035498	0.00163478	['ELOVL5', 'ELOVL2', 'ELOVL6']	Gene Ontology Molecular Function (2018 version)	2.78654	upregulated
dipeptidase activity (GO:0016805)	16.8091	107.852	0.168558	0.00163478	['FOLH1', 'CPQ', 'CNDP1']	Gene Ontology Molecular Function (2018 version)	2.78654	downregulated
androgen biosynthetic process (GO:0006702)	16.8091	107.852	0.477703	0.00163478	['SRD5A2', 'HSD3B2', 'SRD5A1']	Gene Ontology Biological Process (2018 version)	2.78654	downregulated
endothelium development (GO:0003158)	16.8091	107.852	0.0228705	0.00163478	['KDR', 'PECAM1', 'CD34']	Gene Ontology Biological Process (2018 version)	2.78654	upregulated
regulation of phospholipase C activity (GO:1900274)	16.8091	107.852	0.0228705	0.00163478	['PDGFRB', 'PDGFRA', 'FLT1']	Gene Ontology Biological Process (2018 version)	2.78654	upregulated
negative regulation of cell activation (GO:0050866)	16.8091	107.852	0.0228705	0.00163478	['THBD', 'PDGFRA', 'LDLR']	Gene Ontology Biological Process (2018 version)	2.78654	upregulated
cardiovascular system development (GO:0072358)	16.8091	107.852	0.0228705	0.00163478	['SOX18', 'FLT4', 'HSPG2']	Gene Ontology Biological Process (2018 version)	2.78654	upregulated
regulation of dendritic cell apoptotic process (GO:2000668)	16.8091	107.852	0.0228705	0.00163478	['CXCL12', 'AXL', 'LGALS9']	Gene Ontology Biological Process (2018 version)	2.78654	upregulated
establishment of endothelial barrier (GO:0061028)	9.24241	59.2321	0.0228705	0.00164711	['TJP1', 'SOX18', 'PDE2A', 'MYADM']	Gene Ontology Biological Process (2018 version)	2.78328	upregulated
negative regulation of angiogenesis (GO:0016525)	4.45155	28.501	0.0228705	0.00165742	['SPARC', 'RGCC', 'NPR1', 'STAB1', 'TEK', 'HSPG2', 'DCN']	Gene Ontology Biological Process (2018 version)	2.78057	upregulated
response to organic cyclic compound (GO:0014070)	4.45155	28.501	0.0228705	0.00165742	['TGFB1', 'KYNU', 'STAT3', 'SPP1', 'CYP1B1', 'HMOX1', 'TMEM173']	Gene Ontology Biological Process (2018 version)	2.78057	upregulated
regulation of cell-matrix adhesion (GO:0001952)	5.1366	32.4043	0.0248383	0.00182072	['ACER2', 'BST1', 'CSF1', 'EMP2', 'UTRN', 'GPM6B']	Gene Ontology Biological Process (2018 version)	2.73976	upregulated
positive regulation of cell-substrate adhesion (GO:0010811)	5.1366	32.4043	0.0248383	0.00182072	['FGA', 'CSF1', 'MYADM', 'FLNA', 'EMP2', 'UTRN']	Gene Ontology Biological Process (2018 version)	2.73976	upregulated
collagen binding (GO:0005518)	5.1366	32.4043	0.0377385	0.00182072	['CCBE1', 'SPARC', 'TGFBI', 'NID2', 'CTSS', 'DDR2']	Gene Ontology Molecular Function (2018 version)	2.73976	upregulated
cell-matrix adhesion (GO:0007160)	3.85049	24.2049	0.0252502	0.00186184	['SGCE', 'FGA', 'BCAM', 'VCAM1', 'DLC1', 'EMILIN1', 'EMP2', 'CD34']	Gene Ontology Biological Process (2018 version)	2.73006	upregulated
positive regulation of cell motility (GO:2000147)	2.84672	17.8796	0.0252502	0.00187195	['PDGFRB', 'PDGFRA', 'NOTCH1', 'TGFB1', 'CXCL12', 'FLT1', 'CSF1', 'SEMA3D', 'F2R', 'SEMA4C', 'KDR', 'MYADM']	Gene Ontology Biological Process (2018 version)	2.72771	upregulated
negative regulation of blood coagulation (GO:0030195)	6.34376	39.7404	0.0255215	0.00190268	['THBD', 'PDGFRA', 'FGA', 'SERPINE2', 'CD34']	Gene Ontology Biological Process (2018 version)	2.72063	upregulated
bicarbonate transmembrane transporter activity (GO:0015106)	8.72849	54.3595	0.168558	0.00197375	['SLC4A9', 'SLC26A4', 'CFTR', 'SLC26A6']	Gene Ontology Molecular Function (2018 version)	2.70471	downregulated
specific granule membrane (GO:0035579)	3.8039	23.6442	0.0144377	0.00199767	['STK10', 'BST1', 'PTPRB', 'CD93', 'CYBB', 'STOM', 'SLC2A3', 'TNFRSF1B']	Gene Ontology Cellular Component (2018 version)	2.69948	upregulated
regulation of calcium ion-dependent exocytosis (GO:0017158)	5.02705	31.2146	0.477703	0.00201058	['RIMS2', 'TMEM27', 'SYT12', 'LRRK2', 'SYT14', 'TC2N']	Gene Ontology Biological Process (2018 version)	2.69668	downregulated
heme binding (GO:0020037)	4.24544	26.1308	0.0420866	0.00212279	['HEBP1', 'CYP26B1', 'PTGIS', 'CAT', 'CYP1B1', 'CYBB', 'HMOX1']	Gene Ontology Molecular Function (2018 version)	2.67309	upregulated
response to sterol (GO:0036314)	14.7072	89.956	0.028947	0.00220629	['TGFB1', 'INSIG1', 'PMVK']	Gene Ontology Biological Process (2018 version)	2.65634	upregulated
icosanoid biosynthetic process (GO:0046456)	14.7072	89.956	0.028947	0.00220629	['MGST3', 'ALOX5AP', 'FADS1']	Gene Ontology Biological Process (2018 version)	2.65634	upregulated
phosphate ion homeostasis (GO:0055062)	14.7072	89.956	0.477703	0.00220629	['SLC34A3', 'FGFR4', 'GPCPD1']	Gene Ontology Biological Process (2018 version)	2.65634	downregulated
glutathione biosynthetic process (GO:0006750)	14.7072	89.956	0.477703	0.00220629	['GGCT', 'GGT1', 'CNDP2']	Gene Ontology Biological Process (2018 version)	2.65634	downregulated
nitric oxide biosynthetic process (GO:0006809)	14.7072	89.956	0.028947	0.00220629	['GCHFR', 'NQO1', 'CYP1B1']	Gene Ontology Biological Process (2018 version)	2.65634	upregulated
negative regulation of bone mineralization (GO:0030502)	14.7072	89.956	0.028947	0.00220629	['GREM1', 'SRGN', 'ECM1']	Gene Ontology Biological Process (2018 version)	2.65634	upregulated
positive regulation of cellular biosynthetic process (GO:0031328)	2.94136	17.9564	0.0291273	0.00223216	['PDGFRB', 'PDGFRA', 'SREBF1', 'STARD4', 'RGCC', 'ELOVL5', 'MID1IP1', 'VIM', 'LDLR', 'NFKB1', 'PLIN5']	Gene Ontology Biological Process (2018 version)	2.65127	upregulated
positive regulation of inflammatory response (GO:0050729)	4.1809	25.4011	0.0296784	0.00229844	['NFKBIA', 'IL33', 'PDE2A', 'OSMR', 'ETS1', 'CX3CL1', 'TNFRSF1A']	Gene Ontology Biological Process (2018 version)	2.63857	upregulated
positive regulation of phosphorylation (GO:0042327)	2.64271	16.0551	0.0296784	0.00229912	['PDGFRB', 'PDGFRA', 'TGFB1', 'FLT1', 'FLT4', 'TIE1', 'C3', 'AXL', 'KDR', 'TEK', 'EPHB2', 'DDR2', 'ENG']	Gene Ontology Biological Process (2018 version)	2.63844	upregulated
cellular nitrogen compound biosynthetic process (GO:0044271)	8.26868	50.0793	0.0300777	0.00234258	['ACER2', 'GCHFR', 'NQO1', 'CYP1B1']	Gene Ontology Biological Process (2018 version)	2.63031	upregulated
regulation of cellular pH (GO:0030641)	5.95868	35.866	0.477703	0.0024318	['SLC9A3', 'SLC4A9', 'SLC9A8', 'SLC26A4', 'SLC26A6']	Gene Ontology Biological Process (2018 version)	2.61407	downregulated
homotypic cell-cell adhesion (GO:0034109)	5.95868	35.866	0.0310572	0.0024318	['PDGFRA', 'FGA', 'FLNA', 'PLPP3', 'MYL9']	Gene Ontology Biological Process (2018 version)	2.61407	upregulated
tertiary granule lumen (GO:1904724)	4.82137	29.0146	0.0168315	0.00243474	['CNN2', 'LRG1', 'DLC1', 'TIMP2', 'ALDOC', 'CTSS']	Gene Ontology Cellular Component (2018 version)	2.61355	upregulated
transmembrane receptor protein tyrosine kinase signaling pathway (GO:0007169)	2.11924	12.738	0.0311564	0.00245254	['PDGFRB', 'PDGFRA', 'FGFBP1', 'FLT1', 'CSF1', 'ARPC1B', 'FLT4', 'MVP', 'STAT3', 'CYBB', 'EFNB1', 'FLRT3', 'AXL', 'KDR', 'GRAP', 'TEK', 'EPHB2', 'SH2B2', 'GIT1', 'DDR2']	Gene Ontology Biological Process (2018 version)	2.61038	upregulated
positive regulation of epithelial cell migration (GO:0010634)	4.11828	24.6992	0.0314037	0.00248509	['SPARC', 'ANXA3', 'FLT4', 'KDR', 'TEK', 'ETS1', 'RHOB']	Gene Ontology Biological Process (2018 version)	2.60466	upregulated
glycosaminoglycan catabolic process (GO:0006027)	4.7247	27.9962	0.0335694	0.00267045	['TGFB1', 'SDC3', 'BGN', 'PRELP', 'HSPG2', 'DCN']	Gene Ontology Biological Process (2018 version)	2.57342	upregulated
acyl-CoA metabolic process (GO:0006637)	5.78313	34.134	0.034177	0.00273302	['ACOT1', 'DBI', 'HMGCS2', 'ACSF2', 'ACOT4']	Gene Ontology Biological Process (2018 version)	2.56336	upregulated
protein homodimerization activity (GO:0042803)	1.8292	10.7952	0.0519645	0.00273497	['UGT1A10', 'CSF1', 'FLT4', 'PEX11A', 'CDH5', 'STK10', 'FLRT3', 'S100A16', 'KYNU', 'ANXA6', 'HMOX1', 'FLNA', 'AOX1', 'PDGFRA', 'GSTM2', 'GSTM1', 'TPM4', 'UGT1A1', 'PRMT2', 'STAT3', 'PDE2A', 'TMEM173', 'GREM1', 'GSTA4', 'CAT', 'PECAM1', 'ATF3', 'MGLL', 'DDR2']	Gene Ontology Molecular Function (2018 version)	2.56305	upregulated
cGMP biosynthetic process (GO:0006182)	7.85484	46.2956	0.0342367	0.0027562	['GUCY1A3', 'GUCY1B3', 'NPR1', 'ADCY4']	Gene Ontology Biological Process (2018 version)	2.55969	upregulated
cellular modified amino acid biosynthetic process (GO:0042398)	7.85484	46.2956	0.477703	0.0027562	['GGCT', 'PLOD2', 'GGT1', 'CNDP2']	Gene Ontology Biological Process (2018 version)	2.55969	downregulated
response to lipid (GO:0033993)	3.04082	17.9111	0.0342367	0.00276631	['ACER2', 'TGFB1', 'NR1I3', 'F2R', 'STAT3', 'SPP1', 'RARB', 'LGALS9', 'TNFRSF1B', 'TNFRSF1A']	Gene Ontology Biological Process (2018 version)	2.5581	upregulated
negative regulation of leukocyte apoptotic process (GO:2000107)	13.0724	76.4396	0.0348378	0.00288743	['CXCL12', 'AXL', 'HCLS1']	Gene Ontology Biological Process (2018 version)	2.53949	upregulated
negative regulation of myoblast differentiation (GO:0045662)	13.0724	76.4396	0.0348378	0.00288743	['TGFB1', 'NOTCH1', 'SOSTDC1']	Gene Ontology Biological Process (2018 version)	2.53949	upregulated
regulation of establishment of endothelial barrier (GO:1903140)	13.0724	76.4396	0.0348378	0.00288743	['CDH5', 'S1PR3', 'TNFRSF1A']	Gene Ontology Biological Process (2018 version)	2.53949	upregulated
nitric oxide metabolic process (GO:0046209)	13.0724	76.4396	0.0348378	0.00288743	['GCHFR', 'NQO1', 'CYP1B1']	Gene Ontology Biological Process (2018 version)	2.53949	upregulated
nonribosomal peptide biosynthetic process (GO:0019184)	13.0724	76.4396	0.477703	0.00288743	['GGCT', 'GGT1', 'CNDP2']	Gene Ontology Biological Process (2018 version)	2.53949	downregulated
regulation of vasculogenesis (GO:2001212)	13.0724	76.4396	0.0348378	0.00288743	['KDR', 'EMP2', 'CD34']	Gene Ontology Biological Process (2018 version)	2.53949	upregulated
contractile actin filament bundle (GO:0097517)	5.6176	32.5216	0.0191331	0.00306034	['CNN2', 'TPM4', 'FSCN1', 'PGM5', 'TEK']	Gene Ontology Cellular Component (2018 version)	2.51423	upregulated
stress fiber (GO:0001725)	5.6176	32.5216	0.0191331	0.00306034	['CNN2', 'TPM4', 'FSCN1', 'PGM5', 'TEK']	Gene Ontology Cellular Component (2018 version)	2.51423	upregulated
actin cytoskeleton (GO:0015629)	2.28575	13.1822	0.0191331	0.00312868	['FLT1', 'AHNAK', 'TPM4', 'WIPF1', 'DAPK1', 'ARPC1B', 'PARVB', 'MYO1B', 'CALD1', 'PEAK1', 'DLC1', 'MYADM', 'FSCN1', 'FLNA', 'TEK', 'DDR2']	Gene Ontology Cellular Component (2018 version)	2.50464	upregulated
cyclic nucleotide metabolic process (GO:0009187)	7.48041	42.932	0.03843	0.00321718	['GUCY1A3', 'GUCY1B3', 'NPR1', 'ADCY4']	Gene Ontology Biological Process (2018 version)	2.49253	upregulated
cellular response to vascular endothelial growth factor stimulus (GO:0035924)	7.48041	42.932	0.03843	0.00321718	['NOTCH1', 'FLT1', 'FLT4', 'KDR']	Gene Ontology Biological Process (2018 version)	2.49253	upregulated
monocarboxylic acid catabolic process (GO:0072329)	7.48041	42.932	0.477703	0.00321718	['AGXT2', 'ASPG', 'NUDT19', 'HAO2']	Gene Ontology Biological Process (2018 version)	2.49253	downregulated
extracellular matrix disassembly (GO:0022617)	3.88547	22.1417	0.0398268	0.0033507	['TIMP2', 'SPP1', 'LAMC1', 'TIMP1', 'HSPG2', 'CTSS', 'DCN']	Gene Ontology Biological Process (2018 version)	2.47487	upregulated
regulation of acute inflammatory response (GO:0002673)	3.17304	18.0486	0.0398578	0.00338596	['C3', 'C1QB', 'C1QA', 'CFH', 'C7', 'PROS1', 'GSTP1', 'SERPING1', 'OSMR']	Gene Ontology Biological Process (2018 version)	2.47032	upregulated
steroid metabolic process (GO:0008202)	3.46806	19.7262	0.0398578	0.0033865	['CYP26B1', 'MVK', 'UGT1A1', 'CYP1B1', 'MSMO1', 'GC', 'LSS', 'FDFT1']	Gene Ontology Biological Process (2018 version)	2.47025	upregulated
endoplasmic reticulum lumen (GO:0005788)	2.33414	13.2463	0.143225	0.00343053	['IGFBP4', 'FUCA2', 'PROZ', 'COL19A1', 'F5', 'FOXRED2', 'PROC', 'PDGFD', 'COL4A4', 'COL4A3', 'DNAJB11', 'VWA1', 'COL9A3', 'CALR', 'NOTUM']	Gene Ontology Cellular Component (2018 version)	2.46464	downregulated
regulation of endothelial cell proliferation (GO:0001936)	3.8313	21.559	0.0421541	0.00359916	['ACVRL1', 'ECM1', 'SPARC', 'RGCC', 'FLT4', 'KDR', 'TEK']	Gene Ontology Biological Process (2018 version)	2.4438	upregulated
regulation of leukocyte migration (GO:0002685)	11.7646	65.9243	0.042531	0.00368449	['STK10', 'BST1', 'HMOX1']	Gene Ontology Biological Process (2018 version)	2.43362	upregulated
low-density lipoprotein receptor activity (GO:0005041)	11.7646	65.9243	0.067205	0.00368449	['LRP1', 'STAB1', 'LDLR']	Gene Ontology Molecular Function (2018 version)	2.43362	upregulated
positive regulation of cholesterol efflux (GO:0010875)	11.7646	65.9243	0.042531	0.00368449	['NFKBIA', 'LRP1', 'PLTP']	Gene Ontology Biological Process (2018 version)	2.43362	upregulated
negative regulation of hemostasis (GO:1900047)	11.7646	65.9243	0.477703	0.00368449	['PROC', 'APOH', 'PROZ']	Gene Ontology Biological Process (2018 version)	2.43362	downregulated
negative regulation of hemostasis (GO:1900047)	11.7646	65.9243	0.042531	0.00368449	['THBD', 'SERPINE2', 'CD34']	Gene Ontology Biological Process (2018 version)	2.43362	upregulated
positive regulation of cytokine production (GO:0001819)	2.48796	13.915	0.0426235	0.00372414	['CCBE1', 'IL33', 'AFAP1L2', 'TGFB1', 'FLT4', 'TMEM173', 'NFKB1', 'C3', 'RGCC', 'CYP1B1', 'LGALS9', 'CD14', 'CD34']	Gene Ontology Biological Process (2018 version)	2.42897	upregulated
nucleotide biosynthetic process (GO:0009165)	7.14003	39.9262	0.0426235	0.003728	['GUCY1A3', 'GUCY1B3', 'NPR1', 'ADCY4']	Gene Ontology Biological Process (2018 version)	2.42852	upregulated
response to reactive oxygen species (GO:0000302)	4.37382	24.3886	0.0430984	0.00378749	['PDGFRA', 'GSTP1', 'TXNRD1', 'DLC1', 'CAT', 'HMOX1']	Gene Ontology Biological Process (2018 version)	2.42165	upregulated
positive regulation of cell migration (GO:0030335)	2.47587	13.7525	0.0438246	0.00386956	['PDGFRB', 'PDGFRA', 'NOTCH1', 'TGFB1', 'FLT1', 'CSF1', 'SEMA3D', 'F2R', 'SEMA4C', 'CXCL12', 'KDR', 'MYADM', 'DDR2']	Gene Ontology Biological Process (2018 version)	2.41234	upregulated
positive regulation of cellular amide metabolic process (GO:0034250)	4.29407	23.589	0.477703	0.00411392	['SMPD2', 'GSAP', 'LARP4B', 'ELAVL1', 'MTOR', 'NSMAF']	Gene Ontology Biological Process (2018 version)	2.38574	downregulated
regulation of cilium assembly (GO:1902017)	6.82924	37.2276	0.477703	0.00429112	['IFT88', 'CROCC', 'HTT', 'FUZ']	Gene Ontology Biological Process (2018 version)	2.36743	downregulated
peptidyl-glutamic acid modification (GO:0018200)	6.82924	37.2276	0.477703	0.00429112	['PROC', 'TTLL4', 'TTLL10', 'PROZ']	Gene Ontology Biological Process (2018 version)	2.36743	downregulated
regulation of anatomical structure morphogenesis (GO:0022603)	3.67748	19.9304	0.0499259	0.00442907	['SPARC', 'TGFB1', 'PLXND1', 'FLT4', 'HMOX1', 'EMP2', 'ETS1']	Gene Ontology Biological Process (2018 version)	2.35369	upregulated
PDZ domain binding (GO:0030165)	4.21718	22.8253	0.253211	0.00446069	['SLC22A4', 'SLC9A3', 'CADM1', 'CFTR', 'SLC26A6', 'CIT']	Gene Ontology Molecular Function (2018 version)	2.3506	downregulated
specific granule lumen (GO:0035580)	4.21718	22.8253	0.0262685	0.00446069	['CNN2', 'LRG1', 'DLC1', 'TIMP2', 'LCN2', 'NFKB1']	Gene Ontology Cellular Component (2018 version)	2.3506	upregulated
diterpenoid metabolic process (GO:0016101)	4.21718	22.8253	0.0500473	0.00446069	['LRP1', 'RDH11', 'ALDH1A1', 'SDC3', 'LRAT', 'HSPG2']	Gene Ontology Biological Process (2018 version)	2.3506	upregulated
monovalent inorganic cation transport (GO:0015672)	3.28659	17.705	0.477703	0.00457541	['SLC34A3', 'SLC36A1', 'KCNH4', 'SLC5A9', 'KCNJ16', 'SLC5A2', 'KCNH1', 'SLC17A4']	Gene Ontology Biological Process (2018 version)	2.33957	downregulated
acetyl-CoA metabolic process (GO:0006084)	10.6945	57.5477	0.0509303	0.00460303	['MVK', 'PMVK', 'HMGCS2']	Gene Ontology Biological Process (2018 version)	2.33696	upregulated
negative regulation of biomineral tissue development (GO:0070168)	10.6945	57.5477	0.0509303	0.00460303	['SRGN', 'GREM1', 'ECM1']	Gene Ontology Biological Process (2018 version)	2.33696	upregulated
positive regulation of interleukin-8 secretion (GO:2000484)	10.6945	57.5477	0.0509303	0.00460303	['F2R', 'CD14', 'LGALS9']	Gene Ontology Biological Process (2018 version)	2.33696	upregulated
protein autophosphorylation (GO:0046777)	2.6522	14.244	0.0510411	0.0046512	['PDGFRB', 'STK10', 'PDGFRA', 'FLT1', 'DAPK1', 'PEAK1', 'FLT4', 'KDR', 'GRAP', 'TEK', 'DDR2']	Gene Ontology Biological Process (2018 version)	2.33243	upregulated
regulation of focal adhesion assembly (GO:0051893)	5.0404	27.0654	0.0510411	0.00465556	['ACVRL1', 'DLC1', 'KDR', 'TEK', 'GPM6B']	Gene Ontology Biological Process (2018 version)	2.33203	upregulated
negative regulation of endopeptidase activity (GO:0010951)	3.62891	19.4244	0.0516814	0.00473549	['SERPINE2', 'TIMP2', 'FETUB', 'SERPING1', 'SERPINB9', 'TIMP1', 'RECK']	Gene Ontology Biological Process (2018 version)	2.32463	upregulated
positive regulation of intracellular signal transduction (GO:1902533)	1.91785	10.2395	0.0521515	0.00480029	['PDGFRB', 'PDGFRA', 'ECM1', 'FLT1', 'TGFB1', 'FLT4', 'F2R', 'TNFRSF1B', 'LITAF', 'DCN', 'TNFRSF1A', 'AXL', 'KDR', 'HMOX1', 'HCLS1', 'FLNA', 'LGALS9', 'CD14', 'TEK', 'EPHB2', 'ENG', 'DDR2']	Gene Ontology Biological Process (2018 version)	2.31873	upregulated
regulation of protein processing (GO:0070613)	2.98532	15.8731	0.0521516	0.00490717	['C3', 'C1QB', 'CCBE1', 'C1QA', 'SERPINE2', 'CFH', 'C7', 'PROS1', 'SERPING1']	Gene Ontology Biological Process (2018 version)	2.30917	upregulated
triglyceride homeostasis (GO:0070328)	6.54435	34.7944	0.477703	0.0049089	['C1QTNF3', 'MLXIPL', 'LPL', 'RORA']	Gene Ontology Biological Process (2018 version)	2.30902	downregulated
brush border membrane (GO:0031526)	6.54435	34.7944	0.163957	0.0049089	['SLC9A3', 'SLC7A9', 'SLC26A4', 'SLC26A6']	Gene Ontology Cellular Component (2018 version)	2.30902	downregulated
regulation of transmembrane receptor protein serine/threonine kinase signaling pathway (GO:0090092)	6.54435	34.7944	0.0521516	0.0049089	['TGFB1', 'LTBP4', 'DKK3', 'ENG']	Gene Ontology Biological Process (2018 version)	2.30902	upregulated
regulation of vasculature development (GO:1901342)	6.54435	34.7944	0.0521516	0.0049089	['PLXND1', 'HMOX1', 'EMP2', 'ETS1']	Gene Ontology Biological Process (2018 version)	2.30902	upregulated
cellular response to hydrogen peroxide (GO:0070301)	6.54435	34.7944	0.0521516	0.0049089	['NET1', 'FABP1', 'CYP1B1', 'RHOB']	Gene Ontology Biological Process (2018 version)	2.30902	upregulated
positive regulation of sprouting angiogenesis (GO:1903672)	6.54435	34.7944	0.0521516	0.0049089	['SRPX2', 'RHOJ', 'KDR', 'HMOX1']	Gene Ontology Biological Process (2018 version)	2.30902	upregulated
positive regulation of JAK-STAT cascade (GO:0046427)	4.07134	21.3973	0.0551933	0.0052182	['NOTCH1', 'F2R', 'STAT3', 'CYP1B1', 'HCLS1', 'TNFRSF1A']	Gene Ontology Biological Process (2018 version)	2.28248	upregulated
cellular response to lipid (GO:0071396)	2.60415	13.6569	0.0555768	0.00527759	['PTK7', 'AXL', 'INSIG1', 'NR1I3', 'GSTP1', 'WNT7B', 'SPP1', 'RARB', 'CD14', 'TNFRSF1B', 'NFKB1']	Gene Ontology Biological Process (2018 version)	2.27756	upregulated
regulation of macrophage derived foam cell differentiation (GO:0010743)	6.28226	32.5918	0.0567402	0.00558362	['NFKBIA', 'PRKCH', 'CSF1', 'NFKB1']	Gene Ontology Biological Process (2018 version)	2.25308	upregulated
semaphorin-plexin signaling pathway (GO:0071526)	6.28226	32.5918	0.0567402	0.00558362	['PLXND1', 'SEMA3D', 'SEMA4C', 'FLNA']	Gene Ontology Biological Process (2018 version)	2.25308	upregulated
fatty acid catabolic process (GO:0009062)	4.00213	20.7293	0.0567402	0.0056304	['ACAA2', 'ACADL', 'ECI1', 'EHHADH', 'HACL1', 'DECR1']	Gene Ontology Biological Process (2018 version)	2.24946	upregulated
icosanoid metabolic process (GO:0006690)	4.79404	24.8212	0.0567402	0.00564203	['PTGIS', 'ALOX5AP', 'CYP1B1', 'FADS1', 'MGLL']	Gene Ontology Biological Process (2018 version)	2.24856	upregulated
oxidoreductase activity, acting on the CH-NH2 group of donors, oxygen as acceptor (GO:0016641)	9.80282	50.7438	0.0953889	0.00564802	['VCAM1', 'LOX', 'LOXL1']	Gene Ontology Molecular Function (2018 version)	2.2481	upregulated
negative regulation of platelet activation (GO:0010544)	9.80282	50.7438	0.0567402	0.00564802	['PDGFRA', 'THBD', 'SERPINE2']	Gene Ontology Biological Process (2018 version)	2.2481	upregulated
negative regulation of coagulation (GO:0050819)	9.80282	50.7438	0.477703	0.00564802	['PROC', 'APOH', 'PROZ']	Gene Ontology Biological Process (2018 version)	2.2481	downregulated
negative regulation of muscle cell differentiation (GO:0051148)	9.80282	50.7438	0.0567402	0.00564802	['TGFB1', 'NOTCH1', 'SOSTDC1']	Gene Ontology Biological Process (2018 version)	2.2481	upregulated
mesenchyme morphogenesis (GO:0072132)	9.80282	50.7438	0.0567402	0.00564802	['ACVRL1', 'NOTCH1', 'ENG']	Gene Ontology Biological Process (2018 version)	2.2481	upregulated
negative regulation of coagulation (GO:0050819)	9.80282	50.7438	0.0567402	0.00564802	['THBD', 'SERPINE2', 'CD34']	Gene Ontology Biological Process (2018 version)	2.2481	upregulated
endocardial cushion morphogenesis (GO:0003203)	9.80282	50.7438	0.0567402	0.00564802	['ACVRL1', 'NOTCH1', 'ENG']	Gene Ontology Biological Process (2018 version)	2.2481	upregulated
retinoic acid metabolic process (GO:0042573)	9.80282	50.7438	0.0567402	0.00564802	['CYP26B1', 'UGT1A1', 'ALDH1A2']	Gene Ontology Biological Process (2018 version)	2.2481	upregulated
lipoprotein particle receptor activity (GO:0030228)	9.80282	50.7438	0.0953889	0.00564802	['LRP1', 'STAB1', 'LDLR']	Gene Ontology Molecular Function (2018 version)	2.2481	upregulated
amide transport (GO:0042886)	9.80282	50.7438	0.0567402	0.00564802	['SLC14A1', 'SLC38A3', 'PLTP']	Gene Ontology Biological Process (2018 version)	2.2481	upregulated
positive regulation of signal transduction (GO:0009967)	2.4471	12.5891	0.0583383	0.0058314	['C3', 'CCBE1', 'FGFBP1', 'NOTCH1', 'FLT1', 'PTGIS', 'AXL', 'STAT3', 'FLNA', 'EMP2', 'TEK', 'SHANK3']	Gene Ontology Biological Process (2018 version)	2.23423	upregulated
negative regulation of protein kinase activity (GO:0006469)	3.12308	15.9459	0.0603875	0.00606138	['PREX1', 'CDKN1A', 'FLRT3', 'MVP', 'GSTP1', 'BGN', 'EPHB2', 'DCN']	Gene Ontology Biological Process (2018 version)	2.21743	upregulated
sphingolipid biosynthetic process (GO:0030148)	3.93522	20.0896	0.477703	0.00606589	['SMPD2', 'COL4A3BP', 'PRKD3', 'ST8SIA1', 'KDSR', 'DEGS2']	Gene Ontology Biological Process (2018 version)	2.21711	downregulated
endoplasmic reticulum-Golgi intermediate compartment membrane (GO:0033116)	4.67965	23.7977	0.172197	0.00618673	['SEC14L3', 'NAT8', 'GORASP1', 'CALR', 'F5']	Gene Ontology Cellular Component (2018 version)	2.20854	downregulated
recycling endosome membrane (GO:0055038)	4.67965	23.7977	0.0351318	0.00618673	['EHD2', 'EHD4', 'NSG1', 'NDRG1', 'RAB8B']	Gene Ontology Cellular Component (2018 version)	2.20854	upregulated
negative regulation of cellular biosynthetic process (GO:0031327)	4.67965	23.7977	0.060917	0.00618673	['TGFB1', 'PTGIS', 'ACADL', 'CD34', 'NFKB1']	Gene Ontology Biological Process (2018 version)	2.20854	upregulated
regulation of actin cytoskeleton reorganization (GO:2000249)	6.04032	30.5908	0.060917	0.00631751	['PDGFRA', 'ARHGDIB', 'HCLS1', 'TEK']	Gene Ontology Biological Process (2018 version)	2.19945	upregulated
hippo signaling (GO:0035329)	6.04032	30.5908	0.060917	0.00631751	['TJP1', 'DCHS1', 'AMOTL2', 'AMOTL1']	Gene Ontology Biological Process (2018 version)	2.19945	upregulated
acylglycerol catabolic process (GO:0046464)	6.04032	30.5908	0.060917	0.00631751	['FABP1', 'FABP4', 'ABHD6', 'MGLL']	Gene Ontology Biological Process (2018 version)	2.19945	upregulated
cyclic purine nucleotide metabolic process (GO:0052652)	6.04032	30.5908	0.060917	0.00631751	['GUCY1A3', 'GUCY1B3', 'NPR1', 'ADCY4']	Gene Ontology Biological Process (2018 version)	2.19945	upregulated
aminoglycan metabolic process (GO:0006022)	6.04032	30.5908	0.060917	0.00631751	['SDC3', 'BGN', 'HSPG2', 'DCN']	Gene Ontology Biological Process (2018 version)	2.19945	upregulated
artery morphogenesis (GO:0048844)	6.04032	30.5908	0.060917	0.00631751	['PDGFRB', 'NOTCH1', 'LRP1', 'ENG']	Gene Ontology Biological Process (2018 version)	2.19945	upregulated
regulation of blood coagulation (GO:0030193)	6.04032	30.5908	0.060917	0.00631751	['THBD', 'SERPINE2', 'F2R', 'CD34']	Gene Ontology Biological Process (2018 version)	2.19945	upregulated
oxidoreductase activity, acting on the CH-OH group of donors, NAD or NADP as acceptor (GO:0016616)	3.40403	17.1358	0.103056	0.00651293	['ABCC4', 'CBR1', 'NSDHL', 'RDH11', 'EHHADH', 'PGD', 'CBR3']	Gene Ontology Molecular Function (2018 version)	2.18622	upregulated
endocytosis (GO:0006897)	2.22713	11.1601	0.0640056	0.00666447	['SPARC', 'CD93', 'LRP1', 'WIPF1', 'ANXA3', 'HSPG2', 'AXL', 'DLC1', 'STAB1', 'RHOJ', 'ADORA1', 'PECAM1', 'CD14', 'LDLR']	Gene Ontology Biological Process (2018 version)	2.17623	upregulated
endopeptidase inhibitor activity (GO:0004866)	3.06212	15.3057	0.103056	0.00674872	['SERPINE2', 'PROS1', 'TIMP2', 'FETUB', 'SERPING1', 'SERPINB9', 'TIMP1', 'RECK']	Gene Ontology Molecular Function (2018 version)	2.17078	upregulated
actomyosin (GO:0042641)	4.57059	22.8331	0.0359143	0.00676733	['CNN2', 'TPM4', 'FSCN1', 'PGM5', 'TEK']	Gene Ontology Cellular Component (2018 version)	2.16958	upregulated
inorganic anion transmembrane transporter activity (GO:0015103)	4.57059	22.8331	0.253211	0.00676733	['SLC22A4', 'SLC26A4', 'SLC22A7', 'SLC26A6', 'CFTR']	Gene Ontology Molecular Function (2018 version)	2.16958	downregulated
lysosomal membrane (GO:0005765)	2.15419	10.7587	0.0359143	0.00677629	['SCARB2', 'SLC12A4', 'MCOLN3', 'ANXA2', 'AHNAK', 'LRP1', 'RAB3D', 'MGST1', 'PCSK9', 'LITAF', 'VNN1', 'COL6A1', 'ANXA6', 'STOM', 'LDLR']	Gene Ontology Cellular Component (2018 version)	2.16901	upregulated
purine ribonucleoside binding (GO:0032550)	2.65046	13.2358	0.103056	0.00678002	['TUBA1B', 'RAB31', 'TUBA1A', 'TUBB2A', 'RHOJ', 'ANXA6', 'GNAT1', 'RERG', 'RAB8B', 'RHOB']	Gene Ontology Molecular Function (2018 version)	2.16877	upregulated
positive regulation of cilium assembly (GO:0045724)	9.04829	45.1269	0.477703	0.0068238	['CROCC', 'HTT', 'FUZ']	Gene Ontology Biological Process (2018 version)	2.16597	downregulated
positive regulation of secretion (GO:0051047)	9.04829	45.1269	0.0647587	0.0068238	['NPR1', 'SPP1', 'ACSL3']	Gene Ontology Biological Process (2018 version)	2.16597	upregulated
positive regulation of macrophage derived foam cell differentiation (GO:0010744)	9.04829	45.1269	0.0647587	0.0068238	['PRKCH', 'CSF1', 'NFKB1']	Gene Ontology Biological Process (2018 version)	2.16597	upregulated
positive regulation of triglyceride metabolic process (GO:0090208)	9.04829	45.1269	0.0647587	0.0068238	['SREBF1', 'LDLR', 'PLIN5']	Gene Ontology Biological Process (2018 version)	2.16597	upregulated
acid-thiol ligase activity (GO:0016878)	9.04829	45.1269	0.253211	0.0068238	['ACSM3', 'ACSM5', 'AACS']	Gene Ontology Molecular Function (2018 version)	2.16597	downregulated
transferase activity, transferring amino-acyl groups (GO:0016755)	9.04829	45.1269	0.253211	0.0068238	['GGCT', 'TGM1', 'GGT1']	Gene Ontology Molecular Function (2018 version)	2.16597	downregulated
phagocytosis (GO:0006909)	2.81845	14.0201	0.0653421	0.00691249	['SCARB2', 'C3', 'CD93', 'LRP1', 'ANXA3', 'AXL', 'ADORA1', 'PECAM1', 'CD14']	Gene Ontology Biological Process (2018 version)	2.16037	upregulated
negative regulation of cell-cell adhesion (GO:0022408)	5.81631	28.7667	0.0669708	0.00711269	['TGFB1', 'RGCC', 'MYADM', 'FXYD5']	Gene Ontology Biological Process (2018 version)	2.14797	upregulated
regulation of protein autophosphorylation (GO:0031952)	5.81631	28.7667	0.477703	0.00711269	['ERRFI1', 'RASSF2', 'PDGFD', 'VEGFA']	Gene Ontology Biological Process (2018 version)	2.14797	downregulated
regulation of reactive oxygen species metabolic process (GO:2000377)	4.46648	21.9229	0.0692633	0.007385	['PDGFRB', 'BST1', 'CDKN1A', 'CYP1B1', 'PLIN5']	Gene Ontology Biological Process (2018 version)	2.13165	upregulated
amyloid-beta binding (GO:0001540)	4.46648	21.9229	0.253211	0.007385	['ACHE', 'FZD5', 'GSAP', 'FCGR2B', 'GRIA3']	Gene Ontology Molecular Function (2018 version)	2.13165	downregulated
cellular response to lipopolysaccharide (GO:0071222)	3.28195	15.9321	0.0728096	0.00779345	['TGFB1', 'AXL', 'NR1I3', 'GSTP1', 'CD14', 'TNFRSF1B', 'NFKB1']	Gene Ontology Biological Process (2018 version)	2.10827	upregulated
response to cytokine (GO:0034097)	2.75247	13.3097	0.0728732	0.00794254	['IFITM1', 'KYNU', 'ALDH1A2', 'STAT3', 'TIMP2', 'HCLS1', 'LGALS9', 'TIMP1', 'OSMR']	Gene Ontology Biological Process (2018 version)	2.10004	upregulated
cyclic-nucleotide-mediated signaling (GO:0019935)	5.60829	27.0988	0.477703	0.0079712	['RIMS2', 'PDZD3', 'DGKQ', 'RAPGEF3']	Gene Ontology Biological Process (2018 version)	2.09848	downregulated
monocarboxylic acid transmembrane transporter activity (GO:0008028)	5.60829	27.0988	0.114031	0.0079712	['SLC16A1', 'SLCO2B1', 'SLC16A10', 'SLC38A3']	Gene Ontology Molecular Function (2018 version)	2.09848	upregulated
negative regulation of receptor activity (GO:2000272)	5.60829	27.0988	0.0728732	0.0079712	['GSTM2', 'GSTO1', 'PCSK9', 'EPHB2']	Gene Ontology Biological Process (2018 version)	2.09848	upregulated
substrate adhesion-dependent cell spreading (GO:0034446)	5.60829	27.0988	0.0728732	0.0079712	['PEAK1', 'LAMC1', 'PARVB', 'TEK']	Gene Ontology Biological Process (2018 version)	2.09848	upregulated
positive regulation of transcription factor import into nucleus (GO:0042993)	5.60829	27.0988	0.0728732	0.0079712	['FLNA', 'HCLS1', 'LGALS9', 'TMEM173']	Gene Ontology Biological Process (2018 version)	2.09848	upregulated
heart morphogenesis (GO:0003007)	4.367	21.063	0.0728732	0.00804089	['ACVRL1', 'TGFBR3', 'NOTCH1', 'DLC1', 'ENG']	Gene Ontology Biological Process (2018 version)	2.0947	upregulated
regulation of blood vessel endothelial cell migration (GO:0043535)	4.367	21.063	0.0728732	0.00804089	['ACVRL1', 'TGFB1', 'RGCC', 'KDR', 'ETS1']	Gene Ontology Biological Process (2018 version)	2.0947	upregulated
actin-based cell projection (GO:0098858)	3.68851	17.7839	0.0402159	0.00805534	['MYO1B', 'TGFB1', 'VCAM1', 'FSCN1', 'TEK', 'UTRN']	Gene Ontology Cellular Component (2018 version)	2.09392	upregulated
organic anion transmembrane transporter activity (GO:0008514)	3.68851	17.7839	0.253211	0.00805534	['SLC22A4', 'SLCO3A1', 'SLC26A4', 'SLC22A7', 'CFTR', 'SLC26A6']	Gene Ontology Molecular Function (2018 version)	2.09392	downregulated
negative regulation of developmental process (GO:0051093)	3.68851	17.7839	0.0728732	0.00805534	['GREM1', 'TGFB1', 'ANXA2', 'ARHGDIB', 'SOSTDC1', 'TIMP1']	Gene Ontology Biological Process (2018 version)	2.09392	upregulated
positive regulation of protein phosphorylation (GO:0001934)	1.92047	9.25296	0.0728732	0.00808246	['ACVRL1', 'PDGFRB', 'PDGFRA', 'CDKN1A', 'FLT1', 'TGFB1', 'CSF1', 'FLT4', 'F2R', 'TNFRSF1B', 'TNFRSF1A', 'C3', 'AXL', 'KDR', 'HCLS1', 'TEK', 'EPHB2', 'ENG', 'DDR2']	Gene Ontology Biological Process (2018 version)	2.09246	upregulated
cytoplasmic vesicle (GO:0031410)	2.33752	11.259	0.0402159	0.00809376	['STARD4', 'RUSC2', 'RAB3D', 'MYOF', 'RHOJ', 'ARHGDIB', 'DYSF', 'EMP2', 'AMOTL2', 'AMOTL1', 'ADGRL4', 'RHOB']	Gene Ontology Cellular Component (2018 version)	2.09185	upregulated
2-oxoglutarate metabolic process (GO:0006103)	8.40155	40.4256	0.477703	0.00813412	['AADAT', 'ADHFE1', 'GPT2']	Gene Ontology Biological Process (2018 version)	2.08969	downregulated
low-density lipoprotein particle binding (GO:0030169)	8.40155	40.4256	0.114031	0.00813412	['STAB1', 'PCSK9', 'LDLR']	Gene Ontology Molecular Function (2018 version)	2.08969	upregulated
negative regulation of intracellular transport (GO:0032387)	8.40155	40.4256	0.0728732	0.00813412	['ACAA2', 'INSIG1', 'LGALS9']	Gene Ontology Biological Process (2018 version)	2.08969	upregulated
positive regulation of cholesterol transport (GO:0032376)	8.40155	40.4256	0.0728732	0.00813412	['NFKBIA', 'LRP1', 'PLTP']	Gene Ontology Biological Process (2018 version)	2.08969	upregulated
regulation of tissue remodeling (GO:0034103)	8.40155	40.4256	0.0728732	0.00813412	['TGFB1', 'FLT4', 'LEPR']	Gene Ontology Biological Process (2018 version)	2.08969	upregulated
cellular response to oxidative stress (GO:0034599)	2.94704	14.1213	0.0734774	0.00829838	['PDGFRA', 'DAPK1', 'GSTP1', 'TXNRD1', 'CAT', 'CYBB', 'HMOX1', 'SLC25A24']	Gene Ontology Biological Process (2018 version)	2.08101	upregulated
late endosome (GO:0005770)	2.71017	12.8609	0.0418774	0.00869154	['SCARB2', 'ANXA2', 'F2R', 'DYSF', 'ANXA6', 'PCSK9', 'LRAT', 'NSG1', 'LDLR']	Gene Ontology Cellular Component (2018 version)	2.0609	upregulated
sphingolipid metabolic process (GO:0006665)	2.9196	13.8437	0.477703	0.00872435	['NEU2', 'GALC', 'SMPD2', 'COL4A3BP', 'PRKD3', 'KDSR', 'DEGS2', 'NSMAF']	Gene Ontology Biological Process (2018 version)	2.05927	downregulated
coenzyme metabolic process (GO:0006732)	4.27185	20.2498	0.0734774	0.00873613	['VNN1', 'ACOT1', 'DBI', 'ACOT4', 'ACSF2']	Gene Ontology Biological Process (2018 version)	2.05868	upregulated
positive regulation of developmental growth (GO:0048639)	4.27185	20.2498	0.477703	0.00873613	['RIMS2', 'SEMA4D', 'RUFY3', 'NTN1', 'DLL1']	Gene Ontology Biological Process (2018 version)	2.05868	downregulated
carboxylic acid transport (GO:0046942)	4.27185	20.2498	0.0734774	0.00873613	['SLC7A6', 'SLC16A1', 'SLC3A2', 'SLC16A10', 'SLC38A3']	Gene Ontology Biological Process (2018 version)	2.05868	upregulated
regulation of response to wounding (GO:1903034)	19.5743	92.7514	0.477703	0.00875241	['VIL1', 'SRSF6']	Gene Ontology Biological Process (2018 version)	2.05787	downregulated
type B pancreatic cell development (GO:0003323)	19.5743	92.7514	0.477703	0.00875241	['CDK6', 'DLL1']	Gene Ontology Biological Process (2018 version)	2.05787	downregulated
glandular epithelial cell development (GO:0002068)	19.5743	92.7514	0.477703	0.00875241	['CDK6', 'DLL1']	Gene Ontology Biological Process (2018 version)	2.05787	downregulated
positive regulation of amyloid-beta clearance (GO:1900223)	19.5743	92.7514	0.0734774	0.00875241	['LRP1', 'LDLR']	Gene Ontology Biological Process (2018 version)	2.05787	upregulated
positive regulation of fibroblast migration (GO:0010763)	19.5743	92.7514	0.0734774	0.00875241	['TGFB1', 'DDR2']	Gene Ontology Biological Process (2018 version)	2.05787	upregulated
regulation of hyaluronan biosynthetic process (GO:1900125)	19.5743	92.7514	0.0734774	0.00875241	['TGFB1', 'NFKB1']	Gene Ontology Biological Process (2018 version)	2.05787	upregulated
male genitalia development (GO:0030539)	19.5743	92.7514	0.477703	0.00875241	['SRD5A2', 'SRD5A1']	Gene Ontology Biological Process (2018 version)	2.05787	downregulated
nucleobase metabolic process (GO:0009112)	19.5743	92.7514	0.477703	0.00875241	['TTR', 'UCKL1']	Gene Ontology Biological Process (2018 version)	2.05787	downregulated
epithelial to mesenchymal transition involved in endocardial cushion formation (GO:0003198)	19.5743	92.7514	0.0734774	0.00875241	['NOTCH1', 'ENG']	Gene Ontology Biological Process (2018 version)	2.05787	upregulated
regulation of lysosomal protein catabolic process (GO:1905165)	19.5743	92.7514	0.0734774	0.00875241	['LRP1', 'LDLR']	Gene Ontology Biological Process (2018 version)	2.05787	upregulated
astrocyte differentiation (GO:0048708)	19.5743	92.7514	0.477703	0.00875241	['CDK6', 'DLL1']	Gene Ontology Biological Process (2018 version)	2.05787	downregulated
positive regulation of cardiac muscle tissue development (GO:0055025)	19.5743	92.7514	0.0734774	0.00875241	['GREM1', 'TGFB1']	Gene Ontology Biological Process (2018 version)	2.05787	upregulated
regulation of adiponectin secretion (GO:0070163)	19.5743	92.7514	0.477703	0.00875241	['C1QTNF3', 'RAB11FIP3']	Gene Ontology Biological Process (2018 version)	2.05787	downregulated
heart trabecula formation (GO:0060347)	19.5743	92.7514	0.0734774	0.00875241	['TGFBR3', 'TEK']	Gene Ontology Biological Process (2018 version)	2.05787	upregulated
morphogenesis of an endothelium (GO:0003159)	19.5743	92.7514	0.0734774	0.00875241	['ACVRL1', 'RHOB']	Gene Ontology Biological Process (2018 version)	2.05787	upregulated
vascular smooth muscle cell development (GO:0097084)	19.5743	92.7514	0.0734774	0.00875241	['NOTCH1', 'ENG']	Gene Ontology Biological Process (2018 version)	2.05787	upregulated
cholesterol import (GO:0070508)	19.5743	92.7514	0.0734774	0.00875241	['STARD4', 'LDLR']	Gene Ontology Biological Process (2018 version)	2.05787	upregulated
sterol import (GO:0035376)	19.5743	92.7514	0.0734774	0.00875241	['STARD4', 'LDLR']	Gene Ontology Biological Process (2018 version)	2.05787	upregulated
histone H4-K12 acetylation (GO:0043983)	19.5743	92.7514	0.477703	0.00875241	['ING4', 'JADE1']	Gene Ontology Biological Process (2018 version)	2.05787	downregulated
mesodermal cell fate commitment (GO:0001710)	19.5743	92.7514	0.0734774	0.00875241	['EYA2', 'HOXA11']	Gene Ontology Biological Process (2018 version)	2.05787	upregulated
vesicle fusion with endoplasmic reticulum-Golgi intermediate compartment (ERGIC) membrane (GO:1990668)	19.5743	92.7514	0.477703	0.00875241	['SEC14L3', 'CALR']	Gene Ontology Biological Process (2018 version)	2.05787	downregulated
regulation of blood vessel remodeling (GO:0060312)	19.5743	92.7514	0.0734774	0.00875241	['TGFB1', 'FLT4']	Gene Ontology Biological Process (2018 version)	2.05787	upregulated
ADP-ribosylation factor binding (GO:0030306)	19.5743	92.7514	0.253211	0.00875241	['GGA3', 'RAB11FIP3']	Gene Ontology Molecular Function (2018 version)	2.05787	downregulated
regulation of glomerular filtration (GO:0003093)	19.5743	92.7514	0.0734774	0.00875241	['F2R', 'EMP2']	Gene Ontology Biological Process (2018 version)	2.05787	upregulated
glucose:sodium symporter activity (GO:0005412)	19.5743	92.7514	0.253211	0.00875241	['SLC5A9', 'SLC5A2']	Gene Ontology Molecular Function (2018 version)	2.05787	downregulated
intracellular pH elevation (GO:0051454)	19.5743	92.7514	0.477703	0.00875241	['CFTR', 'SLC26A6']	Gene Ontology Biological Process (2018 version)	2.05787	downregulated
alpha-N-acetylneuraminate alpha-2,8-sialyltransferase activity (GO:0003828)	19.5743	92.7514	0.253211	0.00875241	['ST8SIA1', 'ST8SIA6']	Gene Ontology Molecular Function (2018 version)	2.05787	downregulated
definitive hemopoiesis (GO:0060216)	19.5743	92.7514	0.0734774	0.00875241	['TGFBR3', 'TEK']	Gene Ontology Biological Process (2018 version)	2.05787	upregulated
protein-lysine 6-oxidase activity (GO:0004720)	19.5743	92.7514	0.114031	0.00875241	['LOX', 'LOXL1']	Gene Ontology Molecular Function (2018 version)	2.05787	upregulated
clathrin heavy chain binding (GO:0032050)	19.5743	92.7514	0.114031	0.00875241	['LRP1', 'LDLR']	Gene Ontology Molecular Function (2018 version)	2.05787	upregulated
BMP receptor activity (GO:0098821)	19.5743	92.7514	0.114031	0.00875241	['ACVRL1', 'SOSTDC1']	Gene Ontology Molecular Function (2018 version)	2.05787	upregulated
platelet aggregation (GO:0070527)	5.41463	25.5693	0.0744141	0.00889498	['PDGFRA', 'FGA', 'FLNA', 'MYL9']	Gene Ontology Biological Process (2018 version)	2.05085	upregulated
phosphoric diester hydrolase activity (GO:0008081)	5.41463	25.5693	0.253211	0.00889498	['SMPD2', 'NOTUM', 'GPCPD1', 'SMPDL3A']	Gene Ontology Molecular Function (2018 version)	2.05085	downregulated
lipid biosynthetic process (GO:0008610)	3.57637	16.7646	0.0765054	0.00920869	['SREBF1', 'MVK', 'ACSL1', 'LSS', 'FADS1', 'FDFT1']	Gene Ontology Biological Process (2018 version)	2.0358	upregulated
cell-cell junction organization (GO:0045216)	3.57637	16.7646	0.0765054	0.00920869	['TJP1', 'CDH5', 'TGFB1', 'F2R', 'FSCN1', 'RAB8B']	Gene Ontology Biological Process (2018 version)	2.0358	upregulated
positive regulation of ossification (GO:0045778)	4.18074	19.4799	0.0784201	0.00947181	['IFITM1', 'TGFB1', 'WNT7B', 'GPM6B', 'DDR2']	Gene Ontology Biological Process (2018 version)	2.02357	upregulated
positive regulation of cell-substrate adhesion (GO:0010811)	4.18074	19.4799	0.477703	0.00947181	['CDK6', 'NDNF', 'CALR', 'OLFM4', 'CCL28']	Gene Ontology Biological Process (2018 version)	2.02357	downregulated
prostaglandin biosynthetic process (GO:0001516)	7.84105	36.444	0.0787908	0.00958222	['CBR1', 'PTGIS', 'MGST1']	Gene Ontology Biological Process (2018 version)	2.01853	upregulated
glyceraldehyde-3-phosphate metabolic process (GO:0019682)	7.84105	36.444	0.0787908	0.00958222	['ALDH1A1', 'PGD', 'DDR2']	Gene Ontology Biological Process (2018 version)	2.01853	upregulated
protease binding (GO:0002020)	2.86622	13.309	0.121917	0.00962506	['CCBE1', 'ECM1', 'COL1A2', 'ANXA2', 'TIMP2', 'SERPINB9', 'TIMP1', 'LDLR']	Gene Ontology Molecular Function (2018 version)	2.0166	upregulated
centriole (GO:0005814)	3.13212	14.4942	0.23328	0.0097782	['IFT88', 'CENPJ', 'CROCC', 'FBF1', 'HTT', 'CEP290', 'TTBK2']	Gene Ontology Cellular Component (2018 version)	2.00974	downregulated
positive regulation of cytokine secretion (GO:0050715)	3.52281	16.2844	0.080532	0.00982752	['IL33', 'RGCC', 'F2R', 'LGALS9', 'CD14', 'CD34']	Gene Ontology Biological Process (2018 version)	2.00756	upregulated
ventricular cardiac muscle tissue morphogenesis (GO:0055010)	5.23387	24.1629	0.0807349	0.00988591	['TGFBR3', 'NOTCH1', 'TGFB1', 'ENG']	Gene Ontology Biological Process (2018 version)	2.00498	upregulated
embryonic organ development (GO:0048568)	4.09343	18.7503	0.0831348	0.010249	['TGFB1', 'SOX18', 'WNT7B', 'KDR', 'RARB']	Gene Ontology Biological Process (2018 version)	1.98932	upregulated
positive regulation of protein import into nucleus (GO:0042307)	4.09343	18.7503	0.0831348	0.010249	['TGFB1', 'F2R', 'HCLS1', 'FLNA', 'TMEM173']	Gene Ontology Biological Process (2018 version)	1.98932	upregulated
epithelial cell differentiation (GO:0030855)	3.09677	14.1615	0.0834869	0.0103272	['CBR1', 'TAGLN', 'TST', 'GSTA2', 'GSTA1', 'RARB', 'ALDOC']	Gene Ontology Biological Process (2018 version)	1.98602	upregulated
positive regulation of defense response (GO:0031349)	3.47083	15.8226	0.0844007	0.0104754	['NFKBIA', 'IL33', 'PDE2A', 'ETS1', 'CX3CL1', 'TNFRSF1A']	Gene Ontology Biological Process (2018 version)	1.97983	upregulated
enzyme linked receptor protein signaling pathway (GO:0007167)	2.81475	12.8002	0.0850645	0.0105932	['PTPRU', 'FLT1', 'CSF1', 'NPR1', 'FLT4', 'KDR', 'GRAP', 'TEK']	Gene Ontology Biological Process (2018 version)	1.97497	upregulated
lipid phosphorylation (GO:0046834)	5.06478	22.8665	0.477703	0.0109457	['DGKG', 'TMEM150A', 'DGKQ', 'PI4KA']	Gene Ontology Biological Process (2018 version)	1.96076	downregulated
regulation of endothelial cell apoptotic process (GO:2000351)	5.06478	22.8665	0.0870816	0.0109457	['FGA', 'RGCC', 'KDR', 'TEK']	Gene Ontology Biological Process (2018 version)	1.96076	upregulated
endothelial cell migration (GO:0043542)	5.06478	22.8665	0.0870816	0.0109457	['PLXND1', 'SOX18', 'CYP1B1', 'EMP2']	Gene Ontology Biological Process (2018 version)	1.96076	upregulated
negative regulation of supramolecular fiber organization (GO:1902904)	4.00969	18.0581	0.0870816	0.0110688	['KANK2', 'MID1IP1', 'MYADM', 'SHANK3', 'LDLR']	Gene Ontology Biological Process (2018 version)	1.9559	upregulated
purine ribonucleotide biosynthetic process (GO:0009152)	3.42035	15.3781	0.0870816	0.011153	['GUCY1A3', 'GUCY1B3', 'TGFB1', 'NPR1', 'ADCY4', 'AK5']	Gene Ontology Biological Process (2018 version)	1.95261	upregulated
negative regulation of phosphorylation (GO:0042326)	3.42035	15.3781	0.0870816	0.011153	['CDKN1A', 'TGFB1', 'MYADM', 'FBLN1', 'EPHB2', 'PLPP3']	Gene Ontology Biological Process (2018 version)	1.95261	upregulated
aspartate family amino acid catabolic process (GO:0009068)	7.3506	33.0369	0.477703	0.0111708	['AADAT', 'ASPG', 'PIPOX']	Gene Ontology Biological Process (2018 version)	1.95192	downregulated
negative regulation of protein localization to cell periphery (GO:1904376)	7.3506	33.0369	0.477703	0.0111708	['DAB2', 'MRAP2', 'LZTFL1']	Gene Ontology Biological Process (2018 version)	1.95192	downregulated
positive regulation of axon extension (GO:0045773)	7.3506	33.0369	0.477703	0.0111708	['RUFY3', 'NTN1', 'VEGFA']	Gene Ontology Biological Process (2018 version)	1.95192	downregulated
endocardial cushion development (GO:0003197)	7.3506	33.0369	0.0870816	0.0111708	['ACVRL1', 'NOTCH1', 'ENG']	Gene Ontology Biological Process (2018 version)	1.95192	upregulated
endothelial cell development (GO:0001885)	7.3506	33.0369	0.0870816	0.0111708	['SOX18', 'PDE2A', 'MYADM']	Gene Ontology Biological Process (2018 version)	1.95192	upregulated
positive regulation of phospholipase activity (GO:0010518)	7.3506	33.0369	0.0870816	0.0111708	['PDGFRB', 'PDGFRA', 'FLT1']	Gene Ontology Biological Process (2018 version)	1.95192	upregulated
regulation of long-term synaptic potentiation (GO:1900271)	7.3506	33.0369	0.0870816	0.0111708	['NSG1', 'EPHB2', 'SHANK3']	Gene Ontology Biological Process (2018 version)	1.95192	upregulated
hemopoiesis (GO:0030097)	3.37131	14.9501	0.0875691	0.011861	['TGFBR3', 'TGFB1', 'CSF1', 'KDR', 'TEK', 'CD34']	Gene Ontology Biological Process (2018 version)	1.92588	upregulated
negative regulation of cellular response to growth factor stimulus (GO:0090288)	3.92929	17.4009	0.0875691	0.0119322	['GREM1', 'NOTCH1', 'MMRN2', 'SOSTDC1', 'SPRY1']	Gene Ontology Biological Process (2018 version)	1.92328	upregulated
extrinsic component of external side of plasma membrane (GO:0031232)	15.6586	69.1885	0.0563592	0.0120517	['SERPINE2', 'PCSK9']	Gene Ontology Cellular Component (2018 version)	1.91895	upregulated
cellular divalent inorganic anion homeostasis (GO:0072501)	15.6586	69.1885	0.477703	0.0120517	['SLC34A3', 'GPCPD1']	Gene Ontology Biological Process (2018 version)	1.91895	downregulated
positive regulation of lamellipodium morphogenesis (GO:2000394)	15.6586	69.1885	0.477703	0.0120517	['VIL1', 'ENPP2']	Gene Ontology Biological Process (2018 version)	1.91895	downregulated
positive regulation of extracellular matrix disassembly (GO:0090091)	15.6586	69.1885	0.0875691	0.0120517	['FSCN1', 'DDR2']	Gene Ontology Biological Process (2018 version)	1.91895	upregulated
cellular response to leptin stimulus (GO:0044320)	15.6586	69.1885	0.0875691	0.0120517	['STAT3', 'LEPR']	Gene Ontology Biological Process (2018 version)	1.91895	upregulated
regulation of transcription from RNA polymerase II promoter involved in myocardial precursor cell differentiation (GO:0003256)	15.6586	69.1885	0.0875691	0.0120517	['GREM1', 'NOTCH1']	Gene Ontology Biological Process (2018 version)	1.91895	upregulated
lymphatic endothelial cell differentiation (GO:0060836)	15.6586	69.1885	0.0875691	0.0120517	['ACVRL1', 'SOX18']	Gene Ontology Biological Process (2018 version)	1.91895	upregulated
negative regulation of nitrogen compound metabolic process (GO:0051172)	15.6586	69.1885	0.0875691	0.0120517	['TGFB1', 'LDLR']	Gene Ontology Biological Process (2018 version)	1.91895	upregulated
negative regulation of membrane protein ectodomain proteolysis (GO:0051045)	15.6586	69.1885	0.0875691	0.0120517	['TIMP2', 'TIMP1']	Gene Ontology Biological Process (2018 version)	1.91895	upregulated
dorsal aorta development (GO:0035907)	15.6586	69.1885	0.0875691	0.0120517	['ACVRL1', 'ENG']	Gene Ontology Biological Process (2018 version)	1.91895	upregulated
negative regulation of nitric oxide metabolic process (GO:1904406)	15.6586	69.1885	0.0875691	0.0120517	['PTGIS', 'CD34']	Gene Ontology Biological Process (2018 version)	1.91895	upregulated
negative regulation of dendritic cell apoptotic process (GO:2000669)	15.6586	69.1885	0.0875691	0.0120517	['CXCL12', 'AXL']	Gene Ontology Biological Process (2018 version)	1.91895	upregulated
dorsal aorta morphogenesis (GO:0035912)	15.6586	69.1885	0.0875691	0.0120517	['ACVRL1', 'ENG']	Gene Ontology Biological Process (2018 version)	1.91895	upregulated
negative regulation of nitric oxide biosynthetic process (GO:0045019)	15.6586	69.1885	0.0875691	0.0120517	['PTGIS', 'CD34']	Gene Ontology Biological Process (2018 version)	1.91895	upregulated
positive regulation of membrane depolarization (GO:1904181)	15.6586	69.1885	0.0875691	0.0120517	['KDR', 'DCN']	Gene Ontology Biological Process (2018 version)	1.91895	upregulated
long-chain fatty acid import (GO:0044539)	15.6586	69.1885	0.0875691	0.0120517	['ACSL1', 'ACSL3']	Gene Ontology Biological Process (2018 version)	1.91895	upregulated
fatty-acyl-CoA synthase activity (GO:0004321)	15.6586	69.1885	0.304599	0.0120517	['ACSM3', 'ACSM5']	Gene Ontology Molecular Function (2018 version)	1.91895	downregulated
pericardium morphogenesis (GO:0003344)	15.6586	69.1885	0.0875691	0.0120517	['NOTCH1', 'FLRT3']	Gene Ontology Biological Process (2018 version)	1.91895	upregulated
positive regulation of glutamate receptor signaling pathway (GO:1900451)	15.6586	69.1885	0.0875691	0.0120517	['EPHB2', 'SHANK3']	Gene Ontology Biological Process (2018 version)	1.91895	upregulated
regulation of low-density lipoprotein particle clearance (GO:0010988)	15.6586	69.1885	0.0875691	0.0120517	['ANXA2', 'PCSK9']	Gene Ontology Biological Process (2018 version)	1.91895	upregulated
positive regulation of lipid transport (GO:0032370)	15.6586	69.1885	0.0875691	0.0120517	['LRP1', 'SPP1']	Gene Ontology Biological Process (2018 version)	1.91895	upregulated
positive regulation of sphingolipid biosynthetic process (GO:0090154)	15.6586	69.1885	0.477703	0.0120517	['SMPD2', 'NSMAF']	Gene Ontology Biological Process (2018 version)	1.91895	downregulated
cellular trivalent inorganic anion homeostasis (GO:0072502)	15.6586	69.1885	0.477703	0.0120517	['SLC34A3', 'GPCPD1']	Gene Ontology Biological Process (2018 version)	1.91895	downregulated
sulfur amino acid biosynthetic process (GO:0000097)	15.6586	69.1885	0.477703	0.0120517	['CBS', 'GGT1']	Gene Ontology Biological Process (2018 version)	1.91895	downregulated
reproductive system development (GO:0061458)	15.6586	69.1885	0.477703	0.0120517	['SRD5A2', 'SRD5A1']	Gene Ontology Biological Process (2018 version)	1.91895	downregulated
regulation of monocyte chemotactic protein-1 production (GO:0071637)	15.6586	69.1885	0.0875691	0.0120517	['GSTP1', 'LGALS9']	Gene Ontology Biological Process (2018 version)	1.91895	upregulated
negative regulation of epidermal cell differentiation (GO:0045605)	15.6586	69.1885	0.477703	0.0120517	['SRSF6', 'DLL1']	Gene Ontology Biological Process (2018 version)	1.91895	downregulated
positive regulation of ceramide biosynthetic process (GO:2000304)	15.6586	69.1885	0.477703	0.0120517	['SMPD2', 'NSMAF']	Gene Ontology Biological Process (2018 version)	1.91895	downregulated
cellular phosphate ion homeostasis (GO:0030643)	15.6586	69.1885	0.477703	0.0120517	['SLC34A3', 'GPCPD1']	Gene Ontology Biological Process (2018 version)	1.91895	downregulated
positive regulation of autophagy of mitochondrion (GO:1903599)	15.6586	69.1885	0.477703	0.0120517	['HTT', 'FBXO7']	Gene Ontology Biological Process (2018 version)	1.91895	downregulated
retinal dehydrogenase activity (GO:0001758)	15.6586	69.1885	0.148529	0.0120517	['ALDH1A2', 'ALDH1A1']	Gene Ontology Molecular Function (2018 version)	1.91895	upregulated
cardiac atrium development (GO:0003230)	15.6586	69.1885	0.0875691	0.0120517	['NOTCH1', 'ENG']	Gene Ontology Biological Process (2018 version)	1.91895	upregulated
bleb assembly (GO:0032060)	15.6586	69.1885	0.0875691	0.0120517	['PMP22', 'EMP2']	Gene Ontology Biological Process (2018 version)	1.91895	upregulated
female genitalia development (GO:0030540)	15.6586	69.1885	0.477703	0.0120517	['SRD5A2', 'SRD5A1']	Gene Ontology Biological Process (2018 version)	1.91895	downregulated
negative regulation of blood coagulation (GO:0030195)	4.90625	21.6686	0.477703	0.0120761	['PROC', 'APOH', 'SERPINF2', 'PROZ']	Gene Ontology Biological Process (2018 version)	1.91807	downregulated
cardiac muscle tissue morphogenesis (GO:0055008)	4.90625	21.6686	0.0875691	0.0120761	['TGFBR3', 'NOTCH1', 'TGFB1', 'ENG']	Gene Ontology Biological Process (2018 version)	1.91807	upregulated
regulation of smoothened signaling pathway (GO:0008589)	4.90625	21.6686	0.477703	0.0120761	['EVC', 'TULP3', 'RORA', 'FUZ']	Gene Ontology Biological Process (2018 version)	1.91807	downregulated
glycosaminoglycan biosynthetic process (GO:0006024)	2.99533	13.2209	0.0875691	0.0121087	['SDC3', 'CHST15', 'ST3GAL4', 'BGN', 'PRELP', 'HSPG2', 'DCN']	Gene Ontology Biological Process (2018 version)	1.9169	upregulated
water-soluble vitamin metabolic process (GO:0006767)	3.32366	14.5379	0.0908487	0.0126	['BTD', 'VNN1', 'GSTO1', 'MMAB', 'AOX1', 'SLC2A3']	Gene Ontology Biological Process (2018 version)	1.89963	upregulated
syntaxin binding (GO:0019905)	3.32366	14.5379	0.304599	0.0126	['SYT12', 'STX16', 'LRRK2', 'SYT14', 'TC2N', 'STXBP5L']	Gene Ontology Molecular Function (2018 version)	1.89963	downregulated
cadherin binding (GO:0045296)	1.99287	8.70402	0.152184	0.012682	['ANXA2', 'AHNAK', 'SLC3A2', 'NDRG1', 'TJP1', 'CNN2', 'CDH5', 'MYO1B', 'EHD4', 'CALD1', 'FSCN1', 'CDC42EP1', 'FLNA', 'FXYD5', 'PFKP']	Gene Ontology Molecular Function (2018 version)	1.89681	upregulated
heart development (GO:0007507)	2.53477	11.0588	0.0915979	0.0127421	['TGFBR3', 'CDH5', 'NOTCH1', 'TGFB1', 'SOX18', 'FLRT3', 'DLC1', 'RARB', 'TEK']	Gene Ontology Biological Process (2018 version)	1.89476	upregulated
organic anion transport (GO:0015711)	2.71713	11.8542	0.489206	0.0127432	['SLC22A4', 'SLC4A9', 'SLCO3A1', 'SLC16A2', 'SLC26A4', 'SLC22A7', 'CFTR', 'SLC26A6']	Gene Ontology Biological Process (2018 version)	1.89472	downregulated
negative regulation of cellular catabolic process (GO:0031330)	3.85205	16.7763	0.091651	0.0128403	['DLC1', 'TIMP2', 'LEPR', 'TIMP1', 'PLIN5']	Gene Ontology Biological Process (2018 version)	1.89143	upregulated
regulation of BMP signaling pathway (GO:0030510)	3.85205	16.7763	0.091651	0.0128403	['ACVRL1', 'GREM1', 'NOTCH1', 'SOSTDC1', 'ENG']	Gene Ontology Biological Process (2018 version)	1.89143	upregulated
chloride transmembrane transporter activity (GO:0015108)	3.85205	16.7763	0.304599	0.0128403	['CLCN7', 'BSND', 'SLC26A4', 'CFTR', 'SLC26A6']	Gene Ontology Molecular Function (2018 version)	1.89143	downregulated
dorsal/ventral pattern formation (GO:0009953)	6.91786	30.0952	0.091651	0.0129021	['GREM1', 'AIDA', 'HOXA11']	Gene Ontology Biological Process (2018 version)	1.88934	upregulated
androgen metabolic process (GO:0008209)	6.91786	30.0952	0.489206	0.0129021	['SRD5A2', 'HSD3B2', 'SRD5A1']	Gene Ontology Biological Process (2018 version)	1.88934	downregulated
chondroitin sulfate biosynthetic process (GO:0030206)	6.91786	30.0952	0.091651	0.0129021	['BGN', 'CHST15', 'DCN']	Gene Ontology Biological Process (2018 version)	1.88934	upregulated
endolysosome (GO:0036019)	6.91786	30.0952	0.0586126	0.0129021	['PCSK9', 'LDLR', 'CTSS']	Gene Ontology Cellular Component (2018 version)	1.88934	upregulated
sodium-independent organic anion transport (GO:0043252)	4.75733	20.5593	0.489206	0.0132786	['SLC22A4', 'SLCO3A1', 'SLC16A2', 'SLC22A7']	Gene Ontology Biological Process (2018 version)	1.87685	downregulated
negative regulation of Ras protein signal transduction (GO:0046580)	4.75733	20.5593	0.0940471	0.0132786	['RASA3', 'DLC1', 'SPRY1', 'EPHB2']	Gene Ontology Biological Process (2018 version)	1.87685	upregulated
negative regulation of inflammatory response (GO:0050728)	3.27733	14.1406	0.0944213	0.0133708	['CDH5', 'PTGIS', 'MVK', 'GSTP1', 'TEK', 'TNFRSF1A']	Gene Ontology Biological Process (2018 version)	1.87384	upregulated
metal ion transport (GO:0030001)	2.93129	12.6383	0.489206	0.0134132	['SLC34A3', 'KCNH4', 'SLC5A9', 'KCNJ16', 'SLC5A2', 'KCNH1', 'SLC17A4']	Gene Ontology Biological Process (2018 version)	1.87247	downregulated
regulation of cell migration (GO:0030334)	1.9727	8.45942	0.489206	0.0137291	['SEMA4D', 'LMO4', 'CHRD', 'FUZ', 'SRCIN1', 'GTPBP4', 'TTBK2', 'VEGFA', 'VIL1', 'DAB2', 'RUFY3', 'PDGFD', 'GCNT2', 'ENPP2', 'RFFL']	Gene Ontology Biological Process (2018 version)	1.86236	downregulated
chloride transmembrane transport (GO:1902476)	3.77778	16.1822	0.489206	0.0137938	['CLCN7', 'SLC26A4', 'SLC12A7', 'CFTR', 'SLC26A6']	Gene Ontology Biological Process (2018 version)	1.86031	downregulated
microtubule organizing center part (GO:0044450)	2.6708	11.4141	0.290802	0.0139307	['IFT88', 'CENPJ', 'CROCC', 'FBF1', 'HTT', 'ZMYND10', 'CEP290', 'TTBK2']	Gene Ontology Cellular Component (2018 version)	1.85603	downregulated
positive regulation of transcription from RNA polymerase II promoter (GO:0045944)	1.56561	6.69088	0.0980873	0.0139308	['ACVRL1', 'NOTCH1', 'PLXND1', 'EPAS1', 'NR1I3', 'INSIG1', 'LITAF', 'ETS1', 'ELK3', 'MUC1', 'SOX18', 'IL33', 'SREBF1', 'TGFB1', 'STAT3', 'LMO2', 'TMEM173', 'MEIS2', 'NFKB1', 'SREBF2', 'DCN', 'TNFRSF1A', 'NFKBIA', 'GREM1', 'KLF6', 'RGCC', 'RARB', 'HCLS1', 'PGR', 'ERG', 'ATF3', 'ENG']	Gene Ontology Biological Process (2018 version)	1.85602	upregulated
scavenger receptor activity (GO:0005044)	6.5332	27.5349	0.167606	0.014778	['SCARB2', 'LRP1', 'STAB1']	Gene Ontology Molecular Function (2018 version)	1.83038	upregulated
anion:anion antiporter activity (GO:0015301)	6.5332	27.5349	0.306759	0.014778	['SLC26A4', 'SLC22A7', 'SLC26A6']	Gene Ontology Molecular Function (2018 version)	1.83038	downregulated
positive regulation of BMP signaling pathway (GO:0030513)	6.5332	27.5349	0.102364	0.014778	['ACVRL1', 'NOTCH1', 'ENG']	Gene Ontology Biological Process (2018 version)	1.83038	upregulated
hepaticobiliary system development (GO:0061008)	6.5332	27.5349	0.102364	0.014778	['TGFBR3', 'PCSK9', 'RARB']	Gene Ontology Biological Process (2018 version)	1.83038	upregulated
phosphatidylserine acyl-chain remodeling (GO:0036150)	6.5332	27.5349	0.102364	0.014778	['PLA2G16', 'LPCAT3', 'PLA1A']	Gene Ontology Biological Process (2018 version)	1.83038	upregulated
lipid catabolic process (GO:0016042)	6.5332	27.5349	0.102364	0.014778	['PLA2G16', 'LIPE', 'ACADL']	Gene Ontology Biological Process (2018 version)	1.83038	upregulated
sterol homeostasis (GO:0055092)	3.70631	15.6167	0.102364	0.014794	['NR1I3', 'INSIG1', 'PCSK9', 'TMEM97', 'LDLR']	Gene Ontology Biological Process (2018 version)	1.82992	upregulated
cholesterol homeostasis (GO:0042632)	3.70631	15.6167	0.102364	0.014794	['NR1I3', 'INSIG1', 'PCSK9', 'TMEM97', 'LDLR']	Gene Ontology Biological Process (2018 version)	1.82992	upregulated
integral component of endoplasmic reticulum membrane (GO:0030176)	2.62602	10.9943	0.0671194	0.0151968	['ELOVL5', 'ELOVL2', 'TECR', 'ELOVL6', 'DHCR7', 'ESYT1', 'TM7SF2', 'HACD4']	Gene Ontology Cellular Component (2018 version)	1.81825	upregulated
peptide metabolic process (GO:0006518)	2.8402	11.8249	0.50217	0.0155544	['NLN', 'PROC', 'NAT8', 'CPQ', 'PROZ', 'CPE', 'SEC11A']	Gene Ontology Biological Process (2018 version)	1.80815	downregulated
cGMP-mediated signaling (GO:0019934)	13.0482	54.1165	0.104828	0.0158049	['GUCY1B3', 'PDE2A']	Gene Ontology Biological Process (2018 version)	1.80121	upregulated
basement membrane organization (GO:0071711)	13.0482	54.1165	0.104828	0.0158049	['NID2', 'CTSS']	Gene Ontology Biological Process (2018 version)	1.80121	upregulated
ventricular trabecula myocardium morphogenesis (GO:0003222)	13.0482	54.1165	0.104828	0.0158049	['NOTCH1', 'ENG']	Gene Ontology Biological Process (2018 version)	1.80121	upregulated
leptin-mediated signaling pathway (GO:0033210)	13.0482	54.1165	0.104828	0.0158049	['STAT3', 'LEPR']	Gene Ontology Biological Process (2018 version)	1.80121	upregulated
regulation of sensory perception (GO:0051931)	13.0482	54.1165	0.104828	0.0158049	['F2R', 'MGLL']	Gene Ontology Biological Process (2018 version)	1.80121	upregulated
regulation of peroxisome proliferator activated receptor signaling pathway (GO:0035358)	13.0482	54.1165	0.104828	0.0158049	['PTGIS', 'PLIN5']	Gene Ontology Biological Process (2018 version)	1.80121	upregulated
response to leptin (GO:0044321)	13.0482	54.1165	0.104828	0.0158049	['STAT3', 'LEPR']	Gene Ontology Biological Process (2018 version)	1.80121	upregulated
cellular monovalent inorganic anion homeostasis (GO:0030320)	13.0482	54.1165	0.50217	0.0158049	['SLC34A3', 'GPCPD1']	Gene Ontology Biological Process (2018 version)	1.80121	downregulated
kynurenine metabolic process (GO:0070189)	13.0482	54.1165	0.50217	0.0158049	['AADAT', 'KMO']	Gene Ontology Biological Process (2018 version)	1.80121	downregulated
glycosyl compound metabolic process (GO:1901657)	13.0482	54.1165	0.50217	0.0158049	['KL', 'UPP2']	Gene Ontology Biological Process (2018 version)	1.80121	downregulated
benzene-containing compound metabolic process (GO:0042537)	13.0482	54.1165	0.50217	0.0158049	['AADAT', 'KMO']	Gene Ontology Biological Process (2018 version)	1.80121	downregulated
sulfur amino acid catabolic process (GO:0000098)	13.0482	54.1165	0.50217	0.0158049	['CBS', 'PCYOX1L']	Gene Ontology Biological Process (2018 version)	1.80121	downregulated
positive regulation of vasculogenesis (GO:2001214)	13.0482	54.1165	0.104828	0.0158049	['KDR', 'CD34']	Gene Ontology Biological Process (2018 version)	1.80121	upregulated
regulation of nitrogen compound metabolic process (GO:0051171)	13.0482	54.1165	0.104828	0.0158049	['LRP1', 'LDLR']	Gene Ontology Biological Process (2018 version)	1.80121	upregulated
coronary vasculature morphogenesis (GO:0060977)	13.0482	54.1165	0.104828	0.0158049	['TGFBR3', 'NOTCH1']	Gene Ontology Biological Process (2018 version)	1.80121	upregulated
positive regulation of transforming growth factor beta production (GO:0071636)	13.0482	54.1165	0.104828	0.0158049	['LGALS9', 'CD34']	Gene Ontology Biological Process (2018 version)	1.80121	upregulated
aorta development (GO:0035904)	13.0482	54.1165	0.104828	0.0158049	['PDGFRB', 'LRP1']	Gene Ontology Biological Process (2018 version)	1.80121	upregulated
integrin activation (GO:0033622)	13.0482	54.1165	0.104828	0.0158049	['CXCL12', 'CX3CL1']	Gene Ontology Biological Process (2018 version)	1.80121	upregulated
positive regulation of extracellular matrix assembly (GO:1901203)	13.0482	54.1165	0.104828	0.0158049	['TGFB1', 'RGCC']	Gene Ontology Biological Process (2018 version)	1.80121	upregulated
mannosyl-oligosaccharide 1,2-alpha-mannosidase activity (GO:0004571)	13.0482	54.1165	0.306759	0.0158049	['EDEM3', 'EDEM1']	Gene Ontology Molecular Function (2018 version)	1.80121	downregulated
acyl-CoA ligase activity (GO:0003996)	13.0482	54.1165	0.306759	0.0158049	['ACSM3', 'ACSM5']	Gene Ontology Molecular Function (2018 version)	1.80121	downregulated
lipoprotein lipase activity (GO:0004465)	13.0482	54.1165	0.306759	0.0158049	['LPL', 'AOAH']	Gene Ontology Molecular Function (2018 version)	1.80121	downregulated
amide transmembrane transporter activity (GO:0042887)	13.0482	54.1165	0.167606	0.0158049	['SLC14A1', 'SLC38A3']	Gene Ontology Molecular Function (2018 version)	1.80121	upregulated
3-chloroallyl aldehyde dehydrogenase activity (GO:0004028)	13.0482	54.1165	0.167606	0.0158049	['ALDH1A2', 'ALDH1A1']	Gene Ontology Molecular Function (2018 version)	1.80121	upregulated
type I transforming growth factor beta receptor binding (GO:0034713)	13.0482	54.1165	0.167606	0.0158049	['TGFB1', 'ENG']	Gene Ontology Molecular Function (2018 version)	1.80121	upregulated
Cdc73/Paf1 complex (GO:0016593)	13.0482	54.1165	0.293269	0.0158049	['PAF1', 'PEX2']	Gene Ontology Cellular Component (2018 version)	1.80121	downregulated
positive regulation of ryanodine-sensitive calcium-release channel activity (GO:0060316)	13.0482	54.1165	0.104828	0.0158049	['GSTM2', 'GSTO1']	Gene Ontology Biological Process (2018 version)	1.80121	upregulated
enoyl-CoA hydratase activity (GO:0004300)	13.0482	54.1165	0.167606	0.0158049	['ECI1', 'EHHADH']	Gene Ontology Molecular Function (2018 version)	1.80121	upregulated
cytoplasmic vesicle lumen (GO:0060205)	2.60418	10.7916	0.0681565	0.0158603	['C3', 'SPARC', 'MVP', 'GSTP1', 'DLC1', 'CAT', 'ALDOC', 'NFKB1']	Gene Ontology Cellular Component (2018 version)	1.79969	upregulated
BMP signaling pathway (GO:0030509)	3.14575	13.0319	0.104917	0.0158799	['ACVRL1', 'TGFBR3', 'TGFB1', 'SLC39A5', 'FSTL1', 'ENG']	Gene Ontology Biological Process (2018 version)	1.79915	upregulated
alpha-amino acid catabolic process (GO:1901606)	4.48502	18.5728	0.50217	0.0159058	['CBS', 'AADAT', 'KMO', 'FTCD']	Gene Ontology Biological Process (2018 version)	1.79844	downregulated
positive regulation of reactive oxygen species metabolic process (GO:2000379)	4.48502	18.5728	0.104917	0.0159058	['PDGFRB', 'CDKN1A', 'TGFB1', 'GSTP1']	Gene Ontology Biological Process (2018 version)	1.79844	upregulated
response to lipopolysaccharide (GO:0032496)	2.42985	10.0281	0.106107	0.0161304	['AXL', 'NR1I3', 'GSTP1', 'F2R', 'LGALS9', 'CD14', 'TNFRSF1B', 'NFKB1', 'TNFRSF1A']	Gene Ontology Biological Process (2018 version)	1.79235	upregulated
protein localization to plasma membrane (GO:0072659)	2.5827	10.5935	0.10843	0.0165445	['EHD2', 'RAB31', 'TMEM88', 'MYADM', 'FLNA', 'EMP2', 'RAB8B', 'TNFRSF1A']	Gene Ontology Biological Process (2018 version)	1.78135	upregulated
negative regulation of cell cycle G1/S phase transition (GO:1902807)	6.18903	25.2908	0.10843	0.0167997	['KANK2', 'CDKN1A', 'PRMT2']	Gene Ontology Biological Process (2018 version)	1.7747	upregulated
negative regulation of cell cycle G1/S phase transition (GO:1902807)	6.18903	25.2908	0.50217	0.0167997	['SUSD2', 'FHL1', 'JADE1']	Gene Ontology Biological Process (2018 version)	1.7747	downregulated
acylglycerol homeostasis (GO:0055090)	6.18903	25.2908	0.50217	0.0167997	['MLXIPL', 'LPL', 'RORA']	Gene Ontology Biological Process (2018 version)	1.7747	downregulated
regulation of membrane protein ectodomain proteolysis (GO:0051043)	6.18903	25.2908	0.10843	0.0167997	['TIMP2', 'TIMP1', 'TNFRSF1B']	Gene Ontology Biological Process (2018 version)	1.7747	upregulated
protein localization to cell surface (GO:0034394)	6.18903	25.2908	0.10843	0.0167997	['PTPRU', 'FLNA', 'EMP2']	Gene Ontology Biological Process (2018 version)	1.7747	upregulated
positive regulation of protein autophosphorylation (GO:0031954)	6.18903	25.2908	0.50217	0.0167997	['RASSF2', 'PDGFD', 'VEGFA']	Gene Ontology Biological Process (2018 version)	1.7747	downregulated
protein homotrimerization (GO:0070207)	6.18903	25.2908	0.10843	0.0167997	['ALOX5AP', 'MGST1', 'EMILIN1']	Gene Ontology Biological Process (2018 version)	1.7747	upregulated
regulation of vascular endothelial growth factor receptor signaling pathway (GO:0030947)	6.18903	25.2908	0.10843	0.0167997	['FLT1', 'TMEM204', 'MMRN2']	Gene Ontology Biological Process (2018 version)	1.7747	upregulated
regulation of DNA biosynthetic process (GO:2000278)	6.18903	25.2908	0.10843	0.0167997	['ACVRL1', 'PDGFRB', 'RGCC']	Gene Ontology Biological Process (2018 version)	1.7747	upregulated
membrane lipid biosynthetic process (GO:0046467)	3.57117	14.5641	0.50217	0.0169373	['COL4A3BP', 'PRKD3', 'ST8SIA6', 'KDSR', 'DEGS2']	Gene Ontology Biological Process (2018 version)	1.77116	downregulated
fatty acid metabolic process (GO:0006631)	2.78253	11.3196	0.50217	0.0171103	['ACSM3', 'NUDT19', 'LPL', 'ACSM5', 'PEX2', 'GGT1', 'HAO2']	Gene Ontology Biological Process (2018 version)	1.76674	downregulated
positive regulation of epithelial to mesenchymal transition (GO:0010718)	4.36022	17.6813	0.110978	0.0173331	['NOTCH1', 'TGFB1', 'RGCC', 'ENG']	Gene Ontology Biological Process (2018 version)	1.76112	upregulated
ameboidal-type cell migration (GO:0001667)	4.36022	17.6813	0.110978	0.0173331	['SEMA3D', 'SEMA4C', 'AMOTL2', 'AMOTL1']	Gene Ontology Biological Process (2018 version)	1.76112	upregulated
negative regulation of ERK1 and ERK2 cascade (GO:0070373)	4.36022	17.6813	0.110978	0.0173331	['GSTP1', 'FBLN1', 'SPRY1', 'EPHB2']	Gene Ontology Biological Process (2018 version)	1.76112	upregulated
peroxisomal membrane (GO:0005778)	4.36022	17.6813	0.0719008	0.0173331	['PEX11A', 'CAT', 'MGST1', 'RAB8B']	Gene Ontology Cellular Component (2018 version)	1.76112	upregulated
response to cAMP (GO:0051591)	4.36022	17.6813	0.50217	0.0173331	['DGKQ', 'RAPGEF3', 'CFTR', 'SLC26A6']	Gene Ontology Biological Process (2018 version)	1.76112	downregulated
ficolin-1-rich granule (GO:0101002)	2.26671	9.15256	0.0719008	0.0176361	['DIAPH1', 'LRG1', 'CD93', 'MVP', 'GSTP1', 'CAT', 'TIMP2', 'SLC2A3', 'ALDOC', 'CTSS']	Gene Ontology Cellular Component (2018 version)	1.7536	upregulated
chloride channel activity (GO:0005254)	3.50722	14.0738	0.335701	0.0180823	['CLCN7', 'BSND', 'SLC26A4', 'CFTR', 'SLC26A6']	Gene Ontology Molecular Function (2018 version)	1.74275	downregulated
cellular response to molecule of bacterial origin (GO:0071219)	3.02429	12.0349	0.118911	0.0186969	['AXL', 'NR1I3', 'GSTP1', 'CD14', 'TNFRSF1B', 'NFKB1']	Gene Ontology Biological Process (2018 version)	1.72823	upregulated
protein modification process (GO:0036211)	3.02429	12.0349	0.505522	0.0186969	['TGM1', 'PRKDC', 'CPE', 'PLOD2', 'FBXL2', 'RABGGTA']	Gene Ontology Biological Process (2018 version)	1.72823	downregulated
regulation of protein activation cascade (GO:2000257)	2.72715	10.8414	0.118911	0.0187728	['C3', 'C1QB', 'C1QA', 'CFH', 'C7', 'PROS1', 'SERPING1']	Gene Ontology Biological Process (2018 version)	1.72647	upregulated
oxidoreductase activity, acting on paired donors, with incorporation or reduction of molecular oxygen, NAD(P)H as one donor, and incorporation of one atom of oxygen (GO:0016709)	4.24215	16.8494	0.191095	0.0188377	['SQLE', 'CH25H', 'CYP26B1', 'MSMO1']	Gene Ontology Molecular Function (2018 version)	1.72497	upregulated
regulation of substrate adhesion-dependent cell spreading (GO:1900024)	4.24215	16.8494	0.118911	0.0188377	['FGA', 'MYADM', 'FLNA', 'FBLN1']	Gene Ontology Biological Process (2018 version)	1.72497	upregulated
negative regulation of proteolysis (GO:0045861)	4.24215	16.8494	0.118911	0.0188377	['ECM1', 'SERPINE2', 'TIMP2', 'TIMP1']	Gene Ontology Biological Process (2018 version)	1.72497	upregulated
bicarbonate transport (GO:0015701)	4.24215	16.8494	0.505522	0.0188377	['SLC4A9', 'SLC26A4', 'CFTR', 'SLC26A6']	Gene Ontology Biological Process (2018 version)	1.72497	downregulated
regulation of interleukin-8 secretion (GO:2000482)	5.87928	23.3112	0.118911	0.0189683	['F2R', 'CD14', 'LGALS9']	Gene Ontology Biological Process (2018 version)	1.72197	upregulated
membrane assembly (GO:0071709)	5.87928	23.3112	0.118911	0.0189683	['ANXA2', 'RFTN1', 'EMP2']	Gene Ontology Biological Process (2018 version)	1.72197	upregulated
lipoprotein particle binding (GO:0071813)	5.87928	23.3112	0.191095	0.0189683	['STAB1', 'PCSK9', 'LDLR']	Gene Ontology Molecular Function (2018 version)	1.72197	upregulated
cellular response to interleukin-6 (GO:0071354)	5.87928	23.3112	0.118911	0.0189683	['PTGIS', 'STAT3', 'NFKB1']	Gene Ontology Biological Process (2018 version)	1.72197	upregulated
regulation of chondrocyte differentiation (GO:0032330)	5.87928	23.3112	0.118911	0.0189683	['ACVRL1', 'GREM1', 'HOXA11']	Gene Ontology Biological Process (2018 version)	1.72197	upregulated
protein tyrosine phosphatase activity (GO:0004725)	3.44551	13.6057	0.191095	0.0192771	['PTPRU', 'PTP4A2', 'PTPRB', 'EYA2', 'PALD1']	Gene Ontology Molecular Function (2018 version)	1.71496	upregulated
cellular amide metabolic process (GO:0043603)	3.44551	13.6057	0.505522	0.0192771	['SMPD2', 'NLN', 'CPE', 'FTCD', 'NSMAF']	Gene Ontology Biological Process (2018 version)	1.71496	downregulated
protein localization to membrane (GO:0072657)	2.34878	9.25715	0.12145	0.0194238	['EHD2', 'TMEM88', 'RFTN1', 'MYADM', 'FLNA', 'EMP2', 'SHANK3', 'RAB8B', 'TNFRSF1A']	Gene Ontology Biological Process (2018 version)	1.71167	upregulated
regulation of complement activation (GO:0030449)	2.70027	10.6119	0.121494	0.0196452	['C3', 'C1QB', 'C1QA', 'CFH', 'C7', 'PROS1', 'SERPING1']	Gene Ontology Biological Process (2018 version)	1.70674	upregulated
circulatory system development (GO:0072359)	2.70027	10.6119	0.121494	0.0196452	['CDH5', 'NOTCH1', 'TGFB1', 'FLRT3', 'RARB', 'TEK', 'HSPG2']	Gene Ontology Biological Process (2018 version)	1.70674	upregulated
secretory granule organization (GO:0033363)	11.1836	43.7575	0.121494	0.0199875	['SRGN', 'F2R']	Gene Ontology Biological Process (2018 version)	1.69924	upregulated
endoplasmic reticulum quality control compartment (GO:0044322)	11.1836	43.7575	0.333791	0.0199875	['EDEM3', 'EDEM1']	Gene Ontology Cellular Component (2018 version)	1.69924	downregulated
positive regulation of long-term synaptic potentiation (GO:1900273)	11.1836	43.7575	0.121494	0.0199875	['EPHB2', 'SHANK3']	Gene Ontology Biological Process (2018 version)	1.69924	upregulated
indolalkylamine catabolic process (GO:0046218)	11.1836	43.7575	0.505522	0.0199875	['AADAT', 'KMO']	Gene Ontology Biological Process (2018 version)	1.69924	downregulated
mature B cell differentiation involved in immune response (GO:0002313)	11.1836	43.7575	0.505522	0.0199875	['FCGR2B', 'DLL1']	Gene Ontology Biological Process (2018 version)	1.69924	downregulated
type B pancreatic cell differentiation (GO:0003309)	11.1836	43.7575	0.505522	0.0199875	['CDK6', 'DLL1']	Gene Ontology Biological Process (2018 version)	1.69924	downregulated
response to vitamin (GO:0033273)	11.1836	43.7575	0.121494	0.0199875	['KYNU', 'SPP1']	Gene Ontology Biological Process (2018 version)	1.69924	upregulated
mitral valve morphogenesis (GO:0003183)	11.1836	43.7575	0.121494	0.0199875	['NOTCH1', 'DCHS1']	Gene Ontology Biological Process (2018 version)	1.69924	upregulated
flavonoid glucuronidation (GO:0052696)	11.1836	43.7575	0.121494	0.0199875	['UGT1A10', 'UGT1A1']	Gene Ontology Biological Process (2018 version)	1.69924	upregulated
positive regulation of astrocyte differentiation (GO:0048711)	11.1836	43.7575	0.121494	0.0199875	['NOTCH1', 'SERPINE2']	Gene Ontology Biological Process (2018 version)	1.69924	upregulated
L-ascorbic acid metabolic process (GO:0019852)	11.1836	43.7575	0.121494	0.0199875	['GSTO1', 'SLC2A3']	Gene Ontology Biological Process (2018 version)	1.69924	upregulated
regulation of sensory perception of pain (GO:0051930)	11.1836	43.7575	0.121494	0.0199875	['F2R', 'MGLL']	Gene Ontology Biological Process (2018 version)	1.69924	upregulated
negative regulation of natural killer cell mediated cytotoxicity (GO:0045953)	11.1836	43.7575	0.121494	0.0199875	['SERPINB9', 'LGALS9']	Gene Ontology Biological Process (2018 version)	1.69924	upregulated
negative regulation of fibrinolysis (GO:0051918)	11.1836	43.7575	0.505522	0.0199875	['APOH', 'SERPINF2']	Gene Ontology Biological Process (2018 version)	1.69924	downregulated
negative regulation of response to reactive oxygen species (GO:1901032)	11.1836	43.7575	0.505522	0.0199875	['GPR37', 'LRRK2']	Gene Ontology Biological Process (2018 version)	1.69924	downregulated
cellular response to organic cyclic compound (GO:0071407)	2.48038	9.66792	0.123005	0.0202873	['DIAPH1', 'TGFB1', 'INSIG1', 'PDE2A', 'SPP1', 'CYP1B1', 'TMEM173', 'NFKB1']	Gene Ontology Biological Process (2018 version)	1.69278	upregulated
microvillus (GO:0005902)	4.13031	16.0718	0.0811727	0.0204208	['TGFB1', 'VCAM1', 'FSCN1', 'TEK']	Gene Ontology Cellular Component (2018 version)	1.68993	upregulated
cellular response to radiation (GO:0071478)	4.13031	16.0718	0.123502	0.0204208	['NET1', 'CDKN1A', 'RRH', 'RHOB']	Gene Ontology Biological Process (2018 version)	1.68993	upregulated
negative regulation of protein modification process (GO:0031400)	3.38593	13.1585	0.123807	0.0205227	['TGFB1', 'MYADM', 'FBLN1', 'EPHB2', 'PLPP3']	Gene Ontology Biological Process (2018 version)	1.68777	upregulated
cellular response to oxygen-containing compound (GO:1901701)	1.96769	7.60703	0.126023	0.0209426	['PDGFRA', 'DAPK1', 'NR1I3', 'GSTP1', 'WNT7B', 'INSIG1', 'PDE2A', 'TNFRSF1B', 'NFKB1', 'PTK7', 'AXL', 'RARB', 'CD14']	Gene Ontology Biological Process (2018 version)	1.67897	upregulated
retinoid binding (GO:0005501)	5.59902	21.555	0.206503	0.0212843	['CYP26B1', 'UGT1A1', 'ALDH1A2']	Gene Ontology Molecular Function (2018 version)	1.67194	upregulated
negative regulation of endothelial cell apoptotic process (GO:2000352)	5.59902	21.555	0.126808	0.0212843	['FGA', 'KDR', 'TEK']	Gene Ontology Biological Process (2018 version)	1.67194	upregulated
regulation of chemotaxis (GO:0050920)	5.59902	21.555	0.126808	0.0212843	['PDGFRB', 'PDGFRA', 'TGFB1']	Gene Ontology Biological Process (2018 version)	1.67194	upregulated
negative regulation of G1/S transition of mitotic cell cycle (GO:2000134)	5.59902	21.555	0.126808	0.0212843	['KANK2', 'CDKN1A', 'PRMT2']	Gene Ontology Biological Process (2018 version)	1.67194	upregulated
cellular lipid catabolic process (GO:0044242)	5.59902	21.555	0.505522	0.0212843	['ENPP2', 'NUDT19', 'HAO2']	Gene Ontology Biological Process (2018 version)	1.67194	downregulated
negative regulation of cytoskeleton organization (GO:0051494)	5.59902	21.555	0.126808	0.0212843	['KANK2', 'MYADM', 'SHANK3']	Gene Ontology Biological Process (2018 version)	1.67194	upregulated
negative regulation of oxidative stress-induced cell death (GO:1903202)	5.59902	21.555	0.505522	0.0212843	['GPR37', 'LRRK2', 'FBXO7']	Gene Ontology Biological Process (2018 version)	1.67194	downregulated
regulation of cell cycle G1/S phase transition (GO:1902806)	5.59902	21.555	0.505522	0.0212843	['PLK5', 'SUSD2', 'PAF1']	Gene Ontology Biological Process (2018 version)	1.67194	downregulated
negative regulation of G1/S transition of mitotic cell cycle (GO:2000134)	5.59902	21.555	0.505522	0.0212843	['PRKDC', 'FHL1', 'JADE1']	Gene Ontology Biological Process (2018 version)	1.67194	downregulated
negative regulation of protein localization to membrane (GO:1905476)	5.59902	21.555	0.505522	0.0212843	['DAB2', 'MRAP2', 'LZTFL1']	Gene Ontology Biological Process (2018 version)	1.67194	downregulated
positive regulation of protein modification process (GO:0031401)	2.30267	8.82882	0.505522	0.0216194	['NTRK1', 'DAB2', 'SEMA4D', 'LRRK2', 'IL34', 'TRABD2B', 'RAPGEF3', 'MTOR', 'VEGFA']	Gene Ontology Biological Process (2018 version)	1.66516	downregulated
inorganic anion transmembrane transport (GO:0098661)	3.32837	12.7308	0.505522	0.0218197	['CLCN7', 'SLC26A4', 'SLC12A7', 'CFTR', 'SLC26A6']	Gene Ontology Biological Process (2018 version)	1.66115	downregulated
cellular response to decreased oxygen levels (GO:0036294)	3.32837	12.7308	0.505522	0.0218197	['CPEB1', 'RORA', 'NDNF', 'MTOR', 'VEGFA']	Gene Ontology Biological Process (2018 version)	1.66115	downregulated
cellular response to BMP stimulus (GO:0071773)	2.91183	11.1352	0.129462	0.0218376	['ACVRL1', 'TGFBR3', 'TGFB1', 'SLC39A5', 'FSTL1', 'ENG']	Gene Ontology Biological Process (2018 version)	1.66079	upregulated
regulation of MAP kinase activity (GO:0043405)	2.91183	11.1352	0.129462	0.0218376	['PDGFRB', 'FLT1', 'TGFB1', 'GSTP1', 'SPRY1', 'EPHB2']	Gene Ontology Biological Process (2018 version)	1.66079	upregulated
muscle contraction (GO:0006936)	2.44167	9.32575	0.129638	0.0219407	['TPM4', 'CALD1', 'KCNIP2', 'MYOF', 'DYSF', 'VIM', 'UTRN', 'MYL9']	Gene Ontology Biological Process (2018 version)	1.65875	upregulated
positive regulation of macromolecule metabolic process (GO:0010604)	1.95252	7.44582	0.129638	0.0220722	['TLE1', 'TGFB1', 'ANXA2', 'CSF1', 'STAT3', 'PCSK9', 'SERPINB9', 'ETS1', 'GREM1', 'RGCC', 'LGALS9', 'EPHB2', 'CD34']	Gene Ontology Biological Process (2018 version)	1.65615	upregulated
positive regulation of protein localization to plasma membrane (GO:1903078)	4.02419	15.344	0.129638	0.0220833	['PRKCH', 'LRP1', 'ACSL3', 'EPHB2']	Gene Ontology Biological Process (2018 version)	1.65594	upregulated
cardiac ventricle morphogenesis (GO:0003208)	4.02419	15.344	0.129638	0.0220833	['TGFBR3', 'NOTCH1', 'TGFB1', 'ENG']	Gene Ontology Biological Process (2018 version)	1.65594	upregulated
regulation of JAK-STAT cascade (GO:0046425)	3.27273	12.3216	0.135335	0.0231688	['NOTCH1', 'FLRT3', 'BGN', 'CYP1B1', 'DCN']	Gene Ontology Biological Process (2018 version)	1.6351	upregulated
cellular response to reactive oxygen species (GO:0034614)	3.27273	12.3216	0.135335	0.0231688	['NET1', 'FABP1', 'PDGFRA', 'CYP1B1', 'RHOB']	Gene Ontology Biological Process (2018 version)	1.6351	upregulated
regulation of humoral immune response (GO:0002920)	2.59784	9.75296	0.135335	0.0234179	['C3', 'C1QB', 'C1QA', 'CFH', 'C7', 'PROS1', 'SERPING1']	Gene Ontology Biological Process (2018 version)	1.63045	upregulated
negative regulation of wound healing (GO:0061045)	5.34425	19.9889	0.505522	0.023748	['PROC', 'APOH', 'PROZ']	Gene Ontology Biological Process (2018 version)	1.62437	downregulated
response to alcohol (GO:0097305)	5.34425	19.9889	0.135335	0.023748	['TGFBR3', 'TGFB1', 'PMVK']	Gene Ontology Biological Process (2018 version)	1.62437	upregulated
chondroitin sulfate proteoglycan biosynthetic process (GO:0050650)	5.34425	19.9889	0.135335	0.023748	['CHST15', 'BGN', 'DCN']	Gene Ontology Biological Process (2018 version)	1.62437	upregulated
glucose catabolic process to pyruvate (GO:0061718)	5.34425	19.9889	0.135335	0.023748	['ALDOC', 'PFKP', 'HK1']	Gene Ontology Biological Process (2018 version)	1.62437	upregulated
canonical glycolysis (GO:0061621)	5.34425	19.9889	0.135335	0.023748	['ALDOC', 'PFKP', 'HK1']	Gene Ontology Biological Process (2018 version)	1.62437	upregulated
negative regulation of wound healing (GO:0061045)	5.34425	19.9889	0.135335	0.023748	['THBD', 'SERPINE2', 'CD34']	Gene Ontology Biological Process (2018 version)	1.62437	upregulated
glycolytic process through glucose-6-phosphate (GO:0061620)	5.34425	19.9889	0.135335	0.023748	['ALDOC', 'PFKP', 'HK1']	Gene Ontology Biological Process (2018 version)	1.62437	upregulated
lipoprotein particle receptor binding (GO:0070325)	5.34425	19.9889	0.21551	0.023748	['LRP1', 'PCSK9', 'HSPG2']	Gene Ontology Molecular Function (2018 version)	1.62437	upregulated
signal peptide processing (GO:0006465)	5.34425	19.9889	0.505522	0.023748	['PROC', 'PROZ', 'SEC11A']	Gene Ontology Biological Process (2018 version)	1.62437	downregulated
positive regulation of interleukin-8 production (GO:0032757)	3.92339	14.6616	0.135335	0.0238261	['AFAP1L2', 'F2R', 'CD14', 'LGALS9']	Gene Ontology Biological Process (2018 version)	1.62295	upregulated
regulation of dendrite morphogenesis (GO:0048814)	3.92339	14.6616	0.505522	0.0238261	['SEMA4D', 'LRRK2', 'GORASP1', 'SRCIN1']	Gene Ontology Biological Process (2018 version)	1.62295	downregulated
early endosome (GO:0005769)	2.05642	7.6401	0.357502	0.0243494	['NTRK1', 'USP8', 'GGA3', 'FZD5', 'SNX27', 'MVB12B', 'SNX31', 'TMEM163', 'CFTR', 'SH3GL2', 'KCNH1']	Gene Ontology Cellular Component (2018 version)	1.61351	downregulated
regulation of immune effector process (GO:0002697)	2.57343	9.55202	0.135335	0.0244339	['C3', 'C1QB', 'C1QA', 'CFH', 'C7', 'PROS1', 'SERPING1']	Gene Ontology Biological Process (2018 version)	1.61201	upregulated
anion channel activity (GO:0005253)	3.21891	11.9299	0.372328	0.0245707	['CLCN7', 'BSND', 'SLC26A4', 'CFTR', 'SLC26A6']	Gene Ontology Molecular Function (2018 version)	1.60958	downregulated
NADPH binding (GO:0070402)	9.78514	36.2637	0.21551	0.0245757	['CBR3', 'DECR1']	Gene Ontology Molecular Function (2018 version)	1.60949	upregulated
regulation of amyloid-beta clearance (GO:1900221)	9.78514	36.2637	0.135335	0.0245757	['LRP1', 'LDLR']	Gene Ontology Biological Process (2018 version)	1.60949	upregulated
regulation of transforming growth factor beta production (GO:0071634)	9.78514	36.2637	0.135335	0.0245757	['LGALS9', 'CD34']	Gene Ontology Biological Process (2018 version)	1.60949	upregulated
positive regulation of cardiac muscle cell differentiation (GO:2000727)	9.78514	36.2637	0.135335	0.0245757	['GREM1', 'TGFB1']	Gene Ontology Biological Process (2018 version)	1.60949	upregulated
negative regulation of reproductive process (GO:2000242)	9.78514	36.2637	0.135335	0.0245757	['ARHGDIB', 'TIMP1']	Gene Ontology Biological Process (2018 version)	1.60949	upregulated
prostaglandin receptor activity (GO:0004955)	9.78514	36.2637	0.21551	0.0245757	['PTGIR', 'PTGER3']	Gene Ontology Molecular Function (2018 version)	1.60949	upregulated
regulation of mitochondrial depolarization (GO:0051900)	9.78514	36.2637	0.135335	0.0245757	['KDR', 'DCN']	Gene Ontology Biological Process (2018 version)	1.60949	upregulated
regulation of astrocyte differentiation (GO:0048710)	9.78514	36.2637	0.135335	0.0245757	['NOTCH1', 'SERPINE2']	Gene Ontology Biological Process (2018 version)	1.60949	upregulated
negative regulation of protein autophosphorylation (GO:0031953)	9.78514	36.2637	0.135335	0.0245757	['MVP', 'ENG']	Gene Ontology Biological Process (2018 version)	1.60949	upregulated
positive regulation of execution phase of apoptosis (GO:1900119)	9.78514	36.2637	0.135335	0.0245757	['PTGIS', 'DLC1']	Gene Ontology Biological Process (2018 version)	1.60949	upregulated
endothelial tube morphogenesis (GO:0061154)	9.78514	36.2637	0.135335	0.0245757	['ACVRL1', 'RHOB']	Gene Ontology Biological Process (2018 version)	1.60949	upregulated
intracellular cholesterol transport (GO:0032367)	9.78514	36.2637	0.135335	0.0245757	['STARD4', 'LDLR']	Gene Ontology Biological Process (2018 version)	1.60949	upregulated
mannosyl-oligosaccharide mannosidase activity (GO:0015924)	9.78514	36.2637	0.372328	0.0245757	['EDEM3', 'EDEM1']	Gene Ontology Molecular Function (2018 version)	1.60949	downregulated
sodium:phosphate symporter activity (GO:0005436)	9.78514	36.2637	0.372328	0.0245757	['SLC34A3', 'SLC17A4']	Gene Ontology Molecular Function (2018 version)	1.60949	downregulated
diacylglycerol kinase activity (GO:0004143)	9.78514	36.2637	0.372328	0.0245757	['DGKG', 'DGKQ']	Gene Ontology Molecular Function (2018 version)	1.60949	downregulated
positive regulation of glial cell differentiation (GO:0045687)	9.78514	36.2637	0.135335	0.0245757	['NOTCH1', 'SERPINE2']	Gene Ontology Biological Process (2018 version)	1.60949	upregulated
detection of light stimulus involved in sensory perception (GO:0050962)	9.78514	36.2637	0.135335	0.0245757	['REEP6', 'GNAT1']	Gene Ontology Biological Process (2018 version)	1.60949	upregulated
detection of light stimulus involved in visual perception (GO:0050908)	9.78514	36.2637	0.135335	0.0245757	['REEP6', 'GNAT1']	Gene Ontology Biological Process (2018 version)	1.60949	upregulated
cellular response to thyroid hormone stimulus (GO:0097067)	9.78514	36.2637	0.135335	0.0245757	['LMO2', 'CTSS']	Gene Ontology Biological Process (2018 version)	1.60949	upregulated
long-chain fatty acid-CoA ligase activity (GO:0004467)	9.78514	36.2637	0.21551	0.0245757	['ACSL1', 'ACSL3']	Gene Ontology Molecular Function (2018 version)	1.60949	upregulated
activin binding (GO:0048185)	9.78514	36.2637	0.21551	0.0245757	['ACVRL1', 'ENG']	Gene Ontology Molecular Function (2018 version)	1.60949	upregulated
positive regulation of calcium ion import (GO:0090280)	9.78514	36.2637	0.135335	0.0245757	['PDGFRB', 'CXCL12']	Gene Ontology Biological Process (2018 version)	1.60949	upregulated
tryptophan catabolic process (GO:0006569)	9.78514	36.2637	0.505522	0.0245757	['AADAT', 'KMO']	Gene Ontology Biological Process (2018 version)	1.60949	downregulated
regulation of neuroblast proliferation (GO:1902692)	9.78514	36.2637	0.505522	0.0245757	['LRRK2', 'VEGFA']	Gene Ontology Biological Process (2018 version)	1.60949	downregulated
regulation of mitochondrial depolarization (GO:0051900)	9.78514	36.2637	0.505522	0.0245757	['MLLT11', 'LRRK2']	Gene Ontology Biological Process (2018 version)	1.60949	downregulated
positive regulation of insulin secretion involved in cellular response to glucose stimulus (GO:0035774)	9.78514	36.2637	0.505522	0.0245757	['TMEM27', 'CFTR']	Gene Ontology Biological Process (2018 version)	1.60949	downregulated
oxalate transport (GO:0019532)	9.78514	36.2637	0.505522	0.0245757	['SLC26A4', 'SLC26A6']	Gene Ontology Biological Process (2018 version)	1.60949	downregulated
glycerolipid metabolic process (GO:0046486)	9.78514	36.2637	0.505522	0.0245757	['DGKG', 'DGKQ']	Gene Ontology Biological Process (2018 version)	1.60949	downregulated
tryptophan metabolic process (GO:0006568)	9.78514	36.2637	0.505522	0.0245757	['AADAT', 'KMO']	Gene Ontology Biological Process (2018 version)	1.60949	downregulated
astrocyte development (GO:0014002)	9.78514	36.2637	0.505522	0.0245757	['CDK6', 'DLL1']	Gene Ontology Biological Process (2018 version)	1.60949	downregulated
glucosamine-containing compound catabolic process (GO:1901072)	9.78514	36.2637	0.505522	0.0245757	['AMDHD2', 'CTBS']	Gene Ontology Biological Process (2018 version)	1.60949	downregulated
negative regulation of cholesterol transport (GO:0032375)	9.78514	36.2637	0.135335	0.0245757	['SREBF2', 'NFKB1']	Gene Ontology Biological Process (2018 version)	1.60949	upregulated
receptor guanylyl cyclase signaling pathway (GO:0007168)	9.78514	36.2637	0.505522	0.0245757	['PDZD3', 'NPR2']	Gene Ontology Biological Process (2018 version)	1.60949	downregulated
regulation of Ras protein signal transduction (GO:0046578)	2.8074	10.3209	0.139095	0.0253162	['NOTCH1', 'RASA3', 'ARHGDIB', 'SPRY1', 'EPHB2', 'GIT1']	Gene Ontology Biological Process (2018 version)	1.5966	upregulated
negative regulation of ossification (GO:0030279)	3.8275	14.0209	0.140606	0.0256499	['SRGN', 'GREM1', 'ECM1', 'NOTCH1']	Gene Ontology Biological Process (2018 version)	1.59091	upregulated
exopeptidase activity (GO:0008238)	3.8275	14.0209	0.372328	0.0256499	['FOLH1', 'CPE', 'CNDP1', 'CNDP2']	Gene Ontology Molecular Function (2018 version)	1.59091	downregulated
positive regulation of endothelial cell proliferation (GO:0001938)	3.16683	11.5547	0.142342	0.026026	['ECM1', 'FLT4', 'KDR', 'HMOX1', 'TEK']	Gene Ontology Biological Process (2018 version)	1.58459	upregulated
negative regulation of protein binding (GO:0032091)	3.16683	11.5547	0.515332	0.026026	['DAB2', 'LRRK2', 'GTPBP4', 'TTBK1', 'TTBK2']	Gene Ontology Biological Process (2018 version)	1.58459	downregulated
negative regulation of catalytic activity (GO:0043086)	5.11163	18.5855	0.143512	0.0263593	['NOTCH1', 'DLC1', 'TIMP1']	Gene Ontology Biological Process (2018 version)	1.57907	upregulated
fat-soluble vitamin metabolic process (GO:0006775)	5.11163	18.5855	0.143512	0.0263593	['CBR1', 'ALDH1A2', 'GC']	Gene Ontology Biological Process (2018 version)	1.57907	upregulated
cell-cell adhesion via plasma-membrane adhesion molecules (GO:0098742)	2.34996	8.533	0.143552	0.0264863	['CDH5', 'ALCAM', 'VCAM1', 'CLDN15', 'FLRT3', 'PCDHGC3', 'PECAM1', 'DCHS1']	Gene Ontology Biological Process (2018 version)	1.57698	upregulated
positive regulation of macromolecule biosynthetic process (GO:0010557)	2.34996	8.533	0.143552	0.0264863	['PDGFRB', 'PDGFRA', 'TGFB1', 'RGCC', 'F2R', 'KDR', 'VIM', 'NFKB1']	Gene Ontology Biological Process (2018 version)	1.57698	upregulated
transcriptional activator activity, RNA polymerase II transcription regulatory region sequence-specific binding (GO:0001228)	1.8941	6.83792	0.232298	0.0270485	['NR1I3', 'STAT3', 'LMO2', 'LITAF', 'ETS1', 'MEIS2', 'NFKB1', 'ELK3', 'KLF6', 'SOX18', 'PGR', 'ERG', 'ATF3']	Gene Ontology Molecular Function (2018 version)	1.56786	upregulated
response to interferon-gamma (GO:0034341)	3.1164	11.195	0.14768	0.0275352	['IFITM1', 'DAPK1', 'KYNU', 'LGALS9', 'CX3CL1']	Gene Ontology Biological Process (2018 version)	1.56011	upregulated
positive regulation of protein localization to cell periphery (GO:1904377)	3.73618	13.4187	0.14768	0.0275554	['PRKCH', 'LRP1', 'EPB41L2', 'EPHB2']	Gene Ontology Biological Process (2018 version)	1.55979	upregulated
cellular response to interleukin-12 (GO:0071349)	3.73618	13.4187	0.14768	0.0275554	['CNN2', 'ANXA2', 'GSTO1', 'GSTA2']	Gene Ontology Biological Process (2018 version)	1.55979	upregulated
regulation of fibroblast proliferation (GO:0048145)	3.73618	13.4187	0.14768	0.0275554	['PDGFRA', 'CDKN1A', 'GSTP1', 'DDR2']	Gene Ontology Biological Process (2018 version)	1.55979	upregulated
interleukin-12-mediated signaling pathway (GO:0035722)	3.73618	13.4187	0.14768	0.0275554	['CNN2', 'ANXA2', 'GSTO1', 'GSTA2']	Gene Ontology Biological Process (2018 version)	1.55979	upregulated
protein localization to cell periphery (GO:1990778)	2.50286	8.97946	0.147923	0.0276623	['EHD2', 'TMEM88', 'MYADM', 'FLNA', 'EMP2', 'RAB8B', 'TNFRSF1A']	Gene Ontology Biological Process (2018 version)	1.55811	upregulated
microbody (GO:0042579)	2.74183	9.82031	0.357502	0.0278295	['PECR', 'AMACR', 'AGPS', 'PIPOX', 'ACOX3', 'HAO2']	Gene Ontology Cellular Component (2018 version)	1.55549	downregulated
peroxisome (GO:0005777)	2.74183	9.82031	0.357502	0.0278295	['PECR', 'AMACR', 'AGPS', 'PIPOX', 'ACOX3', 'HAO2']	Gene Ontology Cellular Component (2018 version)	1.55549	downregulated
protein phosphorylation (GO:0006468)	1.66842	5.96129	0.149773	0.0280708	['ACVRL1', 'PDGFRB', 'PDGFRA', 'PRKCH', 'FLT1', 'TGFB1', 'DAPK1', 'FLT4', 'ICK', 'TGFBR3', 'LIPE', 'STK10', 'PEAK1', 'KDR', 'ERG', 'TEK', 'EPHB2', 'SGK1', 'DDR2']	Gene Ontology Biological Process (2018 version)	1.55175	upregulated
transmembrane receptor protein serine/threonine kinase signaling pathway (GO:0007178)	2.31516	8.239	0.149982	0.0284754	['ACVRL1', 'TGFBR3', 'CDH5', 'TGFB1', 'COL1A2', 'SLC39A5', 'FSTL1', 'ENG']	Gene Ontology Biological Process (2018 version)	1.54553	upregulated
regulation of osteoblast differentiation (GO:0045667)	3.06755	10.8501	0.149982	0.0290989	['GREM1', 'IFITM1', 'NOTCH1', 'WNT7B', 'DDR2']	Gene Ontology Biological Process (2018 version)	1.53612	upregulated
phosphatidylcholine acyl-chain remodeling (GO:0036151)	4.89839	17.3227	0.149982	0.0291179	['PLA2G16', 'LPCAT3', 'DBI']	Gene Ontology Biological Process (2018 version)	1.53584	upregulated
negative regulation of small GTPase mediated signal transduction (GO:0051058)	4.89839	17.3227	0.149982	0.0291179	['RASA3', 'SPRY1', 'EPHB2']	Gene Ontology Biological Process (2018 version)	1.53584	upregulated
negative regulation of cell-matrix adhesion (GO:0001953)	4.89839	17.3227	0.149982	0.0291179	['ACVRL1', 'ACER2', 'DLC1']	Gene Ontology Biological Process (2018 version)	1.53584	upregulated
phosphatidylserine metabolic process (GO:0006658)	4.89839	17.3227	0.149982	0.0291179	['PLA2G16', 'LPCAT3', 'PLA1A']	Gene Ontology Biological Process (2018 version)	1.53584	upregulated
positive regulation of substrate adhesion-dependent cell spreading (GO:1900026)	4.89839	17.3227	0.149982	0.0291179	['FGA', 'MYADM', 'FLNA']	Gene Ontology Biological Process (2018 version)	1.53584	upregulated
negative regulation of osteoblast differentiation (GO:0045668)	4.89839	17.3227	0.515332	0.0291179	['CDK6', 'SEMA4D', 'CHRD']	Gene Ontology Biological Process (2018 version)	1.53584	downregulated
regulation of autophagy of mitochondrion (GO:1903146)	4.89839	17.3227	0.515332	0.0291179	['FZD5', 'HTT', 'FBXO7']	Gene Ontology Biological Process (2018 version)	1.53584	downregulated
calcium-dependent phospholipid binding (GO:0005544)	3.6491	12.8518	0.232298	0.0295432	['ANXA2', 'ANXA3', 'DYSF', 'ANXA6']	Gene Ontology Molecular Function (2018 version)	1.52954	upregulated
sulfate transmembrane transport (GO:1902358)	8.69746	30.6306	0.515332	0.0295467	['SLC26A4', 'SLC26A6']	Gene Ontology Biological Process (2018 version)	1.52949	downregulated
regulation of lamellipodium morphogenesis (GO:2000392)	8.69746	30.6306	0.515332	0.0295467	['VIL1', 'ENPP2']	Gene Ontology Biological Process (2018 version)	1.52949	downregulated
regulation of hydrogen peroxide-induced cell death (GO:1903205)	8.69746	30.6306	0.515332	0.0295467	['GPR37', 'LRRK2']	Gene Ontology Biological Process (2018 version)	1.52949	downregulated
positive regulation of mesenchymal cell proliferation (GO:0002053)	8.69746	30.6306	0.515332	0.0295467	['CHRD', 'VEGFA']	Gene Ontology Biological Process (2018 version)	1.52949	downregulated
photoreceptor cell development (GO:0042461)	8.69746	30.6306	0.515332	0.0295467	['CEP290', 'VEGFA']	Gene Ontology Biological Process (2018 version)	1.52949	downregulated
negative regulation of cellular senescence (GO:2000773)	8.69746	30.6306	0.515332	0.0295467	['CDK6', 'ZKSCAN3']	Gene Ontology Biological Process (2018 version)	1.52949	downregulated
oxalate transmembrane transporter activity (GO:0019531)	8.69746	30.6306	0.372328	0.0295467	['SLC26A4', 'SLC26A6']	Gene Ontology Molecular Function (2018 version)	1.52949	downregulated
regulation of synaptic vesicle cycle (GO:0098693)	8.69746	30.6306	0.515332	0.0295467	['RIMS2', 'LRRK2']	Gene Ontology Biological Process (2018 version)	1.52949	downregulated
protein carboxylation (GO:0018214)	8.69746	30.6306	0.515332	0.0295467	['PROC', 'PROZ']	Gene Ontology Biological Process (2018 version)	1.52949	downregulated
peptidyl-glutamic acid carboxylation (GO:0017187)	8.69746	30.6306	0.515332	0.0295467	['PROC', 'PROZ']	Gene Ontology Biological Process (2018 version)	1.52949	downregulated
UDP-N-acetylglucosamine biosynthetic process (GO:0006048)	8.69746	30.6306	0.515332	0.0295467	['AMDHD2', 'UAP1']	Gene Ontology Biological Process (2018 version)	1.52949	downregulated
regulation of ceramide biosynthetic process (GO:2000303)	8.69746	30.6306	0.515332	0.0295467	['SMPD2', 'NSMAF']	Gene Ontology Biological Process (2018 version)	1.52949	downregulated
mRNA 3'-UTR AU-rich region binding (GO:0035925)	8.69746	30.6306	0.372328	0.0295467	['CPEB1', 'ELAVL1']	Gene Ontology Molecular Function (2018 version)	1.52949	downregulated
response to thyroid hormone (GO:0097066)	8.69746	30.6306	0.149982	0.0295467	['LMO2', 'CTSS']	Gene Ontology Biological Process (2018 version)	1.52949	upregulated
CoA-ligase activity (GO:0016405)	8.69746	30.6306	0.372328	0.0295467	['ACSM3', 'ACSM5']	Gene Ontology Molecular Function (2018 version)	1.52949	downregulated
regulation of feeding behavior (GO:0060259)	8.69746	30.6306	0.149982	0.0295467	['STAT3', 'LEPR']	Gene Ontology Biological Process (2018 version)	1.52949	upregulated
carnitine metabolic process (GO:0009437)	8.69746	30.6306	0.149982	0.0295467	['ACADL', 'CRAT']	Gene Ontology Biological Process (2018 version)	1.52949	upregulated
regulation of trophoblast cell migration (GO:1901163)	8.69746	30.6306	0.149982	0.0295467	['ARHGDIB', 'TIMP1']	Gene Ontology Biological Process (2018 version)	1.52949	upregulated
negative regulation of ryanodine-sensitive calcium-release channel activity (GO:0060315)	8.69746	30.6306	0.149982	0.0295467	['GSTM2', 'GSTO1']	Gene Ontology Biological Process (2018 version)	1.52949	upregulated
positive regulation of superoxide anion generation (GO:0032930)	8.69746	30.6306	0.149982	0.0295467	['TGFB1', 'GSTP1']	Gene Ontology Biological Process (2018 version)	1.52949	upregulated
xenobiotic glucuronidation (GO:0052697)	8.69746	30.6306	0.149982	0.0295467	['UGT1A10', 'UGT1A1']	Gene Ontology Biological Process (2018 version)	1.52949	upregulated
negative regulation of JUN kinase activity (GO:0043508)	8.69746	30.6306	0.149982	0.0295467	['GSTP1', 'AIDA']	Gene Ontology Biological Process (2018 version)	1.52949	upregulated
regulation of vascular endothelial growth factor signaling pathway (GO:1900746)	8.69746	30.6306	0.149982	0.0295467	['CCBE1', 'DCN']	Gene Ontology Biological Process (2018 version)	1.52949	upregulated
regulation of protein kinase C signaling (GO:0090036)	8.69746	30.6306	0.149982	0.0295467	['FLT4', 'MYADM']	Gene Ontology Biological Process (2018 version)	1.52949	upregulated
positive regulation of fatty acid biosynthetic process (GO:0045723)	8.69746	30.6306	0.149982	0.0295467	['ELOVL5', 'MID1IP1']	Gene Ontology Biological Process (2018 version)	1.52949	upregulated
positive regulation of chondrocyte differentiation (GO:0032332)	8.69746	30.6306	0.149982	0.0295467	['ACVRL1', 'HOXA11']	Gene Ontology Biological Process (2018 version)	1.52949	upregulated
retinal metabolic process (GO:0042574)	8.69746	30.6306	0.149982	0.0295467	['RDH11', 'CYP1B1']	Gene Ontology Biological Process (2018 version)	1.52949	upregulated
cyclooxygenase pathway (GO:0019371)	8.69746	30.6306	0.149982	0.0295467	['CBR1', 'PTGIS']	Gene Ontology Biological Process (2018 version)	1.52949	upregulated
negative regulation of release of sequestered calcium ion into cytosol (GO:0051280)	8.69746	30.6306	0.149982	0.0295467	['GSTM2', 'GSTO1']	Gene Ontology Biological Process (2018 version)	1.52949	upregulated
regulation of cardiac muscle cell differentiation (GO:2000725)	8.69746	30.6306	0.149982	0.0295467	['GREM1', 'TGFB1']	Gene Ontology Biological Process (2018 version)	1.52949	upregulated
potassium:proton antiporter activity (GO:0015386)	8.69746	30.6306	0.372328	0.0295467	['SLC9A3', 'SLC9A8']	Gene Ontology Molecular Function (2018 version)	1.52949	downregulated
intramolecular oxidoreductase activity, transposing C=C bonds (GO:0016863)	8.69746	30.6306	0.232298	0.0295467	['ECI1', 'ECH1']	Gene Ontology Molecular Function (2018 version)	1.52949	upregulated
progesterone metabolic process (GO:0042448)	8.69746	30.6306	0.515332	0.0295467	['SRD5A2', 'SRD5A1']	Gene Ontology Biological Process (2018 version)	1.52949	downregulated
acylglycerol lipase activity (GO:0047372)	8.69746	30.6306	0.232298	0.0295467	['ABHD6', 'MGLL']	Gene Ontology Molecular Function (2018 version)	1.52949	upregulated
lipid phosphatase activity (GO:0042577)	8.69746	30.6306	0.232298	0.0295467	['PLPP3', 'PLPP1']	Gene Ontology Molecular Function (2018 version)	1.52949	upregulated
gap junction channel activity (GO:0005243)	8.69746	30.6306	0.232298	0.0295467	['GJB1', 'GJC2']	Gene Ontology Molecular Function (2018 version)	1.52949	upregulated
vesicle fusion (GO:0006906)	2.67924	9.35044	0.515332	0.0305022	['SEC14L3', 'SYT12', 'STX16', 'SYT14', 'CALR', 'TC2N']	Gene Ontology Biological Process (2018 version)	1.51567	downregulated
vascular endothelial growth factor receptor signaling pathway (GO:0048010)	3.0202	10.5191	0.15527	0.0307177	['FLT1', 'AXL', 'FLT4', 'KDR', 'CYBB']	Gene Ontology Biological Process (2018 version)	1.51261	upregulated
phospholipid metabolic process (GO:0006644)	3.0202	10.5191	0.15527	0.0307177	['PLA2G16', 'PLPP3', 'FADS1', 'PLPP1', 'FDFT1']	Gene Ontology Biological Process (2018 version)	1.51261	upregulated
calcium-mediated signaling (GO:0019722)	3.0202	10.5191	0.515332	0.0307177	['LRRK2', 'ADGRL1', 'ANK2', 'KSR2', 'PPP1R9A']	Gene Ontology Biological Process (2018 version)	1.51261	downregulated
negative regulation of developmental process (GO:0051093)	3.0202	10.5191	0.515332	0.0307177	['CDK6', 'FUZ', 'CALR', 'DLL1', 'RAPGEF3']	Gene Ontology Biological Process (2018 version)	1.51261	downregulated
late endosome membrane (GO:0031902)	3.56598	12.3175	0.1226	0.0316138	['SCARB2', 'ANXA2', 'ANXA6', 'LITAF']	Gene Ontology Cellular Component (2018 version)	1.50012	upregulated
flavin adenine dinucleotide binding (GO:0050660)	3.56598	12.3175	0.372328	0.0316138	['FOXRED2', 'AGPS', 'ACOX3', 'KMO']	Gene Ontology Molecular Function (2018 version)	1.50012	downregulated
amino acid transport (GO:0006865)	3.56598	12.3175	0.158972	0.0316138	['SLC7A6', 'SLC3A2', 'SLC16A10', 'SLC38A3']	Gene Ontology Biological Process (2018 version)	1.50012	upregulated
cellular response to mechanical stimulus (GO:0071260)	3.56598	12.3175	0.158972	0.0316138	['CNN2', 'PDE2A', 'NFKB1', 'TNFRSF1A']	Gene Ontology Biological Process (2018 version)	1.50012	upregulated
GTP binding (GO:0005525)	2.26484	7.82062	0.244351	0.0316488	['TUBA1B', 'RAB31', 'TUBA1A', 'TUBB2A', 'RHOJ', 'ANXA6', 'GNAT1', 'RHOB']	Gene Ontology Molecular Function (2018 version)	1.49964	upregulated
regulation of protein kinase activity (GO:0045859)	2.26484	7.82062	0.158972	0.0316488	['PREX1', 'CDKN1A', 'CSF1', 'FLRT3', 'GSTP1', 'BGN', 'DCN', 'DDR2']	Gene Ontology Biological Process (2018 version)	1.49964	upregulated
endoplasmic reticulum-Golgi intermediate compartment (GO:0005793)	2.649	9.12626	0.380513	0.0318993	['SEC14L3', 'NAT8', 'GORASP1', 'CALR', 'FTCD', 'F5']	Gene Ontology Cellular Component (2018 version)	1.49622	downregulated
positive regulation of fibroblast proliferation (GO:0048146)	4.70221	16.1817	0.159517	0.0320229	['PDGFRA', 'CDKN1A', 'DDR2']	Gene Ontology Biological Process (2018 version)	1.49454	upregulated
regulation of fatty acid biosynthetic process (GO:0042304)	4.70221	16.1817	0.159517	0.0320229	['ACADL', 'ELOVL5', 'MID1IP1']	Gene Ontology Biological Process (2018 version)	1.49454	upregulated
regulation of lipid biosynthetic process (GO:0046890)	4.70221	16.1817	0.159517	0.0320229	['C3', 'MID1IP1', 'THRSP']	Gene Ontology Biological Process (2018 version)	1.49454	upregulated
primary neural tube formation (GO:0014020)	4.70221	16.1817	0.159517	0.0320229	['TGFB1', 'DLC1', 'SEMA4C']	Gene Ontology Biological Process (2018 version)	1.49454	upregulated
ATP-dependent DNA helicase activity (GO:0004003)	4.70221	16.1817	0.372328	0.0320229	['HELB', 'RECQL5', 'CHD3']	Gene Ontology Molecular Function (2018 version)	1.49454	downregulated
inorganic anion exchanger activity (GO:0005452)	4.70221	16.1817	0.372328	0.0320229	['SLC22A4', 'SLC22A7', 'SLC26A6']	Gene Ontology Molecular Function (2018 version)	1.49454	downregulated
cellular amino acid biosynthetic process (GO:0008652)	4.70221	16.1817	0.515332	0.0320229	['FOLH1', 'GPT2', 'ASPG']	Gene Ontology Biological Process (2018 version)	1.49454	downregulated
antigen processing and presentation of peptide antigen via MHC class I (GO:0002474)	4.70221	16.1817	0.515332	0.0320229	['SEC14L3', 'SEC24A', 'CALR']	Gene Ontology Biological Process (2018 version)	1.49454	downregulated
transcriptional activator activity, RNA polymerase II core promoter proximal region sequence-specific binding (GO:0001077)	2.13489	7.33549	0.244351	0.0321928	['KLF6', 'SOX18', 'STAT3', 'PGR', 'ERG', 'ETS1', 'LITAF', 'MEIS2', 'ELK3']	Gene Ontology Molecular Function (2018 version)	1.49224	upregulated
sodium ion transmembrane transporter activity (GO:0015081)	2.97429	10.2014	0.372328	0.0323919	['SLC34A3', 'SLC9A3', 'SLC4A9', 'SLC9A8', 'SLC17A4']	Gene Ontology Molecular Function (2018 version)	1.48956	downregulated
regulation of cation channel activity (GO:2001257)	2.97429	10.2014	0.160732	0.0323919	['AHNAK', 'DAPK1', 'KCNIP2', 'SHANK3', 'CTSS']	Gene Ontology Biological Process (2018 version)	1.48956	upregulated
regulation of cell differentiation (GO:0045595)	2.41454	8.28084	0.160732	0.0324008	['GREM1', 'TGFB1', 'CSF1', 'LTBP4', 'EMP2', 'FADS1', 'CTGF']	Gene Ontology Biological Process (2018 version)	1.48944	upregulated
RNA polymerase II core promoter proximal region sequence-specific DNA binding (GO:0000978)	1.89344	6.47703	0.244351	0.0326873	['MUC1', 'KLF6', 'SOX18', 'STAT3', 'PGR', 'ERG', 'LITAF', 'ETS1', 'MEIS2', 'ATF3', 'SREBF2', 'ELK3']	Gene Ontology Molecular Function (2018 version)	1.48562	upregulated
regulation of I-kappaB kinase/NF-kappaB signaling (GO:0043122)	2.03093	6.93265	0.162993	0.0329245	['NFKBIA', 'ECM1', 'TLE1', 'GSTP1', 'F2R', 'HMOX1', 'FLNA', 'LGALS9', 'LITAF', 'TNFRSF1A']	Gene Ontology Biological Process (2018 version)	1.48248	upregulated
sulfur compound biosynthetic process (GO:0044272)	2.39342	8.1168	0.515332	0.0336651	['CSGALNACT1', 'GGCT', 'CHST11', 'CBS', 'GGT1', 'CNDP2', 'B4GALT5']	Gene Ontology Biological Process (2018 version)	1.47282	downregulated
regulation of release of sequestered calcium ion into cytosol (GO:0051279)	3.48656	11.8134	0.166822	0.0337674	['DIAPH1', 'GSTM2', 'GSTO1', 'F2R']	Gene Ontology Biological Process (2018 version)	1.4715	upregulated
glutathione metabolic process (GO:0006749)	3.48656	11.8134	0.515332	0.0337674	['GGCT', 'NAT8', 'GGT1', 'CNDP2']	Gene Ontology Biological Process (2018 version)	1.4715	downregulated
bicellular tight junction (GO:0005923)	2.92975	9.89613	0.129176	0.034122	['TJP1', 'CDH5', 'CLDN15', 'AMOTL2', 'AMOTL1']	Gene Ontology Cellular Component (2018 version)	1.46697	upregulated
regulation of epithelial cell proliferation (GO:0050678)	2.92975	9.89613	0.515332	0.034122	['CDK6', 'PEX2', 'SRSF6', 'MTSS1', 'VEGFA']	Gene Ontology Biological Process (2018 version)	1.46697	downregulated
protein localization to organelle (GO:0033365)	2.59051	8.69805	0.515332	0.0348169	['LRRK2', 'CROCC', 'PAF1', 'TULP3', 'ANK2', 'CALR']	Gene Ontology Biological Process (2018 version)	1.45821	downregulated
UDP-N-acetylglucosamine metabolic process (GO:0006047)	7.82731	26.2675	0.515332	0.0348785	['AMDHD2', 'UAP1']	Gene Ontology Biological Process (2018 version)	1.45744	downregulated
serine family amino acid biosynthetic process (GO:0009070)	7.82731	26.2675	0.515332	0.0348785	['CBS', 'GGT1']	Gene Ontology Biological Process (2018 version)	1.45744	downregulated
lysine catabolic process (GO:0006554)	7.82731	26.2675	0.515332	0.0348785	['AADAT', 'PIPOX']	Gene Ontology Biological Process (2018 version)	1.45744	downregulated
amino sugar biosynthetic process (GO:0046349)	7.82731	26.2675	0.515332	0.0348785	['AMDHD2', 'UAP1']	Gene Ontology Biological Process (2018 version)	1.45744	downregulated
cellular modified amino acid catabolic process (GO:0042219)	7.82731	26.2675	0.515332	0.0348785	['PCYOX1L', 'GGT1']	Gene Ontology Biological Process (2018 version)	1.45744	downregulated
ATPase-coupled anion transmembrane transporter activity (GO:0043225)	7.82731	26.2675	0.252454	0.0348785	['ABCC3', 'ABCC4']	Gene Ontology Molecular Function (2018 version)	1.45744	upregulated
regulation of mesenchymal cell proliferation (GO:0010464)	7.82731	26.2675	0.515332	0.0348785	['CHRD', 'VEGFA']	Gene Ontology Biological Process (2018 version)	1.45744	downregulated
regulation of cholesterol homeostasis (GO:2000188)	7.82731	26.2675	0.515332	0.0348785	['RORA', 'FGFR4']	Gene Ontology Biological Process (2018 version)	1.45744	downregulated
transcriptional repressor activity, RNA polymerase II activating transcription factor binding (GO:0098811)	7.82731	26.2675	0.252454	0.0348785	['NOTCH1', 'LMO2']	Gene Ontology Molecular Function (2018 version)	1.45744	upregulated
sulfate transmembrane transporter activity (GO:0015116)	7.82731	26.2675	0.372328	0.0348785	['SLC26A4', 'SLC26A6']	Gene Ontology Molecular Function (2018 version)	1.45744	downregulated
voltage-gated chloride channel activity (GO:0005247)	7.82731	26.2675	0.372328	0.0348785	['CLCN7', 'BSND']	Gene Ontology Molecular Function (2018 version)	1.45744	downregulated
pyrimidine nucleoside salvage (GO:0043097)	7.82731	26.2675	0.515332	0.0348785	['UPP2', 'UCKL1']	Gene Ontology Biological Process (2018 version)	1.45744	downregulated
alternative mRNA splicing, via spliceosome (GO:0000380)	7.82731	26.2675	0.515332	0.0348785	['SRSF1', 'SRSF6']	Gene Ontology Biological Process (2018 version)	1.45744	downregulated
ATPase-coupled anion transmembrane transporter activity (GO:0043225)	7.82731	26.2675	0.372328	0.0348785	['ABCC6', 'CFTR']	Gene Ontology Molecular Function (2018 version)	1.45744	downregulated
lysine metabolic process (GO:0006553)	7.82731	26.2675	0.515332	0.0348785	['AADAT', 'PIPOX']	Gene Ontology Biological Process (2018 version)	1.45744	downregulated
regulation of nitric-oxide synthase biosynthetic process (GO:0051769)	7.82731	26.2675	0.167087	0.0348785	['GSTP1', 'KDR']	Gene Ontology Biological Process (2018 version)	1.45744	upregulated
ribose phosphate metabolic process (GO:0019693)	7.82731	26.2675	0.167087	0.0348785	['PGD', 'DDR2']	Gene Ontology Biological Process (2018 version)	1.45744	upregulated
negative regulation of metabolic process (GO:0009892)	7.82731	26.2675	0.167087	0.0348785	['GSTP1', 'DLC1']	Gene Ontology Biological Process (2018 version)	1.45744	upregulated
pentose-phosphate shunt (GO:0006098)	7.82731	26.2675	0.167087	0.0348785	['PGD', 'DDR2']	Gene Ontology Biological Process (2018 version)	1.45744	upregulated
cellular response to arsenic-containing substance (GO:0071243)	7.82731	26.2675	0.167087	0.0348785	['GSTO1', 'ATF3']	Gene Ontology Biological Process (2018 version)	1.45744	upregulated
regulation of bone remodeling (GO:0046850)	7.82731	26.2675	0.167087	0.0348785	['GREM1', 'LEPR']	Gene Ontology Biological Process (2018 version)	1.45744	upregulated
positive regulation of cardiocyte differentiation (GO:1905209)	7.82731	26.2675	0.167087	0.0348785	['GREM1', 'TGFB1']	Gene Ontology Biological Process (2018 version)	1.45744	upregulated
response to interleukin-6 (GO:0070741)	7.82731	26.2675	0.167087	0.0348785	['PTGIS', 'NFKB1']	Gene Ontology Biological Process (2018 version)	1.45744	upregulated
regulation of protein import into nucleus, translocation (GO:0033158)	7.82731	26.2675	0.167087	0.0348785	['PDE2A', 'TMEM173']	Gene Ontology Biological Process (2018 version)	1.45744	upregulated
collagen metabolic process (GO:0032963)	7.82731	26.2675	0.167087	0.0348785	['TNXB', 'P3H3']	Gene Ontology Biological Process (2018 version)	1.45744	upregulated
aromatic compound biosynthetic process (GO:0019438)	7.82731	26.2675	0.167087	0.0348785	['PSAT1', 'NR1I3']	Gene Ontology Biological Process (2018 version)	1.45744	upregulated
dermatan sulfate biosynthetic process (GO:0030208)	7.82731	26.2675	0.167087	0.0348785	['BGN', 'DCN']	Gene Ontology Biological Process (2018 version)	1.45744	upregulated
eye photoreceptor cell development (GO:0042462)	7.82731	26.2675	0.515332	0.0348785	['CEP290', 'VEGFA']	Gene Ontology Biological Process (2018 version)	1.45744	downregulated
protein kinase C-activating G-protein coupled receptor signaling pathway (GO:0007205)	7.82731	26.2675	0.167087	0.0348785	['F2R', 'PLPP1']	Gene Ontology Biological Process (2018 version)	1.45744	upregulated
cardiac muscle fiber development (GO:0048739)	7.82731	26.2675	0.515332	0.0348785	['MYOM3', 'VEGFA']	Gene Ontology Biological Process (2018 version)	1.45744	downregulated
pyrimidine-containing compound salvage (GO:0008655)	7.82731	26.2675	0.515332	0.0348785	['UPP2', 'UCKL1']	Gene Ontology Biological Process (2018 version)	1.45744	downregulated
positive regulation of T cell cytokine production (GO:0002726)	7.82731	26.2675	0.515332	0.0348785	['FZD5', 'MALT1']	Gene Ontology Biological Process (2018 version)	1.45744	downregulated
eye photoreceptor cell differentiation (GO:0001754)	7.82731	26.2675	0.515332	0.0348785	['CEP290', 'VEGFA']	Gene Ontology Biological Process (2018 version)	1.45744	downregulated
C-acyltransferase activity (GO:0016408)	7.82731	26.2675	0.372328	0.0348785	['ACSM3', 'ACSM5']	Gene Ontology Molecular Function (2018 version)	1.45744	downregulated
ficolin-1-rich granule lumen (GO:1904813)	2.37267	7.95674	0.129277	0.0349617	['LRG1', 'MVP', 'GSTP1', 'CAT', 'TIMP2', 'ALDOC', 'CTSS']	Gene Ontology Cellular Component (2018 version)	1.45641	upregulated
tube closure (GO:0060606)	4.52113	15.1472	0.167087	0.0350736	['TGFB1', 'DLC1', 'SEMA4C']	Gene Ontology Biological Process (2018 version)	1.45502	upregulated
negative regulation of epithelial cell apoptotic process (GO:1904036)	4.52113	15.1472	0.167087	0.0350736	['FGA', 'KDR', 'TEK']	Gene Ontology Biological Process (2018 version)	1.45502	upregulated
amino acid transmembrane transport (GO:0003333)	4.52113	15.1472	0.167087	0.0350736	['SLC7A6', 'SLC3A2', 'SLC38A3']	Gene Ontology Biological Process (2018 version)	1.45502	upregulated
regulation of myoblast differentiation (GO:0045661)	4.52113	15.1472	0.167087	0.0350736	['NOTCH1', 'TGFB1', 'SOSTDC1']	Gene Ontology Biological Process (2018 version)	1.45502	upregulated
positive regulation of transcription from RNA polymerase II promoter in response to stress (GO:0036003)	4.52113	15.1472	0.167087	0.0350736	['MUC1', 'NOTCH1', 'ATF3']	Gene Ontology Biological Process (2018 version)	1.45502	upregulated
amino acid transmembrane transport (GO:0003333)	4.52113	15.1472	0.515332	0.0350736	['SLC36A1', 'SLC7A9', 'SLC7A13']	Gene Ontology Biological Process (2018 version)	1.45502	downregulated
chloride transport (GO:0006821)	2.88651	9.60281	0.523854	0.0359083	['CLCN7', 'SLC26A4', 'SLC12A7', 'CFTR', 'SLC26A6']	Gene Ontology Biological Process (2018 version)	1.4448	downregulated
tertiary granule membrane (GO:0070821)	2.88651	9.60281	0.12976	0.0359083	['PTPRB', 'CD93', 'CYBB', 'STOM', 'SLC2A3']	Gene Ontology Cellular Component (2018 version)	1.4448	upregulated
blood circulation (GO:0008015)	3.41059	11.3372	0.170844	0.0360045	['ACVRL1', 'CXCL12', 'MYOF', 'SERPING1']	Gene Ontology Biological Process (2018 version)	1.44364	upregulated
regulation of cellular protein metabolic process (GO:0032268)	3.41059	11.3372	0.170844	0.0360045	['NFKBIA', 'TGFB1', 'CSF1', 'NFKB1']	Gene Ontology Biological Process (2018 version)	1.44364	upregulated
positive regulation of phosphorylation (GO:0042327)	1.98949	6.5675	0.532669	0.0368425	['NTRK1', 'MLXIPL', 'DAB2', 'SEMA4D', 'LMO4', 'IL34', 'LRRK2', 'FGFR4', 'MTOR', 'VEGFA']	Gene Ontology Biological Process (2018 version)	1.43365	downregulated
mRNA 3'-end processing (GO:0031124)	2.84453	9.32078	0.532669	0.0377513	['PABPN1', 'SRSF1', 'SRSF2', 'PAF1', 'SRSF6']	Gene Ontology Biological Process (2018 version)	1.42307	downregulated
positive regulation of epithelial cell migration (GO:0010634)	2.84453	9.32078	0.532669	0.0377513	['VIL1', 'ENPP2', 'CALR', 'MTOR', 'VEGFA']	Gene Ontology Biological Process (2018 version)	1.42307	downregulated
regulation of blood coagulation (GO:0030193)	4.35345	14.2058	0.532669	0.0382688	['PROC', 'APOH', 'PROZ']	Gene Ontology Biological Process (2018 version)	1.41716	downregulated
cellular response to cAMP (GO:0071320)	4.35345	14.2058	0.532669	0.0382688	['RAPGEF3', 'CFTR', 'SLC26A6']	Gene Ontology Biological Process (2018 version)	1.41716	downregulated
negative regulation of cation channel activity (GO:2001258)	4.35345	14.2058	0.179724	0.0382688	['GSTM2', 'GSTO1', 'EPHB2']	Gene Ontology Biological Process (2018 version)	1.41716	upregulated
negative regulation of endothelial cell proliferation (GO:0001937)	4.35345	14.2058	0.179724	0.0382688	['FLT1', 'SPARC', 'RGCC']	Gene Ontology Biological Process (2018 version)	1.41716	upregulated
chondroitin sulfate metabolic process (GO:0030204)	4.35345	14.2058	0.532669	0.0382688	['CSGALNACT1', 'CHST11', 'NDNF']	Gene Ontology Biological Process (2018 version)	1.41716	downregulated
regulation of cell adhesion mediated by integrin (GO:0033628)	4.35345	14.2058	0.179724	0.0382688	['ACER2', 'MUC1', 'CYP1B1']	Gene Ontology Biological Process (2018 version)	1.41716	upregulated
positive regulation of phospholipase C activity (GO:0010863)	4.35345	14.2058	0.179724	0.0382688	['PDGFRB', 'PDGFRA', 'FLT1']	Gene Ontology Biological Process (2018 version)	1.41716	upregulated
chondroitin sulfate metabolic process (GO:0030204)	4.35345	14.2058	0.179724	0.0382688	['CHST15', 'BGN', 'DCN']	Gene Ontology Biological Process (2018 version)	1.41716	upregulated
arachidonic acid metabolic process (GO:0019369)	3.33785	10.8869	0.179724	0.0383252	['CBR1', 'PTGIS', 'CYP1B1', 'MGLL']	Gene Ontology Biological Process (2018 version)	1.41652	upregulated
carboxylic acid transport (GO:0046942)	3.33785	10.8869	0.532669	0.0383252	['SLC36A1', 'SLC7A9', 'SLC16A2', 'SLC16A14']	Gene Ontology Biological Process (2018 version)	1.41652	downregulated
SH3/SH2 adaptor activity (GO:0005070)	3.33785	10.8869	0.268866	0.0383252	['SHE', 'SH2D3C', 'GRAP', 'SH2B2']	Gene Ontology Molecular Function (2018 version)	1.41652	upregulated
GDP binding (GO:0019003)	3.33785	10.8869	0.268866	0.0383252	['RAB31', 'GNAT1', 'RERG', 'RAB8B']	Gene Ontology Molecular Function (2018 version)	1.41652	upregulated
cellular response to transforming growth factor beta stimulus (GO:0071560)	2.50745	8.10228	0.1837	0.0395068	['ACVRL1', 'TGFBR3', 'CDH5', 'TGFB1', 'COL1A2', 'PDE2A']	Gene Ontology Biological Process (2018 version)	1.40333	upregulated
hydrolase activity, acting on carbon-nitrogen (but not peptide) bonds, in linear amides (GO:0016811)	2.80375	9.04949	0.393521	0.0396512	['ACY3', 'AMDHD2', 'ASPG', 'CHD3', 'SAP30']	Gene Ontology Molecular Function (2018 version)	1.40174	downregulated
pathway-restricted SMAD protein phosphorylation (GO:0060389)	7.11537	22.8063	0.1837	0.0405502	['TGFBR3', 'TGFB1']	Gene Ontology Biological Process (2018 version)	1.39201	upregulated
regulation of NMDA receptor activity (GO:2000310)	7.11537	22.8063	0.1837	0.0405502	['DAPK1', 'EPHB2']	Gene Ontology Biological Process (2018 version)	1.39201	upregulated
glycerolipid catabolic process (GO:0046503)	7.11537	22.8063	0.1837	0.0405502	['ABHD6', 'MGLL']	Gene Ontology Biological Process (2018 version)	1.39201	upregulated
embryonic appendage morphogenesis (GO:0035113)	7.11537	22.8063	0.1837	0.0405502	['CYP26B1', 'HOXA11']	Gene Ontology Biological Process (2018 version)	1.39201	upregulated
phosphate ion transmembrane transporter activity (GO:0015114)	7.11537	22.8063	0.393521	0.0405502	['SLC34A3', 'SLC17A4']	Gene Ontology Molecular Function (2018 version)	1.39201	downregulated
positive regulation of cardiac muscle cell proliferation (GO:0060045)	7.11537	22.8063	0.1837	0.0405502	['TGFBR3', 'NOTCH1']	Gene Ontology Biological Process (2018 version)	1.39201	upregulated
regulation of granulocyte chemotaxis (GO:0071622)	7.11537	22.8063	0.1837	0.0405502	['BST1', 'CSF1']	Gene Ontology Biological Process (2018 version)	1.39201	upregulated
regulation of interleukin-1 beta production (GO:0032651)	7.11537	22.8063	0.1837	0.0405502	['GSTP1', 'F2R']	Gene Ontology Biological Process (2018 version)	1.39201	upregulated
dermatan sulfate metabolic process (GO:0030205)	7.11537	22.8063	0.1837	0.0405502	['BGN', 'DCN']	Gene Ontology Biological Process (2018 version)	1.39201	upregulated
regulation of superoxide anion generation (GO:0032928)	7.11537	22.8063	0.1837	0.0405502	['TGFB1', 'GSTP1']	Gene Ontology Biological Process (2018 version)	1.39201	upregulated
regulation of execution phase of apoptosis (GO:1900117)	7.11537	22.8063	0.1837	0.0405502	['PTGIS', 'DLC1']	Gene Ontology Biological Process (2018 version)	1.39201	upregulated
prostanoid biosynthetic process (GO:0046457)	7.11537	22.8063	0.1837	0.0405502	['PTGIS', 'MGST1']	Gene Ontology Biological Process (2018 version)	1.39201	upregulated
cellular response to low-density lipoprotein particle stimulus (GO:0071404)	7.11537	22.8063	0.1837	0.0405502	['LDLR', 'SREBF2']	Gene Ontology Biological Process (2018 version)	1.39201	upregulated
platelet-derived growth factor receptor binding (GO:0005161)	7.11537	22.8063	0.393521	0.0405502	['PDGFD', 'VEGFA']	Gene Ontology Molecular Function (2018 version)	1.39201	downregulated
sodium:proton antiporter activity (GO:0015385)	7.11537	22.8063	0.393521	0.0405502	['SLC9A3', 'SLC9A8']	Gene Ontology Molecular Function (2018 version)	1.39201	downregulated
phosphatidate phosphatase activity (GO:0008195)	7.11537	22.8063	0.275983	0.0405502	['PLPP3', 'PLPP1']	Gene Ontology Molecular Function (2018 version)	1.39201	upregulated
platelet-derived growth factor receptor binding (GO:0005161)	7.11537	22.8063	0.275983	0.0405502	['PDGFRB', 'PDGFRA']	Gene Ontology Molecular Function (2018 version)	1.39201	upregulated
regulation of plasma membrane bounded cell projection organization (GO:0120035)	7.11537	22.8063	0.541635	0.0405502	['FCGR2B', 'FBXO7']	Gene Ontology Biological Process (2018 version)	1.39201	downregulated
water transport (GO:0006833)	7.11537	22.8063	0.541635	0.0405502	['PDZD3', 'CFTR']	Gene Ontology Biological Process (2018 version)	1.39201	downregulated
negative regulation of reactive oxygen species biosynthetic process (GO:1903427)	7.11537	22.8063	0.1837	0.0405502	['PTGIS', 'CD34']	Gene Ontology Biological Process (2018 version)	1.39201	upregulated
regulation of fibrinolysis (GO:0051917)	7.11537	22.8063	0.541635	0.0405502	['APOH', 'SERPINF2']	Gene Ontology Biological Process (2018 version)	1.39201	downregulated
negative regulation of interleukin-10 production (GO:0032693)	7.11537	22.8063	0.541635	0.0405502	['FCGR2B', 'DLL1']	Gene Ontology Biological Process (2018 version)	1.39201	downregulated
regulation of synaptic vesicle transport (GO:1902803)	7.11537	22.8063	0.541635	0.0405502	['RIMS2', 'LRRK2']	Gene Ontology Biological Process (2018 version)	1.39201	downregulated
endothelial cell differentiation (GO:0045446)	7.11537	22.8063	0.1837	0.0405502	['ACVRL1', 'SOX18']	Gene Ontology Biological Process (2018 version)	1.39201	upregulated
amyloid precursor protein metabolic process (GO:0042982)	7.11537	22.8063	0.1837	0.0405502	['TMCC2', 'NSG1']	Gene Ontology Biological Process (2018 version)	1.39201	upregulated
negative regulation of chemokine production (GO:0032682)	7.11537	22.8063	0.1837	0.0405502	['GSTP1', 'LGALS9']	Gene Ontology Biological Process (2018 version)	1.39201	upregulated
chondroitin sulfate catabolic process (GO:0030207)	7.11537	22.8063	0.1837	0.0405502	['BGN', 'DCN']	Gene Ontology Biological Process (2018 version)	1.39201	upregulated
regulation of T cell cytokine production (GO:0002724)	7.11537	22.8063	0.541635	0.0405502	['FZD5', 'MALT1']	Gene Ontology Biological Process (2018 version)	1.39201	downregulated
cortical actin cytoskeleton (GO:0030864)	3.26815	10.4607	0.143912	0.0407297	['WIPF1', 'EPB41L2', 'DLC1', 'MYADM']	Gene Ontology Cellular Component (2018 version)	1.39009	upregulated
phosphate-containing compound metabolic process (GO:0006796)	2.03589	6.50462	0.18524	0.0409673	['PLA2G16', 'PTPRB', 'TGFB1', 'STAT3', 'DUSP28', 'ALDOC', 'EPHB2', 'PLPP3', 'PLPP1']	Gene Ontology Biological Process (2018 version)	1.38756	upregulated
protein processing (GO:0016485)	2.48093	7.91519	0.54168	0.0411548	['PROC', 'KLK1', 'PROZ', 'CPE', 'GGT1', 'SEC11A']	Gene Ontology Biological Process (2018 version)	1.38558	downregulated
protein processing (GO:0016485)	2.48093	7.91519	0.18569	0.0411548	['SRGN', 'CPM', 'PROS1', 'PCSK9', 'CPXM1', 'CTSS']	Gene Ontology Biological Process (2018 version)	1.38558	upregulated
liver development (GO:0001889)	4.19776	13.3467	0.18569	0.0416069	['TGFBR3', 'PCSK9', 'RARB']	Gene Ontology Biological Process (2018 version)	1.38083	upregulated
endosomal part (GO:0044440)	4.19776	13.3467	0.463224	0.0416069	['USP8', 'LRRK2', 'AP4E1']	Gene Ontology Cellular Component (2018 version)	1.38083	downregulated
vesicle-mediated transport to the plasma membrane (GO:0098876)	4.19776	13.3467	0.54168	0.0416069	['SNX27', 'EXOC6', 'SNX31']	Gene Ontology Biological Process (2018 version)	1.38083	downregulated
skeletal system morphogenesis (GO:0048705)	4.19776	13.3467	0.18569	0.0416069	['PDGFRA', 'CYP26B1', 'RARB']	Gene Ontology Biological Process (2018 version)	1.38083	upregulated
positive regulation of protein dephosphorylation (GO:0035307)	4.19776	13.3467	0.18569	0.0416069	['PDGFRB', 'TGFB1', 'DLC1']	Gene Ontology Biological Process (2018 version)	1.38083	upregulated
positive regulation of release of sequestered calcium ion into cytosol (GO:0051281)	4.19776	13.3467	0.18569	0.0416069	['GSTM2', 'GSTO1', 'F2R']	Gene Ontology Biological Process (2018 version)	1.38083	upregulated
negative regulation of tumor necrosis factor superfamily cytokine production (GO:1903556)	4.19776	13.3467	0.18569	0.0416069	['GSTP1', 'LGALS9', 'CD34']	Gene Ontology Biological Process (2018 version)	1.38083	upregulated
regulation of cytokine secretion (GO:0050707)	4.19776	13.3467	0.54168	0.0416069	['C1QTNF3', 'CADM1', 'FCGR2B']	Gene Ontology Biological Process (2018 version)	1.38083	downregulated
alpha-amino acid metabolic process (GO:1901605)	4.19776	13.3467	0.54168	0.0416069	['CBS', 'AADAT', 'KMO']	Gene Ontology Biological Process (2018 version)	1.38083	downregulated
transforming growth factor beta receptor signaling pathway (GO:0007179)	2.76412	8.7884	0.18569	0.0416082	['ACVRL1', 'TGFBR3', 'CDH5', 'TGFB1', 'COL1A2']	Gene Ontology Biological Process (2018 version)	1.38082	upregulated
monocarboxylic acid transport (GO:0015718)	3.20128	10.0568	0.192516	0.0432179	['ABCC3', 'SLC16A1', 'SLCO2B1', 'SLC38A3']	Gene Ontology Biological Process (2018 version)	1.36434	upregulated
protein glycosylation (GO:0006486)	2.23683	6.93825	0.559858	0.0449669	['GALNT7', 'PARP3', 'ALG6', 'TET2', 'GCNT2', 'ST8SIA6', 'PARP8']	Gene Ontology Biological Process (2018 version)	1.34711	downregulated
negative regulation of BMP signaling pathway (GO:0030514)	4.0528	12.5603	0.200468	0.0450865	['GREM1', 'NOTCH1', 'SOSTDC1']	Gene Ontology Biological Process (2018 version)	1.34595	upregulated
ceramide biosynthetic process (GO:0046513)	4.0528	12.5603	0.559858	0.0450865	['SMPD2', 'ST8SIA6', 'DEGS2']	Gene Ontology Biological Process (2018 version)	1.34595	downregulated
monocarboxylic acid transmembrane transporter activity (GO:0008028)	4.0528	12.5603	0.414025	0.0450865	['SLC16A2', 'SLC16A14', 'SLC26A6']	Gene Ontology Molecular Function (2018 version)	1.34595	downregulated
cell morphogenesis involved in differentiation (GO:0000904)	3.1371	9.67384	0.202806	0.0457898	['PEAK1', 'LAMC1', 'PARVB', 'TEK']	Gene Ontology Biological Process (2018 version)	1.33923	upregulated
cellular response to nutrient levels (GO:0031669)	3.1371	9.67384	0.202806	0.0457898	['SREBF1', 'PCSK9', 'FADS1', 'SREBF2']	Gene Ontology Biological Process (2018 version)	1.33923	upregulated
glycosphingolipid metabolic process (GO:0006687)	3.1371	9.67384	0.559858	0.0457898	['NEU2', 'GALC', 'SMPD2', 'ST8SIA1']	Gene Ontology Biological Process (2018 version)	1.33923	downregulated
regulation of monocyte differentiation (GO:0045655)	6.52209	20.0059	0.559858	0.0465414	['CDK6', 'IL34']	Gene Ontology Biological Process (2018 version)	1.33216	downregulated
regulation of fibroblast migration (GO:0010762)	6.52209	20.0059	0.202806	0.0465414	['TGFB1', 'DDR2']	Gene Ontology Biological Process (2018 version)	1.33216	upregulated
regulation of secretion (GO:0051046)	6.52209	20.0059	0.202806	0.0465414	['ACSL3', 'SGK1']	Gene Ontology Biological Process (2018 version)	1.33216	upregulated
glucuronate metabolic process (GO:0019585)	6.52209	20.0059	0.202806	0.0465414	['UGT1A10', 'UGT1A1']	Gene Ontology Biological Process (2018 version)	1.33216	upregulated
negative regulation of focal adhesion assembly (GO:0051895)	6.52209	20.0059	0.202806	0.0465414	['ACVRL1', 'DLC1']	Gene Ontology Biological Process (2018 version)	1.33216	upregulated
cell surface receptor signaling pathway involved in heart development (GO:0061311)	6.52209	20.0059	0.202806	0.0465414	['TGFB1', 'NOTCH1']	Gene Ontology Biological Process (2018 version)	1.33216	upregulated
cell migration involved in sprouting angiogenesis (GO:0002042)	6.52209	20.0059	0.202806	0.0465414	['GREM1', 'KDR']	Gene Ontology Biological Process (2018 version)	1.33216	upregulated
negative regulation of cell migration involved in sprouting angiogenesis (GO:0090051)	6.52209	20.0059	0.202806	0.0465414	['NOTCH1', 'MMRN2']	Gene Ontology Biological Process (2018 version)	1.33216	upregulated
estrogen metabolic process (GO:0008210)	6.52209	20.0059	0.202806	0.0465414	['UGT1A1', 'CYP1B1']	Gene Ontology Biological Process (2018 version)	1.33216	upregulated
retinoic acid binding (GO:0001972)	6.52209	20.0059	0.303184	0.0465414	['CYP26B1', 'UGT1A1']	Gene Ontology Molecular Function (2018 version)	1.33216	upregulated
aldehyde dehydrogenase (NAD) activity (GO:0004029)	6.52209	20.0059	0.303184	0.0465414	['ALDH1A2', 'ALDH1A1']	Gene Ontology Molecular Function (2018 version)	1.33216	upregulated
transaminase activity (GO:0008483)	6.52209	20.0059	0.303184	0.0465414	['OAT', 'PSAT1']	Gene Ontology Molecular Function (2018 version)	1.33216	upregulated
negative regulation of hemopoiesis (GO:1903707)	6.52209	20.0059	0.559858	0.0465414	['CDK6', 'PAF1']	Gene Ontology Biological Process (2018 version)	1.33216	downregulated
transaminase activity (GO:0008483)	6.52209	20.0059	0.414025	0.0465414	['AADAT', 'AGXT2']	Gene Ontology Molecular Function (2018 version)	1.33216	downregulated
acid-amino acid ligase activity (GO:0016881)	6.52209	20.0059	0.414025	0.0465414	['TTLL4', 'TTLL10']	Gene Ontology Molecular Function (2018 version)	1.33216	downregulated
monovalent cation:proton antiporter activity (GO:0005451)	6.52209	20.0059	0.414025	0.0465414	['SLC9A3', 'SLC9A8']	Gene Ontology Molecular Function (2018 version)	1.33216	downregulated
endolysosome membrane (GO:0036020)	6.52209	20.0059	0.157449	0.0465414	['PCSK9', 'LDLR']	Gene Ontology Cellular Component (2018 version)	1.33216	upregulated
dystrophin-associated glycoprotein complex (GO:0016010)	6.52209	20.0059	0.157449	0.0465414	['SGCE', 'PGM5']	Gene Ontology Cellular Component (2018 version)	1.33216	upregulated
positive regulation of mitochondrial fission (GO:0090141)	6.52209	20.0059	0.202806	0.0465414	['KDR', 'DCN']	Gene Ontology Biological Process (2018 version)	1.33216	upregulated
monosaccharide transport (GO:0015749)	6.52209	20.0059	0.559858	0.0465414	['SLC5A9', 'SLC5A2']	Gene Ontology Biological Process (2018 version)	1.33216	downregulated
pyrimidine-containing compound catabolic process (GO:0072529)	6.52209	20.0059	0.559858	0.0465414	['TET2', 'UPP2']	Gene Ontology Biological Process (2018 version)	1.33216	downregulated
negative regulation of hydrogen peroxide-induced cell death (GO:1903206)	6.52209	20.0059	0.559858	0.0465414	['GPR37', 'LRRK2']	Gene Ontology Biological Process (2018 version)	1.33216	downregulated
nucleoside salvage (GO:0043174)	6.52209	20.0059	0.559858	0.0465414	['UPP2', 'UCKL1']	Gene Ontology Biological Process (2018 version)	1.33216	downregulated
quinone biosynthetic process (GO:1901663)	6.52209	20.0059	0.559858	0.0465414	['PDSS1', 'COQ10B']	Gene Ontology Biological Process (2018 version)	1.33216	downregulated
fluid transport (GO:0042044)	6.52209	20.0059	0.559858	0.0465414	['PDZD3', 'SLC26A6']	Gene Ontology Biological Process (2018 version)	1.33216	downregulated
ubiquinone metabolic process (GO:0006743)	6.52209	20.0059	0.559858	0.0465414	['PDSS1', 'COQ10B']	Gene Ontology Biological Process (2018 version)	1.33216	downregulated
retrograde transport, endosome to plasma membrane (GO:1990126)	6.52209	20.0059	0.559858	0.0465414	['SNX27', 'SNX31']	Gene Ontology Biological Process (2018 version)	1.33216	downregulated
core promoter proximal region sequence-specific DNA binding (GO:0000987)	1.77807	5.41148	0.306163	0.04767	['MUC1', 'KLF6', 'SOX18', 'STAT3', 'PGR', 'ERG', 'LITAF', 'ETS1', 'MEIS2', 'ATF3', 'SREBF2', 'ELK3']	Gene Ontology Molecular Function (2018 version)	1.32175	upregulated
cellular response to hypoxia (GO:0071456)	2.20081	6.6769	0.209351	0.0481307	['FABP1', 'ACAA2', 'RGCC', 'PTGIS', 'EPAS1', 'HMOX1', 'NDRG1']	Gene Ontology Biological Process (2018 version)	1.31758	upregulated
actin filament (GO:0005884)	3.07543	9.3103	0.160475	0.0484453	['MYO1B', 'TPM4', 'WIPF1', 'TEK']	Gene Ontology Cellular Component (2018 version)	1.31475	upregulated
activation of MAPKK activity (GO:0000186)	3.91751	11.8385	0.563093	0.0487056	['NTRK1', 'LRRK2', 'MAP3K7CL']	Gene Ontology Biological Process (2018 version)	1.31242	downregulated
negative regulation of multi-organism process (GO:0043901)	3.91751	11.8385	0.20995	0.0487056	['ANXA2', 'ARHGDIB', 'TIMP1']	Gene Ontology Biological Process (2018 version)	1.31242	upregulated
response to exogenous dsRNA (GO:0043330)	3.91751	11.8385	0.20995	0.0487056	['RFTN1', 'SLC3A2', 'TMEM173']	Gene Ontology Biological Process (2018 version)	1.31242	upregulated
positive regulation of calcium ion transport (GO:0051928)	3.91751	11.8385	0.20995	0.0487056	['PDGFRB', 'CXCL12', 'F2R']	Gene Ontology Biological Process (2018 version)	1.31242	upregulated
neural tube closure (GO:0001843)	3.91751	11.8385	0.20995	0.0487056	['TGFB1', 'DLC1', 'SEMA4C']	Gene Ontology Biological Process (2018 version)	1.31242	upregulated
positive regulation of cell-cell adhesion (GO:0022409)	3.91751	11.8385	0.20995	0.0487056	['FGA', 'PLPP3', 'CX3CL1']	Gene Ontology Biological Process (2018 version)	1.31242	upregulated
sodium-independent organic anion transmembrane transporter activity (GO:0015347)	3.91751	11.8385	0.424435	0.0487056	['SLC22A4', 'SLCO3A1', 'SLC22A7']	Gene Ontology Molecular Function (2018 version)	1.31242	downregulated
positive regulation of cell-matrix adhesion (GO:0001954)	3.91751	11.8385	0.563093	0.0487056	['CDK6', 'CCL28', 'VEGFA']	Gene Ontology Biological Process (2018 version)	1.31242	downregulated
transcription factor activity, RNA polymerase II core promoter proximal region sequence-specific binding (GO:0000982)	1.76462	5.29243	0.315574	0.0498274	['KLF6', 'SOX18', 'TSHZ2', 'STAT3', 'PGR', 'ERG', 'LITAF', 'ETS1', 'MEIS2', 'ATF3', 'SREBF2', 'ELK3']	Gene Ontology Molecular Function (2018 version)	1.30253	upregulated
protein homooligomerization (GO:0051260)	1.95644	5.8663	0.214168	0.0498642	['EHD4', 'CAT', 'ALOX5AP', 'MGST1', 'ANXA6', 'HMOX1', 'STOM', 'EMILIN1', 'DECR1']	Gene Ontology Biological Process (2018 version)	1.30221	upregulated
negative regulation of defense response (GO:0031348)	2.61616	7.83668	0.214168	0.0500122	['CDH5', 'PTGIS', 'MVK', 'TEK', 'TNFRSF1A']	Gene Ontology Biological Process (2018 version)	1.30092	upregulated
positive regulation of cellular component organization (GO:0051130)	2.35628	7.05684	0.214168	0.0500409	['TGFB1', 'SRPX2', 'LRP1', 'EPHB2', 'SHANK3', 'LDLR']	Gene Ontology Biological Process (2018 version)	1.30067	upregulated
fatty acid metabolic process (GO:0006631)	2.35628	7.05684	0.214168	0.0500409	['SCARB2', 'ACSL1', 'ALOX5AP', 'ACOT1', 'MSMO1', 'ACOT4']	Gene Ontology Biological Process (2018 version)	1.30067	upregulated
organonitrogen compound catabolic process (GO:1901565)	3.01613	8.96491	0.563093	0.0511842	['SMPD2', 'CPQ', 'ENPP2', 'MTOR']	Gene Ontology Biological Process (2018 version)	1.29086	downregulated
anion transport (GO:0006820)	3.01613	8.96491	0.563093	0.0511842	['SLC22A4', 'SLC26A4', 'SLC22A7', 'SLC17A4']	Gene Ontology Biological Process (2018 version)	1.29086	downregulated
amino acid transmembrane transporter activity (GO:0015171)	3.01613	8.96491	0.316996	0.0511842	['SLC7A6', 'SLC3A2', 'SLC16A10', 'SLC38A3']	Gene Ontology Molecular Function (2018 version)	1.29086	upregulated
ATPase activity, coupled to movement of substances (GO:0043492)	3.01613	8.96491	0.437113	0.0511842	['SEC14L3', 'ABCC6', 'ATP11A', 'CFTR']	Gene Ontology Molecular Function (2018 version)	1.29086	downregulated
polymeric cytoskeletal fiber (GO:0099513)	1.86565	5.52382	0.168013	0.0517777	['TUBA1B', 'MYO1B', 'TUBA1A', 'TUBB2A', 'TPM4', 'WIPF1', 'VIM', 'TEK', 'KRT20', 'NDRG1']	Gene Ontology Cellular Component (2018 version)	1.28586	upregulated
regulation of response to external stimulus (GO:0032101)	2.33283	6.89933	0.219087	0.0519486	['SCARB2', 'PDGFRA', 'BST1', 'F2R', 'GNAT1', 'MGLL']	Gene Ontology Biological Process (2018 version)	1.28443	upregulated
positive regulation of chemokine production (GO:0032722)	3.79094	11.1744	0.219087	0.0524624	['IL33', 'HMOX1', 'LGALS9']	Gene Ontology Biological Process (2018 version)	1.28015	upregulated
negative regulation of cellular metabolic process (GO:0031324)	3.79094	11.1744	0.219087	0.0524624	['PCSK9', 'NFKB1', 'PLIN5']	Gene Ontology Biological Process (2018 version)	1.28015	upregulated
ubiquinone biosynthetic process (GO:0006744)	6.02008	17.7028	0.563093	0.0528327	['PDSS1', 'COQ10B']	Gene Ontology Biological Process (2018 version)	1.2771	downregulated
response to cholesterol (GO:0070723)	6.02008	17.7028	0.219087	0.0528327	['TGFB1', 'PMVK']	Gene Ontology Biological Process (2018 version)	1.2771	upregulated
negative regulation of axon extension involved in axon guidance (GO:0048843)	6.02008	17.7028	0.219087	0.0528327	['SEMA3D', 'SEMA4C']	Gene Ontology Biological Process (2018 version)	1.2771	upregulated
negative regulation of RNA metabolic process (GO:0051253)	6.02008	17.7028	0.219087	0.0528327	['TGFB1', 'PTBP3']	Gene Ontology Biological Process (2018 version)	1.2771	upregulated
protein O-linked fucosylation (GO:0036066)	6.02008	17.7028	0.219087	0.0528327	['ADAMTSL1', 'SPON1']	Gene Ontology Biological Process (2018 version)	1.2771	upregulated
monovalent inorganic anion homeostasis (GO:0055083)	6.02008	17.7028	0.563093	0.0528327	['FGFR4', 'SLC12A7']	Gene Ontology Biological Process (2018 version)	1.2771	downregulated
sodium ion import across plasma membrane (GO:0098719)	6.02008	17.7028	0.563093	0.0528327	['SLC9A3', 'SLC9A8']	Gene Ontology Biological Process (2018 version)	1.2771	downregulated
positive regulation of acute inflammatory response (GO:0002675)	6.02008	17.7028	0.219087	0.0528327	['PTGER3', 'OSMR']	Gene Ontology Biological Process (2018 version)	1.2771	upregulated
vasculature development (GO:0001944)	6.02008	17.7028	0.563093	0.0528327	['ERRFI1', 'ACVR2B']	Gene Ontology Biological Process (2018 version)	1.2771	downregulated
ganglioside metabolic process (GO:0001573)	6.02008	17.7028	0.563093	0.0528327	['NEU2', 'ST8SIA6']	Gene Ontology Biological Process (2018 version)	1.2771	downregulated
transmembrane receptor protein tyrosine phosphatase activity (GO:0005001)	6.02008	17.7028	0.316996	0.0528327	['PTPRU', 'PTPRB']	Gene Ontology Molecular Function (2018 version)	1.2771	upregulated
regulation of cell junction assembly (GO:1901888)	6.02008	17.7028	0.219087	0.0528327	['TJP1', 'PRKCH']	Gene Ontology Biological Process (2018 version)	1.2771	upregulated
negative regulation of anoikis (GO:2000811)	6.02008	17.7028	0.219087	0.0528327	['NOTCH1', 'TLE1']	Gene Ontology Biological Process (2018 version)	1.2771	upregulated
cytoplasmic sequestering of protein (GO:0051220)	6.02008	17.7028	0.219087	0.0528327	['NFKBIA', 'FLNA']	Gene Ontology Biological Process (2018 version)	1.2771	upregulated
toll-like receptor 4 signaling pathway (GO:0034142)	6.02008	17.7028	0.219087	0.0528327	['TRIL', 'CD14']	Gene Ontology Biological Process (2018 version)	1.2771	upregulated
oxidoreductase activity, acting on NAD(P)H, quinone or similar compound as acceptor (GO:0016655)	6.02008	17.7028	0.316996	0.0528327	['NQO1', 'CBR1']	Gene Ontology Molecular Function (2018 version)	1.2771	upregulated
body fluid secretion (GO:0007589)	6.02008	17.7028	0.563093	0.0528327	['SLC22A4', 'VEGFA']	Gene Ontology Biological Process (2018 version)	1.2771	downregulated
negative regulation of cellular component movement (GO:0051271)	6.02008	17.7028	0.219087	0.0528327	['TGFBR3', 'FBLN1']	Gene Ontology Biological Process (2018 version)	1.2771	upregulated
negative regulation of adherens junction organization (GO:1903392)	6.02008	17.7028	0.219087	0.0528327	['ACVRL1', 'DLC1']	Gene Ontology Biological Process (2018 version)	1.2771	upregulated
unsaturated fatty acid biosynthetic process (GO:0006636)	6.02008	17.7028	0.219087	0.0528327	['ALOX5AP', 'FADS1']	Gene Ontology Biological Process (2018 version)	1.2771	upregulated
histone H4-K8 acetylation (GO:0043982)	6.02008	17.7028	0.563093	0.0528327	['ING4', 'JADE1']	Gene Ontology Biological Process (2018 version)	1.2771	downregulated
pyrimidine nucleoside biosynthetic process (GO:0046134)	6.02008	17.7028	0.563093	0.0528327	['UPP2', 'UCKL1']	Gene Ontology Biological Process (2018 version)	1.2771	downregulated
positive regulation of cytokine production involved in immune response (GO:0002720)	6.02008	17.7028	0.563093	0.0528327	['FZD5', 'MALT1']	Gene Ontology Biological Process (2018 version)	1.2771	downregulated
sodium ion import (GO:0097369)	6.02008	17.7028	0.563093	0.0528327	['SLC9A3', 'SLC9A8']	Gene Ontology Biological Process (2018 version)	1.2771	downregulated
glycerophospholipid catabolic process (GO:0046475)	6.02008	17.7028	0.563093	0.0528327	['ENPP2', 'GPCPD1']	Gene Ontology Biological Process (2018 version)	1.2771	downregulated
transmembrane receptor protein phosphatase activity (GO:0019198)	6.02008	17.7028	0.316996	0.0528327	['PTPRU', 'PTPRB']	Gene Ontology Molecular Function (2018 version)	1.2771	upregulated
dermatan sulfate proteoglycan biosynthetic process (GO:0050651)	6.02008	17.7028	0.219087	0.0528327	['BGN', 'DCN']	Gene Ontology Biological Process (2018 version)	1.2771	upregulated
regulation of clathrin-dependent endocytosis (GO:2000369)	6.02008	17.7028	0.563093	0.0528327	['DAB2', 'SMAP1']	Gene Ontology Biological Process (2018 version)	1.2771	downregulated
histone H4-K5 acetylation (GO:0043981)	6.02008	17.7028	0.563093	0.0528327	['ING4', 'JADE1']	Gene Ontology Biological Process (2018 version)	1.2771	downregulated
sulfate transport (GO:0008272)	6.02008	17.7028	0.563093	0.0528327	['SLC26A4', 'SLC26A6']	Gene Ontology Biological Process (2018 version)	1.2771	downregulated
positive regulation of potassium ion transport (GO:0043268)	6.02008	17.7028	0.563093	0.0528327	['FHL1', 'ANK2']	Gene Ontology Biological Process (2018 version)	1.2771	downregulated
negative regulation of protein processing (GO:0010955)	6.02008	17.7028	0.563093	0.0528327	['LRRK2', 'SERPINF2']	Gene Ontology Biological Process (2018 version)	1.2771	downregulated
fatty acid beta-oxidation using acyl-CoA oxidase (GO:0033540)	6.02008	17.7028	0.219087	0.0528327	['EHHADH', 'CRAT']	Gene Ontology Biological Process (2018 version)	1.2771	upregulated
fatty acid beta-oxidation using acyl-CoA oxidase (GO:0033540)	6.02008	17.7028	0.563093	0.0528327	['AMACR', 'ACOX3']	Gene Ontology Biological Process (2018 version)	1.2771	downregulated
positive regulation of vasoconstriction (GO:0045907)	6.02008	17.7028	0.219087	0.0528327	['FGA', 'F2R']	Gene Ontology Biological Process (2018 version)	1.2771	upregulated
negative regulation of cell aging (GO:0090344)	6.02008	17.7028	0.563093	0.0528327	['CDK6', 'ZKSCAN3']	Gene Ontology Biological Process (2018 version)	1.2771	downregulated
early endosome (GO:0005769)	1.85676	5.45166	0.168767	0.0530715	['MYO1B', 'RAB31', 'VCAM1', 'LRP1', 'F2R', 'KDR', 'DYSF', 'PCSK9', 'NSG1', 'LDLR']	Gene Ontology Cellular Component (2018 version)	1.27514	upregulated
response to retinoic acid (GO:0032526)	2.95907	8.63651	0.223182	0.0540061	['ACER2', 'PTK7', 'WNT7B', 'RARB']	Gene Ontology Biological Process (2018 version)	1.26756	upregulated
I-kappaB kinase/NF-kappaB signaling (GO:0007249)	2.95907	8.63651	0.223182	0.0540061	['NFKBIA', 'CD14', 'NFKB1', 'TNFRSF1A']	Gene Ontology Biological Process (2018 version)	1.26756	upregulated
positive regulation of protein phosphorylation (GO:0001934)	1.59479	4.60659	0.589627	0.0556585	['NTRK1', 'GPR37', 'SEMA4D', 'LRRK2', 'IL34', 'KSR2', 'MTOR', 'VEGFA', 'DAB2', 'RASSF2', 'PDGFD', 'DGKQ', 'ENPP2', 'CCNL2', 'FGFR4', 'RAPGEF3']	Gene Ontology Biological Process (2018 version)	1.25447	downregulated
regulation of cell motility (GO:2000145)	2.28729	6.59717	0.589627	0.0558956	['CDK6', 'LMO4', 'ENPP2', 'SRCIN1', 'NTN1', 'TTBK2']	Gene Ontology Biological Process (2018 version)	1.25262	downregulated
protein kinase B signaling (GO:0043491)	3.67228	10.5618	0.230114	0.0563546	['CDKN1A', 'TGFB1', 'KDR']	Gene Ontology Biological Process (2018 version)	1.24907	upregulated
negative regulation of tumor necrosis factor production (GO:0032720)	3.67228	10.5618	0.230114	0.0563546	['GSTP1', 'LGALS9', 'CD34']	Gene Ontology Biological Process (2018 version)	1.24907	upregulated
negative regulation of cell-substrate adhesion (GO:0010812)	3.67228	10.5618	0.230114	0.0563546	['ACER2', 'NOTCH1', 'FBLN1']	Gene Ontology Biological Process (2018 version)	1.24907	upregulated
carboxylic acid transmembrane transport (GO:1905039)	3.67228	10.5618	0.591435	0.0563546	['SLC36A1', 'SLC7A9', 'SLC7A13']	Gene Ontology Biological Process (2018 version)	1.24907	downregulated
membrane protein proteolysis (GO:0033619)	3.67228	10.5618	0.230114	0.0563546	['BACE2', 'TGFB1', 'NFKB1']	Gene Ontology Biological Process (2018 version)	1.24907	upregulated
actin filament bundle organization (GO:0061572)	3.67228	10.5618	0.230114	0.0563546	['MYO1B', 'FSCN1', 'RHOB']	Gene Ontology Biological Process (2018 version)	1.24907	upregulated
positive regulation of osteoblast differentiation (GO:0045669)	3.67228	10.5618	0.230114	0.0563546	['IFITM1', 'WNT7B', 'DDR2']	Gene Ontology Biological Process (2018 version)	1.24907	upregulated
sulfur compound catabolic process (GO:0044273)	3.67228	10.5618	0.230114	0.0563546	['BGN', 'PRELP', 'DCN']	Gene Ontology Biological Process (2018 version)	1.24907	upregulated
receptor metabolic process (GO:0043112)	2.90412	8.324	0.231254	0.0569107	['RAB31', 'TGFB1', 'LRP1', 'NSG1']	Gene Ontology Biological Process (2018 version)	1.24481	upregulated
azurophil granule membrane (GO:0035577)	2.90412	8.324	0.177428	0.0569107	['VNN1', 'RAB3D', 'MGST1', 'STOM']	Gene Ontology Cellular Component (2018 version)	1.24481	upregulated
sodium ion transport (GO:0006814)	2.90412	8.324	0.59424	0.0569107	['SLC34A3', 'SLC5A9', 'SLC5A2', 'SLC17A4']	Gene Ontology Biological Process (2018 version)	1.24481	downregulated
positive regulation of cell morphogenesis involved in differentiation (GO:0010770)	2.90412	8.324	0.231254	0.0569107	['FGA', 'PLXND1', 'MYADM', 'FLNA']	Gene Ontology Biological Process (2018 version)	1.24481	upregulated
positive regulation of homeostatic process (GO:0032846)	2.51515	7.20858	0.231254	0.0569227	['NPR1', 'STAT3', 'SPP1', 'LGALS9', 'ETS1']	Gene Ontology Biological Process (2018 version)	1.24471	upregulated
regulation of steroid metabolic process (GO:0019218)	5.58979	15.782	0.599005	0.0594054	['DGKQ', 'RORA']	Gene Ontology Biological Process (2018 version)	1.22617	downregulated
positive regulation of cardiac muscle tissue growth (GO:0055023)	5.58979	15.782	0.236146	0.0594054	['TGFBR3', 'NOTCH1']	Gene Ontology Biological Process (2018 version)	1.22617	upregulated
neural tube development (GO:0021915)	5.58979	15.782	0.236146	0.0594054	['TGFB1', 'ALDH1A2']	Gene Ontology Biological Process (2018 version)	1.22617	upregulated
sialylation (GO:0097503)	5.58979	15.782	0.236146	0.0594054	['ST6GAL1', 'ST3GAL4']	Gene Ontology Biological Process (2018 version)	1.22617	upregulated
glucose 6-phosphate metabolic process (GO:0051156)	5.58979	15.782	0.236146	0.0594054	['PGD', 'DDR2']	Gene Ontology Biological Process (2018 version)	1.22617	upregulated
cardiac ventricle development (GO:0003231)	5.58979	15.782	0.236146	0.0594054	['NOTCH1', 'ENG']	Gene Ontology Biological Process (2018 version)	1.22617	upregulated
regulation of bicellular tight junction assembly (GO:2000810)	5.58979	15.782	0.236146	0.0594054	['TJP1', 'PRKCH']	Gene Ontology Biological Process (2018 version)	1.22617	upregulated
dendritic spine morphogenesis (GO:0060997)	5.58979	15.782	0.236146	0.0594054	['EPHB2', 'SHANK3']	Gene Ontology Biological Process (2018 version)	1.22617	upregulated
regulation of steroid metabolic process (GO:0019218)	5.58979	15.782	0.236146	0.0594054	['UGT1A1', 'ACADL']	Gene Ontology Biological Process (2018 version)	1.22617	upregulated
potassium ion antiporter activity (GO:0022821)	5.58979	15.782	0.497375	0.0594054	['SLC9A3', 'SLC9A8']	Gene Ontology Molecular Function (2018 version)	1.22617	downregulated
mRNA transcription from RNA polymerase II promoter (GO:0042789)	5.58979	15.782	0.236146	0.0594054	['SOX18', 'LMO2']	Gene Ontology Biological Process (2018 version)	1.22617	upregulated
bone morphogenesis (GO:0060349)	5.58979	15.782	0.236146	0.0594054	['CYP26B1', 'RARB']	Gene Ontology Biological Process (2018 version)	1.22617	upregulated
axonemal dynein complex (GO:0005858)	5.58979	15.782	0.620044	0.0594054	['DNAH17', 'DNAH5']	Gene Ontology Cellular Component (2018 version)	1.22617	downregulated
artery development (GO:0060840)	5.58979	15.782	0.599005	0.0594054	['ACVR2B', 'VEGFA']	Gene Ontology Biological Process (2018 version)	1.22617	downregulated
genitalia development (GO:0048806)	5.58979	15.782	0.599005	0.0594054	['SRD5A2', 'SRD5A1']	Gene Ontology Biological Process (2018 version)	1.22617	downregulated
hexose transport (GO:0008645)	5.58979	15.782	0.599005	0.0594054	['SLC5A9', 'SLC5A2']	Gene Ontology Biological Process (2018 version)	1.22617	downregulated
activation of NF-kappaB-inducing kinase activity (GO:0007250)	5.58979	15.782	0.599005	0.0594054	['CARD10', 'MALT1']	Gene Ontology Biological Process (2018 version)	1.22617	downregulated
regulation of membrane depolarization (GO:0003254)	5.58979	15.782	0.599005	0.0594054	['LRRK2', 'FHL1']	Gene Ontology Biological Process (2018 version)	1.22617	downregulated
regulation of energy homeostasis (GO:2000505)	5.58979	15.782	0.599005	0.0594054	['MLXIPL', 'DLL1']	Gene Ontology Biological Process (2018 version)	1.22617	downregulated
bile acid transmembrane transporter activity (GO:0015125)	5.58979	15.782	0.339916	0.0594054	['ABCC3', 'SLCO2B1']	Gene Ontology Molecular Function (2018 version)	1.22617	upregulated
artery development (GO:0060840)	5.58979	15.782	0.236146	0.0594054	['ACVRL1', 'ENG']	Gene Ontology Biological Process (2018 version)	1.22617	upregulated
detection of visible light (GO:0009584)	5.58979	15.782	0.236146	0.0594054	['REEP6', 'GNAT1']	Gene Ontology Biological Process (2018 version)	1.22617	upregulated
positive regulation of positive chemotaxis (GO:0050927)	5.58979	15.782	0.236146	0.0594054	['CXCL12', 'KDR']	Gene Ontology Biological Process (2018 version)	1.22617	upregulated
regulation of pathway-restricted SMAD protein phosphorylation (GO:0060393)	2.85117	8.02639	0.23727	0.0598976	['ACVRL1', 'GREM1', 'TGFB1', 'ENG']	Gene Ontology Biological Process (2018 version)	1.22259	upregulated
kinase inhibitor activity (GO:0019210)	2.85117	8.02639	0.339916	0.0598976	['CDKN1A', 'FLRT3', 'BGN', 'DCN']	Gene Ontology Molecular Function (2018 version)	1.22259	upregulated
double-stranded RNA binding (GO:0003725)	2.85117	8.02639	0.339916	0.0598976	['TUBA1B', 'RFTN1', 'SLC3A2', 'VIM']	Gene Ontology Molecular Function (2018 version)	1.22259	upregulated
cell junction assembly (GO:0034329)	2.85117	8.02639	0.23727	0.0598976	['TJP1', 'CDH5', 'FSCN1', 'FLNA']	Gene Ontology Biological Process (2018 version)	1.22259	upregulated
dicarboxylic acid metabolic process (GO:0043648)	2.85117	8.02639	0.600007	0.0598976	['AADAT', 'GPT2', 'ADHFE1', 'GGT1']	Gene Ontology Biological Process (2018 version)	1.22259	downregulated
cellular response to growth factor stimulus (GO:0071363)	2.08335	5.85092	0.23727	0.0603001	['ACVRL1', 'NOTCH1', 'TGFB1', 'FLT1', 'FLT4', 'PDE2A', 'KDR']	Gene Ontology Biological Process (2018 version)	1.21968	upregulated
zymogen activation (GO:0031638)	3.56082	9.99557	0.600007	0.0603799	['KLK1', 'APOH', 'GGT1']	Gene Ontology Biological Process (2018 version)	1.21911	downregulated
acylglycerol metabolic process (GO:0006639)	3.56082	9.99557	0.600007	0.0603799	['APOH', 'DGKQ', 'LPL']	Gene Ontology Biological Process (2018 version)	1.21911	downregulated
endopeptidase regulator activity (GO:0061135)	3.56082	9.99557	0.339916	0.0603799	['PROS1', 'FETUB', 'RECK']	Gene Ontology Molecular Function (2018 version)	1.21911	upregulated
peptidase inhibitor activity (GO:0030414)	3.56082	9.99557	0.339916	0.0603799	['PROS1', 'FETUB', 'RECK']	Gene Ontology Molecular Function (2018 version)	1.21911	upregulated
acylglycerol metabolic process (GO:0006639)	3.56082	9.99557	0.23727	0.0603799	['PLA2G16', 'ABHD6', 'MGLL']	Gene Ontology Biological Process (2018 version)	1.21911	upregulated
plasma membrane organization (GO:0007009)	3.56082	9.99557	0.23727	0.0603799	['EHD2', 'MYOF', 'A4GALT']	Gene Ontology Biological Process (2018 version)	1.21911	upregulated
heart looping (GO:0001947)	3.56082	9.99557	0.23727	0.0603799	['NOTCH1', 'SOX18', 'ENG']	Gene Ontology Biological Process (2018 version)	1.21911	upregulated
organic hydroxy compound transport (GO:0015850)	3.56082	9.99557	0.23727	0.0603799	['ABCC3', 'SLC16A1', 'SLCO2B1']	Gene Ontology Biological Process (2018 version)	1.21911	upregulated
kinase binding (GO:0019900)	1.57049	4.37489	0.341429	0.0616872	['ACVRL1', 'PDGFRB', 'CDKN1A', 'SLC12A4', 'MVP', 'STAT3', 'EMP2', 'ACSL3', 'TMEM173', 'RHOB', 'RGCC', 'RHOJ', 'HCLS1', 'FLNA', 'GNAT1', 'UTRN']	Gene Ontology Molecular Function (2018 version)	1.2098	upregulated
cellular protein metabolic process (GO:0044267)	1.52535	4.24001	0.613712	0.0620575	['PRKDC', 'IGFBP4', 'FUCA2', 'PROZ', 'PLOD2', 'RABGGTA', 'DLL1', 'F5', 'TGM1', 'GGA3', 'TTR', 'PROC', 'NAT8', 'CPE', 'VWA1', 'NOTUM', 'FBXL2', 'SEC11A']	Gene Ontology Biological Process (2018 version)	1.20721	downregulated
sequence-specific double-stranded DNA binding (GO:1990837)	2.22221	6.1739	0.341429	0.0621461	['NR1I3', 'RARB', 'BAHCC1', 'ATF3', 'NFKB1', 'ELK3']	Gene Ontology Molecular Function (2018 version)	1.20659	upregulated
extracellular matrix organization (GO:0030198)	1.79676	4.97512	0.615985	0.0627282	['CSGALNACT1', 'TTR', 'COL4A4', 'SERPINF2', 'COL4A3', 'LAMA3', 'HTRA1', 'COL9A3', 'NDNF', 'COL19A1']	Gene Ontology Biological Process (2018 version)	1.20254	downregulated
proteolysis (GO:0006508)	1.69408	4.68655	0.615985	0.0628861	['RNF123', 'NLN', 'FOLH1', 'PROC', 'CPQ', 'HTRA1', 'CPE', 'FBXL2', 'GGT1', 'CNDP1', 'TRABD2B', 'MALT1']	Gene Ontology Biological Process (2018 version)	1.20145	downregulated
cell chemotaxis (GO:0060326)	2.80012	7.74276	0.246626	0.0629662	['PDGFRB', 'PDGFRA', 'CXCL12', 'CXCL14']	Gene Ontology Biological Process (2018 version)	1.20089	upregulated
filopodium (GO:0030175)	2.80012	7.74276	0.192531	0.0629662	['MYO1B', 'VCAM1', 'FSCN1', 'UTRN']	Gene Ontology Cellular Component (2018 version)	1.20089	upregulated
muscle organ development (GO:0007517)	2.80012	7.74276	0.246626	0.0629662	['SGCE', 'TAGLN', 'LAMA2', 'UTRN']	Gene Ontology Biological Process (2018 version)	1.20089	upregulated
axon (GO:0030424)	2.05204	5.6378	0.629627	0.0640938	['NTRK1', 'RUFY3', 'KCNC3', 'LRRK2', 'HTT', 'ADGRL1', 'SRCIN1']	Gene Ontology Cellular Component (2018 version)	1.19318	downregulated
peptidyl-serine modification (GO:0018209)	1.94098	5.33122	0.619359	0.0641415	['GALNT7', 'PRKDC', 'DGKQ', 'LRRK2', 'NDNF', 'TTBK1', 'MTOR', 'TTBK2']	Gene Ontology Biological Process (2018 version)	1.19286	downregulated
toll-like receptor signaling pathway (GO:0002224)	2.42162	6.64337	0.247419	0.0643541	['FGA', 'TRIL', 'RFTN1', 'CD14', 'CTSS']	Gene Ontology Biological Process (2018 version)	1.19142	upregulated
regulation of protein phosphorylation (GO:0001932)	1.73211	4.74819	0.247419	0.0644875	['C3', 'BST1', 'TGFB1', 'FLT4', 'KDR', 'MYADM', 'FBLN1', 'TEK', 'EPHB2', 'PLPP3', 'ENG']	Gene Ontology Biological Process (2018 version)	1.19052	upregulated
regulation of sodium ion transmembrane transporter activity (GO:2000649)	3.45591	9.47104	0.247419	0.0645359	['PCSK9', 'FXYD5', 'UTRN']	Gene Ontology Biological Process (2018 version)	1.1902	upregulated
organic cyclic compound biosynthetic process (GO:1901362)	3.45591	9.47104	0.619359	0.0645359	['SRD5A2', 'HSD3B2', 'SRD5A1']	Gene Ontology Biological Process (2018 version)	1.1902	downregulated
epithelial to mesenchymal transition (GO:0001837)	3.45591	9.47104	0.247419	0.0645359	['TGFBR3', 'NOTCH1', 'TGFB1']	Gene Ontology Biological Process (2018 version)	1.1902	upregulated
positive regulation of axonogenesis (GO:0050772)	3.45591	9.47104	0.619359	0.0645359	['SEMA4D', 'RUFY3', 'NTN1']	Gene Ontology Biological Process (2018 version)	1.1902	downregulated
regulation of regulated secretory pathway (GO:1903305)	3.45591	9.47104	0.619359	0.0645359	['SYT12', 'SYT14', 'TC2N']	Gene Ontology Biological Process (2018 version)	1.1902	downregulated
actin filament bundle assembly (GO:0051017)	3.45591	9.47104	0.247419	0.0645359	['MYO1B', 'FSCN1', 'RHOB']	Gene Ontology Biological Process (2018 version)	1.1902	upregulated
post-translational protein modification (GO:0043687)	1.60889	4.37635	0.247419	0.0658673	['FGA', 'CSF1', 'EPAS1', 'GOLM1', 'PCSK9', 'LAMC1', 'PRSS23', 'FSTL1', 'C3', 'PTP4A2', 'MXRA8', 'SPP1', 'TIMP1', 'MFGE8']	Gene Ontology Biological Process (2018 version)	1.18133	upregulated
nervous system development (GO:0007399)	1.53178	4.16124	0.247419	0.0660989	['TGFB1', 'PLXND1', 'GDA', 'GSTP1', 'STAT3', 'PCDHGC3', 'PCSK9', 'GJB1', 'BTD', 'FLRT3', 'ALDH1A2', 'ADORA1', 'PMP22', 'DCHS1', 'EPHB2', 'SHANK3', 'GPM6B']	Gene Ontology Biological Process (2018 version)	1.17981	upregulated
regulation of tumor necrosis factor production (GO:0032680)	2.75085	7.47226	0.247419	0.0661159	['GSTP1', 'LGALS9', 'CD14', 'CD34']	Gene Ontology Biological Process (2018 version)	1.17969	upregulated
RNA 3'-end processing (GO:0031123)	2.75085	7.47226	0.619359	0.0661159	['PABPN1', 'SRSF1', 'SRSF2', 'SRSF6']	Gene Ontology Biological Process (2018 version)	1.17969	downregulated
glycosaminoglycan metabolic process (GO:0030203)	2.75085	7.47226	0.247419	0.0661159	['SDC3', 'BGN', 'HSPG2', 'DCN']	Gene Ontology Biological Process (2018 version)	1.17969	upregulated
cellular glucuronidation (GO:0052695)	5.21687	14.1609	0.247419	0.0662416	['UGT1A10', 'UGT1A1']	Gene Ontology Biological Process (2018 version)	1.17887	upregulated
response to interferon-alpha (GO:0035455)	5.21687	14.1609	0.247419	0.0662416	['IFITM1', 'AXL']	Gene Ontology Biological Process (2018 version)	1.17887	upregulated
positive regulation of nitrogen compound metabolic process (GO:0051173)	5.21687	14.1609	0.247419	0.0662416	['ACSL3', 'NFKB1']	Gene Ontology Biological Process (2018 version)	1.17887	upregulated
glycosphingolipid biosynthetic process (GO:0006688)	5.21687	14.1609	0.247419	0.0662416	['B4GALNT1', 'A4GALT']	Gene Ontology Biological Process (2018 version)	1.17887	upregulated
positive regulation of interleukin-6 secretion (GO:2000778)	5.21687	14.1609	0.247419	0.0662416	['F2R', 'LGALS9']	Gene Ontology Biological Process (2018 version)	1.17887	upregulated
positive regulation of fatty acid metabolic process (GO:0045923)	5.21687	14.1609	0.247419	0.0662416	['ELOVL5', 'MID1IP1']	Gene Ontology Biological Process (2018 version)	1.17887	upregulated
positive regulation of striated muscle cell differentiation (GO:0051155)	5.21687	14.1609	0.247419	0.0662416	['GREM1', 'TGFB1']	Gene Ontology Biological Process (2018 version)	1.17887	upregulated
cardiac atrium morphogenesis (GO:0003209)	5.21687	14.1609	0.247419	0.0662416	['NOTCH1', 'ENG']	Gene Ontology Biological Process (2018 version)	1.17887	upregulated
regulation of receptor recycling (GO:0001919)	5.21687	14.1609	0.247419	0.0662416	['ANXA2', 'PCSK9']	Gene Ontology Biological Process (2018 version)	1.17887	upregulated
positive regulation of focal adhesion assembly (GO:0051894)	5.21687	14.1609	0.247419	0.0662416	['KDR', 'TEK']	Gene Ontology Biological Process (2018 version)	1.17887	upregulated
positive regulation of calcium ion transmembrane transporter activity (GO:1901021)	5.21687	14.1609	0.247419	0.0662416	['GSTM2', 'GSTO1']	Gene Ontology Biological Process (2018 version)	1.17887	upregulated
regulation of cardiac muscle contraction by regulation of the release of sequestered calcium ion (GO:0010881)	5.21687	14.1609	0.247419	0.0662416	['GSTM2', 'GSTO1']	Gene Ontology Biological Process (2018 version)	1.17887	upregulated
positive regulation of cartilage development (GO:0061036)	5.21687	14.1609	0.247419	0.0662416	['ACVRL1', 'HOXA11']	Gene Ontology Biological Process (2018 version)	1.17887	upregulated
positive regulation of cation transmembrane transport (GO:1904064)	5.21687	14.1609	0.247419	0.0662416	['FLNA', 'CTSS']	Gene Ontology Biological Process (2018 version)	1.17887	upregulated
platelet-derived growth factor receptor signaling pathway (GO:0048008)	5.21687	14.1609	0.247419	0.0662416	['PDGFRB', 'PDGFRA']	Gene Ontology Biological Process (2018 version)	1.17887	upregulated
cardiac myofibril assembly (GO:0055003)	5.21687	14.1609	0.247419	0.0662416	['PDGFRB', 'PDGFRA']	Gene Ontology Biological Process (2018 version)	1.17887	upregulated
positive regulation of transcription of Notch receptor target (GO:0007221)	5.21687	14.1609	0.247419	0.0662416	['NOTCH1', 'PLXND1']	Gene Ontology Biological Process (2018 version)	1.17887	upregulated
platelet alpha granule membrane (GO:0031092)	5.21687	14.1609	0.198725	0.0662416	['SPARC', 'PECAM1']	Gene Ontology Cellular Component (2018 version)	1.17887	upregulated
negative regulation of axon guidance (GO:1902668)	5.21687	14.1609	0.247419	0.0662416	['SEMA3D', 'SEMA4C']	Gene Ontology Biological Process (2018 version)	1.17887	upregulated
long-term memory (GO:0007616)	5.21687	14.1609	0.247419	0.0662416	['SGK1', 'LDLR']	Gene Ontology Biological Process (2018 version)	1.17887	upregulated
regulation of establishment or maintenance of cell polarity (GO:0032878)	5.21687	14.1609	0.247419	0.0662416	['CDH5', 'TEK']	Gene Ontology Biological Process (2018 version)	1.17887	upregulated
phospholipid catabolic process (GO:0009395)	5.21687	14.1609	0.619359	0.0662416	['ENPP2', 'GPCPD1']	Gene Ontology Biological Process (2018 version)	1.17887	downregulated
N-glycan processing (GO:0006491)	5.21687	14.1609	0.619359	0.0662416	['EDEM3', 'EDEM1']	Gene Ontology Biological Process (2018 version)	1.17887	downregulated
antiporter activity (GO:0015297)	5.21687	14.1609	0.515722	0.0662416	['SLC7A9', 'SLC7A13']	Gene Ontology Molecular Function (2018 version)	1.17887	downregulated
ATP-dependent microtubule motor activity, minus-end-directed (GO:0008569)	5.21687	14.1609	0.515722	0.0662416	['DNAH17', 'DNAH5']	Gene Ontology Molecular Function (2018 version)	1.17887	downregulated
antiporter activity (GO:0015297)	5.21687	14.1609	0.351234	0.0662416	['SLC7A6', 'SLC25A20']	Gene Ontology Molecular Function (2018 version)	1.17887	upregulated
CoA hydrolase activity (GO:0016289)	5.21687	14.1609	0.351234	0.0662416	['ACOT1', 'ACOT4']	Gene Ontology Molecular Function (2018 version)	1.17887	upregulated
acyl-CoA hydrolase activity (GO:0047617)	5.21687	14.1609	0.351234	0.0662416	['ACOT1', 'ACOT4']	Gene Ontology Molecular Function (2018 version)	1.17887	upregulated
glycosphingolipid biosynthetic process (GO:0006688)	5.21687	14.1609	0.619359	0.0662416	['ST8SIA1', 'ST8SIA6']	Gene Ontology Biological Process (2018 version)	1.17887	downregulated
regulation of synaptic vesicle exocytosis (GO:2000300)	5.21687	14.1609	0.619359	0.0662416	['RIMS2', 'LRRK2']	Gene Ontology Biological Process (2018 version)	1.17887	downregulated
positive regulation of calcium ion transmembrane transporter activity (GO:1901021)	5.21687	14.1609	0.619359	0.0662416	['HTT', 'ANK2']	Gene Ontology Biological Process (2018 version)	1.17887	downregulated
regulation of cell growth (GO:0001558)	1.8433	5.00304	0.247419	0.0662602	['NET1', 'ACVRL1', 'CDKN1A', 'TGFB1', 'NPR1', 'LTBP4', 'TMEM97', 'SGK1', 'RERG']	Gene Ontology Biological Process (2018 version)	1.17875	upregulated
positive regulation of multicellular organismal process (GO:0051240)	1.83366	4.93201	0.253152	0.0679007	['IL33', 'PRKCH', 'NOTCH1', 'TGFB1', 'RGCC', 'LRP1', 'NPR1', 'CD34', 'LDLR']	Gene Ontology Biological Process (2018 version)	1.16813	upregulated
lytic vacuole membrane (GO:0098852)	1.76416	4.7238	0.202357	0.0687249	['SCARB2', 'SLC12A4', 'MCOLN3', 'ANXA2', 'AHNAK', 'LRP1', 'COL6A1', 'ANXA6', 'PCSK9', 'LITAF']	Gene Ontology Cellular Component (2018 version)	1.16289	upregulated
anion transmembrane transporter activity (GO:0008509)	2.70328	7.2141	0.36347	0.0693462	['ABCC3', 'SLC22A23', 'ABCC4', 'SLCO2B1']	Gene Ontology Molecular Function (2018 version)	1.15898	upregulated
cellular amide metabolic process (GO:0043603)	2.70328	7.2141	0.25814	0.0693462	['CPM', 'BTD', 'VNN1', 'CPXM1']	Gene Ontology Biological Process (2018 version)	1.15898	upregulated
second-messenger-mediated signaling (GO:0019932)	2.70328	7.2141	0.624372	0.0693462	['LRRK2', 'NDNF', 'KSR2', 'PPP1R9A']	Gene Ontology Biological Process (2018 version)	1.15898	downregulated
RNA polymerase II regulatory region sequence-specific DNA binding (GO:0000977)	1.51409	3.99464	0.370407	0.0714821	['SREBF1', 'NR1I3', 'STAT3', 'LMO2', 'LITAF', 'ETS1', 'MEIS2', 'NFKB1', 'SREBF2', 'ELK3', 'KLF6', 'MUC1', 'SOX18', 'RARB', 'PGR', 'ERG', 'ATF3']	Gene Ontology Molecular Function (2018 version)	1.1458	upregulated
small GTPase binding (GO:0031267)	2.65733	6.96755	0.515722	0.0726563	['GGA3', 'ASAP3', 'RAB11FIP3', 'SMAP1']	Gene Ontology Molecular Function (2018 version)	1.13873	downregulated
carboxypeptidase activity (GO:0004180)	3.26358	8.53151	0.515722	0.0732295	['FOLH1', 'CPE', 'CNDP2']	Gene Ontology Molecular Function (2018 version)	1.13531	downregulated
inositol lipid-mediated signaling (GO:0048017)	3.26358	8.53151	0.624372	0.0732295	['NTRK1', 'PI4KA', 'KCNH1']	Gene Ontology Biological Process (2018 version)	1.13531	downregulated
negative regulation of protein catabolic process (GO:0042177)	3.26358	8.53151	0.270017	0.0732295	['TIMP2', 'FLNA', 'TIMP1']	Gene Ontology Biological Process (2018 version)	1.13531	upregulated
fatty acid ligase activity (GO:0015645)	4.89056	12.7784	0.515722	0.073324	['ACSM3', 'ACSM5']	Gene Ontology Molecular Function (2018 version)	1.13475	downregulated
semaphorin receptor binding (GO:0030215)	4.89056	12.7784	0.371508	0.073324	['SEMA3D', 'SEMA4C']	Gene Ontology Molecular Function (2018 version)	1.13475	upregulated
regulation of cardiac muscle cell proliferation (GO:0060043)	4.89056	12.7784	0.270017	0.073324	['TGFBR3', 'NOTCH1']	Gene Ontology Biological Process (2018 version)	1.13475	upregulated
calcium-mediated signaling using intracellular calcium source (GO:0035584)	4.89056	12.7784	0.270017	0.073324	['VCAM1', 'KDR']	Gene Ontology Biological Process (2018 version)	1.13475	upregulated
leukotriene biosynthetic process (GO:0019370)	4.89056	12.7784	0.270017	0.073324	['MGST3', 'ALOX5AP']	Gene Ontology Biological Process (2018 version)	1.13475	upregulated
fatty acid ligase activity (GO:0015645)	4.89056	12.7784	0.371508	0.073324	['ACSL1', 'ACSL3']	Gene Ontology Molecular Function (2018 version)	1.13475	upregulated
outer dynein arm assembly (GO:0036158)	4.89056	12.7784	0.624372	0.073324	['DNAH5', 'ZMYND10']	Gene Ontology Biological Process (2018 version)	1.13475	downregulated
positive regulation of actin cytoskeleton reorganization (GO:2000251)	4.89056	12.7784	0.270017	0.073324	['HCLS1', 'TEK']	Gene Ontology Biological Process (2018 version)	1.13475	upregulated
negative regulation of calcium-mediated signaling (GO:0050849)	4.89056	12.7784	0.270017	0.073324	['GSTM2', 'GSTO1']	Gene Ontology Biological Process (2018 version)	1.13475	upregulated
negative regulation of peptidyl-serine phosphorylation (GO:0033137)	4.89056	12.7784	0.624372	0.073324	['MLXIPL', 'RASSF2']	Gene Ontology Biological Process (2018 version)	1.13475	downregulated
establishment of epithelial cell polarity (GO:0090162)	4.89056	12.7784	0.624372	0.073324	['FBF1', 'SYNE4']	Gene Ontology Biological Process (2018 version)	1.13475	downregulated
positive regulation of morphogenesis of an epithelium (GO:1905332)	4.89056	12.7784	0.624372	0.073324	['MTOR', 'VEGFA']	Gene Ontology Biological Process (2018 version)	1.13475	downregulated
regulation of keratinocyte proliferation (GO:0010837)	4.89056	12.7784	0.624372	0.073324	['TGM1', 'SRSF6']	Gene Ontology Biological Process (2018 version)	1.13475	downregulated
endocytic vesicle lumen (GO:0071682)	4.89056	12.7784	0.211973	0.073324	['SPARC', 'DLC1']	Gene Ontology Cellular Component (2018 version)	1.13475	upregulated
voltage-gated anion channel activity (GO:0008308)	4.89056	12.7784	0.515722	0.073324	['CLCN7', 'BSND']	Gene Ontology Molecular Function (2018 version)	1.13475	downregulated
NAD+ ADP-ribosyltransferase activity (GO:0003950)	4.89056	12.7784	0.515722	0.073324	['PARP3', 'PARP8']	Gene Ontology Molecular Function (2018 version)	1.13475	downregulated
regulation of smooth muscle cell migration (GO:0014910)	4.89056	12.7784	0.270017	0.073324	['PDGFRB', 'LRP1']	Gene Ontology Biological Process (2018 version)	1.13475	upregulated
skeletal system development (GO:0001501)	1.97772	5.14405	0.624372	0.0741989	['EVC', 'EXTL1', 'IGFBP4', 'FRZB', 'TRPS1', 'CHRD', 'COL19A1']	Gene Ontology Biological Process (2018 version)	1.1296	downregulated
regulation of Ras protein signal transduction (GO:0046578)	2.30719	5.97416	0.624372	0.0750674	['NTRK1', 'ASAP3', 'EPS8L3', 'SMAP1', 'RALGPS1']	Gene Ontology Biological Process (2018 version)	1.12455	downregulated
positive regulation of protein serine/threonine kinase activity (GO:0071902)	2.10252	5.42275	0.624372	0.0758368	['CARD10', 'PDGFD', 'LRRK2', 'CCNL2', 'MALT1', 'VEGFA']	Gene Ontology Biological Process (2018 version)	1.12012	downregulated
carboxylic acid transmembrane transporter activity (GO:0046943)	2.6129	6.73195	0.381062	0.0760454	['SLC7A6', 'SLC16A1', 'SLC16A10', 'SLC38A3']	Gene Ontology Molecular Function (2018 version)	1.11893	upregulated
positive regulation of endocytosis (GO:0045807)	2.6129	6.73195	0.624372	0.0760454	['DAB2', 'CALR', 'FCGR2B', 'DLL1']	Gene Ontology Biological Process (2018 version)	1.11893	downregulated
peroxisomal membrane (GO:0005778)	3.17521	8.10983	0.721455	0.0777617	['PECR', 'AGPS', 'PEX2']	Gene Ontology Cellular Component (2018 version)	1.10923	downregulated
determination of heart left/right asymmetry (GO:0061371)	3.17521	8.10983	0.284641	0.0777617	['NOTCH1', 'SOX18', 'ENG']	Gene Ontology Biological Process (2018 version)	1.10923	upregulated
positive regulation of epithelial to mesenchymal transition (GO:0010718)	3.17521	8.10983	0.624372	0.0777617	['DAB2', 'GCNT2', 'MTOR']	Gene Ontology Biological Process (2018 version)	1.10923	downregulated
negative regulation of cytokine secretion (GO:0050710)	3.17521	8.10983	0.284641	0.0777617	['SRGN', 'RGCC', 'CD34']	Gene Ontology Biological Process (2018 version)	1.10923	upregulated
embryonic heart tube morphogenesis (GO:0003143)	3.17521	8.10983	0.284641	0.0777617	['NOTCH1', 'SOX18', 'ENG']	Gene Ontology Biological Process (2018 version)	1.10923	upregulated
negative regulation of kinase activity (GO:0033673)	2.28024	5.82029	0.284641	0.077888	['PREX1', 'FLRT3', 'GSTP1', 'BGN', 'DCN']	Gene Ontology Biological Process (2018 version)	1.10853	upregulated
lipid transport (GO:0006869)	2.28024	5.82029	0.284641	0.077888	['ABCC3', 'SLCO2B1', 'ABCA9', 'PLTP', 'LDLR']	Gene Ontology Biological Process (2018 version)	1.10853	upregulated
recycling endosome (GO:0055037)	2.0838	5.30861	0.222237	0.0782723	['EHD2', 'EHD4', 'TUBA1A', 'NSG1', 'NDRG1', 'RAB8B']	Gene Ontology Cellular Component (2018 version)	1.10639	upregulated
negative regulation of protein phosphorylation (GO:0001933)	1.84888	4.69234	0.624372	0.079029	['ERRFI1', 'MLXIPL', 'RASSF2', 'SEMA4D', 'PRKDC', 'DGKQ', 'LRRK2', 'LRRC3']	Gene Ontology Biological Process (2018 version)	1.10221	downregulated
fatty acid catabolic process (GO:0009062)	2.56994	6.50667	0.624372	0.0795127	['PECR', 'NUDT19', 'PEX2', 'HAO2']	Gene Ontology Biological Process (2018 version)	1.09956	downregulated
regulation of cell division (GO:0051302)	2.56994	6.50667	0.624372	0.0795127	['CSPP1', 'SUSD2', 'DLL1', 'RAB11FIP3']	Gene Ontology Biological Process (2018 version)	1.09956	downregulated
glycolipid metabolic process (GO:0006664)	2.56994	6.50667	0.624372	0.0795127	['NEU2', 'GALC', 'SMPD2', 'ST8SIA6']	Gene Ontology Biological Process (2018 version)	1.09956	downregulated
cadherin binding involved in cell-cell adhesion (GO:0098641)	4.60265	11.5886	0.391171	0.0806362	['ANXA2', 'CDC42EP1']	Gene Ontology Molecular Function (2018 version)	1.09347	upregulated
neuropilin binding (GO:0038191)	4.60265	11.5886	0.391171	0.0806362	['SEMA3D', 'SEMA4C']	Gene Ontology Molecular Function (2018 version)	1.09347	upregulated
RNA polymerase II transcription factor activity, sequence-specific transcription regulatory region DNA binding (GO:0001133)	4.60265	11.5886	0.391171	0.0806362	['NR1I3', 'RARB']	Gene Ontology Molecular Function (2018 version)	1.09347	upregulated
NADP metabolic process (GO:0006739)	4.60265	11.5886	0.288948	0.0806362	['PGD', 'DDR2']	Gene Ontology Biological Process (2018 version)	1.09347	upregulated
regulation of sprouting angiogenesis (GO:1903670)	4.60265	11.5886	0.624372	0.0806362	['DLL1', 'VEGFA']	Gene Ontology Biological Process (2018 version)	1.09347	downregulated
protein ADP-ribosylation (GO:0006471)	4.60265	11.5886	0.624372	0.0806362	['PARP3', 'PARP8']	Gene Ontology Biological Process (2018 version)	1.09347	downregulated
regulation of platelet activation (GO:0010543)	4.60265	11.5886	0.288948	0.0806362	['PDGFRA', 'THBD']	Gene Ontology Biological Process (2018 version)	1.09347	upregulated
positive regulation of pri-miRNA transcription from RNA polymerase II promoter (GO:1902895)	4.60265	11.5886	0.288948	0.0806362	['TGFB1', 'STAT3']	Gene Ontology Biological Process (2018 version)	1.09347	upregulated
positive regulation of adherens junction organization (GO:1903393)	4.60265	11.5886	0.288948	0.0806362	['KDR', 'TEK']	Gene Ontology Biological Process (2018 version)	1.09347	upregulated
osteoclast differentiation (GO:0030316)	4.60265	11.5886	0.288948	0.0806362	['ANXA2', 'CSF1']	Gene Ontology Biological Process (2018 version)	1.09347	upregulated
regulation of gluconeogenesis (GO:0006111)	4.60265	11.5886	0.624372	0.0806362	['C1QTNF3', 'DGKQ']	Gene Ontology Biological Process (2018 version)	1.09347	downregulated
regulation of mitochondrial fission (GO:0090140)	4.60265	11.5886	0.288948	0.0806362	['KDR', 'DCN']	Gene Ontology Biological Process (2018 version)	1.09347	upregulated
muscle tissue morphogenesis (GO:0060415)	4.60265	11.5886	0.288948	0.0806362	['TGFBR3', 'NOTCH1']	Gene Ontology Biological Process (2018 version)	1.09347	upregulated
regulation of heterotypic cell-cell adhesion (GO:0034114)	4.60265	11.5886	0.288948	0.0806362	['FGA', 'MYADM']	Gene Ontology Biological Process (2018 version)	1.09347	upregulated
positive regulation of STAT cascade (GO:1904894)	4.60265	11.5886	0.288948	0.0806362	['NOTCH1', 'CYP1B1']	Gene Ontology Biological Process (2018 version)	1.09347	upregulated
positive regulation of blood coagulation (GO:0030194)	4.60265	11.5886	0.288948	0.0806362	['THBD', 'F2R']	Gene Ontology Biological Process (2018 version)	1.09347	upregulated
leukotriene metabolic process (GO:0006691)	4.60265	11.5886	0.288948	0.0806362	['MGST3', 'ALOX5AP']	Gene Ontology Biological Process (2018 version)	1.09347	upregulated
negative regulation of cell junction assembly (GO:1901889)	4.60265	11.5886	0.288948	0.0806362	['ACVRL1', 'DLC1']	Gene Ontology Biological Process (2018 version)	1.09347	upregulated
negative regulation of protein localization to plasma membrane (GO:1903077)	4.60265	11.5886	0.624372	0.0806362	['DAB2', 'MRAP2']	Gene Ontology Biological Process (2018 version)	1.09347	downregulated
nucleotide-sugar biosynthetic process (GO:0009226)	4.60265	11.5886	0.624372	0.0806362	['AMDHD2', 'UAP1']	Gene Ontology Biological Process (2018 version)	1.09347	downregulated
sulfur compound transport (GO:0072348)	4.60265	11.5886	0.624372	0.0806362	['SLC26A4', 'SLC26A6']	Gene Ontology Biological Process (2018 version)	1.09347	downregulated
positive regulation of blood coagulation (GO:0030194)	4.60265	11.5886	0.624372	0.0806362	['APOH', 'SERPINF2']	Gene Ontology Biological Process (2018 version)	1.09347	downregulated
actin filament organization (GO:0007015)	2.06542	5.19737	0.288948	0.0807514	['MYO1B', 'TPM4', 'RHOJ', 'FLNA', 'EMP2', 'RHOB']	Gene Ontology Biological Process (2018 version)	1.09285	upregulated
negative regulation of growth (GO:0045926)	2.06542	5.19737	0.288948	0.0807514	['ACVRL1', 'CDKN1A', 'NOTCH1', 'TGFB1', 'NPR1', 'RERG']	Gene Ontology Biological Process (2018 version)	1.09285	upregulated
nuclear export (GO:0051168)	2.25392	5.67134	0.624372	0.0807649	['SRSF1', 'SRSF2', 'CALR', 'SRSF6', 'MALT1']	Gene Ontology Biological Process (2018 version)	1.09278	downregulated
positive regulation of cell motility (GO:2000147)	1.83797	4.61885	0.624372	0.0810234	['VIL1', 'DAB2', 'SEMA4D', 'RUFY3', 'PDGFD', 'GCNT2', 'NTN1', 'VEGFA']	Gene Ontology Biological Process (2018 version)	1.09139	downregulated
plasma membrane bounded cell projection assembly (GO:0120031)	1.70236	4.26226	0.624372	0.0817788	['UNC119B', 'IFT88', 'TMEM237', 'DNAH5', 'FBF1', 'FUZ', 'CEP290', 'NTN1', 'MTSS1', 'TTBK2']	Gene Ontology Biological Process (2018 version)	1.08736	downregulated
positive regulation of receptor-mediated endocytosis (GO:0048260)	3.0915	7.71639	0.293148	0.0824136	['GREM1', 'ANXA2', 'PCSK9']	Gene Ontology Biological Process (2018 version)	1.084	upregulated
calcium-dependent cell-cell adhesion via plasma membrane cell adhesion molecules (GO:0016339)	3.0915	7.71639	0.293148	0.0824136	['CDH5', 'PCDHGC3', 'DCHS1']	Gene Ontology Biological Process (2018 version)	1.084	upregulated
negative regulation of STAT cascade (GO:1904893)	3.0915	7.71639	0.293148	0.0824136	['FLRT3', 'BGN', 'DCN']	Gene Ontology Biological Process (2018 version)	1.084	upregulated
mesenchymal cell differentiation (GO:0048762)	3.0915	7.71639	0.293148	0.0824136	['TGFBR3', 'NOTCH1', 'TGFB1']	Gene Ontology Biological Process (2018 version)	1.084	upregulated
negative regulation of epithelial cell proliferation (GO:0050680)	2.52836	6.29112	0.295001	0.0830573	['TGFBR3', 'SPARC', 'TGFB1', 'RGCC']	Gene Ontology Biological Process (2018 version)	1.08062	upregulated
positive regulation of cellular protein localization (GO:1903829)	2.52836	6.29112	0.624372	0.0830573	['CARD10', 'RUFY3', 'CROCC', 'CEP290']	Gene Ontology Biological Process (2018 version)	1.08062	downregulated
negative regulation of epithelial cell proliferation (GO:0050680)	2.52836	6.29112	0.624372	0.0830573	['CDK6', 'APOH', 'PEX2', 'MTSS1']	Gene Ontology Biological Process (2018 version)	1.08062	downregulated
mitochondrion (GO:0005739)	1.31699	3.2708	0.232775	0.0834477	['KANK2', 'OAT', 'ACAA2', 'GSTP1', 'ECI1', 'MGST1', 'ABHD6', 'ELK3', 'HK1', 'ACADL', 'CPT2', 'KYNU', 'UCP2', 'STOM', 'CYP1B1', 'HMGCS2', 'SLC25A20', 'SLC25A24', 'DECR1', 'STARD4', 'HSDL2', 'ACSL1', 'TXNRD1', 'ECH1', 'NFKB1', 'SREBF2', 'TNFRSF1A', 'DHODH', 'GATM', 'TST', 'CAT', 'CRAT', 'PLIN5']	Gene Ontology Cellular Component (2018 version)	1.07859	upregulated
organonitrogen compound biosynthetic process (GO:1901566)	1.81653	4.47578	0.624372	0.0851011	['ACHE', 'COL4A3BP', 'FOLH1', 'PRKD3', 'GPT2', 'ASPG', 'KDSR', 'DEGS2']	Gene Ontology Biological Process (2018 version)	1.07006	downregulated
protein kinase inhibitor activity (GO:0004860)	2.4881	6.08476	0.414116	0.0866784	['CDKN1A', 'FLRT3', 'BGN', 'DCN']	Gene Ontology Molecular Function (2018 version)	1.06209	upregulated
platelet alpha granule lumen (GO:0031093)	2.4881	6.08476	0.727972	0.0866784	['SERPINF2', 'PCYOX1L', 'F5', 'VEGFA']	Gene Ontology Cellular Component (2018 version)	1.06209	downregulated
regulation of protein localization to plasma membrane (GO:1903076)	2.4881	6.08476	0.305892	0.0866784	['PRKCH', 'TGFB1', 'LRP1', 'EPHB2']	Gene Ontology Biological Process (2018 version)	1.06209	upregulated
negative regulation of protein secretion (GO:0050709)	3.01207	7.34872	0.305892	0.0871822	['SRGN', 'RGCC', 'F2R']	Gene Ontology Biological Process (2018 version)	1.05957	upregulated
regulation of ion transmembrane transporter activity (GO:0032412)	3.01207	7.34872	0.305892	0.0871822	['KCNIP2', 'FXYD5', 'UTRN']	Gene Ontology Biological Process (2018 version)	1.05957	upregulated
cellular response to retinoic acid (GO:0071300)	3.01207	7.34872	0.305892	0.0871822	['PTK7', 'WNT7B', 'RARB']	Gene Ontology Biological Process (2018 version)	1.05957	upregulated
microvillus (GO:0005902)	3.01207	7.34872	0.727972	0.0871822	['VIL1', 'LRRK2', 'RAPGEF3']	Gene Ontology Cellular Component (2018 version)	1.05957	downregulated
ceramide metabolic process (GO:0006672)	3.01207	7.34872	0.624372	0.0871822	['SMPD2', 'DEGS2', 'NSMAF']	Gene Ontology Biological Process (2018 version)	1.05957	downregulated
glycolipid biosynthetic process (GO:0009247)	3.01207	7.34872	0.624372	0.0871822	['PIGN', 'ST8SIA1', 'ST8SIA6']	Gene Ontology Biological Process (2018 version)	1.05957	downregulated
transferase activity, transferring pentosyl groups (GO:0016763)	3.01207	7.34872	0.515722	0.0871822	['PARP3', 'UPP2', 'PARP8']	Gene Ontology Molecular Function (2018 version)	1.05957	downregulated
hydrolase activity, acting on acid anhydrides, catalyzing transmembrane movement of substances (GO:0016820)	3.01207	7.34872	0.515722	0.0871822	['SEC14L3', 'ABCC6', 'CFTR']	Gene Ontology Molecular Function (2018 version)	1.05957	downregulated
hydrolase activity, acting on acid anhydrides, catalyzing transmembrane movement of substances (GO:0016820)	3.01207	7.34872	0.414116	0.0871822	['ABCC3', 'ABCC4', 'ABCA9']	Gene Ontology Molecular Function (2018 version)	1.05957	upregulated
low-density lipoprotein particle receptor binding (GO:0050750)	4.34672	10.5563	0.414453	0.0881622	['PCSK9', 'HSPG2']	Gene Ontology Molecular Function (2018 version)	1.05472	upregulated
cell projection assembly (GO:0030031)	4.34672	10.5563	0.305892	0.0881622	['RHOJ', 'PARVB']	Gene Ontology Biological Process (2018 version)	1.05472	upregulated
chondroitin sulfate biosynthetic process (GO:0030206)	4.34672	10.5563	0.624372	0.0881622	['CSGALNACT1', 'CHST11']	Gene Ontology Biological Process (2018 version)	1.05472	downregulated
aromatic amino acid family catabolic process (GO:0009074)	4.34672	10.5563	0.624372	0.0881622	['AADAT', 'KMO']	Gene Ontology Biological Process (2018 version)	1.05472	downregulated
glial cell development (GO:0021782)	4.34672	10.5563	0.624372	0.0881622	['CDK6', 'DLL1']	Gene Ontology Biological Process (2018 version)	1.05472	downregulated
regulation of lipoprotein lipase activity (GO:0051004)	4.34672	10.5563	0.624372	0.0881622	['APOH', 'LPL']	Gene Ontology Biological Process (2018 version)	1.05472	downregulated
regulation of epidermal cell differentiation (GO:0045604)	4.34672	10.5563	0.624372	0.0881622	['ERRFI1', 'DLL1']	Gene Ontology Biological Process (2018 version)	1.05472	downregulated
negative regulation of macromolecule biosynthetic process (GO:0010558)	4.34672	10.5563	0.305892	0.0881622	['TGFB1', 'GSTP1']	Gene Ontology Biological Process (2018 version)	1.05472	upregulated
negative regulation of actin filament bundle assembly (GO:0032232)	4.34672	10.5563	0.305892	0.0881622	['DLC1', 'SHANK3']	Gene Ontology Biological Process (2018 version)	1.05472	upregulated
regulation of vacuole organization (GO:0044088)	4.34672	10.5563	0.305892	0.0881622	['SCARB2', 'ANXA2']	Gene Ontology Biological Process (2018 version)	1.05472	upregulated
glucose transmembrane transporter activity (GO:0005355)	4.34672	10.5563	0.515722	0.0881622	['SLC5A9', 'SLC5A2']	Gene Ontology Molecular Function (2018 version)	1.05472	downregulated
wound healing, spreading of cells (GO:0044319)	4.34672	10.5563	0.305892	0.0881622	['ACVRL1', 'FLNA']	Gene Ontology Biological Process (2018 version)	1.05472	upregulated
negative regulation of interferon-gamma production (GO:0032689)	4.34672	10.5563	0.305892	0.0881622	['AXL', 'LGALS9']	Gene Ontology Biological Process (2018 version)	1.05472	upregulated
regulation of fibroblast growth factor receptor signaling pathway (GO:0040036)	4.34672	10.5563	0.305892	0.0881622	['FGFBP1', 'SPRY1']	Gene Ontology Biological Process (2018 version)	1.05472	upregulated
aromatic amino acid family catabolic process (GO:0009074)	4.34672	10.5563	0.305892	0.0881622	['KYNU', 'ASRGL1']	Gene Ontology Biological Process (2018 version)	1.05472	upregulated
positive regulation of gene silencing by miRNA (GO:2000637)	4.34672	10.5563	0.305892	0.0881622	['TGFB1', 'STAT3']	Gene Ontology Biological Process (2018 version)	1.05472	upregulated
regulation of anoikis (GO:2000209)	4.34672	10.5563	0.305892	0.0881622	['NOTCH1', 'TLE1']	Gene Ontology Biological Process (2018 version)	1.05472	upregulated
regulation of cholesterol transport (GO:0032374)	4.34672	10.5563	0.305892	0.0881622	['LRP1', 'NFKB1']	Gene Ontology Biological Process (2018 version)	1.05472	upregulated
embryonic digestive tract development (GO:0048566)	4.34672	10.5563	0.305892	0.0881622	['PDGFRA', 'RARB']	Gene Ontology Biological Process (2018 version)	1.05472	upregulated
regulation of actin filament polymerization (GO:0030833)	2.44909	5.8871	0.312666	0.0903748	['KANK2', 'MYADM', 'HCLS1', 'CDC42EP1']	Gene Ontology Biological Process (2018 version)	1.04395	upregulated
monocarboxylic acid biosynthetic process (GO:0072330)	2.44909	5.8871	0.624372	0.0903748	['AMACR', 'ACSM3', 'LPL', 'ACSM5']	Gene Ontology Biological Process (2018 version)	1.04395	downregulated
termination of RNA polymerase II transcription (GO:0006369)	2.44909	5.8871	0.624372	0.0903748	['PABPN1', 'SRSF1', 'SRSF2', 'SRSF6']	Gene Ontology Biological Process (2018 version)	1.04395	downregulated
regulation of epithelial to mesenchymal transition (GO:0010717)	2.44909	5.8871	0.312666	0.0903748	['GREM1', 'NOTCH1', 'TGFB1', 'RGCC']	Gene Ontology Biological Process (2018 version)	1.04395	upregulated
substantia nigra development (GO:0021762)	2.93662	7.00461	0.624372	0.0920647	['SYPL2', 'NDRG2', 'TTBK1']	Gene Ontology Biological Process (2018 version)	1.03591	downregulated
potassium channel regulator activity (GO:0015459)	2.93662	7.00461	0.424509	0.0920647	['KCNIP2', 'FLNA', 'SGK1']	Gene Ontology Molecular Function (2018 version)	1.03591	upregulated
anion:cation symporter activity (GO:0015296)	2.93662	7.00461	0.515722	0.0920647	['SLC34A3', 'SLC4A9', 'SLC17A4']	Gene Ontology Molecular Function (2018 version)	1.03591	downregulated
regulation of interferon-gamma production (GO:0032649)	2.93662	7.00461	0.317597	0.0920647	['AXL', 'CD14', 'LGALS9']	Gene Ontology Biological Process (2018 version)	1.03591	upregulated
negative regulation of protein metabolic process (GO:0051248)	2.93662	7.00461	0.317597	0.0920647	['FLNA', 'LDLR', 'NFKB1']	Gene Ontology Biological Process (2018 version)	1.03591	upregulated
azurophil granule (GO:0042582)	1.86931	4.45589	0.252778	0.0922082	['C3', 'VNN1', 'ANXA2', 'RAB3D', 'CREG1', 'MGST1', 'STOM']	Gene Ontology Cellular Component (2018 version)	1.03523	upregulated
regulation of cell death (GO:0010941)	2.1544	5.12101	0.319773	0.0928286	['ACER2', 'LRP1', 'DLC1', 'CTGF', 'SLC25A24']	Gene Ontology Biological Process (2018 version)	1.03232	upregulated
ciliary basal body-plasma membrane docking (GO:0097711)	2.1544	5.12101	0.624372	0.0928286	['CENPJ', 'FBF1', 'CEP290', 'SFI1', 'TTBK2']	Gene Ontology Biological Process (2018 version)	1.03232	downregulated
negative regulation of multicellular organismal process (GO:0051241)	1.97812	4.68149	0.322643	0.0937962	['GREM1', 'NOTCH1', 'ARHGDIB', 'F2R', 'SOSTDC1', 'TIMP1']	Gene Ontology Biological Process (2018 version)	1.02781	upregulated
regulation of osteoblast differentiation (GO:0045667)	2.41129	5.69767	0.624372	0.0941456	['CDK6', 'SEMA4D', 'CHRD', 'ACVR2B']	Gene Ontology Biological Process (2018 version)	1.0262	downregulated
phospholipase activity (GO:0004620)	2.41129	5.69767	0.424509	0.0941456	['PLA2G16', 'ABHD6', 'MGLL', 'PLA1A']	Gene Ontology Molecular Function (2018 version)	1.0262	upregulated
phospholipase activity (GO:0004620)	2.41129	5.69767	0.515722	0.0941456	['SMPD2', 'ENPP2', 'LPL', 'NOTUM']	Gene Ontology Molecular Function (2018 version)	1.0262	downregulated
positive regulation of plasma membrane bounded cell projection assembly (GO:0120034)	2.41129	5.69767	0.624372	0.0941456	['CROCC', 'HTT', 'FUZ', 'EPS8L3']	Gene Ontology Biological Process (2018 version)	1.0262	downregulated
Golgi subcompartment (GO:0098791)	1.45038	3.42046	0.734469	0.0945784	['CSGALNACT1', 'GALNT7', 'ENTPD4', 'ST8SIA1', 'STX16', 'EDEM1', 'FTCD', 'GGA3', 'CCDC91', 'CHST11', 'PDGFD', 'SLC9A8', 'GORASP1', 'GSAP', 'ST8SIA6', 'SH3GL2', 'B4GALT5']	Gene Ontology Cellular Component (2018 version)	1.02421	downregulated
protein kinase activity (GO:0004672)	1.4338	3.38081	0.424509	0.0946153	['ACVRL1', 'PDGFRB', 'PDGFRA', 'CDKN1A', 'PRKCH', 'FLT1', 'DAPK1', 'TIE1', 'FLT4', 'ICK', 'STK10', 'AXL', 'PEAK1', 'KDR', 'TEK', 'EPHB2', 'SGK1', 'DDR2']	Gene Ontology Molecular Function (2018 version)	1.02404	upregulated
protein oligomerization (GO:0051259)	1.7001	3.9919	0.325176	0.0955567	['EHD4', 'OAT', 'AHNAK', 'CAT', 'ANXA6', 'HMOX1', 'STOM', 'HACL1', 'TEK']	Gene Ontology Biological Process (2018 version)	1.01974	upregulated
glutamate metabolic process (GO:0006536)	4.11773	9.65438	0.624372	0.0958868	['AADAT', 'GGT1']	Gene Ontology Biological Process (2018 version)	1.01824	downregulated
positive regulation of cellular component movement (GO:0051272)	4.11773	9.65438	0.624372	0.0958868	['NTN1', 'VEGFA']	Gene Ontology Biological Process (2018 version)	1.01824	downregulated
sialyltransferase activity (GO:0008373)	4.11773	9.65438	0.424509	0.0958868	['ST6GAL1', 'ST3GAL4']	Gene Ontology Molecular Function (2018 version)	1.01824	upregulated
protein binding involved in cell-cell adhesion (GO:0098632)	4.11773	9.65438	0.424509	0.0958868	['ANXA2', 'CDC42EP1']	Gene Ontology Molecular Function (2018 version)	1.01824	upregulated
negative regulation of cell cycle arrest (GO:0071157)	4.11773	9.65438	0.624372	0.0958868	['MLXIPL', 'CALR']	Gene Ontology Biological Process (2018 version)	1.01824	downregulated
negative regulation of macroautophagy (GO:0016242)	4.11773	9.65438	0.624372	0.0958868	['LRRK2', 'MTOR']	Gene Ontology Biological Process (2018 version)	1.01824	downregulated
ERK1 and ERK2 cascade (GO:0070371)	4.11773	9.65438	0.325176	0.0958868	['KDR', 'LGALS9']	Gene Ontology Biological Process (2018 version)	1.01824	upregulated
positive regulation of receptor internalization (GO:0002092)	4.11773	9.65438	0.325176	0.0958868	['GREM1', 'PCSK9']	Gene Ontology Biological Process (2018 version)	1.01824	upregulated
cellular response to alkaloid (GO:0071312)	4.11773	9.65438	0.325176	0.0958868	['GSTM2', 'NFKB1']	Gene Ontology Biological Process (2018 version)	1.01824	upregulated
limb morphogenesis (GO:0035108)	4.11773	9.65438	0.325176	0.0958868	['CYP26B1', 'HOXA11']	Gene Ontology Biological Process (2018 version)	1.01824	upregulated
ventricular septum morphogenesis (GO:0060412)	4.11773	9.65438	0.325176	0.0958868	['TGFBR3', 'NOTCH1']	Gene Ontology Biological Process (2018 version)	1.01824	upregulated
response to nicotine (GO:0035094)	4.11773	9.65438	0.325176	0.0958868	['HMOX1', 'NFKB1']	Gene Ontology Biological Process (2018 version)	1.01824	upregulated
ventricular cardiac muscle tissue development (GO:0003229)	4.11773	9.65438	0.325176	0.0958868	['TGFBR3', 'TGFB1']	Gene Ontology Biological Process (2018 version)	1.01824	upregulated
regulation of cardiac muscle contraction by calcium ion signaling (GO:0010882)	4.11773	9.65438	0.325176	0.0958868	['GSTM2', 'GSTO1']	Gene Ontology Biological Process (2018 version)	1.01824	upregulated
mRNA transcription (GO:0009299)	4.11773	9.65438	0.325176	0.0958868	['SOX18', 'LMO2']	Gene Ontology Biological Process (2018 version)	1.01824	upregulated
positive regulation of T cell mediated immunity (GO:0002711)	4.11773	9.65438	0.624372	0.0958868	['FZD5', 'MALT1']	Gene Ontology Biological Process (2018 version)	1.01824	downregulated
positive regulation of lamellipodium organization (GO:1902745)	4.11773	9.65438	0.624372	0.0958868	['VIL1', 'ENPP2']	Gene Ontology Biological Process (2018 version)	1.01824	downregulated
negative regulation of protein tyrosine kinase activity (GO:0061099)	4.11773	9.65438	0.624372	0.0958868	['ERRFI1', 'SRCIN1']	Gene Ontology Biological Process (2018 version)	1.01824	downregulated
cyclic nucleotide binding (GO:0030551)	4.11773	9.65438	0.424509	0.0958868	['PDE2A', 'TMEM173']	Gene Ontology Molecular Function (2018 version)	1.01824	upregulated
positive regulation of lipid metabolic process (GO:0045834)	4.11773	9.65438	0.624372	0.0958868	['MLXIPL', 'MTOR']	Gene Ontology Biological Process (2018 version)	1.01824	downregulated
steroid dehydrogenase activity, acting on the CH-OH group of donors, NAD or NADP as acceptor (GO:0033764)	4.11773	9.65438	0.515722	0.0958868	['SRD5A2', 'HSD3B2']	Gene Ontology Molecular Function (2018 version)	1.01824	downregulated
sialyltransferase activity (GO:0008373)	4.11773	9.65438	0.515722	0.0958868	['ST8SIA1', 'ST8SIA6']	Gene Ontology Molecular Function (2018 version)	1.01824	downregulated
AU-rich element binding (GO:0017091)	4.11773	9.65438	0.515722	0.0958868	['CPEB1', 'ELAVL1']	Gene Ontology Molecular Function (2018 version)	1.01824	downregulated
platelet dense granule (GO:0042827)	4.11773	9.65438	0.258407	0.0958868	['ABCC4', 'ECM1']	Gene Ontology Cellular Component (2018 version)	1.01824	upregulated
cellular response to organonitrogen compound (GO:0071417)	2.13087	4.99392	0.624372	0.0959814	['CPEB1', 'CFTR', 'SLC26A6', 'RAPGEF3', 'MTOR']	Gene Ontology Biological Process (2018 version)	1.01781	downregulated
carboxylic acid biosynthetic process (GO:0046394)	2.86485	6.68211	0.624372	0.0970577	['FOLH1', 'GPT2', 'ASPG']	Gene Ontology Biological Process (2018 version)	1.01297	downregulated
inorganic anion transport (GO:0015698)	2.86485	6.68211	0.624372	0.0970577	['SLC34A3', 'SLC26A4', 'SLC26A6']	Gene Ontology Biological Process (2018 version)	1.01297	downregulated
positive regulation of actin filament bundle assembly (GO:0032233)	2.86485	6.68211	0.624372	0.0970577	['VIL1', 'SERPINF2', 'RAPGEF3']	Gene Ontology Biological Process (2018 version)	1.01297	downregulated
regulation of smooth muscle cell proliferation (GO:0048660)	2.86485	6.68211	0.328682	0.0970577	['PDGFRB', 'PTGIR', 'HMOX1']	Gene Ontology Biological Process (2018 version)	1.01297	upregulated
transforming growth factor beta receptor binding (GO:0005160)	2.86485	6.68211	0.425556	0.0970577	['TGFBR3', 'TGFB1', 'ENG']	Gene Ontology Molecular Function (2018 version)	1.01297	upregulated
organic anion transmembrane transporter activity (GO:0008514)	2.37463	5.51602	0.425556	0.0979898	['ABCC3', 'SLC22A23', 'SLCO2B1', 'SLC25A24']	Gene Ontology Molecular Function (2018 version)	1.00882	upregulated
actin-based cell projection (GO:0098858)	2.37463	5.51602	0.734469	0.0979898	['VIL1', 'LRRK2', 'RUFY3', 'RAPGEF3']	Gene Ontology Cellular Component (2018 version)	1.00882	downregulated
positive regulation of cell growth (GO:0030307)	2.10785	4.8707	0.624372	0.099188	['RIMS2', 'SEMA4D', 'RUFY3', 'DNPH1', 'NTN1']	Gene Ontology Biological Process (2018 version)	1.00354	downregulated
response to molecule of bacterial origin (GO:0002237)	2.10785	4.8707	0.335374	0.099188	['F2R', 'LGALS9', 'CD14', 'TNFRSF1B', 'TNFRSF1A']	Gene Ontology Biological Process (2018 version)	1.00354	upregulated
positive regulation of protein kinase B signaling (GO:0051897)	1.94523	4.49246	0.335374	0.0993132	['PDGFRB', 'PDGFRA', 'TGFB1', 'HCLS1', 'TEK', 'ENG']	Gene Ontology Biological Process (2018 version)	1.00299	upregulated
actin filament binding (GO:0051015)	1.94523	4.49246	0.426403	0.0993132	['MYO1B', 'TPM4', 'WIPF1', 'ARPC1B', 'FSCN1', 'FLNA']	Gene Ontology Molecular Function (2018 version)	1.00299	upregulated
negative regulation of response to stimulus (GO:0048585)	1.94523	4.49246	0.624372	0.0993132	['NTRK1', 'CDK6', 'NLRP6', 'ZKSCAN3', 'FGFR4', 'FCGR2B']	Gene Ontology Biological Process (2018 version)	1.00299	downregulated
organelle membrane fusion (GO:0090174)	2.33907	5.34174	0.624372	0.101906	['SYT12', 'STX16', 'SYT14', 'TC2N']	Gene Ontology Biological Process (2018 version)	0.9918	downregulated
axon guidance (GO:0007411)	1.81942	4.15239	0.343532	0.102053	['EFNB1', 'ALCAM', 'CXCL12', 'DAB1', 'PLXND1', 'EPHB2', 'SHANK3']	Gene Ontology Biological Process (2018 version)	0.991174	upregulated
P-P-bond-hydrolysis-driven transmembrane transporter activity (GO:0015405)	2.79649	6.37945	0.515722	0.102158	['SEC14L3', 'ABCC6', 'CFTR']	Gene Ontology Molecular Function (2018 version)	0.990726	downregulated
negative regulation of ossification (GO:0030279)	2.79649	6.37945	0.624372	0.102158	['CDK6', 'SEMA4D', 'CHRD']	Gene Ontology Biological Process (2018 version)	0.990726	downregulated
ATPase activity, coupled to transmembrane movement of substances (GO:0042626)	2.79649	6.37945	0.515722	0.102158	['SEC14L3', 'ABCC6', 'CFTR']	Gene Ontology Molecular Function (2018 version)	0.990726	downregulated
hexose metabolic process (GO:0019318)	2.79649	6.37945	0.343532	0.102158	['CHST15', 'PGM5', 'ALDOC']	Gene Ontology Biological Process (2018 version)	0.990726	upregulated
hydro-lyase activity (GO:0016836)	2.79649	6.37945	0.426403	0.102158	['ECI1', 'EHHADH', 'HACD4']	Gene Ontology Molecular Function (2018 version)	0.990726	upregulated
ATPase activity, coupled to transmembrane movement of substances (GO:0042626)	2.79649	6.37945	0.426403	0.102158	['ABCC3', 'ABCC4', 'ABCA9']	Gene Ontology Molecular Function (2018 version)	0.990726	upregulated
P-P-bond-hydrolysis-driven transmembrane transporter activity (GO:0015405)	2.79649	6.37945	0.426403	0.102158	['ABCC3', 'ABCC4', 'ABCA9']	Gene Ontology Molecular Function (2018 version)	0.990726	upregulated
protein polymerization (GO:0051258)	2.79649	6.37945	0.343532	0.102158	['PREX1', 'FGA', 'MID1IP1']	Gene Ontology Biological Process (2018 version)	0.990726	upregulated
positive regulation of transcription, DNA-templated (GO:0045893)	1.27749	2.90595	0.344217	0.102824	['ACVRL1', 'NOTCH1', 'EPAS1', 'NR1I3', 'FHL2', 'LITAF', 'ETS1', 'ELK3', 'HOXA11', 'SOX18', 'SPP1', 'IL33', 'SREBF1', 'AFAP1L2', 'TGFB1', 'PRMT2', 'STAT3', 'F2R', 'LMO2', 'TMEM173', 'MEIS2', 'NFKB1', 'SREBF2', 'DCN', 'TNFRSF1A', 'NFKBIA', 'GREM1', 'KLF6', 'RGCC', 'RARB', 'HCLS1', 'PGR', 'ERG', 'ATF3', 'ENG']	Gene Ontology Biological Process (2018 version)	0.987904	upregulated
fibroblast growth factor binding (GO:0017134)	3.91165	8.86118	0.515722	0.103796	['KL', 'FGFR4']	Gene Ontology Molecular Function (2018 version)	0.983821	downregulated
solute:sodium symporter activity (GO:0015370)	3.91165	8.86118	0.515722	0.103796	['SLC5A9', 'SLC5A2']	Gene Ontology Molecular Function (2018 version)	0.983821	downregulated
positive regulation of interleukin-10 production (GO:0032733)	3.91165	8.86118	0.344217	0.103796	['LGALS9', 'CD34']	Gene Ontology Biological Process (2018 version)	0.983821	upregulated
histone acetyltransferase complex (GO:0000123)	3.91165	8.86118	0.734469	0.103796	['ING4', 'JADE1']	Gene Ontology Cellular Component (2018 version)	0.983821	downregulated
monocarboxylic acid binding (GO:0033293)	3.91165	8.86118	0.426403	0.103796	['CYP26B1', 'UGT1A1']	Gene Ontology Molecular Function (2018 version)	0.983821	upregulated
ATPase activity, coupled to transmembrane movement of ions, phosphorylative mechanism (GO:0015662)	3.91165	8.86118	0.426403	0.103796	['ABCC4', 'ATP2A3']	Gene Ontology Molecular Function (2018 version)	0.983821	upregulated
negative regulation of actin filament polymerization (GO:0030837)	3.91165	8.86118	0.344217	0.103796	['KANK2', 'MYADM']	Gene Ontology Biological Process (2018 version)	0.983821	upregulated
NAD biosynthetic process (GO:0009435)	3.91165	8.86118	0.344217	0.103796	['PTGIS', 'KYNU']	Gene Ontology Biological Process (2018 version)	0.983821	upregulated
negative regulation of protein polymerization (GO:0032272)	3.91165	8.86118	0.344217	0.103796	['KANK2', 'MYADM']	Gene Ontology Biological Process (2018 version)	0.983821	upregulated
positive regulation of erythrocyte differentiation (GO:0045648)	3.91165	8.86118	0.344217	0.103796	['STAT3', 'ETS1']	Gene Ontology Biological Process (2018 version)	0.983821	upregulated
regulation of calcium ion import (GO:0090279)	3.91165	8.86118	0.344217	0.103796	['PDGFRB', 'CXCL12']	Gene Ontology Biological Process (2018 version)	0.983821	upregulated
regulation of monocyte chemotaxis (GO:0090025)	3.91165	8.86118	0.344217	0.103796	['GREM1', 'CXCL12']	Gene Ontology Biological Process (2018 version)	0.983821	upregulated
Wnt-activated receptor activity (GO:0042813)	3.91165	8.86118	0.515722	0.103796	['FZD5', 'FRZB']	Gene Ontology Molecular Function (2018 version)	0.983821	downregulated
triglyceride catabolic process (GO:0019433)	3.91165	8.86118	0.344217	0.103796	['FABP1', 'FABP4']	Gene Ontology Biological Process (2018 version)	0.983821	upregulated
cellular response to nerve growth factor stimulus (GO:1990090)	3.91165	8.86118	0.624372	0.103796	['NTRK1', 'SH3GL2']	Gene Ontology Biological Process (2018 version)	0.983821	downregulated
regulation of DNA biosynthetic process (GO:2000278)	3.91165	8.86118	0.624372	0.103796	['FGFR4', 'SMG5']	Gene Ontology Biological Process (2018 version)	0.983821	downregulated
negative regulation of myeloid cell differentiation (GO:0045638)	3.91165	8.86118	0.624372	0.103796	['CDK6', 'PAF1']	Gene Ontology Biological Process (2018 version)	0.983821	downregulated
positive regulation of biosynthetic process (GO:0009891)	3.91165	8.86118	0.624372	0.103796	['MLXIPL', 'MTOR']	Gene Ontology Biological Process (2018 version)	0.983821	downregulated
negative regulation of sprouting angiogenesis (GO:1903671)	3.91165	8.86118	0.344217	0.103796	['NOTCH1', 'MMRN2']	Gene Ontology Biological Process (2018 version)	0.983821	upregulated
C21-steroid hormone metabolic process (GO:0008207)	3.91165	8.86118	0.624372	0.103796	['SRD5A2', 'SRD5A1']	Gene Ontology Biological Process (2018 version)	0.983821	downregulated
regulation of insulin secretion involved in cellular response to glucose stimulus (GO:0061178)	3.91165	8.86118	0.624372	0.103796	['TMEM27', 'CFTR']	Gene Ontology Biological Process (2018 version)	0.983821	downregulated
positive regulation of cell migration (GO:0030335)	1.66768	3.77624	0.624372	0.103896	['VIL1', 'DAB2', 'SEMA4D', 'RUFY3', 'PDGFD', 'GCNT2', 'ENPP2', 'MTOR', 'VEGFA']	Gene Ontology Biological Process (2018 version)	0.983403	downregulated
positive regulation of cellular biosynthetic process (GO:0031328)	1.80736	4.0803	0.624372	0.1046	['MLXIPL', 'AGXT2', 'LARP4B', 'CALR', 'FGFR4', 'ELAVL1', 'MTOR']	Gene Ontology Biological Process (2018 version)	0.980467	downregulated
transferase activity, transferring hexosyl groups (GO:0016758)	2.06326	4.63528	0.515722	0.105761	['CSGALNACT1', 'ALG6', 'UGT2A3', 'B4GALNT3', 'B4GALT5']	Gene Ontology Molecular Function (2018 version)	0.975676	downregulated
regulation of epithelial cell proliferation (GO:0050678)	2.30455	5.17447	0.350207	0.105893	['ACVRL1', 'TGFBR3', 'TGFB1', 'LAMC1']	Gene Ontology Biological Process (2018 version)	0.975131	upregulated
Rho protein signal transduction (GO:0007266)	2.30455	5.17447	0.350207	0.105893	['COL1A2', 'RHOJ', 'CDC42EP1', 'RHOB']	Gene Ontology Biological Process (2018 version)	0.975131	upregulated
actin binding (GO:0003779)	1.61057	3.61421	0.431357	0.106028	['MYO1B', 'TPM4', 'WIPF1', 'ARPC1B', 'FSCN1', 'FLNA', 'PARVB', 'FXYD5', 'GC', 'UTRN']	Gene Ontology Molecular Function (2018 version)	0.974581	upregulated
phosphotransferase activity, alcohol group as acceptor (GO:0016773)	1.61057	3.61421	0.515722	0.106028	['DGKG', 'RASSF2', 'FGGY', 'PRKDC', 'DGKQ', 'LRRK2', 'PI4KA', 'KSR2', 'MTOR', 'TTBK2']	Gene Ontology Molecular Function (2018 version)	0.974581	downregulated
intermediate filament (GO:0005882)	2.73132	6.09504	0.734469	0.107363	['FLG', 'FBF1', 'UPP2']	Gene Ontology Cellular Component (2018 version)	0.969145	downregulated
regulation of G1/S transition of mitotic cell cycle (GO:2000045)	2.73132	6.09504	0.353606	0.107363	['KANK2', 'CDKN1A', 'PRMT2']	Gene Ontology Biological Process (2018 version)	0.969145	upregulated
regulation of cellular component movement (GO:0051270)	2.73132	6.09504	0.353606	0.107363	['TGFBR3', 'DIAPH1', 'ETS1']	Gene Ontology Biological Process (2018 version)	0.969145	upregulated
negative regulation of autophagy (GO:0010507)	2.73132	6.09504	0.624372	0.107363	['LRRK2', 'ZKSCAN3', 'MTOR']	Gene Ontology Biological Process (2018 version)	0.969145	downregulated
regulation of G1/S transition of mitotic cell cycle (GO:2000045)	2.73132	6.09504	0.624372	0.107363	['PLK5', 'FHL1', 'JADE1']	Gene Ontology Biological Process (2018 version)	0.969145	downregulated
cellular response to ionizing radiation (GO:0071479)	2.73132	6.09504	0.353606	0.107363	['NET1', 'CDKN1A', 'RHOB']	Gene Ontology Biological Process (2018 version)	0.969145	upregulated
generation of neurons (GO:0048699)	1.89787	4.22566	0.624372	0.107903	['UNC119B', 'CDK6', 'FZD5', 'NDNF', 'DLL1', 'CIT']	Gene Ontology Biological Process (2018 version)	0.966967	downregulated
Ras protein signal transduction (GO:0007265)	1.65192	3.67326	0.355925	0.108216	['CDKN1A', 'COL1A2', 'RAB31', 'RAB3D', 'RHOJ', 'CDC42EP1', 'GRAP', 'RAB8B', 'RHOB']	Gene Ontology Biological Process (2018 version)	0.96571	upregulated
cilium assembly (GO:0060271)	1.56108	3.45975	0.624372	0.109016	['UNC119B', 'IFT88', 'TMEM237', 'CENPJ', 'DNAH5', 'FBF1', 'FUZ', 'ZMYND10', 'SFI1', 'CEP290', 'TTBK2']	Gene Ontology Biological Process (2018 version)	0.962508	downregulated
cilium organization (GO:0044782)	1.70696	3.77349	0.624372	0.10963	['UNC119B', 'IFT88', 'TMEM237', 'DNAH5', 'FBF1', 'FUZ', 'CEP290', 'TTBK2']	Gene Ontology Biological Process (2018 version)	0.96007	downregulated
early endosome membrane (GO:0031901)	2.27104	5.01383	0.734469	0.10995	['GGA3', 'FZD5', 'TMEM163', 'KCNH1']	Gene Ontology Cellular Component (2018 version)	0.958803	downregulated
positive regulation of cytokine secretion (GO:0050715)	2.27104	5.01383	0.624372	0.10995	['C1QTNF3', 'CADM1', 'FZD5', 'LPL']	Gene Ontology Biological Process (2018 version)	0.958803	downregulated
canonical Wnt signaling pathway (GO:0060070)	2.27104	5.01383	0.361137	0.10995	['PTPRU', 'PTK7', 'WNT7B', 'PLPP3']	Gene Ontology Biological Process (2018 version)	0.958803	upregulated
regulation of axon extension involved in axon guidance (GO:0048841)	3.72519	8.15957	0.363478	0.111874	['SEMA3D', 'SEMA4C']	Gene Ontology Biological Process (2018 version)	0.951269	upregulated
peroxisome organization (GO:0007031)	3.72519	8.15957	0.363478	0.111874	['PLA2G16', 'PEX11A']	Gene Ontology Biological Process (2018 version)	0.951269	upregulated
phospholipid dephosphorylation (GO:0046839)	3.72519	8.15957	0.363478	0.111874	['PLPP3', 'PLPP1']	Gene Ontology Biological Process (2018 version)	0.951269	upregulated
positive regulation of ion transmembrane transporter activity (GO:0032414)	3.72519	8.15957	0.624372	0.111874	['ANK2', 'CFTR']	Gene Ontology Biological Process (2018 version)	0.951269	downregulated
NAD metabolic process (GO:0019674)	3.72519	8.15957	0.363478	0.111874	['BST1', 'KYNU']	Gene Ontology Biological Process (2018 version)	0.951269	upregulated
calcium-release channel activity (GO:0015278)	3.72519	8.15957	0.431357	0.111874	['MCOLN3', 'RASA3']	Gene Ontology Molecular Function (2018 version)	0.951269	upregulated
positive regulation of cell junction assembly (GO:1901890)	3.72519	8.15957	0.363478	0.111874	['KDR', 'TEK']	Gene Ontology Biological Process (2018 version)	0.951269	upregulated
positive regulation of blood circulation (GO:1903524)	3.72519	8.15957	0.363478	0.111874	['FGA', 'F2R']	Gene Ontology Biological Process (2018 version)	0.951269	upregulated
regulation of axon extension involved in axon guidance (GO:0048841)	3.72519	8.15957	0.624372	0.111874	['SEMA4D', 'VEGFA']	Gene Ontology Biological Process (2018 version)	0.951269	downregulated
regulation of transcription elongation from RNA polymerase II promoter (GO:0034243)	3.72519	8.15957	0.624372	0.111874	['RECQL5', 'PAF1']	Gene Ontology Biological Process (2018 version)	0.951269	downregulated
glutamine family amino acid metabolic process (GO:0009064)	3.72519	8.15957	0.624372	0.111874	['AADAT', 'GGT1']	Gene Ontology Biological Process (2018 version)	0.951269	downregulated
regulation of dendritic spine morphogenesis (GO:0061001)	3.72519	8.15957	0.624372	0.111874	['LRRK2', 'SRCIN1']	Gene Ontology Biological Process (2018 version)	0.951269	downregulated
regulation of release of sequestered calcium ion into cytosol by sarcoplasmic reticulum (GO:0010880)	3.72519	8.15957	0.363478	0.111874	['GSTM2', 'GSTO1']	Gene Ontology Biological Process (2018 version)	0.951269	upregulated
negative regulation of axon extension (GO:0030517)	3.72519	8.15957	0.363478	0.111874	['SEMA3D', 'SEMA4C']	Gene Ontology Biological Process (2018 version)	0.951269	upregulated
positive regulation of programmed cell death (GO:0043068)	1.59076	3.4804	0.624372	0.112154	['MLLT11', 'ING4', 'NTRK1', 'TNFAIP8', 'RASSF2', 'PNMA1', 'FRZB', 'LRRK2', 'TNFSF10', 'HTT']	Gene Ontology Biological Process (2018 version)	0.950184	downregulated
peptide cross-linking (GO:0018149)	2.66911	5.82746	0.624372	0.112669	['FLG', 'TGM1', 'NDNF']	Gene Ontology Biological Process (2018 version)	0.948195	downregulated
positive regulation of pathway-restricted SMAD protein phosphorylation (GO:0010862)	2.66911	5.82746	0.364089	0.112669	['ACVRL1', 'TGFB1', 'ENG']	Gene Ontology Biological Process (2018 version)	0.948195	upregulated
fatty acid biosynthetic process (GO:0006633)	2.66911	5.82746	0.624372	0.112669	['ACSM3', 'LPL', 'ACSM5']	Gene Ontology Biological Process (2018 version)	0.948195	downregulated
calcium-dependent phospholipid binding (GO:0005544)	2.66911	5.82746	0.515722	0.112669	['SYT12', 'SYT14', 'TC2N']	Gene Ontology Molecular Function (2018 version)	0.948195	downregulated
S-adenosylmethionine-dependent methyltransferase activity (GO:0008757)	2.66911	5.82746	0.515722	0.112669	['HEMK1', 'DNMT3A', 'INMT']	Gene Ontology Molecular Function (2018 version)	0.948195	downregulated
heterophilic cell-cell adhesion via plasma membrane cell adhesion molecules (GO:0007157)	2.66911	5.82746	0.364089	0.112669	['ALCAM', 'VCAM1', 'DCHS1']	Gene Ontology Biological Process (2018 version)	0.948195	upregulated
negative regulation of JAK-STAT cascade (GO:0046426)	2.66911	5.82746	0.364089	0.112669	['FLRT3', 'BGN', 'DCN']	Gene Ontology Biological Process (2018 version)	0.948195	upregulated
positive regulation of organelle assembly (GO:1902117)	2.66911	5.82746	0.624372	0.112669	['CROCC', 'HTT', 'FUZ']	Gene Ontology Biological Process (2018 version)	0.948195	downregulated
negative regulation of I-kappaB kinase/NF-kappaB signaling (GO:0043124)	2.66911	5.82746	0.364089	0.112669	['NFKBIA', 'TLE1', 'GSTP1']	Gene Ontology Biological Process (2018 version)	0.948195	upregulated
regulation of G-protein coupled receptor protein signaling pathway (GO:0008277)	2.23848	4.85949	0.367647	0.114076	['C3', 'GNAT1', 'GIT1', 'MGLL']	Gene Ontology Biological Process (2018 version)	0.942805	upregulated
nitrogen compound transport (GO:0071705)	2.23848	4.85949	0.367647	0.114076	['SLC7A6', 'SLC3A2', 'SLC16A10', 'SLC38A3']	Gene Ontology Biological Process (2018 version)	0.942805	upregulated
positive regulation of I-kappaB kinase/NF-kappaB signaling (GO:0043123)	1.76065	3.806	0.369551	0.115129	['ECM1', 'F2R', 'HMOX1', 'FLNA', 'LGALS9', 'LITAF', 'TNFRSF1A']	Gene Ontology Biological Process (2018 version)	0.938816	upregulated
positive regulation of protein modification process (GO:0031401)	1.76065	3.806	0.369551	0.115129	['C3', 'TGFB1', 'FLT4', 'DLC1', 'KDR', 'TEK', 'ENG']	Gene Ontology Biological Process (2018 version)	0.938816	upregulated
regulation of protein kinase B signaling (GO:0051896)	1.76065	3.806	0.369551	0.115129	['PDGFRB', 'PDGFRA', 'TGFB1', 'HCLS1', 'PPP2R5C', 'TEK', 'ENG']	Gene Ontology Biological Process (2018 version)	0.938816	upregulated
acetylgalactosaminyltransferase activity (GO:0008376)	2.60966	5.57542	0.515722	0.118073	['CSGALNACT1', 'GALNT7', 'B4GALNT3']	Gene Ontology Molecular Function (2018 version)	0.92785	downregulated
glycoprotein metabolic process (GO:0009100)	2.60966	5.57542	0.624372	0.118073	['EDEM3', 'EDEM1', 'ST8SIA6']	Gene Ontology Biological Process (2018 version)	0.92785	downregulated
flavin adenine dinucleotide binding (GO:0050660)	2.60966	5.57542	0.431357	0.118073	['ACADL', 'AOX1', 'CYBB']	Gene Ontology Molecular Function (2018 version)	0.92785	upregulated
amino acid transport (GO:0006865)	2.60966	5.57542	0.624372	0.118073	['SLC36A1', 'SLC7A9', 'SLC7A13']	Gene Ontology Biological Process (2018 version)	0.92785	downregulated
positive regulation of chemotaxis (GO:0050921)	2.60966	5.57542	0.37711	0.118073	['PDGFRB', 'TGFB1', 'KDR']	Gene Ontology Biological Process (2018 version)	0.92785	upregulated
pattern recognition receptor signaling pathway (GO:0002221)	2.60966	5.57542	0.37711	0.118073	['FGA', 'CD14', 'CTSS']	Gene Ontology Biological Process (2018 version)	0.92785	upregulated
cAMP-mediated signaling (GO:0019933)	2.20684	4.71114	0.37711	0.118269	['PTGIR', 'PTGER3', 'PDE2A', 'ADCY4']	Gene Ontology Biological Process (2018 version)	0.927129	upregulated
C-terminal protein lipidation (GO:0006501)	2.20684	4.71114	0.37711	0.118269	['CPM', 'BST1', 'VNN1', 'RECK']	Gene Ontology Biological Process (2018 version)	0.927129	upregulated
gland development (GO:0048732)	2.20684	4.71114	0.37711	0.118269	['TGFBR3', 'PCSK9', 'RARB', 'DKK3']	Gene Ontology Biological Process (2018 version)	0.927129	upregulated
hydrolase activity, acting on carbon-nitrogen (but not peptide) bonds, in linear amides (GO:0016811)	2.20684	4.71114	0.431357	0.118269	['ACER2', 'BTD', 'VNN1', 'ASRGL1']	Gene Ontology Molecular Function (2018 version)	0.927129	upregulated
membrane protein intracellular domain proteolysis (GO:0031293)	3.55568	7.53572	0.377466	0.12011	['TGFB1', 'NFKB1']	Gene Ontology Biological Process (2018 version)	0.920421	upregulated
cellular lipid catabolic process (GO:0044242)	3.55568	7.53572	0.377466	0.12011	['ACADL', 'CYP1B1']	Gene Ontology Biological Process (2018 version)	0.920421	upregulated
response to dsRNA (GO:0043331)	3.55568	7.53572	0.377466	0.12011	['RFTN1', 'SLC3A2']	Gene Ontology Biological Process (2018 version)	0.920421	upregulated
cellular modified amino acid biosynthetic process (GO:0042398)	3.55568	7.53572	0.377466	0.12011	['GATM', 'OPLAH']	Gene Ontology Biological Process (2018 version)	0.920421	upregulated
macromolecule modification (GO:0043412)	3.55568	7.53572	0.377466	0.12011	['ST6GAL1', 'ST3GAL4']	Gene Ontology Biological Process (2018 version)	0.920421	upregulated
ATPase coupled ion transmembrane transporter activity (GO:0042625)	3.55568	7.53572	0.431357	0.12011	['ABCC3', 'ABCC4']	Gene Ontology Molecular Function (2018 version)	0.920421	upregulated
dendritic spine organization (GO:0097061)	3.55568	7.53572	0.377466	0.12011	['EPHB2', 'SHANK3']	Gene Ontology Biological Process (2018 version)	0.920421	upregulated
negative regulation of intrinsic apoptotic signaling pathway in response to DNA damage (GO:1902230)	3.55568	7.53572	0.377466	0.12011	['MUC1', 'CXCL12']	Gene Ontology Biological Process (2018 version)	0.920421	upregulated
cAMP metabolic process (GO:0046058)	3.55568	7.53572	0.377466	0.12011	['PDE2A', 'ADCY4']	Gene Ontology Biological Process (2018 version)	0.920421	upregulated
cysteine-type endopeptidase inhibitor activity involved in apoptotic process (GO:0043027)	3.55568	7.53572	0.515722	0.12011	['VIL1', 'TNFAIP8']	Gene Ontology Molecular Function (2018 version)	0.920421	downregulated
fatty acid derivative biosynthetic process (GO:1901570)	3.55568	7.53572	0.377466	0.12011	['HMGCS2', 'FADS1']	Gene Ontology Biological Process (2018 version)	0.920421	upregulated
positive regulation of dephosphorylation (GO:0035306)	3.55568	7.53572	0.377466	0.12011	['TGFB1', 'DLC1']	Gene Ontology Biological Process (2018 version)	0.920421	upregulated
receptor catabolic process (GO:0032801)	3.55568	7.53572	0.377466	0.12011	['TGFB1', 'PCSK9']	Gene Ontology Biological Process (2018 version)	0.920421	upregulated
death receptor activity (GO:0005035)	3.55568	7.53572	0.431357	0.12011	['TNFRSF1B', 'TNFRSF1A']	Gene Ontology Molecular Function (2018 version)	0.920421	upregulated
tumor necrosis factor-activated receptor activity (GO:0005031)	3.55568	7.53572	0.431357	0.12011	['TNFRSF1B', 'TNFRSF1A']	Gene Ontology Molecular Function (2018 version)	0.920421	upregulated
neutral amino acid transmembrane transporter activity (GO:0015175)	3.55568	7.53572	0.515722	0.12011	['SLC36A1', 'SLC7A9']	Gene Ontology Molecular Function (2018 version)	0.920421	downregulated
ATPase coupled ion transmembrane transporter activity (GO:0042625)	3.55568	7.53572	0.515722	0.12011	['ABCC6', 'CFTR']	Gene Ontology Molecular Function (2018 version)	0.920421	downregulated
regulation of actin filament bundle assembly (GO:0032231)	3.55568	7.53572	0.624372	0.12011	['VIL1', 'ASAP3']	Gene Ontology Biological Process (2018 version)	0.920421	downregulated
mRNA splice site selection (GO:0006376)	3.55568	7.53572	0.624372	0.12011	['SRSF1', 'SRSF6']	Gene Ontology Biological Process (2018 version)	0.920421	downregulated
protein alpha-1,2-demannosylation (GO:0036508)	3.55568	7.53572	0.624372	0.12011	['EDEM3', 'EDEM1']	Gene Ontology Biological Process (2018 version)	0.920421	downregulated
regulation of cellular senescence (GO:2000772)	3.55568	7.53572	0.624372	0.12011	['CDK6', 'ZKSCAN3']	Gene Ontology Biological Process (2018 version)	0.920421	downregulated
neutral amino acid transmembrane transporter activity (GO:0015175)	3.55568	7.53572	0.431357	0.12011	['SLC3A2', 'SLC38A3']	Gene Ontology Molecular Function (2018 version)	0.920421	upregulated
response to interleukin-1 (GO:0070555)	2.17608	4.56849	0.378541	0.122528	['PTGIS', 'LGALS9', 'CX3CL1', 'NFKB1']	Gene Ontology Biological Process (2018 version)	0.911765	upregulated
negative regulation of extrinsic apoptotic signaling pathway (GO:2001237)	2.17608	4.56849	0.378541	0.122528	['FGA', 'EYA2', 'GSTP1', 'HMOX1']	Gene Ontology Biological Process (2018 version)	0.911765	upregulated
mRNA export from nucleus (GO:0006406)	1.9596	4.10496	0.624372	0.123095	['PABPN1', 'SRSF1', 'SRSF2', 'SRSF6', 'SMG5']	Gene Ontology Biological Process (2018 version)	0.90976	downregulated
L-amino acid transmembrane transporter activity (GO:0015179)	2.5528	5.33774	0.515722	0.123571	['SLC36A1', 'SLC7A9', 'SLC7A13']	Gene Ontology Molecular Function (2018 version)	0.908084	downregulated
L-amino acid transmembrane transporter activity (GO:0015179)	2.5528	5.33774	0.431357	0.123571	['SLC7A6', 'SLC25A20', 'SLC38A3']	Gene Ontology Molecular Function (2018 version)	0.908084	upregulated
protein heterooligomerization (GO:0051291)	2.5528	5.33774	0.378541	0.123571	['ANXA2', 'COL6A2', 'COL6A1']	Gene Ontology Biological Process (2018 version)	0.908084	upregulated
phosphoprotein phosphatase activity (GO:0004721)	1.80972	3.74617	0.431357	0.126182	['PTPRU', 'PTP4A2', 'EYA2', 'DUSP28', 'PLPP3', 'PALD1']	Gene Ontology Molecular Function (2018 version)	0.899003	upregulated
positive regulation of cellular component organization (GO:0051130)	1.94009	4.00793	0.624372	0.126711	['DAB2', 'ADGRL1', 'DLL1', 'RAPGEF3', 'VEGFA']	Gene Ontology Biological Process (2018 version)	0.897184	downregulated
negative regulation of transmembrane receptor protein serine/threonine kinase signaling pathway (GO:0090101)	2.14616	4.43125	0.378541	0.126852	['GREM1', 'NOTCH1', 'TGFB1', 'SOSTDC1']	Gene Ontology Biological Process (2018 version)	0.896704	upregulated
centriolar satellite (GO:0034451)	3.40091	6.97836	0.791389	0.128489	['ZMYND10', 'CEP290']	Gene Ontology Cellular Component (2018 version)	0.891134	downregulated
triglyceride lipase activity (GO:0004806)	3.40091	6.97836	0.515722	0.128489	['LPL', 'AOAH']	Gene Ontology Molecular Function (2018 version)	0.891134	downregulated
oxidoreductase activity, acting on the aldehyde or oxo group of donors, NAD or NADP as acceptor (GO:0016620)	3.40091	6.97836	0.431357	0.128489	['ALDH1A2', 'ALDH1A1']	Gene Ontology Molecular Function (2018 version)	0.891134	upregulated
L-amino acid transport (GO:0015807)	3.40091	6.97836	0.378541	0.128489	['SLC3A2', 'SLC38A3']	Gene Ontology Biological Process (2018 version)	0.891134	upregulated
regulation of potassium ion transmembrane transporter activity (GO:1901016)	3.40091	6.97836	0.624372	0.128489	['FHL1', 'ANK2']	Gene Ontology Biological Process (2018 version)	0.891134	downregulated
L-amino acid transport (GO:0015807)	3.40091	6.97836	0.624372	0.128489	['SLC36A1', 'SLC7A9']	Gene Ontology Biological Process (2018 version)	0.891134	downregulated
neutral amino acid transport (GO:0015804)	3.40091	6.97836	0.624372	0.128489	['SLC36A1', 'SLC7A9']	Gene Ontology Biological Process (2018 version)	0.891134	downregulated
peptide catabolic process (GO:0043171)	3.40091	6.97836	0.624372	0.128489	['CPQ', 'GGT1']	Gene Ontology Biological Process (2018 version)	0.891134	downregulated
chondroitin sulfate proteoglycan biosynthetic process (GO:0050650)	3.40091	6.97836	0.624372	0.128489	['CSGALNACT1', 'CHST11']	Gene Ontology Biological Process (2018 version)	0.891134	downregulated
regulation of interleukin-10 production (GO:0032653)	3.40091	6.97836	0.624372	0.128489	['FCGR2B', 'DLL1']	Gene Ontology Biological Process (2018 version)	0.891134	downregulated
regulation of glucose metabolic process (GO:0010906)	3.40091	6.97836	0.624372	0.128489	['DGKQ', 'RORA']	Gene Ontology Biological Process (2018 version)	0.891134	downregulated
negative regulation of cellular protein localization (GO:1903828)	3.40091	6.97836	0.624372	0.128489	['LZTFL1', 'TTBK2']	Gene Ontology Biological Process (2018 version)	0.891134	downregulated
regulation of nervous system development (GO:0051960)	3.40091	6.97836	0.624372	0.128489	['LRRK2', 'DLL1']	Gene Ontology Biological Process (2018 version)	0.891134	downregulated
modulation of excitatory postsynaptic potential (GO:0098815)	3.40091	6.97836	0.624372	0.128489	['RIMS2', 'LRRK2']	Gene Ontology Biological Process (2018 version)	0.891134	downregulated
inorganic cation import across plasma membrane (GO:0098659)	3.40091	6.97836	0.624372	0.128489	['SLC9A3', 'SLC9A8']	Gene Ontology Biological Process (2018 version)	0.891134	downregulated
organophosphate ester transport (GO:0015748)	3.40091	6.97836	0.378541	0.128489	['PLTP', 'LDLR']	Gene Ontology Biological Process (2018 version)	0.891134	upregulated
regulation of ryanodine-sensitive calcium-release channel activity (GO:0060314)	3.40091	6.97836	0.378541	0.128489	['GSTM2', 'GSTO1']	Gene Ontology Biological Process (2018 version)	0.891134	upregulated
prostaglandin metabolic process (GO:0006693)	3.40091	6.97836	0.378541	0.128489	['PTGIS', 'MGST1']	Gene Ontology Biological Process (2018 version)	0.891134	upregulated
positive regulation of nuclear division (GO:0051785)	3.40091	6.97836	0.378541	0.128489	['PDGFRB', 'RGCC']	Gene Ontology Biological Process (2018 version)	0.891134	upregulated
wound healing (GO:0042060)	2.49835	5.11338	0.378541	0.12916	['PDGFRA', 'MYOF', 'HMOX1']	Gene Ontology Biological Process (2018 version)	0.888871	upregulated
fatty acid beta-oxidation (GO:0006635)	2.49835	5.11338	0.624372	0.12916	['AMACR', 'PEX2', 'ACOX3']	Gene Ontology Biological Process (2018 version)	0.888871	downregulated
fatty acid oxidation (GO:0019395)	2.49835	5.11338	0.624372	0.12916	['PECR', 'PEX2', 'HAO2']	Gene Ontology Biological Process (2018 version)	0.888871	downregulated
negative regulation of response to external stimulus (GO:0032102)	1.92097	3.91366	0.378541	0.130376	['CDH5', 'PTGIS', 'MVK', 'TEK', 'TNFRSF1A']	Gene Ontology Biological Process (2018 version)	0.884802	upregulated
positive regulation of epithelial cell proliferation (GO:0050679)	1.92097	3.91366	0.378541	0.130376	['ECM1', 'FLT4', 'KDR', 'LAMC1', 'TEK']	Gene Ontology Biological Process (2018 version)	0.884802	upregulated
cellular response to starvation (GO:0009267)	1.92097	3.91366	0.378541	0.130376	['SREBF1', 'CDKN1A', 'PCSK9', 'FADS1', 'SREBF2']	Gene Ontology Biological Process (2018 version)	0.884802	upregulated
protein kinase regulator activity (GO:0019887)	1.92097	3.91366	0.431357	0.130376	['CDKN1A', 'RGCC', 'FLRT3', 'BGN', 'DCN']	Gene Ontology Molecular Function (2018 version)	0.884802	upregulated
visual perception (GO:0007601)	2.11704	4.29917	0.378541	0.131238	['OAT', 'CYP1B1', 'GNAT1', 'REEP6']	Gene Ontology Biological Process (2018 version)	0.881939	upregulated
negative regulation of inflammatory response (GO:0050728)	2.11704	4.29917	0.624372	0.131238	['C1QTNF3', 'PROC', 'NLRP6', 'RORA']	Gene Ontology Biological Process (2018 version)	0.881939	downregulated
regulation of signal transduction (GO:0009966)	1.57736	3.20254	0.624372	0.131293	['NTRK1', 'IGFBP4', 'TMEM237', 'DGKQ', 'TULP3', 'RORA', 'FUZ', 'FGFR4', 'DLL1']	Gene Ontology Biological Process (2018 version)	0.881758	downregulated
regulation of cytokine production (GO:0001817)	1.90223	3.82206	0.378541	0.134089	['BTNL9', 'IL33', 'AFAP1L2', 'TRIL', 'TMEM173']	Gene Ontology Biological Process (2018 version)	0.872608	upregulated
endocytic vesicle (GO:0030139)	1.90223	3.82206	0.355335	0.134089	['SPARC', 'RAB31', 'DLC1', 'DYSF', 'RAB8B']	Gene Ontology Cellular Component (2018 version)	0.872608	upregulated
regulation of exocytosis (GO:0017157)	2.44618	4.90137	0.378541	0.134837	['FGA', 'RAB3D', 'RAB8B']	Gene Ontology Biological Process (2018 version)	0.870189	upregulated
peptidyl-tyrosine modification (GO:0018212)	2.44618	4.90137	0.624372	0.134837	['NTRK1', 'FGFR4', 'TTBK1']	Gene Ontology Biological Process (2018 version)	0.870189	downregulated
phosphatidylinositol kinase activity (GO:0052742)	2.44618	4.90137	0.515722	0.134837	['KL', 'PI4KA', 'FGFR4']	Gene Ontology Molecular Function (2018 version)	0.870189	downregulated
regulation of exocytosis (GO:0017157)	2.44618	4.90137	0.624372	0.134837	['RIMS2', 'CFTR', 'STXBP5L']	Gene Ontology Biological Process (2018 version)	0.870189	downregulated
coenzyme metabolic process (GO:0006732)	2.44618	4.90137	0.624372	0.134837	['ACSM3', 'ACSM5', 'FTCD']	Gene Ontology Biological Process (2018 version)	0.870189	downregulated
regulation of transforming growth factor beta receptor signaling pathway (GO:0017015)	2.08871	4.17199	0.378541	0.135687	['TGFB1', 'LTBP4', 'DKK3', 'ENG']	Gene Ontology Biological Process (2018 version)	0.867461	upregulated
steroid biosynthetic process (GO:0006694)	2.08871	4.17199	0.624372	0.135687	['AMACR', 'SRD5A2', 'HSD3B2', 'SRD5A1']	Gene Ontology Biological Process (2018 version)	0.867461	downregulated
cell-cell junction assembly (GO:0007043)	2.08871	4.17199	0.378541	0.135687	['TJP1', 'CDH5', 'GJB1', 'FSCN1']	Gene Ontology Biological Process (2018 version)	0.867461	upregulated
response to calcium ion (GO:0051592)	2.08871	4.17199	0.378541	0.135687	['FGA', 'KCNIP2', 'ALOX5AP', 'SLC25A24']	Gene Ontology Biological Process (2018 version)	0.867461	upregulated
negative regulation of mitotic cell cycle phase transition (GO:1901991)	2.08871	4.17199	0.378541	0.135687	['KANK2', 'CDKN1A', 'RGCC', 'PRMT2']	Gene Ontology Biological Process (2018 version)	0.867461	upregulated
regulation of programmed cell death (GO:0043067)	1.52207	3.03352	0.378541	0.136283	['KANK2', 'STK10', 'TGFB1', 'PTGIS', 'DAPK1', 'DIP2A', 'SGK1', 'TNFRSF1B', 'NDRG1', 'TNFRSF1A']	Gene Ontology Biological Process (2018 version)	0.865559	upregulated
SH2 domain binding (GO:0042169)	3.25904	6.47823	0.431357	0.137	['AFAP1L2', 'DLC1']	Gene Ontology Molecular Function (2018 version)	0.86328	upregulated
response to ketone (GO:1901654)	3.25904	6.47823	0.378541	0.137	['TGFBR3', 'TGFB1']	Gene Ontology Biological Process (2018 version)	0.86328	upregulated
negative chemotaxis (GO:0050919)	3.25904	6.47823	0.378541	0.137	['SEMA3D', 'SEMA4C']	Gene Ontology Biological Process (2018 version)	0.86328	upregulated
regulation of viral entry into host cell (GO:0046596)	3.25904	6.47823	0.378541	0.137	['IFITM1', 'LGALS9']	Gene Ontology Biological Process (2018 version)	0.86328	upregulated
phosphatidylethanolamine acyl-chain remodeling (GO:0036152)	3.25904	6.47823	0.378541	0.137	['PLA2G16', 'LPCAT3']	Gene Ontology Biological Process (2018 version)	0.86328	upregulated
positive regulation of wound healing (GO:0090303)	3.25904	6.47823	0.624372	0.137	['APOH', 'MTOR']	Gene Ontology Biological Process (2018 version)	0.86328	downregulated
positive regulation of release of cytochrome c from mitochondria (GO:0090200)	3.25904	6.47823	0.624372	0.137	['MLLT11', 'TNFSF10']	Gene Ontology Biological Process (2018 version)	0.86328	downregulated
lipid modification (GO:0030258)	3.25904	6.47823	0.624372	0.137	['DGKG', 'DGKQ']	Gene Ontology Biological Process (2018 version)	0.86328	downregulated
monovalent inorganic cation homeostasis (GO:0055067)	3.25904	6.47823	0.624372	0.137	['SLC26A4', 'SLC12A7']	Gene Ontology Biological Process (2018 version)	0.86328	downregulated
positive regulation of cyclin-dependent protein kinase activity (GO:1904031)	3.25904	6.47823	0.624372	0.137	['CCNL2', 'TTBK1']	Gene Ontology Biological Process (2018 version)	0.86328	downregulated
positive regulation of wound healing (GO:0090303)	3.25904	6.47823	0.378541	0.137	['F2R', 'PLPP3']	Gene Ontology Biological Process (2018 version)	0.86328	upregulated
regulation of NF-kappaB import into nucleus (GO:0042345)	3.25904	6.47823	0.378541	0.137	['NFKBIA', 'LGALS9']	Gene Ontology Biological Process (2018 version)	0.86328	upregulated
regulation of pri-miRNA transcription from RNA polymerase II promoter (GO:1902893)	3.25904	6.47823	0.378541	0.137	['TGFB1', 'STAT3']	Gene Ontology Biological Process (2018 version)	0.86328	upregulated
cytoskeleton-dependent intracellular transport (GO:0030705)	3.25904	6.47823	0.378541	0.137	['TUBA1B', 'TUBA1A']	Gene Ontology Biological Process (2018 version)	0.86328	upregulated
positive regulation of synapse assembly (GO:0051965)	3.25904	6.47823	0.378541	0.137	['SRPX2', 'EPHB2']	Gene Ontology Biological Process (2018 version)	0.86328	upregulated
RNA polymerase II core binding (GO:0000993)	3.25904	6.47823	0.515722	0.137	['RECQL5', 'PAF1']	Gene Ontology Molecular Function (2018 version)	0.86328	downregulated
lipid modification (GO:0030258)	3.25904	6.47823	0.378541	0.137	['PLPP3', 'PLPP1']	Gene Ontology Biological Process (2018 version)	0.86328	upregulated
positive regulation of cysteine-type endopeptidase activity involved in apoptotic process (GO:0043280)	1.88384	3.73302	0.378541	0.137848	['ACER2', 'DAPK1', 'DLC1', 'F2R', 'LGALS9']	Gene Ontology Biological Process (2018 version)	0.8606	upregulated
regulation of Wnt signaling pathway (GO:0030111)	1.88384	3.73302	0.624372	0.137848	['TMEM237', 'FRZB', 'LRRK2', 'NOTUM', 'TRABD2B']	Gene Ontology Biological Process (2018 version)	0.8606	downregulated
regulation of small GTPase mediated signal transduction (GO:0051056)	1.75533	3.46188	0.378541	0.13915	['NET1', 'PREX1', 'DLC1', 'ARHGDIB', 'RHOJ', 'RHOB']	Gene Ontology Biological Process (2018 version)	0.856518	upregulated
negative regulation of defense response (GO:0031348)	2.06112	4.04951	0.624372	0.140196	['C1QTNF3', 'PROC', 'NLRP6', 'RORA']	Gene Ontology Biological Process (2018 version)	0.853263	downregulated
positive regulation of stress-activated MAPK cascade (GO:0032874)	2.06112	4.04951	0.624372	0.140196	['RASSF2', 'SERPINF2', 'FCGR2B', 'VEGFA']	Gene Ontology Biological Process (2018 version)	0.853263	downregulated
negative regulation of MAPK cascade (GO:0043409)	2.06112	4.04951	0.378541	0.140196	['GSTP1', 'FBLN1', 'SPRY1', 'EPHB2']	Gene Ontology Biological Process (2018 version)	0.853263	upregulated
positive regulation of stress-activated MAPK cascade (GO:0032874)	2.06112	4.04951	0.378541	0.140196	['FLT4', 'WNT7B', 'SEMA4C', 'CTGF']	Gene Ontology Biological Process (2018 version)	0.853263	upregulated
positive regulation of mitotic cell cycle (GO:0045931)	2.39613	4.70083	0.378541	0.140599	['PDGFRB', 'RGCC', 'MEIS2']	Gene Ontology Biological Process (2018 version)	0.852017	upregulated
triglyceride metabolic process (GO:0006641)	2.39613	4.70083	0.378541	0.140599	['FABP1', 'PLA2G16', 'FABP4']	Gene Ontology Biological Process (2018 version)	0.852017	upregulated
positive regulation of secretion by cell (GO:1903532)	2.39613	4.70083	0.378541	0.140599	['FGA', 'TGFB1', 'RGCC']	Gene Ontology Biological Process (2018 version)	0.852017	upregulated
lens fiber cell development (GO:0070307)	7.81363	15.3097	0.378541	0.140948	['WNT7B']	Gene Ontology Biological Process (2018 version)	0.850942	upregulated
peroxisomal membrane transport (GO:0015919)	7.81363	15.3097	0.378541	0.140948	['RAB8B']	Gene Ontology Biological Process (2018 version)	0.850942	upregulated
azole transport (GO:0045117)	7.81363	15.3097	0.378541	0.140948	['SLC38A3']	Gene Ontology Biological Process (2018 version)	0.850942	upregulated
regulation of epithelial to mesenchymal transition involved in endocardial cushion formation (GO:1905005)	7.81363	15.3097	0.378541	0.140948	['ENG']	Gene Ontology Biological Process (2018 version)	0.850942	upregulated
oxygen homeostasis (GO:0032364)	7.81363	15.3097	0.378541	0.140948	['WNT7B']	Gene Ontology Biological Process (2018 version)	0.850942	upregulated
platelet dense granule organization (GO:0060155)	7.81363	15.3097	0.378541	0.140948	['F2R']	Gene Ontology Biological Process (2018 version)	0.850942	upregulated
positive regulation of granulocyte differentiation (GO:0030854)	7.81363	15.3097	0.378541	0.140948	['HCLS1']	Gene Ontology Biological Process (2018 version)	0.850942	upregulated
aortic valve development (GO:0003176)	7.81363	15.3097	0.378541	0.140948	['NOTCH1']	Gene Ontology Biological Process (2018 version)	0.850942	upregulated
gap junction assembly (GO:0016264)	7.81363	15.3097	0.378541	0.140948	['GJB1']	Gene Ontology Biological Process (2018 version)	0.850942	upregulated
regulation of renal sodium excretion (GO:0035813)	7.81363	15.3097	0.378541	0.140948	['NPR1']	Gene Ontology Biological Process (2018 version)	0.850942	upregulated
smooth muscle tissue development (GO:0048745)	7.81363	15.3097	0.378541	0.140948	['ENG']	Gene Ontology Biological Process (2018 version)	0.850942	upregulated
negative regulation of complement activation (GO:0045916)	7.81363	15.3097	0.378541	0.140948	['SERPING1']	Gene Ontology Biological Process (2018 version)	0.850942	upregulated
regulation of protein localization to cell cortex (GO:1904776)	7.81363	15.3097	0.378541	0.140948	['EPB41L2']	Gene Ontology Biological Process (2018 version)	0.850942	upregulated
pyrimidine-containing compound biosynthetic process (GO:0072528)	7.81363	15.3097	0.378541	0.140948	['DHODH']	Gene Ontology Biological Process (2018 version)	0.850942	upregulated
vitamin A metabolic process (GO:0006776)	7.81363	15.3097	0.378541	0.140948	['ALDH1A2']	Gene Ontology Biological Process (2018 version)	0.850942	upregulated
cellular response to lipoteichoic acid (GO:0071223)	7.81363	15.3097	0.378541	0.140948	['CD14']	Gene Ontology Biological Process (2018 version)	0.850942	upregulated
blood vessel endothelial cell proliferation involved in sprouting angiogenesis (GO:0002043)	7.81363	15.3097	0.378541	0.140948	['ACVRL1']	Gene Ontology Biological Process (2018 version)	0.850942	upregulated
negative regulation of cAMP-mediated signaling (GO:0043951)	7.81363	15.3097	0.378541	0.140948	['PDE2A']	Gene Ontology Biological Process (2018 version)	0.850942	upregulated
photoreceptor cell differentiation (GO:0046530)	7.81363	15.3097	0.378541	0.140948	['STAT3']	Gene Ontology Biological Process (2018 version)	0.850942	upregulated
forebrain regionalization (GO:0021871)	7.81363	15.3097	0.378541	0.140948	['WNT7B']	Gene Ontology Biological Process (2018 version)	0.850942	upregulated
regulation of glial cell apoptotic process (GO:0034350)	7.81363	15.3097	0.378541	0.140948	['PRKCH']	Gene Ontology Biological Process (2018 version)	0.850942	upregulated
negative regulation of cell cycle phase transition (GO:1901988)	7.81363	15.3097	0.624372	0.140948	['SUSD2']	Gene Ontology Biological Process (2018 version)	0.850942	downregulated
growth hormone secretion (GO:0030252)	7.81363	15.3097	0.378541	0.140948	['LTBP4']	Gene Ontology Biological Process (2018 version)	0.850942	upregulated
regulation of interleukin-12 secretion (GO:2001182)	7.81363	15.3097	0.378541	0.140948	['LGALS9']	Gene Ontology Biological Process (2018 version)	0.850942	upregulated
negative regulation of mononuclear cell migration (GO:0071676)	7.81363	15.3097	0.378541	0.140948	['GREM1']	Gene Ontology Biological Process (2018 version)	0.850942	upregulated
regulation of cytokine production involved in immune response (GO:0002718)	7.81363	15.3097	0.378541	0.140948	['TRIL']	Gene Ontology Biological Process (2018 version)	0.850942	upregulated
negative regulation of glial cell proliferation (GO:0060253)	7.81363	15.3097	0.378541	0.140948	['NOTCH1']	Gene Ontology Biological Process (2018 version)	0.850942	upregulated
astrocyte activation (GO:0048143)	7.81363	15.3097	0.378541	0.140948	['LRP1']	Gene Ontology Biological Process (2018 version)	0.850942	upregulated
regulation of interleukin-13 secretion (GO:2000665)	7.81363	15.3097	0.378541	0.140948	['LGALS9']	Gene Ontology Biological Process (2018 version)	0.850942	upregulated
L-amino acid import (GO:0043092)	7.81363	15.3097	0.378541	0.140948	['SLC3A2']	Gene Ontology Biological Process (2018 version)	0.850942	upregulated
amine metabolic process (GO:0009308)	7.81363	15.3097	0.378541	0.140948	['VCAM1']	Gene Ontology Biological Process (2018 version)	0.850942	upregulated
neutrophil extravasation (GO:0072672)	7.81363	15.3097	0.378541	0.140948	['PECAM1']	Gene Ontology Biological Process (2018 version)	0.850942	upregulated
foam cell differentiation (GO:0090077)	7.81363	15.3097	0.378541	0.140948	['TGFB1']	Gene Ontology Biological Process (2018 version)	0.850942	upregulated
alpha-sialidase activity (GO:0016997)	7.81363	15.3097	0.515722	0.140948	['NEU2']	Gene Ontology Molecular Function (2018 version)	0.850942	downregulated
vascular endothelial growth factor receptor 2 binding (GO:0043184)	7.81363	15.3097	0.515722	0.140948	['VEGFA']	Gene Ontology Molecular Function (2018 version)	0.850942	downregulated
beta-galactosidase activity (GO:0004565)	7.81363	15.3097	0.515722	0.140948	['GLB1L']	Gene Ontology Molecular Function (2018 version)	0.850942	downregulated
pancreatic polypeptide receptor activity (GO:0001602)	7.81363	15.3097	0.515722	0.140948	['PROKR2']	Gene Ontology Molecular Function (2018 version)	0.850942	downregulated
beta-glucosidase activity (GO:0008422)	7.81363	15.3097	0.515722	0.140948	['KL']	Gene Ontology Molecular Function (2018 version)	0.850942	downregulated
nerve growth factor binding (GO:0048406)	7.81363	15.3097	0.515722	0.140948	['NTRK1']	Gene Ontology Molecular Function (2018 version)	0.850942	downregulated
vasopressin receptor activity (GO:0005000)	7.81363	15.3097	0.515722	0.140948	['NLRP6']	Gene Ontology Molecular Function (2018 version)	0.850942	downregulated
carnitine transmembrane transporter activity (GO:0015226)	7.81363	15.3097	0.515722	0.140948	['SLC22A4']	Gene Ontology Molecular Function (2018 version)	0.850942	downregulated
negative regulation of cell cycle phase transition (GO:1901988)	7.81363	15.3097	0.378541	0.140948	['RGCC']	Gene Ontology Biological Process (2018 version)	0.850942	upregulated
astrocyte differentiation (GO:0048708)	7.81363	15.3097	0.378541	0.140948	['STAT3']	Gene Ontology Biological Process (2018 version)	0.850942	upregulated
collecting duct development (GO:0072044)	7.81363	15.3097	0.378541	0.140948	['WNT7B']	Gene Ontology Biological Process (2018 version)	0.850942	upregulated
cellular response to cold (GO:0070417)	7.81363	15.3097	0.378541	0.140948	['NFKBIA']	Gene Ontology Biological Process (2018 version)	0.850942	upregulated
aortic valve morphogenesis (GO:0003180)	7.81363	15.3097	0.378541	0.140948	['NOTCH1']	Gene Ontology Biological Process (2018 version)	0.850942	upregulated
regulation of mesenchymal stem cell differentiation (GO:2000739)	7.81363	15.3097	0.378541	0.140948	['PDGFRA']	Gene Ontology Biological Process (2018 version)	0.850942	upregulated
macrophage derived foam cell differentiation (GO:0010742)	7.81363	15.3097	0.378541	0.140948	['TGFB1']	Gene Ontology Biological Process (2018 version)	0.850942	upregulated
positive regulation of protein import into nucleus, translocation (GO:0033160)	7.81363	15.3097	0.378541	0.140948	['TMEM173']	Gene Ontology Biological Process (2018 version)	0.850942	upregulated
bile acid secretion (GO:0032782)	7.81363	15.3097	0.378541	0.140948	['ABCC3']	Gene Ontology Biological Process (2018 version)	0.850942	upregulated
gland morphogenesis (GO:0022612)	7.81363	15.3097	0.378541	0.140948	['TGFB1']	Gene Ontology Biological Process (2018 version)	0.850942	upregulated
positive regulation of T cell differentiation in thymus (GO:0033089)	7.81363	15.3097	0.378541	0.140948	['VNN1']	Gene Ontology Biological Process (2018 version)	0.850942	upregulated
positive regulation of cholesterol storage (GO:0010886)	7.81363	15.3097	0.378541	0.140948	['SREBF2']	Gene Ontology Biological Process (2018 version)	0.850942	upregulated
negative regulation of cellular extravasation (GO:0002692)	7.81363	15.3097	0.378541	0.140948	['CXCL12']	Gene Ontology Biological Process (2018 version)	0.850942	upregulated
regulation of aldosterone biosynthetic process (GO:0032347)	7.81363	15.3097	0.378541	0.140948	['DKK3']	Gene Ontology Biological Process (2018 version)	0.850942	upregulated
regulation of interleukin-10 secretion (GO:2001179)	7.81363	15.3097	0.378541	0.140948	['LGALS9']	Gene Ontology Biological Process (2018 version)	0.850942	upregulated
regulation of cortisol biosynthetic process (GO:2000064)	7.81363	15.3097	0.378541	0.140948	['DKK3']	Gene Ontology Biological Process (2018 version)	0.850942	upregulated
SREBP signaling pathway (GO:0032933)	7.81363	15.3097	0.378541	0.140948	['INSIG1']	Gene Ontology Biological Process (2018 version)	0.850942	upregulated
cellular response to bacterial lipopeptide (GO:0071221)	7.81363	15.3097	0.378541	0.140948	['CD14']	Gene Ontology Biological Process (2018 version)	0.850942	upregulated
cellular nitrogen compound catabolic process (GO:0044270)	7.81363	15.3097	0.378541	0.140948	['TST']	Gene Ontology Biological Process (2018 version)	0.850942	upregulated
imitative learning (GO:0098596)	7.81363	15.3097	0.378541	0.140948	['SHANK3']	Gene Ontology Biological Process (2018 version)	0.850942	upregulated
regulation of dendritic cell chemotaxis (GO:2000508)	7.81363	15.3097	0.378541	0.140948	['LGALS9']	Gene Ontology Biological Process (2018 version)	0.850942	upregulated
positive regulation of fever generation (GO:0031622)	7.81363	15.3097	0.378541	0.140948	['PTGER3']	Gene Ontology Biological Process (2018 version)	0.850942	upregulated
ventricular compact myocardium morphogenesis (GO:0003223)	7.81363	15.3097	0.378541	0.140948	['TGFBR3']	Gene Ontology Biological Process (2018 version)	0.850942	upregulated
positive regulation of vesicle fusion (GO:0031340)	7.81363	15.3097	0.378541	0.140948	['ANXA2']	Gene Ontology Biological Process (2018 version)	0.850942	upregulated
establishment of endothelial intestinal barrier (GO:0090557)	7.81363	15.3097	0.378541	0.140948	['TJP1']	Gene Ontology Biological Process (2018 version)	0.850942	upregulated
retinal ganglion cell axon guidance (GO:0031290)	7.81363	15.3097	0.378541	0.140948	['ALCAM']	Gene Ontology Biological Process (2018 version)	0.850942	upregulated
hormone transport (GO:0009914)	7.81363	15.3097	0.624372	0.140948	['SLC16A2']	Gene Ontology Biological Process (2018 version)	0.850942	downregulated
corticosteroid receptor signaling pathway (GO:0031958)	7.81363	15.3097	0.624372	0.140948	['CALR']	Gene Ontology Biological Process (2018 version)	0.850942	downregulated
positive regulation of axon guidance (GO:1902669)	7.81363	15.3097	0.624372	0.140948	['VEGFA']	Gene Ontology Biological Process (2018 version)	0.850942	downregulated
mRNA 5'-splice site recognition (GO:0000395)	7.81363	15.3097	0.624372	0.140948	['SRSF1']	Gene Ontology Biological Process (2018 version)	0.850942	downregulated
carbohydrate transport (GO:0008643)	7.81363	15.3097	0.624372	0.140948	['SLC26A6']	Gene Ontology Biological Process (2018 version)	0.850942	downregulated
negative regulation of cellular extravasation (GO:0002692)	7.81363	15.3097	0.624372	0.140948	['CCL28']	Gene Ontology Biological Process (2018 version)	0.850942	downregulated
chemical homeostasis within a tissue (GO:0048875)	7.81363	15.3097	0.624372	0.140948	['VEGFA']	Gene Ontology Biological Process (2018 version)	0.850942	downregulated
negative regulation of leukocyte degranulation (GO:0043301)	7.81363	15.3097	0.624372	0.140948	['FCGR2B']	Gene Ontology Biological Process (2018 version)	0.850942	downregulated
pronephros development (GO:0048793)	7.81363	15.3097	0.624372	0.140948	['CEP290']	Gene Ontology Biological Process (2018 version)	0.850942	downregulated
antigen processing and presentation of endogenous peptide antigen (GO:0002483)	7.81363	15.3097	0.624372	0.140948	['SEC14L3']	Gene Ontology Biological Process (2018 version)	0.850942	downregulated
regulation of glial cell apoptotic process (GO:0034350)	7.81363	15.3097	0.624372	0.140948	['DLL1']	Gene Ontology Biological Process (2018 version)	0.850942	downregulated
regulation of histone deacetylase activity (GO:1901725)	7.81363	15.3097	0.624372	0.140948	['VEGFA']	Gene Ontology Biological Process (2018 version)	0.850942	downregulated
transcription initiation from RNA polymerase III promoter (GO:0006384)	7.81363	15.3097	0.624372	0.140948	['BRF1']	Gene Ontology Biological Process (2018 version)	0.850942	downregulated
regulation of wound healing, spreading of epidermal cells (GO:1903689)	7.81363	15.3097	0.624372	0.140948	['MTOR']	Gene Ontology Biological Process (2018 version)	0.850942	downregulated
dendrite extension (GO:0097484)	7.81363	15.3097	0.624372	0.140948	['SH3GL2']	Gene Ontology Biological Process (2018 version)	0.850942	downregulated
positive regulation of vesicle fusion (GO:0031340)	7.81363	15.3097	0.624372	0.140948	['TMEM27']	Gene Ontology Biological Process (2018 version)	0.850942	downregulated
positive regulation of protein acetylation (GO:1901985)	7.81363	15.3097	0.624372	0.140948	['RAPGEF3']	Gene Ontology Biological Process (2018 version)	0.850942	downregulated
amino sugar catabolic process (GO:0046348)	7.81363	15.3097	0.624372	0.140948	['AMDHD2']	Gene Ontology Biological Process (2018 version)	0.850942	downregulated
vascular smooth muscle cell development (GO:0097084)	7.81363	15.3097	0.624372	0.140948	['VEGFA']	Gene Ontology Biological Process (2018 version)	0.850942	downregulated
inner ear receptor cell development (GO:0060119)	7.81363	15.3097	0.624372	0.140948	['WHRN']	Gene Ontology Biological Process (2018 version)	0.850942	downregulated
negative regulation of muscle cell apoptotic process (GO:0010656)	7.81363	15.3097	0.624372	0.140948	['APOH']	Gene Ontology Biological Process (2018 version)	0.850942	downregulated
protein geranylgeranylation (GO:0018344)	7.81363	15.3097	0.624372	0.140948	['RABGGTA']	Gene Ontology Biological Process (2018 version)	0.850942	downregulated
ceramide transport (GO:0035627)	7.81363	15.3097	0.624372	0.140948	['COL4A3BP']	Gene Ontology Biological Process (2018 version)	0.850942	downregulated
negative regulation of cytoplasmic translation (GO:2000766)	7.81363	15.3097	0.624372	0.140948	['CPEB1']	Gene Ontology Biological Process (2018 version)	0.850942	downregulated
positive regulation of cholesterol storage (GO:0010886)	7.81363	15.3097	0.624372	0.140948	['LPL']	Gene Ontology Biological Process (2018 version)	0.850942	downregulated
negative regulation of myeloid cell apoptotic process (GO:0033033)	7.81363	15.3097	0.624372	0.140948	['APOH']	Gene Ontology Biological Process (2018 version)	0.850942	downregulated
cellular response to granulocyte macrophage colony-stimulating factor stimulus (GO:0097011)	7.81363	15.3097	0.624372	0.140948	['NPR2']	Gene Ontology Biological Process (2018 version)	0.850942	downregulated
nucleoside phosphate catabolic process (GO:1901292)	7.81363	15.3097	0.624372	0.140948	['SMPDL3A']	Gene Ontology Biological Process (2018 version)	0.850942	downregulated
negative regulation of interleukin-6 secretion (GO:1900165)	7.81363	15.3097	0.624372	0.140948	['C1QTNF3']	Gene Ontology Biological Process (2018 version)	0.850942	downregulated
glutamate catabolic process (GO:0006538)	7.81363	15.3097	0.624372	0.140948	['ADHFE1']	Gene Ontology Biological Process (2018 version)	0.850942	downregulated
venous blood vessel morphogenesis (GO:0048845)	7.81363	15.3097	0.624372	0.140948	['VEGFA']	Gene Ontology Biological Process (2018 version)	0.850942	downregulated
epithelial tube formation (GO:0072175)	7.81363	15.3097	0.624372	0.140948	['CEP290']	Gene Ontology Biological Process (2018 version)	0.850942	downregulated
regulation of dendritic cell chemotaxis (GO:2000508)	7.81363	15.3097	0.624372	0.140948	['CALR']	Gene Ontology Biological Process (2018 version)	0.850942	downregulated
imitative learning (GO:0098596)	7.81363	15.3097	0.624372	0.140948	['HTT']	Gene Ontology Biological Process (2018 version)	0.850942	downregulated
amine metabolic process (GO:0009308)	7.81363	15.3097	0.624372	0.140948	['INMT']	Gene Ontology Biological Process (2018 version)	0.850942	downregulated
inner ear receptor cell differentiation (GO:0060113)	7.81363	15.3097	0.624372	0.140948	['WHRN']	Gene Ontology Biological Process (2018 version)	0.850942	downregulated
response to manganese ion (GO:0010042)	7.81363	15.3097	0.624372	0.140948	['LRRK2']	Gene Ontology Biological Process (2018 version)	0.850942	downregulated
glucocorticoid receptor signaling pathway (GO:0042921)	7.81363	15.3097	0.624372	0.140948	['CALR']	Gene Ontology Biological Process (2018 version)	0.850942	downregulated
endoplasmic reticulum membrane organization (GO:0090158)	7.81363	15.3097	0.624372	0.140948	['ARL6IP1']	Gene Ontology Biological Process (2018 version)	0.850942	downregulated
positive regulation of keratinocyte migration (GO:0051549)	7.81363	15.3097	0.624372	0.140948	['MTOR']	Gene Ontology Biological Process (2018 version)	0.850942	downregulated
lipoprotein catabolic process (GO:0042159)	7.81363	15.3097	0.624372	0.140948	['NOTUM']	Gene Ontology Biological Process (2018 version)	0.850942	downregulated
positive regulation of clathrin-dependent endocytosis (GO:2000370)	7.81363	15.3097	0.624372	0.140948	['DAB2']	Gene Ontology Biological Process (2018 version)	0.850942	downregulated
regulation of cortisol biosynthetic process (GO:2000064)	7.81363	15.3097	0.624372	0.140948	['DGKQ']	Gene Ontology Biological Process (2018 version)	0.850942	downregulated
glycosyl compound catabolic process (GO:1901658)	7.81363	15.3097	0.624372	0.140948	['FUCA2']	Gene Ontology Biological Process (2018 version)	0.850942	downregulated
cation:amino acid symporter activity (GO:0005416)	7.81363	15.3097	0.515722	0.140948	['SLC36A1']	Gene Ontology Molecular Function (2018 version)	0.850942	downregulated
telencephalon cell migration (GO:0022029)	7.81363	15.3097	0.624372	0.140948	['LRRK2']	Gene Ontology Biological Process (2018 version)	0.850942	downregulated
positive regulation of microglial cell activation (GO:1903980)	7.81363	15.3097	0.624372	0.140948	['TTBK1']	Gene Ontology Biological Process (2018 version)	0.850942	downregulated
positive regulation of humoral immune response (GO:0002922)	7.81363	15.3097	0.624372	0.140948	['FCGR2B']	Gene Ontology Biological Process (2018 version)	0.850942	downregulated
N-acetylneuraminate catabolic process (GO:0019262)	7.81363	15.3097	0.624372	0.140948	['AMDHD2']	Gene Ontology Biological Process (2018 version)	0.850942	downregulated
heparan sulfate proteoglycan biosynthetic process, polysaccharide chain biosynthetic process (GO:0015014)	7.81363	15.3097	0.624372	0.140948	['CSGALNACT1']	Gene Ontology Biological Process (2018 version)	0.850942	downregulated
vascular smooth muscle cell differentiation (GO:0035886)	7.81363	15.3097	0.378541	0.140948	['ENG']	Gene Ontology Biological Process (2018 version)	0.850942	upregulated
regulation of superoxide metabolic process (GO:0090322)	7.81363	15.3097	0.378541	0.140948	['BST1']	Gene Ontology Biological Process (2018 version)	0.850942	upregulated
negative regulation of cellular response to hypoxia (GO:1900038)	7.81363	15.3097	0.378541	0.140948	['CD34']	Gene Ontology Biological Process (2018 version)	0.850942	upregulated
negative regulation of stress-activated protein kinase signaling cascade (GO:0070303)	7.81363	15.3097	0.378541	0.140948	['GSTP1']	Gene Ontology Biological Process (2018 version)	0.850942	upregulated
negative regulation of acute inflammatory response (GO:0002674)	7.81363	15.3097	0.378541	0.140948	['GSTP1']	Gene Ontology Biological Process (2018 version)	0.850942	upregulated
negative regulation of oligodendrocyte differentiation (GO:0048715)	7.81363	15.3097	0.378541	0.140948	['NOTCH1']	Gene Ontology Biological Process (2018 version)	0.850942	upregulated
response to gonadotropin (GO:0034698)	7.81363	15.3097	0.378541	0.140948	['TGFBR3']	Gene Ontology Biological Process (2018 version)	0.850942	upregulated
indolalkylamine metabolic process (GO:0006586)	7.81363	15.3097	0.378541	0.140948	['DDC']	Gene Ontology Biological Process (2018 version)	0.850942	upregulated
surfactant homeostasis (GO:0043129)	7.81363	15.3097	0.624372	0.140948	['VEGFA']	Gene Ontology Biological Process (2018 version)	0.850942	downregulated
regulation of digestive system process (GO:0044058)	7.81363	15.3097	0.378541	0.140948	['SGK1']	Gene Ontology Biological Process (2018 version)	0.850942	upregulated
response to lipoteichoic acid (GO:0070391)	7.81363	15.3097	0.378541	0.140948	['CD14']	Gene Ontology Biological Process (2018 version)	0.850942	upregulated
positive regulation of receptor binding (GO:1900122)	7.81363	15.3097	0.378541	0.140948	['ANXA2']	Gene Ontology Biological Process (2018 version)	0.850942	upregulated
positive regulation of podosome assembly (GO:0071803)	7.81363	15.3097	0.378541	0.140948	['FSCN1']	Gene Ontology Biological Process (2018 version)	0.850942	upregulated
positive regulation of extrinsic apoptotic signaling pathway via death domain receptors (GO:1902043)	7.81363	15.3097	0.378541	0.140948	['ATF3']	Gene Ontology Biological Process (2018 version)	0.850942	upregulated
ceramide transport (GO:0035627)	7.81363	15.3097	0.378541	0.140948	['PLTP']	Gene Ontology Biological Process (2018 version)	0.850942	upregulated
muscle tissue development (GO:0060537)	7.81363	15.3097	0.378541	0.140948	['ENG']	Gene Ontology Biological Process (2018 version)	0.850942	upregulated
renal system process involved in regulation of blood volume (GO:0001977)	7.81363	15.3097	0.378541	0.140948	['EMP2']	Gene Ontology Biological Process (2018 version)	0.850942	upregulated
collagen biosynthetic process (GO:0032964)	7.81363	15.3097	0.378541	0.140948	['P3H3']	Gene Ontology Biological Process (2018 version)	0.850942	upregulated
regulation of protein targeting (GO:1903533)	7.81363	15.3097	0.378541	0.140948	['SREBF1']	Gene Ontology Biological Process (2018 version)	0.850942	upregulated
rRNA transport (GO:0051029)	7.81363	15.3097	0.378541	0.140948	['TST']	Gene Ontology Biological Process (2018 version)	0.850942	upregulated
negative regulation of sterol transport (GO:0032372)	7.81363	15.3097	0.378541	0.140948	['NFKB1']	Gene Ontology Biological Process (2018 version)	0.850942	upregulated
T-helper 17 cell lineage commitment (GO:0072540)	7.81363	15.3097	0.378541	0.140948	['STAT3']	Gene Ontology Biological Process (2018 version)	0.850942	upregulated
lipoxin biosynthetic process (GO:2001301)	7.81363	15.3097	0.378541	0.140948	['ALOX5AP']	Gene Ontology Biological Process (2018 version)	0.850942	upregulated
vitamin K metabolic process (GO:0042373)	7.81363	15.3097	0.378541	0.140948	['CBR1']	Gene Ontology Biological Process (2018 version)	0.850942	upregulated
B cell chemotaxis (GO:0035754)	7.81363	15.3097	0.378541	0.140948	['CH25H']	Gene Ontology Biological Process (2018 version)	0.850942	upregulated
positive regulation of activin receptor signaling pathway (GO:0032927)	7.81363	15.3097	0.624372	0.140948	['ACVR2B']	Gene Ontology Biological Process (2018 version)	0.850942	downregulated
cellular triglyceride homeostasis (GO:0035356)	7.81363	15.3097	0.624372	0.140948	['C1QTNF3']	Gene Ontology Biological Process (2018 version)	0.850942	downregulated
negative regulation of acute inflammatory response (GO:0002674)	7.81363	15.3097	0.624372	0.140948	['FCGR2B']	Gene Ontology Biological Process (2018 version)	0.850942	downregulated
aldehyde catabolic process (GO:0046185)	7.81363	15.3097	0.624372	0.140948	['AGXT2']	Gene Ontology Biological Process (2018 version)	0.850942	downregulated
peripheral nervous system neuron development (GO:0048935)	7.81363	15.3097	0.624372	0.140948	['ETV1']	Gene Ontology Biological Process (2018 version)	0.850942	downregulated
protein retention in ER lumen (GO:0006621)	7.81363	15.3097	0.624372	0.140948	['ANKRD13C']	Gene Ontology Biological Process (2018 version)	0.850942	downregulated
mineralocorticoid biosynthetic process (GO:0006705)	7.81363	15.3097	0.624372	0.140948	['HSD3B2']	Gene Ontology Biological Process (2018 version)	0.850942	downregulated
galactosylceramide metabolic process (GO:0006681)	7.81363	15.3097	0.624372	0.140948	['GALC']	Gene Ontology Biological Process (2018 version)	0.850942	downregulated
negative regulation of keratinocyte differentiation (GO:0045617)	7.81363	15.3097	0.624372	0.140948	['SRSF6']	Gene Ontology Biological Process (2018 version)	0.850942	downregulated
positive regulation of deacetylase activity (GO:0090045)	7.81363	15.3097	0.624372	0.140948	['VEGFA']	Gene Ontology Biological Process (2018 version)	0.850942	downregulated
negative regulation of digestive system process (GO:0060457)	7.81363	15.3097	0.378541	0.140948	['PTGER3']	Gene Ontology Biological Process (2018 version)	0.850942	upregulated
response to granulocyte macrophage colony-stimulating factor (GO:0097012)	7.81363	15.3097	0.624372	0.140948	['NPR2']	Gene Ontology Biological Process (2018 version)	0.850942	downregulated
protein localization to non-motile cilium (GO:0097499)	7.81363	15.3097	0.624372	0.140948	['TULP3']	Gene Ontology Biological Process (2018 version)	0.850942	downregulated
quaternary ammonium group transport (GO:0015697)	7.81363	15.3097	0.624372	0.140948	['SLC22A4']	Gene Ontology Biological Process (2018 version)	0.850942	downregulated
regulation of non-motile cilium assembly (GO:1902855)	7.81363	15.3097	0.378541	0.140948	['MAP4']	Gene Ontology Biological Process (2018 version)	0.850942	upregulated
regulation of endothelial cell development (GO:1901550)	7.81363	15.3097	0.378541	0.140948	['TNFRSF1A']	Gene Ontology Biological Process (2018 version)	0.850942	upregulated
transmembrane receptor protein tyrosine phosphatase signaling pathway (GO:0007185)	7.81363	15.3097	0.378541	0.140948	['PTPRU']	Gene Ontology Biological Process (2018 version)	0.850942	upregulated
succinyl-CoA metabolic process (GO:0006104)	7.81363	15.3097	0.378541	0.140948	['ACOT4']	Gene Ontology Biological Process (2018 version)	0.850942	upregulated
vocal learning (GO:0042297)	7.81363	15.3097	0.378541	0.140948	['SHANK3']	Gene Ontology Biological Process (2018 version)	0.850942	upregulated
positive regulation of cellular extravasation (GO:0002693)	7.81363	15.3097	0.378541	0.140948	['PLVAP']	Gene Ontology Biological Process (2018 version)	0.850942	upregulated
granzyme-mediated apoptotic signaling pathway (GO:0008626)	7.81363	15.3097	0.378541	0.140948	['SRGN']	Gene Ontology Biological Process (2018 version)	0.850942	upregulated
positive regulation of interferon-gamma secretion (GO:1902715)	7.81363	15.3097	0.378541	0.140948	['LGALS9']	Gene Ontology Biological Process (2018 version)	0.850942	upregulated
vocal learning (GO:0042297)	7.81363	15.3097	0.624372	0.140948	['HTT']	Gene Ontology Biological Process (2018 version)	0.850942	downregulated
5'-3' DNA helicase activity (GO:0043139)	7.81363	15.3097	0.515722	0.140948	['HELB']	Gene Ontology Molecular Function (2018 version)	0.850942	downregulated
negative regulation of leukocyte degranulation (GO:0043301)	7.81363	15.3097	0.378541	0.140948	['LGALS9']	Gene Ontology Biological Process (2018 version)	0.850942	upregulated
acyl-CoA oxidase activity (GO:0003997)	7.81363	15.3097	0.515722	0.140948	['ACOX3']	Gene Ontology Molecular Function (2018 version)	0.850942	downregulated
prostaglandin E receptor activity (GO:0004957)	7.81363	15.3097	0.431357	0.140948	['PTGER3']	Gene Ontology Molecular Function (2018 version)	0.850942	upregulated
primary amine oxidase activity (GO:0008131)	7.81363	15.3097	0.431357	0.140948	['VCAM1']	Gene Ontology Molecular Function (2018 version)	0.850942	upregulated
sphingosine N-acyltransferase activity (GO:0050291)	7.81363	15.3097	0.431357	0.140948	['CERS4']	Gene Ontology Molecular Function (2018 version)	0.850942	upregulated
apolipoprotein receptor binding (GO:0034190)	7.81363	15.3097	0.431357	0.140948	['PCSK9']	Gene Ontology Molecular Function (2018 version)	0.850942	upregulated
carnitine transmembrane transporter activity (GO:0015226)	7.81363	15.3097	0.431357	0.140948	['SLC25A20']	Gene Ontology Molecular Function (2018 version)	0.850942	upregulated
urea transmembrane transporter activity (GO:0015204)	7.81363	15.3097	0.431357	0.140948	['SLC14A1']	Gene Ontology Molecular Function (2018 version)	0.850942	upregulated
phosphatidic acid transporter activity (GO:1990050)	7.81363	15.3097	0.431357	0.140948	['PLTP']	Gene Ontology Molecular Function (2018 version)	0.850942	upregulated
cytochrome-b5 reductase activity, acting on NAD(P)H (GO:0004128)	7.81363	15.3097	0.431357	0.140948	['NQO1']	Gene Ontology Molecular Function (2018 version)	0.850942	upregulated
JUN kinase binding (GO:0008432)	7.81363	15.3097	0.431357	0.140948	['GSTP1']	Gene Ontology Molecular Function (2018 version)	0.850942	upregulated
acyl-CoA oxidase activity (GO:0003997)	7.81363	15.3097	0.431357	0.140948	['ACADL']	Gene Ontology Molecular Function (2018 version)	0.850942	upregulated
amino-acid betaine transmembrane transporter activity (GO:0015199)	7.81363	15.3097	0.431357	0.140948	['SLC25A20']	Gene Ontology Molecular Function (2018 version)	0.850942	upregulated
phosphatidylethanolamine binding (GO:0008429)	7.81363	15.3097	0.431357	0.140948	['PLTP']	Gene Ontology Molecular Function (2018 version)	0.850942	upregulated
O-acetyltransferase activity (GO:0016413)	7.81363	15.3097	0.431357	0.140948	['CRAT']	Gene Ontology Molecular Function (2018 version)	0.850942	upregulated
coreceptor activity involved in Wnt signaling pathway, planar cell polarity pathway (GO:1904929)	7.81363	15.3097	0.431357	0.140948	['PTK7']	Gene Ontology Molecular Function (2018 version)	0.850942	upregulated
sphingolipid transporter activity (GO:0046624)	7.81363	15.3097	0.431357	0.140948	['PLTP']	Gene Ontology Molecular Function (2018 version)	0.850942	upregulated
peroxisome proliferator activated receptor binding (GO:0042975)	7.81363	15.3097	0.431357	0.140948	['PRMT2']	Gene Ontology Molecular Function (2018 version)	0.850942	upregulated
L-ornithine transmembrane transporter activity (GO:0000064)	7.81363	15.3097	0.431357	0.140948	['SLC25A20']	Gene Ontology Molecular Function (2018 version)	0.850942	upregulated
sodium channel inhibitor activity (GO:0019871)	7.81363	15.3097	0.431357	0.140948	['PCSK9']	Gene Ontology Molecular Function (2018 version)	0.850942	upregulated
hydrolase activity, acting on carbon-nitrogen (but not peptide) bonds, in cyclic amides (GO:0016812)	7.81363	15.3097	0.431357	0.140948	['OPLAH']	Gene Ontology Molecular Function (2018 version)	0.850942	upregulated
azole transmembrane transporter activity (GO:1901474)	7.81363	15.3097	0.431357	0.140948	['SLC38A3']	Gene Ontology Molecular Function (2018 version)	0.850942	upregulated
acetyl-CoA C-acyltransferase activity (GO:0003988)	7.81363	15.3097	0.431357	0.140948	['ACAA2']	Gene Ontology Molecular Function (2018 version)	0.850942	upregulated
platelet dense granule membrane (GO:0031088)	7.81363	15.3097	0.355726	0.140948	['ABCC4']	Gene Ontology Cellular Component (2018 version)	0.850942	upregulated
FACIT collagen trimer (GO:0005593)	7.81363	15.3097	0.355726	0.140948	['COL12A1']	Gene Ontology Cellular Component (2018 version)	0.850942	upregulated
membrane attack complex (GO:0005579)	7.81363	15.3097	0.355726	0.140948	['C7']	Gene Ontology Cellular Component (2018 version)	0.850942	upregulated
alpha DNA polymerase:primase complex (GO:0005658)	7.81363	15.3097	0.791389	0.140948	['HELB']	Gene Ontology Cellular Component (2018 version)	0.850942	downregulated
FACIT collagen trimer (GO:0005593)	7.81363	15.3097	0.791389	0.140948	['COL9A3']	Gene Ontology Cellular Component (2018 version)	0.850942	downregulated
ceramidase activity (GO:0017040)	7.81363	15.3097	0.431357	0.140948	['ACER2']	Gene Ontology Molecular Function (2018 version)	0.850942	upregulated
clathrin light chain binding (GO:0032051)	7.81363	15.3097	0.431357	0.140948	['NSG1']	Gene Ontology Molecular Function (2018 version)	0.850942	upregulated
calcium:sodium antiporter activity (GO:0005432)	7.81363	15.3097	0.431357	0.140948	['SLC3A2']	Gene Ontology Molecular Function (2018 version)	0.850942	upregulated
amino-acid betaine transmembrane transporter activity (GO:0015199)	7.81363	15.3097	0.515722	0.140948	['SLC22A4']	Gene Ontology Molecular Function (2018 version)	0.850942	downregulated
hydroxymethyl-, formyl- and related transferase activity (GO:0016742)	7.81363	15.3097	0.515722	0.140948	['FTCD']	Gene Ontology Molecular Function (2018 version)	0.850942	downregulated
exo-alpha-sialidase activity (GO:0004308)	7.81363	15.3097	0.515722	0.140948	['NEU2']	Gene Ontology Molecular Function (2018 version)	0.850942	downregulated
NAD(P)H oxidase activity (GO:0016174)	7.81363	15.3097	0.515722	0.140948	['KMO']	Gene Ontology Molecular Function (2018 version)	0.850942	downregulated
peroxisome proliferator activated receptor binding (GO:0042975)	7.81363	15.3097	0.515722	0.140948	['ASXL3']	Gene Ontology Molecular Function (2018 version)	0.850942	downregulated
vascular endothelial growth factor receptor 2 binding (GO:0043184)	7.81363	15.3097	0.431357	0.140948	['GREM1']	Gene Ontology Molecular Function (2018 version)	0.850942	upregulated
uridylyltransferase activity (GO:0070569)	7.81363	15.3097	0.515722	0.140948	['UAP1']	Gene Ontology Molecular Function (2018 version)	0.850942	downregulated
glucosyltransferase activity (GO:0046527)	7.81363	15.3097	0.515722	0.140948	['ALG6']	Gene Ontology Molecular Function (2018 version)	0.850942	downregulated
ubiquinone binding (GO:0048039)	7.81363	15.3097	0.515722	0.140948	['COQ10B']	Gene Ontology Molecular Function (2018 version)	0.850942	downregulated
chondroitin sulfotransferase activity (GO:0034481)	7.81363	15.3097	0.515722	0.140948	['CHST11']	Gene Ontology Molecular Function (2018 version)	0.850942	downregulated
hydrogen:amino acid symporter activity (GO:0005280)	7.81363	15.3097	0.515722	0.140948	['SLC36A1']	Gene Ontology Molecular Function (2018 version)	0.850942	downregulated
DNA ligase (ATP) activity (GO:0003910)	7.81363	15.3097	0.515722	0.140948	['PARP3']	Gene Ontology Molecular Function (2018 version)	0.850942	downregulated
1-phosphatidylinositol 4-kinase activity (GO:0004430)	7.81363	15.3097	0.515722	0.140948	['PI4KA']	Gene Ontology Molecular Function (2018 version)	0.850942	downregulated
cellular response to peptide hormone stimulus (GO:0071375)	1.8658	3.64647	0.380011	0.141653	['RAB31', 'ADCY4', 'PCSK9', 'NFKB1', 'RAB8B']	Gene Ontology Biological Process (2018 version)	0.848773	upregulated
Golgi membrane (GO:0000139)	1.38147	2.6734	0.791389	0.144397	['CSGALNACT1', 'GALNT7', 'ENTPD4', 'ST8SIA1', 'STX16', 'EDEM1', 'AP4E1', 'FTCD', 'CHST11', 'PDGFD', 'SLC9A8', 'GORASP1', 'ST8SIA6', 'SH3GL2', 'B4GALT5']	Gene Ontology Cellular Component (2018 version)	0.840441	downregulated
sensory perception of light stimulus (GO:0050953)	2.03425	3.93148	0.624372	0.144765	['WHRN', 'NUDT19', 'RABGGTA', 'GPR179']	Gene Ontology Biological Process (2018 version)	0.839337	downregulated
phosphatidylinositol phosphate binding (GO:1901981)	2.03425	3.93148	0.515722	0.144765	['PLEKHB2', 'SNX27', 'WIPI2', 'KCNH1']	Gene Ontology Molecular Function (2018 version)	0.839337	downregulated
basal RNA polymerase II transcription machinery binding (GO:0001099)	3.12851	6.02765	0.515722	0.145631	['RECQL5', 'PAF1']	Gene Ontology Molecular Function (2018 version)	0.836748	downregulated
phosphatidylinositol phosphorylation (GO:0046854)	3.12851	6.02765	0.624372	0.145631	['TMEM150A', 'PI4KA']	Gene Ontology Biological Process (2018 version)	0.836748	downregulated
endocytic recycling (GO:0032456)	3.12851	6.02765	0.385687	0.145631	['EHD2', 'EHD4']	Gene Ontology Biological Process (2018 version)	0.836748	upregulated
negative regulation of peptidyl-tyrosine phosphorylation (GO:0050732)	3.12851	6.02765	0.624372	0.145631	['SEMA4D', 'SRCIN1']	Gene Ontology Biological Process (2018 version)	0.836748	downregulated
response to hexose (GO:0009746)	3.12851	6.02765	0.624372	0.145631	['GYS2', 'LPL']	Gene Ontology Biological Process (2018 version)	0.836748	downregulated
negative regulation of synaptic transmission (GO:0050805)	3.12851	6.02765	0.624372	0.145631	['ACHE', 'LRRK2']	Gene Ontology Biological Process (2018 version)	0.836748	downregulated
cardiac muscle cell development (GO:0055013)	3.12851	6.02765	0.624372	0.145631	['MYOM3', 'VEGFA']	Gene Ontology Biological Process (2018 version)	0.836748	downregulated
negative regulation of smooth muscle cell proliferation (GO:0048662)	3.12851	6.02765	0.385687	0.145631	['PTGIR', 'HMOX1']	Gene Ontology Biological Process (2018 version)	0.836748	upregulated
regulation of neurotransmitter secretion (GO:0046928)	3.12851	6.02765	0.624372	0.145631	['RIMS2', 'LRRK2']	Gene Ontology Biological Process (2018 version)	0.836748	downregulated
regulation of autophagy of mitochondrion (GO:1903146)	3.12851	6.02765	0.385687	0.145631	['SREBF1', 'SREBF2']	Gene Ontology Biological Process (2018 version)	0.836748	upregulated
muscle fiber development (GO:0048747)	3.12851	6.02765	0.624372	0.145631	['MYOM3', 'VEGFA']	Gene Ontology Biological Process (2018 version)	0.836748	downregulated
regulation of blood vessel diameter (GO:0097746)	3.12851	6.02765	0.385687	0.145631	['NPR1', 'HMOX1']	Gene Ontology Biological Process (2018 version)	0.836748	upregulated
negative regulation of osteoblast differentiation (GO:0045668)	3.12851	6.02765	0.385687	0.145631	['GREM1', 'NOTCH1']	Gene Ontology Biological Process (2018 version)	0.836748	upregulated
cardiac muscle cell development (GO:0055013)	3.12851	6.02765	0.385687	0.145631	['PDGFRB', 'PDGFRA']	Gene Ontology Biological Process (2018 version)	0.836748	upregulated
positive regulation of substrate adhesion-dependent cell spreading (GO:1900026)	3.12851	6.02765	0.624372	0.145631	['CALR', 'OLFM4']	Gene Ontology Biological Process (2018 version)	0.836748	downregulated
leukocyte cell-cell adhesion (GO:0007159)	3.12851	6.02765	0.385687	0.145631	['VCAM1', 'PECAM1']	Gene Ontology Biological Process (2018 version)	0.836748	upregulated
positive regulation of macromolecule biosynthetic process (GO:0010557)	1.72934	3.32919	0.624372	0.145858	['SERPINF2', 'LARP4B', 'CALR', 'FGFR4', 'ELAVL1', 'MTOR']	Gene Ontology Biological Process (2018 version)	0.83607	downregulated
transcription regulatory region DNA binding (GO:0044212)	1.41523	2.71948	0.444981	0.146375	['SREBF1', 'NOTCH1', 'NR1I3', 'STAT3', 'LMO2', 'SREBF2', 'NFKB1', 'ELK3', 'SOX18', 'ELMSAN1', 'RARB', 'BAHCC1', 'ATF3']	Gene Ontology Molecular Function (2018 version)	0.834532	upregulated
monocarboxylic acid transport (GO:0015718)	2.34809	4.51097	0.624372	0.146442	['SLC16A2', 'SLC16A14', 'SLC26A6']	Gene Ontology Biological Process (2018 version)	0.834334	downregulated
positive regulation of tyrosine phosphorylation of STAT protein (GO:0042531)	2.34809	4.51097	0.385687	0.146442	['STAT3', 'HCLS1', 'TNFRSF1A']	Gene Ontology Biological Process (2018 version)	0.834334	upregulated
negative regulation of Wnt signaling pathway (GO:0030178)	1.64374	3.15405	0.624372	0.14678	['DAB2', 'IGFBP4', 'FRZB', 'JADE1', 'FUZ', 'NOTUM', 'TRABD2B']	Gene Ontology Biological Process (2018 version)	0.833334	downregulated
positive regulation of cell cycle (GO:0045787)	2.00806	3.81772	0.624372	0.149391	['TGM1', 'MLXIPL', 'CCNL2', 'CALR']	Gene Ontology Biological Process (2018 version)	0.825677	downregulated
DNA damage response, signal transduction by p53 class mediator (GO:0030330)	2.00806	3.81772	0.385687	0.149391	['CDKN1A', 'MUC1', 'RGCC', 'NDRG1']	Gene Ontology Biological Process (2018 version)	0.825677	upregulated
negative regulation of NF-kappaB transcription factor activity (GO:0032088)	2.00806	3.81772	0.385687	0.149391	['NFKBIA', 'PTGIS', 'PRMT2', 'CYP1B1']	Gene Ontology Biological Process (2018 version)	0.825677	upregulated
positive regulation of DNA metabolic process (GO:0051054)	2.00806	3.81772	0.385687	0.149391	['PDGFRB', 'PDGFRA', 'RGCC', 'EYA2']	Gene Ontology Biological Process (2018 version)	0.825677	upregulated
positive regulation of transmembrane receptor protein serine/threonine kinase signaling pathway (GO:0090100)	2.00806	3.81772	0.385687	0.149391	['ACVRL1', 'NOTCH1', 'TGFB1', 'ENG']	Gene Ontology Biological Process (2018 version)	0.825677	upregulated
ephrin receptor signaling pathway (GO:0048013)	2.00806	3.81772	0.385687	0.149391	['EFNB1', 'ARPC1B', 'EPHB2', 'GIT1']	Gene Ontology Biological Process (2018 version)	0.825677	upregulated
C-terminal protein amino acid modification (GO:0018410)	2.00806	3.81772	0.385687	0.149391	['CPM', 'BST1', 'VNN1', 'RECK']	Gene Ontology Biological Process (2018 version)	0.825677	upregulated
plasma membrane bounded cell projection assembly (GO:0120031)	1.52233	2.8732	0.385687	0.15147	['ICK', 'ABCC4', 'NOTCH1', 'FSCN1', 'PMP22', 'FLNA', 'EMP2', 'PARVB', 'FXYD5']	Gene Ontology Biological Process (2018 version)	0.819672	upregulated
SCF ubiquitin ligase complex (GO:0019005)	2.30193	4.33106	0.791389	0.152363	['FBXL2', 'FBXO7', 'FBXO9']	Gene Ontology Cellular Component (2018 version)	0.817121	downregulated
glycosphingolipid metabolic process (GO:0006687)	2.30193	4.33106	0.385687	0.152363	['B4GALNT1', 'ESYT1', 'A4GALT']	Gene Ontology Biological Process (2018 version)	0.817121	upregulated
positive regulation of response to stimulus (GO:0048584)	2.30193	4.33106	0.624372	0.152363	['TMEM27', 'FCGR2B', 'CFTR']	Gene Ontology Biological Process (2018 version)	0.817121	downregulated
metalloexopeptidase activity (GO:0008235)	2.30193	4.33106	0.515722	0.152363	['FOLH1', 'CPQ', 'CPE']	Gene Ontology Molecular Function (2018 version)	0.817121	downregulated
positive regulation of developmental process (GO:0051094)	1.81369	3.40087	0.624372	0.153338	['VIL1', 'SERPINF2', 'ENPP2', 'SRSF6', 'RAPGEF3']	Gene Ontology Biological Process (2018 version)	0.81435	downregulated
protein maturation (GO:0051604)	1.98254	3.70802	0.385687	0.154072	['SRGN', 'CPM', 'CPXM1', 'CTSS']	Gene Ontology Biological Process (2018 version)	0.812275	upregulated
phagocytic vesicle (GO:0045335)	1.98254	3.70802	0.377612	0.154072	['RAB31', 'ANXA3', 'CYBB', 'RAB8B']	Gene Ontology Cellular Component (2018 version)	0.812275	upregulated
negative regulation of neuron death (GO:1901215)	1.98254	3.70802	0.624372	0.154072	['NTRK1', 'LRRK2', 'NDNF', 'FBXO7']	Gene Ontology Biological Process (2018 version)	0.812275	downregulated
metallocarboxypeptidase activity (GO:0004181)	3.00803	5.62022	0.448967	0.15437	['CPM', 'CPXM1']	Gene Ontology Molecular Function (2018 version)	0.811438	upregulated
neuron projection extension (GO:1990138)	3.00803	5.62022	0.385687	0.15437	['ALCAM', 'FLRT3']	Gene Ontology Biological Process (2018 version)	0.811438	upregulated
carboxylic acid catabolic process (GO:0046395)	3.00803	5.62022	0.385687	0.15437	['TGFB1', 'ACOT4']	Gene Ontology Biological Process (2018 version)	0.811438	upregulated
acute inflammatory response (GO:0002526)	3.00803	5.62022	0.385687	0.15437	['VNN1', 'DLC1']	Gene Ontology Biological Process (2018 version)	0.811438	upregulated
regulation of receptor internalization (GO:0002090)	3.00803	5.62022	0.385687	0.15437	['GREM1', 'PCSK9']	Gene Ontology Biological Process (2018 version)	0.811438	upregulated
metallocarboxypeptidase activity (GO:0004181)	3.00803	5.62022	0.515722	0.15437	['FOLH1', 'CPE']	Gene Ontology Molecular Function (2018 version)	0.811438	downregulated
positive regulation of calcium-mediated signaling (GO:0050850)	3.00803	5.62022	0.385687	0.15437	['GSTM2', 'GSTO1']	Gene Ontology Biological Process (2018 version)	0.811438	upregulated
neural crest cell migration (GO:0001755)	3.00803	5.62022	0.385687	0.15437	['SEMA3D', 'SEMA4C']	Gene Ontology Biological Process (2018 version)	0.811438	upregulated
ventricular septum development (GO:0003281)	3.00803	5.62022	0.385687	0.15437	['TGFBR3', 'NOTCH1']	Gene Ontology Biological Process (2018 version)	0.811438	upregulated
dicarboxylic acid transmembrane transporter activity (GO:0005310)	3.00803	5.62022	0.515722	0.15437	['SLC26A4', 'SLC26A6']	Gene Ontology Molecular Function (2018 version)	0.811438	downregulated
rough endoplasmic reticulum (GO:0005791)	3.00803	5.62022	0.377612	0.15437	['LRAT', 'TMEM97']	Gene Ontology Cellular Component (2018 version)	0.811438	upregulated
kinesin binding (GO:0019894)	3.00803	5.62022	0.515722	0.15437	['CROCC', 'TTBK2']	Gene Ontology Molecular Function (2018 version)	0.811438	downregulated
negative regulation of JNK cascade (GO:0046329)	3.00803	5.62022	0.385687	0.15437	['GSTP1', 'AIDA']	Gene Ontology Biological Process (2018 version)	0.811438	upregulated
regulation of actin polymerization or depolymerization (GO:0008064)	3.00803	5.62022	0.385687	0.15437	['CXCL12', 'HCLS1']	Gene Ontology Biological Process (2018 version)	0.811438	upregulated
negative regulation of intracellular steroid hormone receptor signaling pathway (GO:0033144)	3.00803	5.62022	0.624372	0.15437	['DAB2', 'CALR']	Gene Ontology Biological Process (2018 version)	0.811438	downregulated
positive regulation of sprouting angiogenesis (GO:1903672)	3.00803	5.62022	0.624372	0.15437	['DLL1', 'VEGFA']	Gene Ontology Biological Process (2018 version)	0.811438	downregulated
lytic vacuole organization (GO:0080171)	3.00803	5.62022	0.624372	0.15437	['LRRK2', 'ZKSCAN3']	Gene Ontology Biological Process (2018 version)	0.811438	downregulated
regulation of lipid biosynthetic process (GO:0046890)	3.00803	5.62022	0.624372	0.15437	['MLXIPL', 'MTOR']	Gene Ontology Biological Process (2018 version)	0.811438	downregulated
positive regulation of lipid biosynthetic process (GO:0046889)	3.00803	5.62022	0.624372	0.15437	['MLXIPL', 'MTOR']	Gene Ontology Biological Process (2018 version)	0.811438	downregulated
regulation of cell morphogenesis (GO:0022604)	3.00803	5.62022	0.624372	0.15437	['VIL1', 'ZMYM6']	Gene Ontology Biological Process (2018 version)	0.811438	downregulated
primary neural tube formation (GO:0014020)	3.00803	5.62022	0.624372	0.15437	['LMO4', 'FUZ']	Gene Ontology Biological Process (2018 version)	0.811438	downregulated
peptidyl-serine phosphorylation (GO:0018105)	1.69175	3.14105	0.624372	0.15619	['PRKDC', 'DGKQ', 'LRRK2', 'TTBK1', 'MTOR', 'TTBK2']	Gene Ontology Biological Process (2018 version)	0.806347	downregulated
cellular protein metabolic process (GO:0044267)	1.34435	2.48474	0.385687	0.157508	['FGA', 'CSF1', 'GOLM1', 'PROS1', 'PCSK9', 'LAMC1', 'HSPG2', 'PRSS23', 'FSTL1', 'C3', 'LOX', 'SPP1', 'MXRA8', 'TIMP1', 'TGFBI', 'MFGE8']	Gene Ontology Biological Process (2018 version)	0.802697	upregulated
protein kinase activator activity (GO:0030295)	2.25755	4.16042	0.448967	0.158358	['CDKN1A', 'AFAP1L2', 'RGCC']	Gene Ontology Molecular Function (2018 version)	0.80036	upregulated
positive regulation of DNA biosynthetic process (GO:2000573)	2.25755	4.16042	0.385687	0.158358	['PDGFRB', 'GREM1', 'RGCC']	Gene Ontology Biological Process (2018 version)	0.80036	upregulated
regulation of cellular catabolic process (GO:0031329)	2.25755	4.16042	0.624372	0.158358	['TMEM150A', 'LRRK2', 'FBXL2']	Gene Ontology Biological Process (2018 version)	0.80036	downregulated
SH3 domain binding (GO:0017124)	2.25755	4.16042	0.448967	0.158358	['AFAP1L2', 'WIPF1', 'SHANK3']	Gene Ontology Molecular Function (2018 version)	0.80036	upregulated
regulation of cell cycle G2/M phase transition (GO:1902749)	1.95766	3.6022	0.624372	0.158809	['CDK6', 'CENPJ', 'CEP290', 'SFI1']	Gene Ontology Biological Process (2018 version)	0.799125	downregulated
regulation of neuron differentiation (GO:0045664)	1.95766	3.6022	0.624372	0.158809	['LRRK2', 'CALR', 'FBXO7', 'DLL1']	Gene Ontology Biological Process (2018 version)	0.799125	downregulated
cellular response to molecule of bacterial origin (GO:0071219)	1.95766	3.6022	0.624372	0.158809	['PABPN1', 'FZD5', 'PAF1', 'FCGR2B']	Gene Ontology Biological Process (2018 version)	0.799125	downregulated
MAPK cascade (GO:0000165)	1.46451	2.68015	0.385687	0.160404	['PDGFRB', 'PDGFRA', 'PLVAP', 'TGFB1', 'RASA3', 'KDR', 'LGALS9', 'TEK', 'SHANK3', 'NFKB1']	Gene Ontology Biological Process (2018 version)	0.794786	upregulated
negative regulation of cell growth (GO:0030308)	1.78053	3.24808	0.385687	0.161344	['ACVRL1', 'CDKN1A', 'TGFB1', 'NPR1', 'RERG']	Gene Ontology Biological Process (2018 version)	0.792247	upregulated
epithelium development (GO:0060429)	1.78053	3.24808	0.624372	0.161344	['VIL1', 'ERRFI1', 'DNPH1', 'DLL1', 'VEGFA']	Gene Ontology Biological Process (2018 version)	0.792247	downregulated
protein O-linked glycosylation (GO:0006493)	1.78053	3.24808	0.385687	0.161344	['ADAMTSL1', 'SPON1', 'ST6GAL1', 'MUC1', 'ST3GAL4']	Gene Ontology Biological Process (2018 version)	0.792247	upregulated
alanine transmembrane transporter activity (GO:0022858)	6.51102	11.8338	0.515722	0.162431	['SLC36A1']	Gene Ontology Molecular Function (2018 version)	0.789332	downregulated
morphogenesis of a polarized epithelium (GO:0001738)	6.51102	11.8338	0.385687	0.162431	['PTK7']	Gene Ontology Biological Process (2018 version)	0.789332	upregulated
activin-activated receptor activity (GO:0017002)	6.51102	11.8338	0.515722	0.162431	['ACVR2B']	Gene Ontology Molecular Function (2018 version)	0.789332	downregulated
protein-glutamic acid ligase activity (GO:0070739)	6.51102	11.8338	0.515722	0.162431	['TTLL4']	Gene Ontology Molecular Function (2018 version)	0.789332	downregulated
phospholipase binding (GO:0043274)	6.51102	11.8338	0.515722	0.162431	['DGKQ']	Gene Ontology Molecular Function (2018 version)	0.789332	downregulated
lipase activator activity (GO:0060229)	6.51102	11.8338	0.515722	0.162431	['APOH']	Gene Ontology Molecular Function (2018 version)	0.789332	downregulated
beta-N-acetylglucosaminylglycopeptide beta-1,4-galactosyltransferase activity (GO:0003831)	6.51102	11.8338	0.515722	0.162431	['B4GALT5']	Gene Ontology Molecular Function (2018 version)	0.789332	downregulated
insulin-like growth factor II binding (GO:0031995)	6.51102	11.8338	0.515722	0.162431	['IGFBP4']	Gene Ontology Molecular Function (2018 version)	0.789332	downregulated
omega peptidase activity (GO:0008242)	6.51102	11.8338	0.515722	0.162431	['GGT1']	Gene Ontology Molecular Function (2018 version)	0.789332	downregulated
quaternary ammonium group transmembrane transporter activity (GO:0015651)	6.51102	11.8338	0.515722	0.162431	['SLC22A4']	Gene Ontology Molecular Function (2018 version)	0.789332	downregulated
phosphatidylinositol 3-kinase regulatory subunit binding (GO:0036312)	6.51102	11.8338	0.515722	0.162431	['FBXL2']	Gene Ontology Molecular Function (2018 version)	0.789332	downregulated
cation:cation antiporter activity (GO:0015491)	6.51102	11.8338	0.515722	0.162431	['SLC22A4']	Gene Ontology Molecular Function (2018 version)	0.789332	downregulated
chondroitin sulfate proteoglycan metabolic process (GO:0050654)	6.51102	11.8338	0.624372	0.162431	['CSGALNACT1']	Gene Ontology Biological Process (2018 version)	0.789332	downregulated
negative regulation of cyclin-dependent protein serine/threonine kinase activity involved in G1/S transition of mitotic cell cycle (GO:0031658)	6.51102	11.8338	0.624372	0.162431	['CDK6']	Gene Ontology Biological Process (2018 version)	0.789332	downregulated
marginal zone B cell differentiation (GO:0002315)	6.51102	11.8338	0.624372	0.162431	['DLL1']	Gene Ontology Biological Process (2018 version)	0.789332	downregulated
neuron fate specification (GO:0048665)	6.51102	11.8338	0.624372	0.162431	['DLL1']	Gene Ontology Biological Process (2018 version)	0.789332	downregulated
protein-glutamine gamma-glutamyltransferase activity (GO:0003810)	6.51102	11.8338	0.515722	0.162431	['TGM1']	Gene Ontology Molecular Function (2018 version)	0.789332	downregulated
DNA ligase activity (GO:0003909)	6.51102	11.8338	0.515722	0.162431	['PARP3']	Gene Ontology Molecular Function (2018 version)	0.789332	downregulated
chylomicron remnant clearance (GO:0034382)	6.51102	11.8338	0.385687	0.162431	['LDLR']	Gene Ontology Biological Process (2018 version)	0.789332	upregulated
cAMP catabolic process (GO:0006198)	6.51102	11.8338	0.385687	0.162431	['PDE2A']	Gene Ontology Biological Process (2018 version)	0.789332	upregulated
forebrain neuron differentiation (GO:0021879)	6.51102	11.8338	0.385687	0.162431	['SHANK3']	Gene Ontology Biological Process (2018 version)	0.789332	upregulated
regulation of calcidiol 1-monooxygenase activity (GO:0060558)	6.51102	11.8338	0.385687	0.162431	['NFKB1']	Gene Ontology Biological Process (2018 version)	0.789332	upregulated
lens fiber cell differentiation (GO:0070306)	6.51102	11.8338	0.385687	0.162431	['WNT7B']	Gene Ontology Biological Process (2018 version)	0.789332	upregulated
response to caffeine (GO:0031000)	6.51102	11.8338	0.385687	0.162431	['GSTM2']	Gene Ontology Biological Process (2018 version)	0.789332	upregulated
negative regulation of glycoprotein biosynthetic process (GO:0010561)	6.51102	11.8338	0.385687	0.162431	['BACE2']	Gene Ontology Biological Process (2018 version)	0.789332	upregulated
positive regulation of macrophage chemotaxis (GO:0010759)	6.51102	11.8338	0.385687	0.162431	['CSF1']	Gene Ontology Biological Process (2018 version)	0.789332	upregulated
regulation of microglial cell activation (GO:1903978)	6.51102	11.8338	0.385687	0.162431	['LDLR']	Gene Ontology Biological Process (2018 version)	0.789332	upregulated
endocytic patch (GO:0061645)	6.51102	11.8338	0.381615	0.162431	['WIPF1']	Gene Ontology Cellular Component (2018 version)	0.789332	upregulated
actin cortical patch (GO:0030479)	6.51102	11.8338	0.381615	0.162431	['WIPF1']	Gene Ontology Cellular Component (2018 version)	0.789332	upregulated
L-alanine transmembrane transporter activity (GO:0015180)	6.51102	11.8338	0.448967	0.162431	['SLC38A3']	Gene Ontology Molecular Function (2018 version)	0.789332	upregulated
alanine transmembrane transporter activity (GO:0022858)	6.51102	11.8338	0.448967	0.162431	['SLC38A3']	Gene Ontology Molecular Function (2018 version)	0.789332	upregulated
beta-galactoside (CMP) alpha-2,3-sialyltransferase activity (GO:0003836)	6.51102	11.8338	0.448967	0.162431	['ST3GAL4']	Gene Ontology Molecular Function (2018 version)	0.789332	upregulated
phosphofructokinase activity (GO:0008443)	6.51102	11.8338	0.448967	0.162431	['PFKP']	Gene Ontology Molecular Function (2018 version)	0.789332	upregulated
cellular response to gonadotropin stimulus (GO:0071371)	6.51102	11.8338	0.385687	0.162431	['NOTCH1']	Gene Ontology Biological Process (2018 version)	0.789332	upregulated
NAADP-sensitive calcium-release channel activity (GO:0072345)	6.51102	11.8338	0.448967	0.162431	['MCOLN3']	Gene Ontology Molecular Function (2018 version)	0.789332	upregulated
aldehyde-lyase activity (GO:0016832)	6.51102	11.8338	0.448967	0.162431	['ALDOC']	Gene Ontology Molecular Function (2018 version)	0.789332	upregulated
vascular endothelial growth factor signaling pathway (GO:0038084)	6.51102	11.8338	0.385687	0.162431	['FLT4']	Gene Ontology Biological Process (2018 version)	0.789332	upregulated
omega peptidase activity (GO:0008242)	6.51102	11.8338	0.448967	0.162431	['ASRGL1']	Gene Ontology Molecular Function (2018 version)	0.789332	upregulated
quaternary ammonium group transmembrane transporter activity (GO:0015651)	6.51102	11.8338	0.448967	0.162431	['SLC25A20']	Gene Ontology Molecular Function (2018 version)	0.789332	upregulated
protein binding involved in cell-matrix adhesion (GO:0098634)	6.51102	11.8338	0.448967	0.162431	['EMILIN1']	Gene Ontology Molecular Function (2018 version)	0.789332	upregulated
fructose 1,6-bisphosphate metabolic process (GO:0030388)	6.51102	11.8338	0.385687	0.162431	['ALDOC']	Gene Ontology Biological Process (2018 version)	0.789332	upregulated
kidney epithelium development (GO:0072073)	6.51102	11.8338	0.385687	0.162431	['WNT7B']	Gene Ontology Biological Process (2018 version)	0.789332	upregulated
negative regulation of retinoic acid receptor signaling pathway (GO:0048387)	6.51102	11.8338	0.385687	0.162431	['CYP26B1']	Gene Ontology Biological Process (2018 version)	0.789332	upregulated
regulation of systemic arterial blood pressure by renin-angiotensin (GO:0003081)	6.51102	11.8338	0.624372	0.162431	['SERPINF2']	Gene Ontology Biological Process (2018 version)	0.789332	downregulated
metanephric nephron tubule development (GO:0072234)	6.51102	11.8338	0.385687	0.162431	['WNT7B']	Gene Ontology Biological Process (2018 version)	0.789332	upregulated
long-chain fatty acid catabolic process (GO:0042758)	6.51102	11.8338	0.385687	0.162431	['ACADL']	Gene Ontology Biological Process (2018 version)	0.789332	upregulated
ATP-dependent 3'-5' DNA helicase activity (GO:0043140)	6.51102	11.8338	0.515722	0.162431	['RECQL5']	Gene Ontology Molecular Function (2018 version)	0.789332	downregulated
positive regulation of CD4-positive, alpha-beta T cell activation (GO:2000516)	6.51102	11.8338	0.385687	0.162431	['LGALS9']	Gene Ontology Biological Process (2018 version)	0.789332	upregulated
activin-activated receptor activity (GO:0017002)	6.51102	11.8338	0.448967	0.162431	['ACVRL1']	Gene Ontology Molecular Function (2018 version)	0.789332	upregulated
regulation of transcription involved in cell fate commitment (GO:0060850)	6.51102	11.8338	0.624372	0.162431	['RORA']	Gene Ontology Biological Process (2018 version)	0.789332	downregulated
positive regulation of cell migration by vascular endothelial growth factor signaling pathway (GO:0038089)	6.51102	11.8338	0.624372	0.162431	['VEGFA']	Gene Ontology Biological Process (2018 version)	0.789332	downregulated
myoblast fusion (GO:0007520)	6.51102	11.8338	0.624372	0.162431	['KCNH1']	Gene Ontology Biological Process (2018 version)	0.789332	downregulated
chitin metabolic process (GO:0006030)	6.51102	11.8338	0.624372	0.162431	['CTBS']	Gene Ontology Biological Process (2018 version)	0.789332	downregulated
negative regulation of dendrite morphogenesis (GO:0050774)	6.51102	11.8338	0.624372	0.162431	['GORASP1']	Gene Ontology Biological Process (2018 version)	0.789332	downregulated
lymphatic endothelial cell differentiation (GO:0060836)	6.51102	11.8338	0.624372	0.162431	['ACVR2B']	Gene Ontology Biological Process (2018 version)	0.789332	downregulated
L-alanine transport (GO:0015808)	6.51102	11.8338	0.624372	0.162431	['SLC36A1']	Gene Ontology Biological Process (2018 version)	0.789332	downregulated
positive regulation of blood vessel endothelial cell proliferation involved in sprouting angiogenesis (GO:1903589)	6.51102	11.8338	0.624372	0.162431	['VEGFA']	Gene Ontology Biological Process (2018 version)	0.789332	downregulated
leukocyte aggregation (GO:0070486)	6.51102	11.8338	0.624372	0.162431	['SEMA4D']	Gene Ontology Biological Process (2018 version)	0.789332	downregulated
positive regulation of protein kinase C signaling (GO:0090037)	6.51102	11.8338	0.624372	0.162431	['VEGFA']	Gene Ontology Biological Process (2018 version)	0.789332	downregulated
protein localization to ciliary membrane (GO:1903441)	6.51102	11.8338	0.624372	0.162431	['TULP3']	Gene Ontology Biological Process (2018 version)	0.789332	downregulated
glycoside catabolic process (GO:0016139)	6.51102	11.8338	0.624372	0.162431	['FUCA2']	Gene Ontology Biological Process (2018 version)	0.789332	downregulated
negative regulation of transcription elongation from RNA polymerase II promoter (GO:0034244)	6.51102	11.8338	0.624372	0.162431	['RECQL5']	Gene Ontology Biological Process (2018 version)	0.789332	downregulated
regulation of extracellular matrix organization (GO:1903053)	6.51102	11.8338	0.624372	0.162431	['FGFR4']	Gene Ontology Biological Process (2018 version)	0.789332	downregulated
regulation of dendritic spine maintenance (GO:1902950)	6.51102	11.8338	0.624372	0.162431	['FCGR2B']	Gene Ontology Biological Process (2018 version)	0.789332	downregulated
positive regulation of dendritic cell chemotaxis (GO:2000510)	6.51102	11.8338	0.624372	0.162431	['CALR']	Gene Ontology Biological Process (2018 version)	0.789332	downregulated
negative regulation of glial cell apoptotic process (GO:0034351)	6.51102	11.8338	0.624372	0.162431	['DLL1']	Gene Ontology Biological Process (2018 version)	0.789332	downregulated
exonucleolytic trimming involved in rRNA processing (GO:0000459)	6.51102	11.8338	0.624372	0.162431	['ERI2']	Gene Ontology Biological Process (2018 version)	0.789332	downregulated
regulation of monocyte chemotactic protein-1 production (GO:0071637)	6.51102	11.8338	0.624372	0.162431	['C1QTNF3']	Gene Ontology Biological Process (2018 version)	0.789332	downregulated
positive regulation of transmembrane transport (GO:0034764)	6.51102	11.8338	0.624372	0.162431	['SLC26A6']	Gene Ontology Biological Process (2018 version)	0.789332	downregulated
exonucleolytic trimming to generate mature 3'-end of 5.8S rRNA from tricistronic rRNA transcript (SSU-rRNA, 5.8S rRNA, LSU-rRNA) (GO:0000467)	6.51102	11.8338	0.624372	0.162431	['ERI2']	Gene Ontology Biological Process (2018 version)	0.789332	downregulated
regulation of hormone biosynthetic process (GO:0046885)	6.51102	11.8338	0.624372	0.162431	['DGKQ']	Gene Ontology Biological Process (2018 version)	0.789332	downregulated
venous blood vessel development (GO:0060841)	6.51102	11.8338	0.624372	0.162431	['ACVR2B']	Gene Ontology Biological Process (2018 version)	0.789332	downregulated
regulation of entry of bacterium into host cell (GO:2000535)	6.51102	11.8338	0.624372	0.162431	['FUCA2']	Gene Ontology Biological Process (2018 version)	0.789332	downregulated
cardiac atrium development (GO:0003230)	6.51102	11.8338	0.624372	0.162431	['ANK2']	Gene Ontology Biological Process (2018 version)	0.789332	downregulated
positive regulation of keratinocyte proliferation (GO:0010838)	6.51102	11.8338	0.624372	0.162431	['TGM1']	Gene Ontology Biological Process (2018 version)	0.789332	downregulated
inner ear receptor stereocilium organization (GO:0060122)	6.51102	11.8338	0.624372	0.162431	['WHRN']	Gene Ontology Biological Process (2018 version)	0.789332	downregulated
substrate-dependent cell migration, cell extension (GO:0006930)	6.51102	11.8338	0.624372	0.162431	['NTN1']	Gene Ontology Biological Process (2018 version)	0.789332	downregulated
regulation of cyclic nucleotide metabolic process (GO:0030799)	6.51102	11.8338	0.624372	0.162431	['VEGFA']	Gene Ontology Biological Process (2018 version)	0.789332	downregulated
skeletal muscle myosin thick filament assembly (GO:0030241)	6.51102	11.8338	0.624372	0.162431	['MYOM3']	Gene Ontology Biological Process (2018 version)	0.789332	downregulated
positive regulation of B cell differentiation (GO:0045579)	6.51102	11.8338	0.624372	0.162431	['PPP2R3C']	Gene Ontology Biological Process (2018 version)	0.789332	downregulated
negative regulation of dendrite development (GO:2000171)	6.51102	11.8338	0.624372	0.162431	['GORASP1']	Gene Ontology Biological Process (2018 version)	0.789332	downregulated
carnitine transport (GO:0015879)	6.51102	11.8338	0.624372	0.162431	['SLC22A4']	Gene Ontology Biological Process (2018 version)	0.789332	downregulated
glycosphingolipid catabolic process (GO:0046479)	6.51102	11.8338	0.624372	0.162431	['NEU2']	Gene Ontology Biological Process (2018 version)	0.789332	downregulated
glyoxylate metabolic process (GO:0046487)	6.51102	11.8338	0.624372	0.162431	['AGXT2']	Gene Ontology Biological Process (2018 version)	0.789332	downregulated
chitin catabolic process (GO:0006032)	6.51102	11.8338	0.624372	0.162431	['CTBS']	Gene Ontology Biological Process (2018 version)	0.789332	downregulated
negative regulation of retinoic acid receptor signaling pathway (GO:0048387)	6.51102	11.8338	0.624372	0.162431	['CALR']	Gene Ontology Biological Process (2018 version)	0.789332	downregulated
regulation of Wnt signaling pathway, planar cell polarity pathway (GO:2000095)	6.51102	11.8338	0.624372	0.162431	['DAB2']	Gene Ontology Biological Process (2018 version)	0.789332	downregulated
regulation of microglial cell activation (GO:1903978)	6.51102	11.8338	0.624372	0.162431	['TTBK1']	Gene Ontology Biological Process (2018 version)	0.789332	downregulated
regulation of cell projection organization (GO:0031344)	6.51102	11.8338	0.624372	0.162431	['SEMA4D']	Gene Ontology Biological Process (2018 version)	0.789332	downregulated
regulation of microtubule binding (GO:1904526)	6.51102	11.8338	0.624372	0.162431	['TTBK2']	Gene Ontology Biological Process (2018 version)	0.789332	downregulated
regulation of protein deubiquitination (GO:0090085)	6.51102	11.8338	0.624372	0.162431	['WDR48']	Gene Ontology Biological Process (2018 version)	0.789332	downregulated
positive regulation of membrane depolarization (GO:1904181)	6.51102	11.8338	0.624372	0.162431	['MLLT11']	Gene Ontology Biological Process (2018 version)	0.789332	downregulated
SA node cell action potential (GO:0086015)	6.51102	11.8338	0.624372	0.162431	['ANK2']	Gene Ontology Biological Process (2018 version)	0.789332	downregulated
epithelial cell differentiation involved in kidney development (GO:0035850)	6.51102	11.8338	0.624372	0.162431	['MTSS1']	Gene Ontology Biological Process (2018 version)	0.789332	downregulated
pentose metabolic process (GO:0019321)	6.51102	11.8338	0.624372	0.162431	['FGGY']	Gene Ontology Biological Process (2018 version)	0.789332	downregulated
extrinsic component of endosome membrane (GO:0031313)	6.51102	11.8338	0.791389	0.162431	['USP8']	Gene Ontology Cellular Component (2018 version)	0.789332	downregulated
regulation of establishment of protein localization (GO:0070201)	6.51102	11.8338	0.624372	0.162431	['CEP290']	Gene Ontology Biological Process (2018 version)	0.789332	downregulated
positive regulation of sequestering of triglyceride (GO:0010890)	6.51102	11.8338	0.624372	0.162431	['LPL']	Gene Ontology Biological Process (2018 version)	0.789332	downregulated
auditory receptor cell differentiation (GO:0042491)	6.51102	11.8338	0.624372	0.162431	['WHRN']	Gene Ontology Biological Process (2018 version)	0.789332	downregulated
positive regulation of neuroblast proliferation (GO:0002052)	6.51102	11.8338	0.624372	0.162431	['VEGFA']	Gene Ontology Biological Process (2018 version)	0.789332	downregulated
regulation of dendritic cell differentiation (GO:2001198)	6.51102	11.8338	0.624372	0.162431	['FCGR2B']	Gene Ontology Biological Process (2018 version)	0.789332	downregulated
tRNA transcription (GO:0009304)	6.51102	11.8338	0.624372	0.162431	['BRF1']	Gene Ontology Biological Process (2018 version)	0.789332	downregulated
negative regulation of macrophage activation (GO:0043031)	6.51102	11.8338	0.624372	0.162431	['FCGR2B']	Gene Ontology Biological Process (2018 version)	0.789332	downregulated
protein deglutamylation (GO:0035608)	6.51102	11.8338	0.624372	0.162431	['FOLH1']	Gene Ontology Biological Process (2018 version)	0.789332	downregulated
regulation of collateral sprouting (GO:0048670)	6.51102	11.8338	0.624372	0.162431	['SEMA4D']	Gene Ontology Biological Process (2018 version)	0.789332	downregulated
cellular lipid biosynthetic process (GO:0097384)	6.51102	11.8338	0.624372	0.162431	['AGPS']	Gene Ontology Biological Process (2018 version)	0.789332	downregulated
vascular endothelial growth factor signaling pathway (GO:0038084)	6.51102	11.8338	0.624372	0.162431	['VEGFA']	Gene Ontology Biological Process (2018 version)	0.789332	downregulated
morphogenesis of a polarized epithelium (GO:0001738)	6.51102	11.8338	0.624372	0.162431	['FUZ']	Gene Ontology Biological Process (2018 version)	0.789332	downregulated
L-cysteine metabolic process (GO:0046439)	6.51102	11.8338	0.624372	0.162431	['CBS']	Gene Ontology Biological Process (2018 version)	0.789332	downregulated
positive regulation of protein deubiquitination (GO:1903003)	6.51102	11.8338	0.624372	0.162431	['WDR48']	Gene Ontology Biological Process (2018 version)	0.789332	downregulated
amino-acid betaine transport (GO:0015838)	6.51102	11.8338	0.624372	0.162431	['SLC22A4']	Gene Ontology Biological Process (2018 version)	0.789332	downregulated
messenger ribonucleoprotein complex (GO:1990124)	6.51102	11.8338	0.791389	0.162431	['CPEB1']	Gene Ontology Cellular Component (2018 version)	0.789332	downregulated
superoxide-generating NADPH oxidase activity (GO:0016175)	6.51102	11.8338	0.448967	0.162431	['CYBB']	Gene Ontology Molecular Function (2018 version)	0.789332	upregulated
L-proline transmembrane transporter activity (GO:0015193)	6.51102	11.8338	0.515722	0.162431	['SLC36A1']	Gene Ontology Molecular Function (2018 version)	0.789332	downregulated
regulation of vitamin D biosynthetic process (GO:0060556)	6.51102	11.8338	0.385687	0.162431	['NFKB1']	Gene Ontology Biological Process (2018 version)	0.789332	upregulated
positive regulation of urine volume (GO:0035810)	6.51102	11.8338	0.385687	0.162431	['NPR1']	Gene Ontology Biological Process (2018 version)	0.789332	upregulated
regulation of atrial cardiac muscle cell membrane repolarization (GO:0060372)	6.51102	11.8338	0.385687	0.162431	['FLNA']	Gene Ontology Biological Process (2018 version)	0.789332	upregulated
positive regulation of macrophage migration (GO:1905523)	6.51102	11.8338	0.385687	0.162431	['CSF1']	Gene Ontology Biological Process (2018 version)	0.789332	upregulated
cellular response to caffeine (GO:0071313)	6.51102	11.8338	0.385687	0.162431	['GSTM2']	Gene Ontology Biological Process (2018 version)	0.789332	upregulated
membrane raft polarization (GO:0001766)	6.51102	11.8338	0.385687	0.162431	['MARVELD1']	Gene Ontology Biological Process (2018 version)	0.789332	upregulated
regulation of cyclic-nucleotide phosphodiesterase activity (GO:0051342)	6.51102	11.8338	0.385687	0.162431	['GNAT1']	Gene Ontology Biological Process (2018 version)	0.789332	upregulated
intracellular sterol transport (GO:0032366)	6.51102	11.8338	0.385687	0.162431	['STARD4']	Gene Ontology Biological Process (2018 version)	0.789332	upregulated
negative regulation of mitochondrial outer membrane permeabilization involved in apoptotic signaling pathway (GO:1901029)	6.51102	11.8338	0.385687	0.162431	['ACAA2']	Gene Ontology Biological Process (2018 version)	0.789332	upregulated
smooth muscle cell migration (GO:0014909)	6.51102	11.8338	0.385687	0.162431	['PDGFRB']	Gene Ontology Biological Process (2018 version)	0.789332	upregulated
negative regulation of production of miRNAs involved in gene silencing by miRNA (GO:1903799)	6.51102	11.8338	0.385687	0.162431	['TGFB1']	Gene Ontology Biological Process (2018 version)	0.789332	upregulated
negative regulation of leukocyte migration (GO:0002686)	6.51102	11.8338	0.385687	0.162431	['HMOX1']	Gene Ontology Biological Process (2018 version)	0.789332	upregulated
positive regulation of sphingolipid biosynthetic process (GO:0090154)	6.51102	11.8338	0.385687	0.162431	['TNFRSF1A']	Gene Ontology Biological Process (2018 version)	0.789332	upregulated
cellular response to interferon-alpha (GO:0035457)	6.51102	11.8338	0.385687	0.162431	['AXL']	Gene Ontology Biological Process (2018 version)	0.789332	upregulated
postsynaptic density assembly (GO:0097107)	6.51102	11.8338	0.385687	0.162431	['SHANK3']	Gene Ontology Biological Process (2018 version)	0.789332	upregulated
regulation of transcription from RNA polymerase II promoter involved in heart development (GO:1901213)	6.51102	11.8338	0.385687	0.162431	['NOTCH1']	Gene Ontology Biological Process (2018 version)	0.789332	upregulated
negative regulation of glial cell apoptotic process (GO:0034351)	6.51102	11.8338	0.385687	0.162431	['PRKCH']	Gene Ontology Biological Process (2018 version)	0.789332	upregulated
zinc II ion transmembrane import (GO:0071578)	6.51102	11.8338	0.385687	0.162431	['SLC39A5']	Gene Ontology Biological Process (2018 version)	0.789332	upregulated
regulation of dendritic cell differentiation (GO:2001198)	6.51102	11.8338	0.385687	0.162431	['LGALS9']	Gene Ontology Biological Process (2018 version)	0.789332	upregulated
tubulin-glutamic acid ligase activity (GO:0070740)	6.51102	11.8338	0.515722	0.162431	['TTLL4']	Gene Ontology Molecular Function (2018 version)	0.789332	downregulated
neuropeptide Y receptor activity (GO:0004983)	6.51102	11.8338	0.515722	0.162431	['PROKR2']	Gene Ontology Molecular Function (2018 version)	0.789332	downregulated
chitinase activity (GO:0004568)	6.51102	11.8338	0.515722	0.162431	['CTBS']	Gene Ontology Molecular Function (2018 version)	0.789332	downregulated
L-alanine transmembrane transporter activity (GO:0015180)	6.51102	11.8338	0.515722	0.162431	['SLC36A1']	Gene Ontology Molecular Function (2018 version)	0.789332	downregulated
glycine transmembrane transporter activity (GO:0015187)	6.51102	11.8338	0.515722	0.162431	['SLC36A1']	Gene Ontology Molecular Function (2018 version)	0.789332	downregulated
sodium-dependent phosphate transmembrane transporter activity (GO:0015321)	6.51102	11.8338	0.515722	0.162431	['SLC34A3']	Gene Ontology Molecular Function (2018 version)	0.789332	downregulated
positive regulation of ceramide biosynthetic process (GO:2000304)	6.51102	11.8338	0.385687	0.162431	['TNFRSF1A']	Gene Ontology Biological Process (2018 version)	0.789332	upregulated
wound healing, spreading of epidermal cells (GO:0035313)	6.51102	11.8338	0.385687	0.162431	['ACVRL1']	Gene Ontology Biological Process (2018 version)	0.789332	upregulated
cellular response to histamine (GO:0071420)	6.51102	11.8338	0.385687	0.162431	['DIAPH1']	Gene Ontology Biological Process (2018 version)	0.789332	upregulated
positive regulation of cell migration by vascular endothelial growth factor signaling pathway (GO:0038089)	6.51102	11.8338	0.385687	0.162431	['KDR']	Gene Ontology Biological Process (2018 version)	0.789332	upregulated
positive regulation of sequestering of triglyceride (GO:0010890)	6.51102	11.8338	0.385687	0.162431	['PLIN5']	Gene Ontology Biological Process (2018 version)	0.789332	upregulated
purine ribonucleotide transport (GO:0015868)	6.51102	11.8338	0.385687	0.162431	['SLC25A24']	Gene Ontology Biological Process (2018 version)	0.789332	upregulated
positive regulation of striated muscle contraction (GO:0045989)	6.51102	11.8338	0.385687	0.162431	['GSTO1']	Gene Ontology Biological Process (2018 version)	0.789332	upregulated
positive regulation of fatty acid beta-oxidation (GO:0032000)	6.51102	11.8338	0.385687	0.162431	['PLIN5']	Gene Ontology Biological Process (2018 version)	0.789332	upregulated
regulation of pinocytosis (GO:0048548)	6.51102	11.8338	0.385687	0.162431	['AXL']	Gene Ontology Biological Process (2018 version)	0.789332	upregulated
negative regulation of macrophage activation (GO:0043031)	6.51102	11.8338	0.385687	0.162431	['LDLR']	Gene Ontology Biological Process (2018 version)	0.789332	upregulated
positive regulation of dendritic cell chemotaxis (GO:2000510)	6.51102	11.8338	0.385687	0.162431	['LGALS9']	Gene Ontology Biological Process (2018 version)	0.789332	upregulated
negative regulation of MyD88-independent toll-like receptor signaling pathway (GO:0034128)	6.51102	11.8338	0.385687	0.162431	['CD14']	Gene Ontology Biological Process (2018 version)	0.789332	upregulated
fat-soluble vitamin catabolic process (GO:0042363)	6.51102	11.8338	0.385687	0.162431	['CYP26B1']	Gene Ontology Biological Process (2018 version)	0.789332	upregulated
regulation of endocytic recycling (GO:2001135)	6.51102	11.8338	0.385687	0.162431	['EHD2']	Gene Ontology Biological Process (2018 version)	0.789332	upregulated
positive regulation of blood vessel endothelial cell proliferation involved in sprouting angiogenesis (GO:1903589)	6.51102	11.8338	0.385687	0.162431	['HMOX1']	Gene Ontology Biological Process (2018 version)	0.789332	upregulated
L-alanine transport (GO:0015808)	6.51102	11.8338	0.385687	0.162431	['SLC38A3']	Gene Ontology Biological Process (2018 version)	0.789332	upregulated
regulation of sterol transport (GO:0032371)	6.51102	11.8338	0.385687	0.162431	['LRP1']	Gene Ontology Biological Process (2018 version)	0.789332	upregulated
terpenoid metabolic process (GO:0006721)	6.51102	11.8338	0.385687	0.162431	['FDFT1']	Gene Ontology Biological Process (2018 version)	0.789332	upregulated
regulation of chemokine biosynthetic process (GO:0045073)	6.51102	11.8338	0.385687	0.162431	['HMOX1']	Gene Ontology Biological Process (2018 version)	0.789332	upregulated
gas homeostasis (GO:0033483)	6.51102	11.8338	0.385687	0.162431	['WNT7B']	Gene Ontology Biological Process (2018 version)	0.789332	upregulated
positive regulation of cyclin-dependent protein serine/threonine kinase activity involved in G1/S transition of mitotic cell cycle (GO:0031659)	6.51102	11.8338	0.385687	0.162431	['RGCC']	Gene Ontology Biological Process (2018 version)	0.789332	upregulated
retinoic acid receptor signaling pathway (GO:0048384)	6.51102	11.8338	0.385687	0.162431	['RARB']	Gene Ontology Biological Process (2018 version)	0.789332	upregulated
carnitine transport (GO:0015879)	6.51102	11.8338	0.385687	0.162431	['SLC25A20']	Gene Ontology Biological Process (2018 version)	0.789332	upregulated
amino-acid betaine transport (GO:0015838)	6.51102	11.8338	0.385687	0.162431	['SLC25A20']	Gene Ontology Biological Process (2018 version)	0.789332	upregulated
regulation of response to biotic stimulus (GO:0002831)	6.51102	11.8338	0.385687	0.162431	['SCARB2']	Gene Ontology Biological Process (2018 version)	0.789332	upregulated
positive regulation of phospholipid biosynthetic process (GO:0071073)	6.51102	11.8338	0.385687	0.162431	['ACSL3']	Gene Ontology Biological Process (2018 version)	0.789332	upregulated
fructose metabolic process (GO:0006000)	6.51102	11.8338	0.385687	0.162431	['ALDOC']	Gene Ontology Biological Process (2018 version)	0.789332	upregulated
adenine nucleotide transport (GO:0051503)	6.51102	11.8338	0.385687	0.162431	['SLC25A24']	Gene Ontology Biological Process (2018 version)	0.789332	upregulated
membrane raft distribution (GO:0031580)	6.51102	11.8338	0.385687	0.162431	['MARVELD1']	Gene Ontology Biological Process (2018 version)	0.789332	upregulated
negative regulation of osteoblast proliferation (GO:0033689)	6.51102	11.8338	0.385687	0.162431	['GREM1']	Gene Ontology Biological Process (2018 version)	0.789332	upregulated
cellular response to sterol depletion (GO:0071501)	6.51102	11.8338	0.385687	0.162431	['INSIG1']	Gene Ontology Biological Process (2018 version)	0.789332	upregulated
negative regulation of striated muscle tissue development (GO:0045843)	6.51102	11.8338	0.385687	0.162431	['TGFB1']	Gene Ontology Biological Process (2018 version)	0.789332	upregulated
oxygen transport (GO:0015671)	6.51102	11.8338	0.385687	0.162431	['CYGB']	Gene Ontology Biological Process (2018 version)	0.789332	upregulated
ornithine transport (GO:0015822)	6.51102	11.8338	0.385687	0.162431	['SLC25A20']	Gene Ontology Biological Process (2018 version)	0.789332	upregulated
radial glial cell differentiation (GO:0060019)	6.51102	11.8338	0.385687	0.162431	['STAT3']	Gene Ontology Biological Process (2018 version)	0.789332	upregulated
regulation of mitochondrial membrane permeability involved in apoptotic process (GO:1902108)	6.51102	11.8338	0.385687	0.162431	['ACAA2']	Gene Ontology Biological Process (2018 version)	0.789332	upregulated
nuclear body organization (GO:0030575)	6.51102	11.8338	0.385687	0.162431	['ETS1']	Gene Ontology Biological Process (2018 version)	0.789332	upregulated
cellular response to laminar fluid shear stress (GO:0071499)	6.51102	11.8338	0.385687	0.162431	['SREBF2']	Gene Ontology Biological Process (2018 version)	0.789332	upregulated
regulation of lymphocyte migration (GO:2000401)	6.51102	11.8338	0.385687	0.162431	['STK10']	Gene Ontology Biological Process (2018 version)	0.789332	upregulated
bone cell development (GO:0098751)	6.51102	11.8338	0.385687	0.162431	['ANXA2']	Gene Ontology Biological Process (2018 version)	0.789332	upregulated
positive regulation of protein kinase C signaling (GO:0090037)	6.51102	11.8338	0.385687	0.162431	['FLT4']	Gene Ontology Biological Process (2018 version)	0.789332	upregulated
regulation of tube diameter (GO:0035296)	6.51102	11.8338	0.385687	0.162431	['NPR1']	Gene Ontology Biological Process (2018 version)	0.789332	upregulated
nucleoside diphosphate metabolic process (GO:0009132)	6.51102	11.8338	0.385687	0.162431	['AK5']	Gene Ontology Biological Process (2018 version)	0.789332	upregulated
positive regulation of histone H4 acetylation (GO:0090240)	6.51102	11.8338	0.385687	0.162431	['MUC1']	Gene Ontology Biological Process (2018 version)	0.789332	upregulated
cytoplasmic sequestering of NF-kappaB (GO:0007253)	6.51102	11.8338	0.385687	0.162431	['NFKBIA']	Gene Ontology Biological Process (2018 version)	0.789332	upregulated
death-inducing signaling complex assembly (GO:0071550)	6.51102	11.8338	0.385687	0.162431	['TNFRSF1A']	Gene Ontology Biological Process (2018 version)	0.789332	upregulated
positive regulation of apoptotic cell clearance (GO:2000427)	6.51102	11.8338	0.385687	0.162431	['C3']	Gene Ontology Biological Process (2018 version)	0.789332	upregulated
pri-miRNA transcription from RNA polymerase II promoter (GO:0061614)	6.51102	11.8338	0.385687	0.162431	['ETS1']	Gene Ontology Biological Process (2018 version)	0.789332	upregulated
carbohydrate derivative biosynthetic process (GO:1901137)	2.89647	5.25056	0.385687	0.163206	['ST3GAL4', 'DDR2']	Gene Ontology Biological Process (2018 version)	0.787263	upregulated
determination of bilateral symmetry (GO:0009855)	2.89647	5.25056	0.624372	0.163206	['DNAH5', 'DLL1']	Gene Ontology Biological Process (2018 version)	0.787263	downregulated
positive regulation of myeloid cell differentiation (GO:0045639)	2.89647	5.25056	0.385687	0.163206	['STAT3', 'ETS1']	Gene Ontology Biological Process (2018 version)	0.787263	upregulated
regulation of vasoconstriction (GO:0019229)	2.89647	5.25056	0.385687	0.163206	['FGA', 'F2R']	Gene Ontology Biological Process (2018 version)	0.787263	upregulated
superoxide metabolic process (GO:0006801)	2.89647	5.25056	0.385687	0.163206	['PREX1', 'CYBB']	Gene Ontology Biological Process (2018 version)	0.787263	upregulated
keratan sulfate biosynthetic process (GO:0018146)	2.89647	5.25056	0.385687	0.163206	['ST3GAL4', 'PRELP']	Gene Ontology Biological Process (2018 version)	0.787263	upregulated
carbohydrate derivative biosynthetic process (GO:1901137)	2.89647	5.25056	0.624372	0.163206	['ALG6', 'ST8SIA6']	Gene Ontology Biological Process (2018 version)	0.787263	downregulated
lung development (GO:0030324)	2.89647	5.25056	0.624372	0.163206	['ERRFI1', 'VEGFA']	Gene Ontology Biological Process (2018 version)	0.787263	downregulated
regulation of keratinocyte differentiation (GO:0045616)	2.89647	5.25056	0.624372	0.163206	['ERRFI1', 'SRSF6']	Gene Ontology Biological Process (2018 version)	0.787263	downregulated
dicarboxylic acid transport (GO:0006835)	2.89647	5.25056	0.624372	0.163206	['SLC26A4', 'SLC26A6']	Gene Ontology Biological Process (2018 version)	0.787263	downregulated
sarcoplasmic reticulum (GO:0016529)	2.89647	5.25056	0.381615	0.163206	['GSTM2', 'ATP2A3']	Gene Ontology Cellular Component (2018 version)	0.787263	upregulated
delayed rectifier potassium channel activity (GO:0005251)	2.89647	5.25056	0.515722	0.163206	['KCNC3', 'KCNH1']	Gene Ontology Molecular Function (2018 version)	0.787263	downregulated
tube closure (GO:0060606)	2.89647	5.25056	0.624372	0.163206	['LMO4', 'FUZ']	Gene Ontology Biological Process (2018 version)	0.787263	downregulated
regulation of peptidyl-tyrosine phosphorylation (GO:0050730)	1.93339	3.5001	0.624372	0.163599	['SEMA4D', 'DGKQ', 'ENPP2', 'VEGFA']	Gene Ontology Biological Process (2018 version)	0.786221	downregulated
voltage-gated potassium channel activity (GO:0005249)	1.93339	3.5001	0.515722	0.163599	['KCNH4', 'KCNC3', 'KCNJ16', 'KCNH1']	Gene Ontology Molecular Function (2018 version)	0.786221	downregulated
positive regulation of protein transport (GO:0051222)	2.21484	3.99845	0.387803	0.164424	['FGA', 'TGFB1', 'ACSL3']	Gene Ontology Biological Process (2018 version)	0.784034	upregulated
positive regulation of protein transport (GO:0051222)	2.21484	3.99845	0.624372	0.164424	['ACHE', 'RUFY3', 'CEP290']	Gene Ontology Biological Process (2018 version)	0.784034	downregulated
phosphatidylinositol-mediated signaling (GO:0048015)	2.21484	3.99845	0.624372	0.164424	['NTRK1', 'PI4KA', 'KCNH1']	Gene Ontology Biological Process (2018 version)	0.784034	downregulated
chordate embryonic development (GO:0043009)	2.21484	3.99845	0.387803	0.164424	['TGFB1', 'ALDH1A2', 'WNT7B']	Gene Ontology Biological Process (2018 version)	0.784034	upregulated
ATPase activity, coupled to movement of substances (GO:0043492)	2.21484	3.99845	0.448967	0.164424	['ABCC3', 'ABCC4', 'ABCA9']	Gene Ontology Molecular Function (2018 version)	0.784034	upregulated
phosphoric ester hydrolase activity (GO:0042578)	2.21484	3.99845	0.448967	0.164424	['DUSP28', 'PLPP3', 'PLPP1']	Gene Ontology Molecular Function (2018 version)	0.784034	upregulated
serine-type endopeptidase inhibitor activity (GO:0004867)	2.21484	3.99845	0.448967	0.164424	['SERPINE2', 'SERPING1', 'SERPINB9']	Gene Ontology Molecular Function (2018 version)	0.784034	upregulated
amino acid transmembrane transporter activity (GO:0015171)	2.21484	3.99845	0.515722	0.164424	['SLC36A1', 'SLC7A9', 'SLC7A13']	Gene Ontology Molecular Function (2018 version)	0.784034	downregulated
DNA metabolic process (GO:0006259)	1.4252	2.56581	0.624372	0.165246	['ING4', 'ACHE', 'PARP3', 'HELB', 'RECQL5', 'PRKDC', 'IGFBP4', 'CBS', 'ERI2', 'MCM10', 'MTOR']	Gene Ontology Biological Process (2018 version)	0.78187	downregulated
positive regulation of peptidyl-tyrosine phosphorylation (GO:0050731)	1.7644	3.17474	0.389742	0.165409	['GREM1', 'TGFB1', 'STAT3', 'HCLS1', 'TNFRSF1A']	Gene Ontology Biological Process (2018 version)	0.78144	upregulated
positive regulation of peptidyl-tyrosine phosphorylation (GO:0050731)	1.7644	3.17474	0.624372	0.165409	['SEMA4D', 'DGKQ', 'ENPP2', 'SRCIN1', 'VEGFA']	Gene Ontology Biological Process (2018 version)	0.78144	downregulated
kinase activity (GO:0016301)	1.45351	2.61486	0.515722	0.165466	['DGKG', 'RASSF2', 'PRKD3', 'PRKDC', 'DGKQ', 'LRRK2', 'PI4KA', 'KSR2', 'MTOR', 'TTBK2']	Gene Ontology Molecular Function (2018 version)	0.781291	downregulated
regulation of canonical Wnt signaling pathway (GO:0060828)	1.53044	2.74954	0.624372	0.165867	['USP8', 'DAB2', 'FRZB', 'IGFBP4', 'LRRK2', 'JADE1', 'FUZ', 'NOTUM']	Gene Ontology Biological Process (2018 version)	0.780241	downregulated
regulated exocytosis (GO:0045055)	1.65576	2.96506	0.624372	0.166833	['RIMS2', 'APOH', 'SERPINF2', 'PCYOX1L', 'F5', 'VEGFA']	Gene Ontology Biological Process (2018 version)	0.777717	downregulated
negative regulation of canonical Wnt signaling pathway (GO:0090090)	1.65576	2.96506	0.624372	0.166833	['DAB2', 'IGFBP4', 'FRZB', 'JADE1', 'FUZ', 'NOTUM']	Gene Ontology Biological Process (2018 version)	0.777717	downregulated
regulation of peptidyl-serine phosphorylation (GO:0033135)	1.90972	3.40154	0.624372	0.16844	['MLXIPL', 'RASSF2', 'RAPGEF3', 'VEGFA']	Gene Ontology Biological Process (2018 version)	0.773555	downregulated
regulation of Rho protein signal transduction (GO:0035023)	2.17371	3.84459	0.393466	0.170559	['DLC1', 'ARHGDIB', 'F2R']	Gene Ontology Biological Process (2018 version)	0.768126	upregulated
positive regulation of cell death (GO:0010942)	2.17371	3.84459	0.624372	0.170559	['NTRK1', 'LRRK2', 'FCGR2B']	Gene Ontology Biological Process (2018 version)	0.768126	downregulated
IRE1-mediated unfolded protein response (GO:0036498)	2.17371	3.84459	0.624372	0.170559	['EXTL1', 'EDEM1', 'DNAJB11']	Gene Ontology Biological Process (2018 version)	0.768126	downregulated
positive regulation of cell death (GO:0010942)	2.17371	3.84459	0.393466	0.170559	['ACER2', 'LRP1', 'DLC1']	Gene Ontology Biological Process (2018 version)	0.768126	upregulated
phosphorylation (GO:0016310)	1.36884	2.41097	0.393466	0.171817	['ACVRL1', 'PRKCH', 'TGFB1', 'DAPK1', 'STAT3', 'HK1', 'ICK', 'LIPE', 'STK10', 'PEAK1', 'ERG', 'EPHB2', 'SGK1']	Gene Ontology Biological Process (2018 version)	0.764935	upregulated
positive regulation of sequence-specific DNA binding transcription factor activity (GO:0051091)	1.51549	2.66928	0.393466	0.171817	['NFKBIA', 'PRKCH', 'RGCC', 'ANXA3', 'LGALS9', 'PLPP3', 'NFKB1', 'DDR2']	Gene Ontology Biological Process (2018 version)	0.764934	upregulated
bile acid and bile salt transport (GO:0015721)	2.79289	4.91409	0.393466	0.17213	['ABCC3', 'SLCO2B1']	Gene Ontology Biological Process (2018 version)	0.764142	upregulated
negative regulation of cell morphogenesis involved in differentiation (GO:0010771)	2.79289	4.91409	0.624372	0.17213	['GORASP1', 'RUFY3']	Gene Ontology Biological Process (2018 version)	0.764142	downregulated
regulation of protein polymerization (GO:0032271)	2.79289	4.91409	0.624372	0.17213	['EPS8L3', 'TTBK1']	Gene Ontology Biological Process (2018 version)	0.764142	downregulated
regulation of ARF protein signal transduction (GO:0032012)	2.79289	4.91409	0.624372	0.17213	['ASAP3', 'SMAP1']	Gene Ontology Biological Process (2018 version)	0.764142	downregulated
cellular response to drug (GO:0035690)	2.79289	4.91409	0.393466	0.17213	['ACER2', 'PDE2A']	Gene Ontology Biological Process (2018 version)	0.764142	upregulated
regulation of actin cytoskeleton reorganization (GO:2000249)	2.79289	4.91409	0.624372	0.17213	['BAIAP2L2', 'RAPGEF3']	Gene Ontology Biological Process (2018 version)	0.764142	downregulated
negative regulation of stress-activated MAPK cascade (GO:0032873)	2.79289	4.91409	0.393466	0.17213	['GSTP1', 'AIDA']	Gene Ontology Biological Process (2018 version)	0.764142	upregulated
regulation of sodium ion transmembrane transport (GO:1902305)	2.79289	4.91409	0.393466	0.17213	['FXYD5', 'UTRN']	Gene Ontology Biological Process (2018 version)	0.764142	upregulated
positive regulation of B cell proliferation (GO:0030890)	2.79289	4.91409	0.393466	0.17213	['BST1', 'TNFSF13B']	Gene Ontology Biological Process (2018 version)	0.764142	upregulated
response to estradiol (GO:0032355)	2.79289	4.91409	0.393466	0.17213	['TGFB1', 'STAT3']	Gene Ontology Biological Process (2018 version)	0.764142	upregulated
negative regulation of DNA biosynthetic process (GO:2000279)	2.79289	4.91409	0.393466	0.17213	['ACVRL1', 'TEN1']	Gene Ontology Biological Process (2018 version)	0.764142	upregulated
positive regulation of cation channel activity (GO:2001259)	2.79289	4.91409	0.624372	0.17213	['HTT', 'ANK2']	Gene Ontology Biological Process (2018 version)	0.764142	downregulated
regulation of cell migration involved in sprouting angiogenesis (GO:0090049)	2.79289	4.91409	0.624372	0.17213	['CARD10', 'VEGFA']	Gene Ontology Biological Process (2018 version)	0.764142	downregulated
phosphatidylinositol bisphosphate binding (GO:1902936)	1.88661	3.30638	0.536321	0.173331	['VIL1', 'TULP3', 'WIPI2', 'KCNH1']	Gene Ontology Molecular Function (2018 version)	0.761124	downregulated
positive regulation of cellular component biogenesis (GO:0044089)	1.88661	3.30638	0.393466	0.173331	['SRPX2', 'TGFB1', 'RGCC', 'EPHB2']	Gene Ontology Biological Process (2018 version)	0.761124	upregulated
negative regulation of cell differentiation (GO:0045596)	1.63259	2.85402	0.624372	0.174095	['CDK6', 'SEMA4D', 'CHRD', 'PAF1', 'RORA', 'DLL1']	Gene Ontology Biological Process (2018 version)	0.759214	downregulated
calcium ion binding (GO:0005509)	1.432	2.48924	0.464555	0.175819	['CDH5', 'SPARC', 'TPM4', 'LRP1', 'S100A16', 'KCNIP2', 'LTBP4', 'DYSF', 'FBLN1', 'SLC25A24']	Gene Ontology Molecular Function (2018 version)	0.754934	upregulated
regulation of epidermal growth factor receptor signaling pathway (GO:0042058)	2.13408	3.6983	0.624372	0.176758	['ERRFI1', 'MVB12B', 'SH3GL2']	Gene Ontology Biological Process (2018 version)	0.752622	downregulated
regulation of neuron projection development (GO:0010975)	1.7177	2.96622	0.624372	0.177843	['NTRK1', 'PLK5', 'RUFY3', 'NDNF', 'FBXO7']	Gene Ontology Biological Process (2018 version)	0.749962	downregulated
positive regulation of protein complex assembly (GO:0031334)	1.86406	3.21447	0.624372	0.178271	['TMEM27', 'TRABD2B', 'TTBK1', 'VEGFA']	Gene Ontology Biological Process (2018 version)	0.74892	downregulated
protein destabilization (GO:0031648)	2.69644	4.60695	0.624372	0.181132	['HTT', 'PEX2']	Gene Ontology Biological Process (2018 version)	0.742005	downregulated
positive regulation of bone mineralization (GO:0030501)	2.69644	4.60695	0.624372	0.181132	['KL', 'ACVR2B']	Gene Ontology Biological Process (2018 version)	0.742005	downregulated
lysosome organization (GO:0007040)	2.69644	4.60695	0.624372	0.181132	['LRRK2', 'ZKSCAN3']	Gene Ontology Biological Process (2018 version)	0.742005	downregulated
negative regulation of extrinsic apoptotic signaling pathway via death domain receptors (GO:1902042)	2.69644	4.60695	0.624372	0.181132	['TNFSF10', 'RFFL']	Gene Ontology Biological Process (2018 version)	0.742005	downregulated
positive regulation of insulin secretion (GO:0032024)	2.69644	4.60695	0.624372	0.181132	['TMEM27', 'CFTR']	Gene Ontology Biological Process (2018 version)	0.742005	downregulated
sarcoplasm (GO:0016528)	2.69644	4.60695	0.416528	0.181132	['GSTM2', 'ATP2A3']	Gene Ontology Cellular Component (2018 version)	0.742005	upregulated
regulation of dendritic spine development (GO:0060998)	2.69644	4.60695	0.624372	0.181132	['LRRK2', 'SRCIN1']	Gene Ontology Biological Process (2018 version)	0.742005	downregulated
positive regulation of bone mineralization (GO:0030501)	2.69644	4.60695	0.393466	0.181132	['TGFB1', 'GPM6B']	Gene Ontology Biological Process (2018 version)	0.742005	upregulated
negative regulation of extrinsic apoptotic signaling pathway via death domain receptors (GO:1902042)	2.69644	4.60695	0.393466	0.181132	['FGA', 'HMOX1']	Gene Ontology Biological Process (2018 version)	0.742005	upregulated
regulation of protein autophosphorylation (GO:0031952)	2.69644	4.60695	0.393466	0.181132	['MVP', 'ENG']	Gene Ontology Biological Process (2018 version)	0.742005	upregulated
nucleobase-containing small molecule interconversion (GO:0015949)	2.69644	4.60695	0.393466	0.181132	['TXNRD1', 'AK5']	Gene Ontology Biological Process (2018 version)	0.742005	upregulated
regulation of cytokine secretion (GO:0050707)	2.69644	4.60695	0.393466	0.181132	['SRGN', 'RGCC']	Gene Ontology Biological Process (2018 version)	0.742005	upregulated
O-acyltransferase activity (GO:0008374)	2.69644	4.60695	0.464555	0.181132	['LPCAT3', 'LRAT']	Gene Ontology Molecular Function (2018 version)	0.742005	upregulated
secondary alcohol metabolic process (GO:1902652)	2.69644	4.60695	0.393466	0.181132	['SQLE', 'CH25H']	Gene Ontology Biological Process (2018 version)	0.742005	upregulated
phosphatidylinositol-3-phosphate binding (GO:0032266)	2.69644	4.60695	0.538464	0.181132	['SNX27', 'WIPI2']	Gene Ontology Molecular Function (2018 version)	0.742005	downregulated
DNA replication (GO:0006260)	1.70268	2.90033	0.624372	0.182065	['ING4', 'ACHE', 'HELB', 'RECQL5', 'MCM10']	Gene Ontology Biological Process (2018 version)	0.739774	downregulated
negative regulation of growth (GO:0045926)	1.70268	2.90033	0.624372	0.182065	['ING4', 'FRZB', 'FHL1', 'JADE1', 'SMARCA2']	Gene Ontology Biological Process (2018 version)	0.739774	downregulated
regulation of protein metabolic process (GO:0051246)	2.09586	3.55913	0.393466	0.183018	['LRP1', 'LTBP4', 'LDLR']	Gene Ontology Biological Process (2018 version)	0.737506	upregulated
histidine catabolic process (GO:0006548)	5.58059	9.46585	0.624372	0.183377	['FTCD']	Gene Ontology Biological Process (2018 version)	0.736655	downregulated
regulation of positive chemotaxis (GO:0050926)	5.58059	9.46585	0.624372	0.183377	['VEGFA']	Gene Ontology Biological Process (2018 version)	0.736655	downregulated
isoprenoid biosynthetic process (GO:0008299)	5.58059	9.46585	0.624372	0.183377	['PDSS1']	Gene Ontology Biological Process (2018 version)	0.736655	downregulated
lung epithelium development (GO:0060428)	5.58059	9.46585	0.624372	0.183377	['ERRFI1']	Gene Ontology Biological Process (2018 version)	0.736655	downregulated
genetic imprinting (GO:0071514)	5.58059	9.46585	0.624372	0.183377	['DNMT3A']	Gene Ontology Biological Process (2018 version)	0.736655	downregulated
ketone biosynthetic process (GO:0042181)	5.58059	9.46585	0.624372	0.183377	['SRD5A2']	Gene Ontology Biological Process (2018 version)	0.736655	downregulated
TORC1 signaling (GO:0038202)	5.58059	9.46585	0.624372	0.183377	['MTOR']	Gene Ontology Biological Process (2018 version)	0.736655	downregulated
regulation of chemokine secretion (GO:0090196)	5.58059	9.46585	0.624372	0.183377	['LPL']	Gene Ontology Biological Process (2018 version)	0.736655	downregulated
angiogenesis involved in wound healing (GO:0060055)	5.58059	9.46585	0.624372	0.183377	['NDNF']	Gene Ontology Biological Process (2018 version)	0.736655	downregulated
histidine metabolic process (GO:0006547)	5.58059	9.46585	0.624372	0.183377	['FTCD']	Gene Ontology Biological Process (2018 version)	0.736655	downregulated
positive regulation of monocyte differentiation (GO:0045657)	5.58059	9.46585	0.624372	0.183377	['IL34']	Gene Ontology Biological Process (2018 version)	0.736655	downregulated
positive regulation of mRNA 3'-end processing (GO:0031442)	5.58059	9.46585	0.624372	0.183377	['PAF1']	Gene Ontology Biological Process (2018 version)	0.736655	downregulated
fatty acid alpha-oxidation (GO:0001561)	5.58059	9.46585	0.624372	0.183377	['PECR']	Gene Ontology Biological Process (2018 version)	0.736655	downregulated
ketone body biosynthetic process (GO:0046951)	5.58059	9.46585	0.624372	0.183377	['AACS']	Gene Ontology Biological Process (2018 version)	0.736655	downregulated
cGMP-mediated signaling (GO:0019934)	5.58059	9.46585	0.624372	0.183377	['PDZD3']	Gene Ontology Biological Process (2018 version)	0.736655	downregulated
polyol transport (GO:0015791)	5.58059	9.46585	0.624372	0.183377	['SLC26A6']	Gene Ontology Biological Process (2018 version)	0.736655	downregulated
membrane lipid catabolic process (GO:0046466)	5.58059	9.46585	0.624372	0.183377	['SMPD2']	Gene Ontology Biological Process (2018 version)	0.736655	downregulated
pyrimidine nucleobase metabolic process (GO:0006206)	5.58059	9.46585	0.624372	0.183377	['UCKL1']	Gene Ontology Biological Process (2018 version)	0.736655	downregulated
regulation of smooth muscle cell apoptotic process (GO:0034391)	5.58059	9.46585	0.624372	0.183377	['APOH']	Gene Ontology Biological Process (2018 version)	0.736655	downregulated
acid secretion (GO:0046717)	5.58059	9.46585	0.624372	0.183377	['SLC26A6']	Gene Ontology Biological Process (2018 version)	0.736655	downregulated
B cell mediated immunity (GO:0019724)	5.58059	9.46585	0.624372	0.183377	['FCGR2B']	Gene Ontology Biological Process (2018 version)	0.736655	downregulated
[truncated: 3,668 more rows]

## Sheet: M_Alp_Veh vs M_Ctrl_Veh
term_name	zscore	combined_score	FDR	pvalue	overlapping_genes	gene_set_library	log10P	geneset
extracellular matrix organization (GO:0030198)	15.9894	1639.44	7.20016e-42	2.95452e-45	['COL18A1', 'SPARC', 'ITGAM', 'COL14A1', 'ELN', 'ITGB3', 'SERPINE1', 'COL12A1', 'ITGB2', 'TNC', 'LOXL3', 'LAMC1', 'CTSS', 'LOXL1', 'ICAM1', 'LOXL2', 'CTSK', 'SH3PXD2B', 'TIMP2', 'ITGAX', 'CYP1B1', 'ITGB7', 'TIMP1', 'FGB', 'FGA', 'MMP7', 'MMP2', 'FGG', 'BGN', 'DCN', 'ADAM19', 'GREM1', 'MMP11', 'MMP14', 'COL4A2', 'LOX', 'COL4A1', 'COL6A2', 'PXDN', 'COL6A1', 'COL8A1', 'COL6A3', 'ADAM8', 'ITGA5', 'LC…	Gene Ontology Biological Process (2018 version)	44.5295	upregulated
mitochondrial matrix (GO:0005759)	10.3435	817.466	7.41324e-33	4.75208e-35	['DMGDH', 'ISCA1', 'GFM1', 'HIBADH', 'ACSM1', 'ABAT', 'ACSM5', 'DHTKD1', 'GCSH', 'NADK2', 'HYKK', 'AUH', 'DBT', 'MLYCD', 'ACADS', 'AASS', 'HIBCH', 'MCCC2', 'ACAD8', 'RARS2', 'GSTK1', 'MECR', 'MCCC1', 'NSUN3', 'BCKDHB', 'TFB2M', 'MUT', 'COASY', 'SIRT3', 'ALDH5A1', 'PCCA', 'FDX1', 'PPIF', 'NDUFS1', 'BCAT2', 'ACSS3', 'ECHS1', 'ACSS2', 'FECH', 'AK3', 'AK4', 'GLYAT', 'PPM1K', 'ACAT1', 'PDPR', 'D2HGDH'…	Gene Ontology Cellular Component (2018 version)	34.3231	downregulated
mitochondrion (GO:0005739)	4.94644	356.572	3.84897e-30	4.93458e-32	['DMGDH', 'OXNAD1', 'CISD1', 'ABAT', 'GCSH', 'MPC1', 'MLYCD', 'SLC25A42', 'RARS2', 'MCCC2', 'GSTK1', 'GABARAPL1', 'MECR', 'STARD5', 'DGAT2', 'OXSM', 'MCCC1', 'KMO', 'FDX1', 'PPIF', 'LETMD1', 'SLC22A4', 'FECH', 'ABCB6', 'COX15', 'AK3', 'AK4', 'GLYAT', 'ACACB', 'ACAT1', 'APOO', 'MARC2', 'GRPEL2', 'PRODH', 'APOOL', 'AGXT2', 'UROS', 'ADHFE1', 'IDH2', 'ACADSB', 'COQ5', 'DHFR', 'ALDH6A1', 'PXMP2', 'GFM…	Gene Ontology Cellular Component (2018 version)	31.3068	downregulated
cytokine-mediated signaling pathway (GO:0019221)	5.17622	275.672	9.04544e-21	7.42342e-24	['IFITM3', 'CDKN1A', 'CIITA', 'IL1RN', 'ITGAM', 'CSF1', 'ITGB2', 'PIK3CD', 'CXCL2', 'CX3CL1', 'TNFSF13B', 'IFIT2', 'ICAM1', 'TMSB4X', 'ITGAX', 'TIMP1', 'LBP', 'CCR5', 'JUNB', 'B2M', 'CCR2', 'ANXA2', 'TNFRSF12A', 'SYK', 'IFNGR1', 'IFNGR2', 'MMP2', 'BGN', 'TNFRSF1B', 'OSMR', 'DCN', 'TNFRSF1A', 'HCK', 'IFI27', 'FSCN1', 'IRF7', 'RHOU', 'LCP1', 'CD44', 'BIRC3', 'CSF2RB', 'IL2RG', 'CSF2RA', 'PSMB10', '…	Gene Ontology Biological Process (2018 version)	23.1294	upregulated
cellular response to cytokine stimulus (GO:0071345)	6.02252	310.999	3.04147e-20	3.74412e-23	['CDKN1A', 'IL1RN', 'ITGAM', 'CSF1', 'ITGB2', 'PIK3CD', 'CXCL2', 'CX3CL1', 'ICAM1', 'DPYSL3', 'ITGAX', 'ANKRD1', 'TIMP1', 'LBP', 'LGALS9', 'CCR5', 'JUNB', 'CCR2', 'IFNGR1', 'IFNGR2', 'MMP2', 'BGN', 'TNFRSF1B', 'OSMR', 'DCN', 'TNFRSF1A', 'HCK', 'FSCN1', 'HCLS1', 'RHOU', 'SELPLG', 'CSF2RB', 'IL2RG', 'AIF1', 'CSF2RA', 'SOCS3', 'INPP5D', 'CCL2', 'EGR1', 'TGFB1', 'VCAM1', 'IL10RA', 'PYHIN1', 'STAT3', …	Gene Ontology Biological Process (2018 version)	22.4267	upregulated
cellular amino acid catabolic process (GO:0009063)	92.0567	4327.71	6.75638e-18	3.83015e-21	['ACAD8', 'MCCC2', 'HIBADH', 'BCKDHB', 'MCCC1', 'ABAT', 'PPM1K', 'ACADSB', 'ACAT1', 'ALDH6A1', 'ALDH5A1', 'AUH', 'CTH', 'DBT', 'HIBCH', 'BCAT2']	Gene Ontology Biological Process (2018 version)	20.4168	downregulated
branched-chain amino acid catabolic process (GO:0009083)	65.04	2345.94	1.90916e-13	2.16458e-16	['ACAD8', 'MCCC2', 'HIBADH', 'BCKDHB', 'MCCC1', 'PPM1K', 'ACADSB', 'ACAT1', 'ALDH6A1', 'AUH', 'DBT', 'HIBCH', 'BCAT2']	Gene Ontology Biological Process (2018 version)	15.6646	downregulated
branched-chain amino acid metabolic process (GO:0009081)	57.8104	2034.82	3.04096e-13	5.1717e-16	['ACAD8', 'MCCC2', 'HIBADH', 'BCKDHB', 'MCCC1', 'PPM1K', 'ACADSB', 'ACAT1', 'ALDH6A1', 'AUH', 'DBT', 'HIBCH', 'BCAT2']	Gene Ontology Biological Process (2018 version)	15.2864	downregulated
extracellular matrix disassembly (GO:0022617)	13.967	466.023	1.96829e-12	3.23068e-15	['MMP7', 'ELN', 'MMP2', 'FN1', 'LAMC1', 'NID1', 'CTSS', 'DCN', 'MMP11', 'MMP14', 'SCUBE1', 'CTSK', 'SH3PXD2B', 'TIMP2', 'SPP1', 'ADAM8', 'TIMP1', 'LCP1', 'CD44', 'FBN1']	Gene Ontology Biological Process (2018 version)	14.4907	upregulated
endoplasmic reticulum lumen (GO:0005788)	5.95563	192.822	1.48635e-12	8.69209e-15	['COL18A1', 'SPON1', 'COL15A1', 'CSF1', 'COL14A1', 'COL12A1', 'SERPINA10', 'TNC', 'LAMC1', 'PRSS23', 'FSTL1', 'C3', 'SPP1', 'TIMP1', 'B2M', 'CTSC', 'FGA', 'GOLM1', 'FGG', 'FN1', 'COL1A1', 'COL3A1', 'RCN1', 'COL1A2', 'COL4A2', 'COL5A1', 'COL4A1', 'COL5A3', 'COL6A2', 'COL6A1', 'MXRA8', 'COL8A1', 'COL6A3', 'FBN1']	Gene Ontology Cellular Component (2018 version)	14.0609	upregulated
neutrophil activation involved in immune response (GO:0002283)	4.30423	133.825	1.53127e-11	3.14171e-14	['ARHGAP9', 'ITGAM', 'MVP', 'ITGB2', 'FGL2', 'LRMP', 'CTSS', 'C3', 'PLAC8', 'CNN2', 'LGALS3', 'C3AR1', 'TIMP2', 'ITGAX', 'NCKAP1L', 'CD14', 'B2M', 'CTSC', 'GSDMD', 'VAT1', 'CD53', 'AOC1', 'FCER1G', 'ANXA2', 'APAF1', 'SYK', 'ANXA3', 'SLC11A1', 'CYBB', 'TMEM173', 'TNFRSF1B', 'NFKB1', 'FGR', 'LRG1', 'RAB31', 'PTPRC', 'RAP2B', 'TYROBP', 'LCN2', 'ADAM8', 'PLEKHO2', 'CD68', 'DOCK2', 'CD44', 'TLR2']	Gene Ontology Biological Process (2018 version)	13.5028	upregulated
collagen fibril organization (GO:0030199)	32.5067	989.576	2.44235e-11	6.01317e-14	['COL14A1', 'COL12A1', 'LOXL1', 'LOXL2', 'COL1A1', 'GREM1', 'COL3A1', 'COL1A2', 'COL5A1', 'LOX', 'COL5A3', 'CYP1B1', 'DDR2']	Gene Ontology Biological Process (2018 version)	13.2209	upregulated
neutrophil degranulation (GO:0043312)	4.22898	126.531	3.52887e-11	1.01363e-13	['ARHGAP9', 'ITGAM', 'MVP', 'ITGB2', 'FGL2', 'LRMP', 'CTSS', 'C3', 'PLAC8', 'CNN2', 'LGALS3', 'C3AR1', 'TIMP2', 'ITGAX', 'NCKAP1L', 'CD14', 'B2M', 'CTSC', 'GSDMD', 'VAT1', 'CD53', 'AOC1', 'FCER1G', 'ANXA2', 'APAF1', 'ANXA3', 'SLC11A1', 'CYBB', 'TMEM173', 'TNFRSF1B', 'NFKB1', 'FGR', 'LRG1', 'RAB31', 'PTPRC', 'RAP2B', 'TYROBP', 'LCN2', 'ADAM8', 'PLEKHO2', 'CD68', 'DOCK2', 'CD44', 'TLR2']	Gene Ontology Biological Process (2018 version)	12.9941	upregulated
neutrophil mediated immunity (GO:0002446)	4.15087	121.788	5.51366e-11	1.80998e-13	['ARHGAP9', 'ITGAM', 'MVP', 'ITGB2', 'FGL2', 'LRMP', 'CTSS', 'C3', 'PLAC8', 'CNN2', 'LGALS3', 'C3AR1', 'TIMP2', 'ITGAX', 'NCKAP1L', 'CD14', 'B2M', 'CTSC', 'GSDMD', 'VAT1', 'CD53', 'AOC1', 'FCER1G', 'ANXA2', 'APAF1', 'ANXA3', 'SLC11A1', 'CYBB', 'TMEM173', 'TNFRSF1B', 'NFKB1', 'FGR', 'LRG1', 'RAB31', 'PTPRC', 'RAP2B', 'TYROBP', 'LCN2', 'ADAM8', 'PLEKHO2', 'CD68', 'DOCK2', 'CD44', 'TLR2']	Gene Ontology Biological Process (2018 version)	12.7423	upregulated
focal adhesion (GO:0005925)	4.80509	139.539	2.08988e-11	2.4443e-13	['SCARB2', 'FBLN7', 'TES', 'LRP1', 'FBLIM1', 'ARPC1B', 'ITGB3', 'TNC', 'ICAM1', 'AKAP12', 'MRC2', 'CNN2', 'RRAS', 'ANXA6', 'RAC2', 'FLNA', 'SCARF2', 'B2M', 'PDLIM7', 'PDGFRB', 'TPM4', 'ANXA5', 'RHOB', 'HCK', 'MMP14', 'MARCKS', 'PTPRC', 'FES', 'PEAK1', 'FAT1', 'EVL', 'ITGA5', 'LCP1', 'VIM', 'CD44', 'EPHA2', 'DDR2']	Gene Ontology Cellular Component (2018 version)	12.6118	upregulated
alpha-amino acid catabolic process (GO:1901606)	22.4403	649.881	9.68549e-11	2.64637e-13	['MCCC2', 'HIBADH', 'AADAT', 'MCCC1', 'HNMT', 'KMO', 'THNSL2', 'FTCD', 'ACAT1', 'ALDH6A1', 'CBS', 'SARDH', 'PRODH', 'HPD']	Gene Ontology Biological Process (2018 version)	12.5773	downregulated
fatty acid catabolic process (GO:0009062)	14.2635	412.552	9.68549e-11	2.74532e-13	['ACBD5', 'MECR', 'ECHS1', 'ACAD9', 'MUT', 'ACAT1', 'HADHB', 'NUDT7', 'BDH2', 'AUH', 'PCCA', 'ACAD11', 'LPIN1', 'ACADS', 'SLC27A2', 'HAO2', 'HIBCH']	Gene Ontology Biological Process (2018 version)	12.5614	downregulated
coenzyme metabolic process (GO:0006732)	15.153	375.56	5.06519e-09	1.72285e-11	['ACSM1', 'OXSM', 'ACOT12', 'ACSM5', 'GLYAT', 'FTCD', 'COASY', 'ACAT1', 'SLC5A6', 'SLC25A16', 'DBT', 'MLYCD', 'ACOT6', 'ACOT4']	Gene Ontology Biological Process (2018 version)	10.7638	downregulated
monocarboxylic acid metabolic process (GO:0032787)	8.61522	211.47	5.50999e-09	2.1865e-11	['MCCC2', 'MECR', 'AGXT2', 'PNPLA8', 'ACSM1', 'MCCC1', 'ACOT12', 'GLYAT', 'ACACB', 'PRODH2', 'SLC5A6', 'ALDH5A1', 'PCCA', 'GPAM', 'BCO2', 'ACOT6', 'PPARA', 'ALDH8A1', 'ACOT4']	Gene Ontology Biological Process (2018 version)	10.6602	downregulated
platelet-derived growth factor binding (GO:0048407)	105.675	2591.84	9.23068e-09	2.22963e-11	['COL1A1', 'PDGFRB', 'PDGFRA', 'COL3A1', 'COL1A2', 'COL5A1', 'COL4A1', 'COL6A1']	Gene Ontology Molecular Function (2018 version)	10.6518	upregulated
toll-like receptor signaling pathway (GO:0002224)	9.91169	238.336	9.76339e-09	3.60568e-11	['FGB', 'COLEC12', 'FGA', 'ITGAM', 'MAP3K1', 'UNC93B1', 'ITGB2', 'FGG', 'RFTN1', 'CTSS', 'CTSK', 'LBP', 'CD14', 'PIK3AP1', 'TLR4', 'TLR2', 'BIRC3']	Gene Ontology Biological Process (2018 version)	10.443	upregulated
protein complex subunit organization (GO:0071822)	16.24	386.947	1.094e-08	4.48914e-11	['COL14A1', 'COL12A1', 'LOXL1', 'LOXL2', 'COL1A1', 'GREM1', 'COL3A1', 'COL1A2', 'COL5A1', 'LOX', 'COL5A3', 'CYP1B1', 'DDR2']	Gene Ontology Biological Process (2018 version)	10.3478	upregulated
secretory granule lumen (GO:0034774)	4.44059	101.99	6.04085e-09	1.0598e-10	['ARHGAP9', 'LGALS3BP', 'SPARC', 'PROS1', 'MVP', 'SERPINE1', 'C3', 'PLAC8', 'CNN2', 'TMSB4X', 'TIMP2', 'TIMP1', 'B2M', 'CTSC', 'VAT1', 'GSDMD', 'FGB', 'FGA', 'AOC1', 'TGFB1', 'ANXA2', 'APAF1', 'FGG', 'FN1', 'NFKB1', 'FGR', 'LRG1', 'LCN2', 'SERPING1', 'DOCK2', 'FERMT3']	Gene Ontology Cellular Component (2018 version)	9.97478	upregulated
fatty acid metabolic process (GO:0006631)	8.23783	187.148	2.99971e-08	1.36041e-10	['ACBD5', 'MECR', 'PNPLA8', 'ACSM1', 'ACAD9', 'ACOT12', 'ACSM5', 'NUDT7', 'ALDH5A1', 'GPAM', 'MLYCD', 'ACOT6', 'PPARA', 'LPIN1', 'SLC27A2', 'PPARGC1A', 'HAO2', 'ACOT4']	Gene Ontology Biological Process (2018 version)	9.86633	downregulated
fatty acid oxidation (GO:0019395)	14.0418	313.97	3.81566e-08	1.94676e-10	['MECR', 'ECHS1', 'ACSM1', 'ACAT1', 'HADHB', 'BDH2', 'AUH', 'ACAD11', 'ACADS', 'SLC27A2', 'HAO2', 'PPARGC1A', 'HIBCH']	Gene Ontology Biological Process (2018 version)	9.71069	downregulated
phagocytic vesicle (GO:0045335)	9.58826	213.985	8.68157e-09	2.03078e-10	['NCF1', 'SYK', 'ANXA3', 'UNC93B1', 'SLC11A1', 'TAP1', 'CYBB', 'PLD4', 'CORO1A', 'TAPBP', 'RAB31', 'RAC2', 'ADAM8', 'RAB7B', 'B2M', 'RAB8B']	Gene Ontology Cellular Component (2018 version)	9.69234	upregulated
platelet degranulation (GO:0002576)	7.29641	160.97	5.81081e-08	2.62285e-10	['LGALS3BP', 'FGB', 'FGA', 'SPARC', 'TGFB1', 'PROS1', 'ITGB3', 'SERPINE1', 'PLEK', 'ANXA5', 'FGG', 'ENDOD1', 'FN1', 'LHFPL2', 'TMSB4X', 'SERPING1', 'FLNA', 'TIMP1', 'FERMT3']	Gene Ontology Biological Process (2018 version)	9.58123	upregulated
platelet alpha granule (GO:0031091)	8.67813	182.716	2.45491e-08	7.17809e-10	['FGB', 'FGA', 'SPARC', 'TGFB1', 'SERPINE2', 'PROS1', 'ITGB3', 'SERPINE1', 'FGG', 'FN1', 'LHFPL2', 'THBS2', 'TMSB4X', 'SERPING1', 'TIMP1', 'FERMT3']	Gene Ontology Cellular Component (2018 version)	9.14399	upregulated
regulated exocytosis (GO:0045055)	6.30599	131.477	1.78992e-07	8.81372e-10	['LGALS3BP', 'FGB', 'FGA', 'SPARC', 'TGFB1', 'PROS1', 'ITGB3', 'SERPINE1', 'PLEK', 'ANXA5', 'FGG', 'ENDOD1', 'FN1', 'LHFPL2', 'RAB31', 'TMSB4X', 'SERPING1', 'FLNA', 'TIMP1', 'FERMT3']	Gene Ontology Biological Process (2018 version)	9.05484	upregulated
inflammatory response (GO:0006954)	4.67798	96.4576	2.07962e-07	1.10936e-09	['NRROS', 'ITGB2', 'LOXL3', 'PIK3CD', 'AIF1', 'CXCL2', 'CX3CL1', 'RELB', 'SCUBE1', 'C3AR1', 'CCL2', 'LGALS9', 'TGFB1', 'SYK', 'SLC11A1', 'STAT3', 'F2R', 'CYBB', 'TNFRSF1B', 'NFKB1', 'NFKB2', 'TNFRSF1A', 'ELF3', 'ADAM8', 'SIGLEC1', 'TLR4']	Gene Ontology Biological Process (2018 version)	8.95493	upregulated
[truncated: 5,345 more rows]

## Sheet: M_Alp_NR vs M_Alp_Veh
term_name	zscore	combined_score	FDR	pvalue	overlapping_genes	gene_set_library	log10P	geneset
[truncated: 5,508 more rows]

## Sheet: F_Ctrl_NR vs F_Ctrl_Veh
term_name	zscore	combined_score	FDR	pvalue	overlapping_genes	gene_set_library	log10P	geneset
[truncated: 4,984 more rows]

## Sheet: F_Alp_Veh vs F_Ctrl_Veh
term_name	zscore	combined_score	FDR	pvalue	overlapping_genes	gene_set_library	log10P	geneset
[truncated: 5,772 more rows]

[truncated: 1 more sheets: F_Alp_NR vs F_Alp_Veh]
