# Supplementary material for: NAD+ prevents chronic kidney disease by activating renal tubular metabolism
Source: JCI Insight. 2025 Mar 10;10(5):e181443. doi: 10.1172/jci.insight.181443 (PMC11949063; doi:10.1172/jci.insight.181443)
Supplement: Supplemental table 6 [file jciinsight-10-181443-s069.xlsx]

## Sheet: M_Ctrl_NR vs M_Ctrl_Veh
term_name	zscore	combined_score	FDR	pvalue	overlapping_genes	gene_set_library	log10P	geneset
Metabolism Homo sapiens R-HSA-1430728	2.7769	105.407	2.4672e-14	3.27215e-17	['GDA', 'ECI1', 'MSMO1', 'CTGF', 'TM7SF2', 'LIPE', 'NSDHL', 'CYP1B1', 'CHP1', 'LRAT', 'FADS1', 'STARD4', 'ACSL1', 'ACSL3', 'PGD', 'HSPG2', 'ASRGL1', 'CH25H', 'PLA2G16', 'BTD', 'ACOT1', 'ACOT4', 'INSIG1', 'PEX11A', 'MGST3', 'SDC3', 'MTTP', 'MGST1', 'AK5', 'RDH11', 'PMVK', 'CHST15', 'ST3GAL4', 'HMOX1', 'HACL1', 'PLTP', 'FDFT1', 'DECR1', 'FDPS', 'GSTM2', 'GSTM1', 'EPHX1', 'ACSF2', 'ACER2', 'SQLE', '…	Reactome Pathways	16.4852	upregulated
Metabolism of lipids and lipoproteins Homo sapiens R-HSA-556833	3.95258	136.297	3.98595e-13	1.05728e-15	['ECI1', 'TECR', 'FHL2', 'MSMO1', 'CTGF', 'TM7SF2', 'LIPE', 'NSDHL', 'ACADL', 'CPT2', 'CYP1B1', 'HMGCS2', 'FADS1', 'ABCC3', 'CERS4', 'CBR1', 'SREBF1', 'STARD4', 'PTGIS', 'ELOVL5', 'ACSL1', 'ELOVL2', 'ELOVL6', 'ACSL3', 'HSPG2', 'LSS', 'SREBF2', 'CH25H', 'PLA2G16', 'EHHADH', 'ACOT1', 'PLIN2', 'ACOT4', 'MGLL', 'MVK', 'INSIG1', 'PEX11A', 'MTTP', 'PMVK', 'HACL1', 'SLC25A20', 'LDLR', 'PLTP', 'FDFT1', '…	Reactome Pathways	14.9758	upregulated
Cholesterol Biosynthesis Homo sapiens WP197	59.554	1482.1	2.59756e-09	1.55543e-11	['FDPS', 'SQLE', 'NSDHL', 'MVK', 'PMVK', 'MSMO1', 'DHCR7', 'LSS', 'FDFT1']	WikiPathways	10.8082	upregulated
Cholesterol Biosynthesis Mus musculus WP103	59.554	1482.1	2.59756e-09	1.55543e-11	['FDPS', 'SQLE', 'NSDHL', 'MVK', 'PMVK', 'MSMO1', 'DHCR7', 'LSS', 'FDFT1']	WikiPathways	10.8082	upregulated
Metabolism of xenobiotics by cytochrome P450 Homo sapiens hsa00980	11.2762	274.809	6.20196e-09	2.60587e-11	['UGT1A10', 'CBR1', 'GSTM2', 'GSTM1', 'UGT1A1', 'GSTO1', 'GSTP1', 'MGST3', 'EPHX1', 'MGST1', 'GSTA4', 'GSTA3', 'GSTA2', 'GSTA1', 'CYP1B1', 'CBR3']	KEGG Pathways	10.584	upregulated
Cholesterol biosynthesis Homo sapiens R-HSA-191273	30.5918	713.401	1.87287e-08	7.45173e-11	['FDPS', 'SQLE', 'NSDHL', 'MVK', 'PMVK', 'MSMO1', 'DHCR7', 'LSS', 'TM7SF2', 'FDFT1']	Reactome Pathways	10.1277	upregulated
NRF2 pathway Homo sapiens WP2884	6.79541	156.364	1.13076e-08	1.01565e-10	['ABCC3', 'ABCC4', 'CBR1', 'NQO1', 'GSTM2', 'TGFB1', 'GSTM1', 'UGT1A1', 'MGST3', 'GSTP1', 'TXNRD1', 'SLC2A3', 'PGD', 'GSTA4', 'GSTA3', 'GSTA2', 'GSTA1', 'SLC39A5', 'HMOX1', 'BLVRB', 'CBR3']	WikiPathways	9.99325	upregulated
Fatty acid, triacylglycerol, and ketone body metabolism Homo sapiens R-HSA-535734	5.29276	117.532	4.27881e-08	2.26993e-10	['ECI1', 'PEX11A', 'TECR', 'FHL2', 'CTGF', 'ACADL', 'CPT2', 'HMGCS2', 'SLC25A20', 'FADS1', 'FDFT1', 'DECR1', 'SREBF1', 'ACSL1', 'ELOVL5', 'ELOVL2', 'TXNRD1', 'ELOVL6', 'ACSL3', 'SREBF2', 'ACSF2', 'FABP1', 'ACOT1', 'PLIN2', 'ACOT4']	Reactome Pathways	9.64399	upregulated
Extracellular matrix organization Homo sapiens R-HSA-1474244	4.47707	94.6315	9.97119e-08	6.6122e-10	['SPARC', 'TNXB', 'LAMA2', 'COL12A1', 'SDC3', 'LTBP4', 'FBLN1', 'LAMC1', 'NID2', 'CTSS', 'LOXL1', 'KDR', 'TIMP2', 'SPP1', 'TIMP1', 'FGA', 'TGFB1', 'VCAM1', 'BGN', 'HSPG2', 'DCN', 'COL1A2', 'LOX', 'COL6A2', 'COL6A1', 'PECAM1', 'DDR2', 'ITGA9']	Reactome Pathways	9.17965	upregulated
XPodNet - protein-protein interactions in the podocyte expanded by STRING Mus musculus WP2309	2.81234	57.5335	1.08912e-07	1.30433e-09	['ACVRL1', 'CDKN1A', 'NRP2', 'FLT1', 'SPARC', 'CSF1', 'WIPF1', 'ARPC1B', 'FHL2', 'LAMC1', 'CTGF', 'HK1', 'CDH5', 'TUBA1A', 'LEPR', 'KDR', 'PGM5', 'EPHB2', 'GIT1', 'RAB8B', 'PDGFRB', 'ABCC3', 'ANXA2', 'HSPG2', 'TGFBR3', 'BCAM', 'PECAM1', 'RARB', 'HCLS1', 'CDC42EP1', 'UTRN', 'ENG', 'KANK2', 'TAGLN', 'ADCYAP1R1', 'NOTCH1', 'CFH', 'LAMA2', 'EPAS1', 'NPR1', 'NID2', 'EFNB1', 'SPP1', 'TGFB1', 'TIE1', 'N…	WikiPathways	8.88461	upregulated
Glutathione conjugation Homo sapiens R-HSA-156590	16.2238	330.787	1.75553e-07	1.39697e-09	['GSTM2', 'GSTM1', 'GSTA4', 'GSTO1', 'GSTA3', 'GSTP1', 'MGST3', 'GSTA2', 'GSTA1', 'MGST1', 'OPLAH']	Reactome Pathways	8.85481	upregulated
Chemical carcinogenesis Homo sapiens hsa05204	8.97046	181.576	1.92651e-07	1.61892e-09	['UGT1A10', 'CBR1', 'GSTM2', 'GSTM1', 'UGT1A1', 'GSTO1', 'GSTP1', 'MGST3', 'EPHX1', 'MGST1', 'GSTA4', 'GSTA3', 'GSTA2', 'GSTA1', 'CYP1B1']	KEGG Pathways	8.79078	upregulated
Mitochondrial LC-Fatty Acid Beta-Oxidation Homo sapiens WP368	35.2141	692.532	1.92219e-07	2.87753e-09	['ACADL', 'CPT2', 'ACSL1', 'ECI1', 'EHHADH', 'ACSL3', 'SLC25A20', 'ACSF2']	WikiPathways	8.54098	upregulated
Glutathione metabolism Homo sapiens hsa00480	11.9631	230.332	3.44951e-07	4.34812e-09	['GSTM2', 'GSTM1', 'GSTA4', 'GSTO1', 'GSTA3', 'GSTP1', 'MGST3', 'GSTA2', 'GSTA1', 'MGST1', 'OPLAH', 'PGD']	KEGG Pathways	8.3617	upregulated
Activation of gene expression by SREBF (SREBP) Homo sapiens R-HSA-2426168	14.1275	271.394	4.89022e-07	4.53999e-09	['FDPS', 'SREBF1', 'SQLE', 'MVK', 'PMVK', 'ELOVL6', 'DHCR7', 'LSS', 'SREBF2', 'TM7SF2', 'FDFT1']	Reactome Pathways	8.34295	upregulated
Regulation of cholesterol biosynthesis by SREBP (SREBF) Homo sapiens R-HSA-1655829	11.1268	206.596	8.13848e-07	8.635e-09	['SREBF1', 'FDPS', 'SQLE', 'MVK', 'INSIG1', 'PMVK', 'ELOVL6', 'DHCR7', 'LSS', 'SREBF2', 'TM7SF2', 'FDFT1']	Reactome Pathways	8.06374	upregulated
Drug metabolism - cytochrome P450 Homo sapiens hsa00982	9.26855	167.781	8.18148e-07	1.37504e-08	['UGT1A10', 'GSTM2', 'GSTM1', 'UGT1A1', 'GSTO1', 'GSTP1', 'MGST3', 'MGST1', 'GSTA4', 'GSTA3', 'GSTA2', 'GSTA1', 'AOX1']	KEGG Pathways	7.86169	upregulated
Fatty acid metabolism Homo sapiens hsa01212	11.8329	209.232	9.96176e-07	2.09281e-08	['ACAA2', 'ACADL', 'CPT2', 'ELOVL5', 'ACSL1', 'ELOVL2', 'EHHADH', 'TECR', 'ELOVL6', 'ACSL3', 'FADS1']	KEGG Pathways	7.67927	upregulated
Mitochondrial LC-Fatty Acid Beta-Oxidation Mus musculus WP401	30.7498	513.972	3.06569e-06	5.50722e-08	['ACADL', 'CPT2', 'ACSL1', 'ECI1', 'EHHADH', 'ACSL3', 'SLC25A20']	WikiPathways	7.25907	upregulated
Fatty Acid Beta Oxidation Mus musculus WP1269	14.8747	243.024	3.82938e-06	8.02565e-08	['LIPE', 'ACADL', 'CPT2', 'ACSL1', 'ECI1', 'SLC25A20', 'ACSL3', 'CRAT', 'DECR1']	WikiPathways	7.09552	upregulated
Fatty Acid Beta Oxidation Homo sapiens WP143	14.279	229.218	4.45672e-06	1.06748e-07	['LIPE', 'ACADL', 'CPT2', 'ACSL1', 'ECI1', 'SLC25A20', 'ACSL3', 'CRAT', 'DECR1']	WikiPathways	6.97164	upregulated
Steroid biosynthesis Homo sapiens hsa00100	21.284	316.879	1.35704e-05	3.4211e-07	['SQLE', 'NSDHL', 'MSMO1', 'DHCR7', 'LSS', 'TM7SF2', 'FDFT1']	KEGG Pathways	6.46583	upregulated
Fatty Acyl-CoA Biosynthesis Homo sapiens R-HSA-75105	10.813	152.359	6.36425e-05	7.59658e-07	['ELOVL5', 'ACSL1', 'ELOVL2', 'TECR', 'ACOT1', 'ELOVL6', 'ACSL3', 'ACSF2', 'ACOT4']	Reactome Pathways	6.11938	upregulated
Biosynthesis of unsaturated fatty acids Homo sapiens hsa01040	17.2906	238.643	3.44659e-05	1.0137e-06	['ELOVL5', 'ELOVL2', 'TECR', 'ACOT1', 'ELOVL6', 'ACOT4', 'FADS1']	KEGG Pathways	5.99409	upregulated
Fatty acid elongation Homo sapiens hsa00062	15.3678	202.424	5.66219e-05	1.90326e-06	['ACAA2', 'ELOVL5', 'ELOVL2', 'TECR', 'ACOT1', 'ELOVL6', 'ACOT4']	KEGG Pathways	5.7205	upregulated
Oxidative Stress Mus musculus WP412	14.5582	187.51	9.45811e-05	2.54859e-06	['NQO1', 'UGT1A1', 'TXNRD1', 'CAT', 'MGST1', 'HMOX1', 'NFKB1']	WikiPathways	5.5937	upregulated
Hemostasis Homo sapiens R-HSA-109582	2.58433	32.1917	0.000293489	3.89243e-06	['GUCY1B3', 'ECM1', 'SPARC', 'SERPINE2', 'PROS1', 'ATP2A3', 'ABHD6', 'SLC3A2', 'THBD', 'FLNA', 'SPP2', 'TIMP1', 'SH2B2', 'GUCY1A3', 'SRGN', 'ABCC4', 'FGA', 'PTGIR', 'PRKCH', 'SLC16A1', 'TGFB1', 'ANXA2', 'F2R', 'PDE2A', 'PPP2R5C', 'RHOB', 'EHD2', 'SLC7A6', 'PECAM1', 'SERPING1', 'ESAM', 'TEK', 'MGLL']	Reactome Pathways	5.40978	upregulated
PPARA activates gene expression Homo sapiens R-HSA-1989781	5.17864	63.1853	0.000344424	5.02475e-06	['SREBF1', 'ACSL1', 'PEX11A', 'TXNRD1', 'FHL2', 'SREBF2', 'CTGF', 'FABP1', 'CPT2', 'PLIN2', 'HMGCS2', 'FADS1', 'FDFT1']	Reactome Pathways	5.29889	upregulated
Regulation of lipid metabolism by Peroxisome proliferator-activated receptor alpha (PPARalpha) Homo sapiens R-HSA-400206	5.02703	59.8682	0.000422737	6.72791e-06	['SREBF1', 'ACSL1', 'PEX11A', 'TXNRD1', 'FHL2', 'SREBF2', 'CTGF', 'FABP1', 'CPT2', 'PLIN2', 'HMGCS2', 'FADS1', 'FDFT1']	Reactome Pathways	5.17212	upregulated
PPAR signaling pathway Mus musculus WP2316	6.84096	81.2885	0.000230774	6.9094e-06	['FABP1', 'FABP4', 'CPT2', 'ACADL', 'ACSL1', 'EHHADH', 'DBI', 'HMGCS2', 'ACSL3', 'PLTP']	WikiPathways	5.16056	upregulated
Phase II conjugation Homo sapiens R-HSA-156580	5.42437	64.0353	0.000433039	7.46619e-06	['GSTM2', 'GSTM1', 'UGT1A1', 'GSTA4', 'GSTO1', 'GSTA3', 'MGST3', 'GSTP1', 'GSTA2', 'GSTA1', 'MGST1', 'OPLAH']	Reactome Pathways	5.1269	upregulated
PPAR signaling pathway Homo sapiens hsa03320	6.72466	79.0039	0.000208968	7.90214e-06	['FABP1', 'FABP4', 'CPT2', 'ACADL', 'ACSL1', 'EHHADH', 'DBI', 'HMGCS2', 'ACSL3', 'PLTP']	KEGG Pathways	5.10226	upregulated
Complement and Coagulation Cascades Mus musculus WP449	7.75197	90.8625	0.000246544	8.11972e-06	['C1QB', 'C3', 'THBD', 'C1QA', 'CFH', 'C7', 'PROS1', 'F2R', 'SERPING1']	WikiPathways	5.09046	upregulated
Synthesis of very long-chain fatty acyl-CoAs Homo sapiens R-HSA-75876	15.7773	182.721	0.000503017	9.33983e-06	['ELOVL5', 'ACSL1', 'ELOVL2', 'TECR', 'ELOVL6', 'ACSL3']	Reactome Pathways	5.02966	upregulated
Biological oxidations Homo sapiens R-HSA-211859	3.73588	42.5509	0.000568526	1.13102e-05	['GSTM2', 'GSTM1', 'PTGIS', 'UGT1A1', 'GSTO1', 'MGST3', 'GSTP1', 'EPHX1', 'MGST1', 'OPLAH', 'CYP26B1', 'GSTA4', 'GSTA3', 'GSTA2', 'GSTA1', 'ALDH1A1', 'CYP1B1']	Reactome Pathways	4.94653	upregulated
Platelet degranulation Homo sapiens R-HSA-114608	5.13141	57.977	0.000583976	1.23921e-05	['SRGN', 'ABCC4', 'FGA', 'ECM1', 'SPARC', 'TGFB1', 'PROS1', 'PECAM1', 'SERPING1', 'SPP2', 'FLNA', 'TIMP1']	Reactome Pathways	4.90686	upregulated
Focal adhesion Homo sapiens hsa04510	3.67472	41.1327	0.000327601	1.37648e-05	['PDGFRB', 'PDGFRA', 'TNXB', 'FLT1', 'LAMA2', 'FLT4', 'PARVB', 'LAMC1', 'DIAPH1', 'COL1A2', 'COL6A2', 'COL6A1', 'KDR', 'SPP1', 'FLNA', 'MYL9', 'ITGA9']	KEGG Pathways	4.86123	upregulated
Complement and Coagulation Cascades Homo sapiens WP558	7.13035	79.3505	0.000408785	1.46869e-05	['C1QB', 'C3', 'THBD', 'C1QA', 'CFH', 'C7', 'PROS1', 'F2R', 'SERPING1']	WikiPathways	4.83307	upregulated
Response to elevated platelet cytosolic Ca2+ Homo sapiens R-HSA-76005	4.86835	52.686	0.000884953	1.99525e-05	['SRGN', 'ABCC4', 'FGA', 'ECM1', 'SPARC', 'TGFB1', 'PROS1', 'PECAM1', 'SERPING1', 'SPP2', 'FLNA', 'TIMP1']	Reactome Pathways	4.7	upregulated
Linoleic acid (LA) metabolism Homo sapiens R-HSA-2046105	39.3065	416.604	0.00104487	2.49439e-05	['ELOVL5', 'ACSL1', 'ELOVL2', 'FADS1']	Reactome Pathways	4.60304	upregulated
Metabolic pathways Homo sapiens hsa01100	1.91197	20.2273	0.00053133	2.54371e-05	['UGT1A10', 'ACAA2', 'GDA', 'MSMO1', 'TM7SF2', 'HK1', 'NSDHL', 'CYP26B1', 'ACADL', 'KYNU', 'AOX1', 'HMGCS2', 'A4GALT', 'CERS4', 'CBR1', 'ST6GAL1', 'PTGIS', 'UGT1A1', 'ACSL1', 'ACSL3', 'COX6B2', 'PGD', 'LSS', 'PLA2G16', 'BTD', 'TST', 'EHHADH', 'ALDH1A2', 'ALDH1A1', 'ACOT1', 'ALDOC', 'TKT', 'ACOT4', 'MGLL', 'DDC', 'OAT', 'MVK', 'AK5', 'RDH11', 'PMVK', 'POLD2', 'ST3GAL4', 'B4GALNT1', 'FDFT1', 'CBR3'…	KEGG Pathways	4.59453	upregulated
Complement and coagulation cascades Homo sapiens hsa04610	5.74712	60.5027	0.00053133	2.67898e-05	['C1QB', 'C3', 'THBD', 'FGA', 'C1QA', 'CFH', 'C7', 'PROS1', 'F2R', 'SERPING1']	KEGG Pathways	4.57203	upregulated
Focal Adhesion-PI3K-Akt-mTOR-signaling pathway Mus musculus WP2841	2.98774	31.3723	0.000707241	2.75274e-05	['PDGFRB', 'SREBF1', 'PDGFRA', 'CDKN1A', 'TNXB', 'FLT1', 'CSF1', 'LAMA2', 'EPAS1', 'FLT4', 'F2R', 'SLC2A3', 'LAMC1', 'OSMR', 'LIPE', 'COL1A2', 'COL6A2', 'KDR', 'SPP1', 'TEK', 'ITGA9']	WikiPathways	4.56024	upregulated
PodNet: protein-protein interactions in the podocyte Mus musculus WP2310	2.96639	30.8607	0.000723526	3.03274e-05	['KANK2', 'CDKN1A', 'TAGLN', 'SPARC', 'NOTCH1', 'TGFB1', 'CFH', 'EPAS1', 'ARPC1B', 'LAMC1', 'HSPG2', 'NID2', 'CTGF', 'TJP1', 'EFNB1', 'BCAM', 'CXCL12', 'KDR', 'SPP1', 'RARB', 'UTRN']	WikiPathways	4.51816	upregulated
Retinol metabolism Homo sapiens hsa00830	6.36442	65.7284	0.000599057	3.27216e-05	['UGT1A10', 'CYP26B1', 'UGT1A1', 'RETSAT', 'RDH11', 'ALDH1A2', 'ALDH1A1', 'AOX1', 'LRAT']	KEGG Pathways	4.48517	upregulated
Triglyceride Biosynthesis Homo sapiens R-HSA-75109	6.25244	63.7934	0.00147071	3.70604e-05	['ACSL1', 'ELOVL5', 'ELOVL2', 'TECR', 'ACOT1', 'ELOVL6', 'ACSL3', 'ACOT4', 'ACSF2']	Reactome Pathways	4.43109	upregulated
Peroxisome Homo sapiens hsa04146	5.43109	54.8149	0.000703391	4.13759e-05	['MVK', 'ACSL1', 'EHHADH', 'PEX11A', 'ECH1', 'CAT', 'PMVK', 'HACL1', 'ACSL3', 'CRAT']	KEGG Pathways	4.38325	upregulated
Peroxisomal lipid metabolism Homo sapiens R-HSA-390918	11.266	112.797	0.0266869	4.48519e-05	['PECR', 'AMACR', 'AGPS', 'NUDT19', 'ACOX3', 'HAO2']	Reactome Pathways	4.34822	downregulated
ECM proteoglycans Homo sapiens R-HSA-3000178	6.72998	65.1417	0.00235864	6.25634e-05	['SPARC', 'TNXB', 'TGFB1', 'LAMA2', 'BGN', 'LAMC1', 'DCN', 'ITGA9']	Reactome Pathways	4.20368	upregulated
Estrogen metabolism Homo sapiens WP697	15.1414	146.543	0.00139393	6.26293e-05	['NQO1', 'GSTM1', 'UGT1A1', 'GSTA1', 'CYP1B1']	WikiPathways	4.20322	upregulated
SREBP signalling Homo sapiens WP1982	5.74673	55.2501	0.00139393	6.67751e-05	['SREBF1', 'FDPS', 'SQLE', 'INSIG1', 'DBI', 'LSS', 'LDLR', 'SREBF2', 'FDFT1']	WikiPathways	4.17539	upregulated
Regulation of lipolysis in adipocytes Homo sapiens hsa04923	6.58943	62.9094	0.0011331	7.14136e-05	['LIPE', 'PLA2G16', 'FABP4', 'NPR1', 'PTGER3', 'ADORA1', 'ADCY4', 'MGLL']	KEGG Pathways	4.14622	upregulated
Prostaglandin Synthesis and Regulation Homo sapiens WP98	9.85628	92.4483	0.00151979	8.44259e-05	['PTGIR', 'PTGIS', 'ANXA2', 'ANXA3', 'PTGER3', 'ANXA6']	WikiPathways	4.07352	upregulated
Prostaglandin Synthesis and Regulation Mus musculus WP374	9.85628	92.4483	0.00151979	8.44259e-05	['PTGIR', 'PTGIS', 'ANXA2', 'ANXA3', 'PTGER3', 'ANXA6']	WikiPathways	4.07352	upregulated
Tryptophan metabolism Mus musculus WP79	7.67681	71.8233	0.00151979	8.64553e-05	['DDC', 'KYNU', 'ALDH1A2', 'CAT', 'ALDH1A1', 'AOX1', 'CYP1B1']	WikiPathways	4.06321	upregulated
Metabolism of vitamins and cofactors Homo sapiens R-HSA-196854	3.82911	35.6515	0.00324784	9.04571e-05	['PTGIS', 'LRP1', 'GSTO1', 'MMAB', 'SDC3', 'SLC2A3', 'HSPG2', 'BTD', 'RDH11', 'AOX1', 'LRAT', 'GC', 'LDLR']	Reactome Pathways	4.04356	upregulated
Focal Adhesion Homo sapiens WP306	3.39574	31.4045	0.00155605	9.62822e-05	['PDGFRB', 'PDGFRA', 'FLT1', 'TNXB', 'LAMA2', 'PARVB', 'LAMC1', 'RHOB', 'DIAPH1', 'COL1A2', 'COL6A2', 'KDR', 'SPP1', 'FLNA', 'ITGA9']	WikiPathways	4.01645	upregulated
Fatty acid degradation Homo sapiens hsa00071	7.46894	68.7454	0.00149672	0.00010062	['ACAA2', 'ACADL', 'CPT2', 'ACSL1', 'ECI1', 'EHHADH', 'ACSL3']	KEGG Pathways	3.99732	upregulated
Statin Pathway Homo sapiens WP430	9.46154	86.9109	0.00155605	0.000102494	['SQLE', 'LRP1', 'MTTP', 'PLTP', 'LDLR', 'FDFT1']	WikiPathways	3.9893	upregulated
Oxidative Stress Homo sapiens WP408	9.46154	86.9109	0.00155605	0.000102494	['NQO1', 'TXNRD1', 'CAT', 'MGST1', 'HMOX1', 'NFKB1']	WikiPathways	3.9893	upregulated
Tryptophan metabolism Homo sapiens WP465	7.08519	63.1509	0.00187342	0.000134617	['DDC', 'KYNU', 'ALDH1A2', 'CAT', 'ALDH1A1', 'AOX1', 'CYP1B1']	WikiPathways	3.8709	upregulated
Aryl Hydrocarbon Receptor Pathway Homo sapiens WP2873	7.08519	63.1509	0.00187342	0.000134617	['NQO1', 'TGFB1', 'UGT1A1', 'GSTA2', 'MYOF', 'MGST1', 'CYP1B1']	WikiPathways	3.8709	upregulated
Smooth Muscle Contraction Homo sapiens R-HSA-445355	8.75978	77.2589	0.00506512	0.000147789	['ANXA2', 'TPM4', 'CALD1', 'DYSF', 'ANXA6', 'MYL9']	Reactome Pathways	3.83036	upregulated
PI3K-Akt signaling pathway Homo sapiens hsa04151	2.62774	23.1573	0.00208377	0.000148841	['PDGFRB', 'PDGFRA', 'CDKN1A', 'TNXB', 'FLT1', 'CSF1', 'LAMA2', 'FLT4', 'F2R', 'LAMC1', 'PPP2R5C', 'OSMR', 'NFKB1', 'COL1A2', 'COL6A2', 'COL6A1', 'KDR', 'SPP1', 'TEK', 'SGK1', 'ITGA9']	KEGG Pathways	3.82728	upregulated
Common Pathway of Fibrin Clot Formation Homo sapiens R-HSA-140875	11.5764	99.9979	0.00580973	0.00017722	['FGA', 'THBD', 'SERPINE2', 'PROS1', 'F2R']	Reactome Pathways	3.75149	upregulated
Fatty Acid Biosynthesis Homo sapiens WP357	11.5764	99.9979	0.00227659	0.00017722	['ACAA2', 'ACSL1', 'ECH1', 'ACSL3', 'DECR1']	WikiPathways	3.75149	upregulated
Fatty Acid Biosynthesis Mus musculus WP336	11.5764	99.9979	0.00227659	0.00017722	['ACAA2', 'ACSL1', 'ECH1', 'ACSL3', 'DECR1']	WikiPathways	3.75149	upregulated
ECM-receptor interaction Homo sapiens hsa04512	4.87802	41.3979	0.00272656	0.000206211	['TNXB', 'COL1A2', 'LAMA2', 'COL6A2', 'COL6A1', 'SPP1', 'LAMC1', 'HSPG2', 'ITGA9']	KEGG Pathways	3.68569	upregulated
Platelet activation, signaling and aggregation Homo sapiens R-HSA-76002	2.873	24.1022	0.00668758	0.000227309	['SRGN', 'ABCC4', 'FGA', 'ECM1', 'SPARC', 'PRKCH', 'TGFB1', 'PROS1', 'F2R', 'ABHD6', 'RHOB', 'PECAM1', 'SERPING1', 'SPP2', 'FLNA', 'TIMP1', 'MGLL']	Reactome Pathways	3.64338	upregulated
alpha-linolenic (omega3) and linoleic (omega6) acid metabolism Homo sapiens R-HSA-2046104	17.4651	146.266	0.00668758	0.000230606	['ELOVL5', 'ACSL1', 'ELOVL2', 'FADS1']	Reactome Pathways	3.63713	upregulated
alpha-linolenic acid (ALA) metabolism Homo sapiens R-HSA-2046106	17.4651	146.266	0.00668758	0.000230606	['ELOVL5', 'ACSL1', 'ELOVL2', 'FADS1']	Reactome Pathways	3.63713	upregulated
Focal Adhesion Mus musculus WP85	3.25615	27.1375	0.00297088	0.000240161	['PDGFRB', 'PDGFRA', 'FLT1', 'TNXB', 'LAMA2', 'PARVB', 'LAMC1', 'RHOB', 'DIAPH1', 'COL1A2', 'COL6A2', 'SPP1', 'FLNA', 'ITGA9']	WikiPathways	3.6195	upregulated
Id Signaling Pathway Mus musculus WP512	6.27844	51.7916	0.00311921	0.000261491	['ACVRL1', 'SREBF1', 'FLT1', 'KDR', 'ATF3', 'NFKB1', 'ELK3']	WikiPathways	3.58254	upregulated
Metabolism of fat-soluble vitamins Homo sapiens R-HSA-6806667	6.27844	51.7916	0.00730237	0.000261491	['LRP1', 'RDH11', 'SDC3', 'LRAT', 'GC', 'HSPG2', 'LDLR']	Reactome Pathways	3.58254	upregulated
Angiogenesis Homo sapiens WP1539	10.3567	84.9318	0.00316122	0.000274477	['PDGFRA', 'FLT1', 'KDR', 'TIMP2', 'TEK']	WikiPathways	3.56149	upregulated
mitochondrial fatty acid beta-oxidation of unsaturated fatty acids Homo sapiens R-HSA-77288	39.2294	319.059	0.00763448	0.000293634	['ACADL', 'ECI1', 'DECR1']	Reactome Pathways	3.53219	upregulated
Heme degradation Homo sapiens R-HSA-189483	39.2294	319.059	0.00763448	0.000293634	['UGT1A1', 'HMOX1', 'BLVRB']	Reactome Pathways	3.53219	upregulated
Complement Activation, Classical Pathway Mus musculus WP200	15.7177	126.657	0.00348101	0.00031649	['C1QB', 'C3', 'C1QA', 'C7']	WikiPathways	3.49964	upregulated
Retinol metabolism Mus musculus WP1259	7.38917	59.2026	0.00348101	0.000331437	['CYP26B1', 'RETSAT', 'ALDH1A2', 'ALDH1A1', 'RARB', 'LRAT']	WikiPathways	3.4796	upregulated
Apoptosis-related network due to altered Notch3 in ovarian cancer Homo sapiens WP2864	6.00485	48.0739	0.00348101	0.000333509	['NET1', 'NQO1', 'CDKN1A', 'F2R', 'VIM', 'ETS1', 'NFKB1']	WikiPathways	3.47689	upregulated
Adipocytokine signaling pathway Homo sapiens hsa04920	5.09782	40.5692	0.00419309	0.0003498	['NFKBIA', 'ACSL1', 'STAT3', 'LEPR', 'ACSL3', 'TNFRSF1B', 'NFKB1', 'TNFRSF1A']	KEGG Pathways	3.45618	upregulated
Gap junction Homo sapiens hsa04540	4.50615	35.8277	0.00419309	0.000352361	['GUCY1A3', 'PDGFRB', 'TJP1', 'GUCY1B3', 'PDGFRA', 'TUBA1B', 'TUBA1A', 'TUBB2A', 'ADCY4']	KEGG Pathways	3.45301	upregulated
Diseases of glycosylation Homo sapiens R-HSA-3781865	4.50615	35.8277	0.008856	0.000352361	['ADAMTSL1', 'SPON1', 'MUC1', 'NOTCH1', 'SDC3', 'BGN', 'PRELP', 'HSPG2', 'DCN']	Reactome Pathways	3.45301	upregulated
Adipogenesis genes Mus musculus WP447	3.72665	29.4033	0.00379011	0.000374472	['LIPE', 'SREBF1', 'CYP26B1', 'KLF6', 'TGFB1', 'PTGIS', 'FABP4', 'EPAS1', 'STAT3', 'PLIN2', 'NSG1']	WikiPathways	3.42658	upregulated
Formation of Fibrin Clot (Clotting Cascade) Homo sapiens R-HSA-140877	7.16489	56.3599	0.00908899	0.00038352	['THBD', 'FGA', 'SERPINE2', 'PROS1', 'F2R', 'SERPING1']	Reactome Pathways	3.41621	upregulated
Lipid digestion, mobilization, and transport Homo sapiens R-HSA-73923	5.01665	39.4326	0.00908899	0.000385739	['FABP1', 'LIPE', 'FABP4', 'MTTP', 'HSPG2', 'PLTP', 'LDLR', 'MGLL']	Reactome Pathways	3.41371	upregulated
PPAR Alpha Pathway Homo sapiens WP2878	9.36941	73.1295	0.00400443	0.000407637	['FABP1', 'CPT2', 'EHHADH', 'DBI', 'PLTP']	WikiPathways	3.38973	upregulated
Diseases associated with glycosaminoglycan metabolism Homo sapiens R-HSA-3560782	9.36941	73.1295	0.00931388	0.000407637	['SDC3', 'BGN', 'PRELP', 'HSPG2', 'DCN']	Reactome Pathways	3.38973	upregulated
Transcriptional activation by NRF2 Homo sapiens WP3	14.2881	110.989	0.00403743	0.000423084	['NQO1', 'GSTA2', 'HMOX1', 'EPHB2']	WikiPathways	3.37357	upregulated
Tryptophan metabolism Homo sapiens hsa00380	6.9538	53.7159	0.00500687	0.000441783	['DDC', 'KYNU', 'EHHADH', 'CAT', 'AOX1', 'CYP1B1']	KEGG Pathways	3.35479	upregulated
Metapathway biotransformation Homo sapiens WP702	3.12806	23.4397	0.00516551	0.000556762	['UGT1A10', 'GSTM2', 'GSTM1', 'UGT1A1', 'GSTO1', 'MGST3', 'GSTP1', 'EPHX1', 'MGST1', 'CYP26B1', 'GSTA4', 'GSTA3', 'CYP1B1']	WikiPathways	3.25433	upregulated
Retinoid metabolism and transport Homo sapiens R-HSA-975634	6.5668	48.952	0.0124701	0.000578849	['LRP1', 'RDH11', 'SDC3', 'LRAT', 'LDLR', 'HSPG2']	Reactome Pathways	3.23743	upregulated
Non-integrin membrane-ECM interactions Homo sapiens R-HSA-3000171	6.5668	48.952	0.0124701	0.000578849	['TGFB1', 'LAMA2', 'SDC3', 'LAMC1', 'HSPG2', 'DDR2']	Reactome Pathways	3.23743	upregulated
Vitamin A and Carotenoid Metabolism Homo sapiens WP716	6.38899	46.8009	0.00594608	0.000658698	['CYP26B1', 'RETSAT', 'ALDH1A2', 'ALDH1A1', 'RARB', 'LRAT']	WikiPathways	3.18131	upregulated
Statin Pathway Mus musculus WP1	12.0887	87.6636	0.00623149	0.000708972	['LRP1', 'MTTP', 'PLTP', 'LDLR']	WikiPathways	3.14937	upregulated
VEGF ligand-receptor interactions Homo sapiens R-HSA-194313	23.5352	168.065	0.0161385	0.000791945	['FLT1', 'FLT4', 'KDR']	Reactome Pathways	3.10131	upregulated
VEGF binds to VEGFR leading to receptor dimerization Homo sapiens R-HSA-195399	23.5352	168.065	0.0161385	0.000791945	['FLT1', 'FLT4', 'KDR']	Reactome Pathways	3.10131	upregulated
Transport of inorganic cations/anions and amino acids/oligopeptides Homo sapiens R-HSA-425393	3.95316	28.0028	0.211233	0.000838709	['SLC34A3', 'SLC36A1', 'SLC9A3', 'SLC4A9', 'SLC7A9', 'SLC9A8', 'SLC26A4', 'SLC12A7', 'SLC26A6']	Reactome Pathways	3.07639	downregulated
Peroxisome Homo sapiens hsa04146	4.21138	28.6812	0.223757	0.00110225	['PECR', 'AMACR', 'AGPS', 'NUDT19', 'PIPOX', 'PEX2', 'ACOX3', 'HAO2']	KEGG Pathways	2.95772	downregulated
Constitutive Androstane Receptor Pathway Homo sapiens WP2875	7.28507	49.6084	0.00944742	0.00110314	['ABCC3', 'UGT1A1', 'NR1I3', 'GSTA2', 'EHHADH']	WikiPathways	2.95737	upregulated
Defective B3GAT3 causes JDSSDHD Homo sapiens R-HSA-3560801	10.4758	71.2734	0.0209187	0.00110975	['SDC3', 'BGN', 'HSPG2', 'DCN']	Reactome Pathways	2.95478	upregulated
Defective B4GALT7 causes EDS, progeroid type Homo sapiens R-HSA-3560783	10.4758	71.2734	0.0209187	0.00110975	['SDC3', 'BGN', 'HSPG2', 'DCN']	Reactome Pathways	2.95478	upregulated
Defective B3GALT6 causes EDSP2 and SEMDJL1 Homo sapiens R-HSA-4420332	10.4758	71.2734	0.0209187	0.00110975	['SDC3', 'BGN', 'HSPG2', 'DCN']	Reactome Pathways	2.95478	upregulated
HIF-1 signaling pathway Homo sapiens hsa04066	3.78416	25.7313	0.0120521	0.00111406	['CDKN1A', 'FLT1', 'STAT3', 'CYBB', 'HMOX1', 'TIMP1', 'TEK', 'NFKB1', 'HK1']	KEGG Pathways	2.95309	upregulated
Metabolism of lipids and lipoproteins Homo sapiens R-HSA-556833	1.915	12.8111	0.211233	0.00124344	['ACHE', 'PECR', 'CHD9', 'LPL', 'RORA', 'AACS', 'NEU2', 'SMPD2', 'MED14', 'COL4A3BP', 'NUDT19', 'PDSS1', 'KDSR', 'GGT1', 'HAO2', 'SEC24A', 'SRD5A2', 'HSD3B2', 'SRD5A1', 'CYP4B1', 'GPCPD1', 'GALC', 'AMACR', 'GLB1L', 'GPD2', 'AGPS', 'PI4KA', 'DEGS2', 'ACOX3', 'RGL1']	Reactome Pathways	2.90538	downregulated
Hormone-sensitive lipase (HSL)-mediated triacylglycerol hydrolysis Homo sapiens R-HSA-163560	9.82056	64.8184	0.0250107	0.00136	['FABP1', 'LIPE', 'FABP4', 'MGLL']	Reactome Pathways	2.86646	upregulated
Integrin cell surface interactions Homo sapiens R-HSA-216083	4.60041	30.2496	0.0250298	0.00139423	['FGA', 'VCAM1', 'KDR', 'PECAM1', 'SPP1', 'HSPG2', 'ITGA9']	Reactome Pathways	2.85567	upregulated
Adipogenesis Homo sapiens WP236	3.29592	21.2169	0.0130004	0.00160066	['LIPE', 'SREBF1', 'CDKN1A', 'CYP26B1', 'KLF6', 'TGFB1', 'PTGIS', 'EPAS1', 'STAT3', 'PLIN2']	WikiPathways	2.7957	upregulated
Fatty acid oxidation Mus musculus WP2318	16.8091	107.852	0.0130004	0.00163478	['ACAA2', 'CPT2', 'MTTP']	WikiPathways	2.78654	upregulated
SREBF and miR33 in cholesterol and lipid homeostasis Mus musculus WP2084	16.8091	107.852	0.0130004	0.00163478	['SREBF1', 'LDLR', 'SREBF2']	WikiPathways	2.78654	upregulated
Beta-oxidation of pristanoyl-CoA Homo sapiens R-HSA-389887	16.8091	107.852	0.211233	0.00163478	['AMACR', 'NUDT19', 'ACOX3']	Reactome Pathways	2.78654	downregulated
Prion diseases Homo sapiens hsa05020	6.55556	41.9133	0.0173047	0.0016723	['C1QB', 'C1QA', 'NOTCH1', 'C7', 'LAMC1']	KEGG Pathways	2.77669	upregulated
Metapathway biotransformation Mus musculus WP1251	3.24155	20.4969	0.0138209	0.00179423	['GSTM2', 'CYP26B1', 'UGT1A1', 'GSTO1', 'GSTA3', 'MGST3', 'GSTP1', 'EPHX1', 'MGST1', 'CYP1B1']	WikiPathways	2.74612	upregulated
TGF Beta Signaling Pathway Mus musculus WP113	5.1366	32.4043	0.0138209	0.00182072	['TGFBR3', 'TGFB1', 'STAT3', 'SPP1', 'NFKB1', 'ENG']	WikiPathways	2.73976	upregulated
RA biosynthesis pathway Homo sapiens R-HSA-5365859	8.72849	54.3595	0.0346095	0.00197375	['CYP26B1', 'RDH11', 'ALDH1A2', 'ALDH1A1']	Reactome Pathways	2.70471	upregulated
Blood Clotting Cascade Homo sapiens WP272	8.72849	54.3595	0.436199	0.00197375	['KLK1', 'SERPINF2', 'F13B', 'F5']	WikiPathways	2.70471	downregulated
Complement Activation Homo sapiens WP545	8.72849	54.3595	0.0146496	0.00197375	['C1QB', 'C3', 'C1QA', 'C7']	WikiPathways	2.70471	upregulated
Terpenoid backbone biosynthesis Homo sapiens hsa00900	8.72849	54.3595	0.019573	0.00197375	['FDPS', 'MVK', 'PMVK', 'HMGCS2']	KEGG Pathways	2.70471	upregulated
Oxidative Damage Mus musculus WP1496	6.1452	37.7301	0.0156504	0.00215544	['C1QB', 'C1QA', 'CDKN1A', 'TNFRSF1B', 'NFKB1']	WikiPathways	2.66646	upregulated
Tryptophan catabolism Homo sapiens R-HSA-71240	14.7072	89.956	0.211233	0.00220629	['AADAT', 'CCBL1', 'KMO']	Reactome Pathways	2.65634	downregulated
Androgen biosynthesis Homo sapiens R-HSA-193048	14.7072	89.956	0.211233	0.00220629	['SRD5A2', 'HSD3B2', 'SRD5A1']	Reactome Pathways	2.65634	downregulated
Estrogen metabolism Mus musculus WP1264	14.7072	89.956	0.0156787	0.00220629	['NQO1', 'UGT1A1', 'CYP1B1']	WikiPathways	2.65634	upregulated
Assembly of collagen fibrils and other multimeric structures Homo sapiens R-HSA-2022090	4.92206	30.0861	0.0379574	0.00221502	['COL1A2', 'LOX', 'COL6A2', 'COL6A1', 'LOXL1', 'CTSS']	Reactome Pathways	2.65462	upregulated
Laminin interactions Homo sapiens R-HSA-3000157	8.26868	50.0793	0.0392512	0.00234258	['LAMA2', 'LAMC1', 'NID2', 'HSPG2']	Reactome Pathways	2.63031	upregulated
Glutathione metabolism Homo sapiens WP100	8.26868	50.0793	0.0163004	0.00234258	['GSTM2', 'GSTM1', 'GSTA1', 'OPLAH']	WikiPathways	2.63031	upregulated
Pathogenic Escherichia coli infection Homo sapiens hsa05130	4.82137	29.0146	0.0231787	0.00243474	['TUBA1B', 'TUBA1A', 'TUBB2A', 'ARPC1B', 'HCLS1', 'CD14']	KEGG Pathways	2.61355	upregulated
Pathogenic Escherichia coli infection Homo sapiens WP2272	4.82137	29.0146	0.016596	0.00243474	['TUBA1B', 'TUBA1A', 'TUBB2A', 'ARPC1B', 'HCLS1', 'CD14']	WikiPathways	2.61355	upregulated
Sphingolipid metabolism Homo sapiens R-HSA-428157	4.11828	24.6992	0.211233	0.00248509	['NEU2', 'GALC', 'SMPD2', 'COL4A3BP', 'GLB1L', 'KDSR', 'DEGS2']	Reactome Pathways	2.60466	downregulated
TGF-beta Receptor Signaling Homo sapiens WP560	4.7247	27.9962	0.0178386	0.00267045	['TGFBR3', 'TGFB1', 'STAT3', 'SPP1', 'NFKB1', 'ENG']	WikiPathways	2.57342	upregulated
IL1 and megakaryotyces in obesity Homo sapiens WP2865	7.85484	46.2956	0.0180504	0.0027562	['F2R', 'TIMP2', 'TIMP1', 'NFKB1']	WikiPathways	2.55969	upregulated
Cytokine-cytokine receptor interaction Homo sapiens hsa04060	2.38144	13.9326	0.0263499	0.00287856	['PDGFRB', 'PDGFRA', 'TGFB1', 'FLT1', 'CSF1', 'FLT4', 'OSMR', 'TNFRSF1B', 'CXCL14', 'CX3CL1', 'TNFSF13B', 'TNFRSF1A', 'CXCL12', 'KDR', 'LEPR']	KEGG Pathways	2.54082	upregulated
Amino acid synthesis and interconversion (transamination) Homo sapiens R-HSA-70614	7.48041	42.932	0.22577	0.00321718	['FOLH1', 'GPT2', 'ASPG', 'CCBL1']	Reactome Pathways	2.49253	downregulated
miRNA targets in ECM and membrane receptors Homo sapiens WP2911	5.46128	31.0177	0.0219349	0.00341501	['TNXB', 'COL1A2', 'COL6A2', 'COL6A1', 'LAMC1']	WikiPathways	2.46661	upregulated
Histidine, lysine, phenylalanine, tyrosine, proline and tryptophan catabolism Homo sapiens R-HSA-6788656	5.46128	31.0177	0.22577	0.00341501	['AADAT', 'CCBL1', 'PIPOX', 'KMO', 'FTCD']	Reactome Pathways	2.46661	downregulated
Elastic fibre formation Homo sapiens R-HSA-1566948	5.46128	31.0177	0.0559765	0.00341501	['TGFB1', 'LOX', 'LTBP4', 'FBLN1', 'LOXL1']	Reactome Pathways	2.46661	upregulated
TFs Regulate miRNAs related to cardiac hypertrophy Homo sapiens WP1559	11.7646	65.9243	0.0230584	0.00368449	['TGFB1', 'STAT3', 'NFKB1']	WikiPathways	2.43362	upregulated
Glucuronidation Homo sapiens WP698	7.14003	39.9262	0.0230584	0.003728	['UGT1A10', 'UGT1A1', 'PGM5', 'HK1']	WikiPathways	2.42852	upregulated
A tetrasaccharide linker sequence is required for GAG synthesis Homo sapiens R-HSA-1971475	7.14003	39.9262	0.0577437	0.003728	['SDC3', 'BGN', 'HSPG2', 'DCN']	Reactome Pathways	2.42852	upregulated
Regulation of Complement cascade Homo sapiens R-HSA-977606	7.14003	39.9262	0.0577437	0.003728	['C3', 'CFH', 'C7', 'PROS1']	Reactome Pathways	2.42852	upregulated
Signaling by Retinoic Acid Homo sapiens R-HSA-5362517	5.3134	29.6127	0.0577437	0.00379828	['CYP26B1', 'RDH11', 'ALDH1A2', 'ALDH1A1', 'RARB']	Reactome Pathways	2.42041	upregulated
Porphyrin and chlorophyll metabolism Homo sapiens hsa00860	5.3134	29.6127	0.0325479	0.00379828	['UGT1A10', 'UGT1A1', 'MMAB', 'HMOX1', 'BLVRB']	KEGG Pathways	2.42041	upregulated
Cell surface interactions at the vascular wall Homo sapiens R-HSA-202733	3.39313	18.8831	0.0577437	0.00382916	['THBD', 'SLC7A6', 'SLC16A1', 'PROS1', 'PECAM1', 'ESAM', 'SLC3A2', 'TEK']	Reactome Pathways	2.4169	upregulated
AGE-RAGE signaling pathway in diabetic complications Homo sapiens hsa04933	3.39313	18.8831	0.0325479	0.00382916	['DIAPH1', 'THBD', 'TGFB1', 'VCAM1', 'COL1A2', 'STAT3', 'CYBB', 'NFKB1']	KEGG Pathways	2.4169	upregulated
Keap1-Nrf2 Mus musculus WP1245	10.6945	57.5477	0.027953	0.00460303	['NQO1', 'HMOX1', 'EPHB2']	WikiPathways	2.33696	upregulated
Glutathione synthesis and recycling Homo sapiens R-HSA-174403	10.6945	57.5477	0.235335	0.00460303	['GGCT', 'GGT1', 'CNDP2']	Reactome Pathways	2.33696	downregulated
Collagen biosynthesis and modifying enzymes Homo sapiens R-HSA-1650814	4.14298	22.0954	0.235335	0.00482854	['COL4A4', 'COL4A3', 'PLOD2', 'COL6A6', 'COL9A3', 'COL19A1']	Reactome Pathways	2.31618	downregulated
Metabolism of carbohydrates Homo sapiens R-HSA-71387	2.22785	11.7529	0.0744101	0.0051157	['SDC3', 'BGN', 'SLC2A3', 'PRELP', 'PGD', 'HSPG2', 'DCN', 'HK1', 'ALDH1A1', 'CHST15', 'ST3GAL4', 'CHP1', 'ALDOC', 'TKT', 'PFKP']	Reactome Pathways	2.29109	upregulated
Degradation of the extracellular matrix Homo sapiens R-HSA-1474228	3.21918	16.9725	0.0744101	0.00513173	['COL12A1', 'TIMP2', 'SPP1', 'LAMC1', 'TIMP1', 'HSPG2', 'CTSS', 'DCN']	Reactome Pathways	2.28974	upregulated
Collagen formation Homo sapiens R-HSA-1474290	3.5355	18.4628	0.0767647	0.00539592	['COL1A2', 'LOX', 'COL6A2', 'COL12A1', 'COL6A1', 'LOXL1', 'CTSS']	Reactome Pathways	2.26793	upregulated
Collagen formation Homo sapiens R-HSA-1474290	3.5355	18.4628	0.235335	0.00539592	['COL4A4', 'COL4A3', 'LAMA3', 'PLOD2', 'COL6A6', 'COL9A3', 'COL19A1']	Reactome Pathways	2.26793	downregulated
Pathways in cancer Homo sapiens hsa05200	1.99825	10.388	0.0434325	0.0055245	['PDGFRB', 'PDGFRA', 'CDKN1A', 'TGFB1', 'LAMA2', 'DAPK1', 'EPAS1', 'GSTP1', 'WNT7B', 'STAT3', 'F2R', 'PTGER3', 'ADCY4', 'LAMC1', 'ETS1', 'NFKB1', 'NFKBIA', 'CXCL12', 'RARB']	KEGG Pathways	2.25771	upregulated
Dopaminergic Neurogenesis Mus musculus WP1498	6.28226	32.5918	0.0319736	0.00558362	['DDC', 'TGFB1', 'STAT3', 'ALDH1A1']	WikiPathways	2.25308	upregulated
Pentose phosphate pathway Homo sapiens hsa00030	6.28226	32.5918	0.0434325	0.00558362	['ALDOC', 'PGD', 'TKT', 'PFKP']	KEGG Pathways	2.25308	upregulated
Oncostatin M Signaling Pathway Homo sapiens WP2374	4.00213	20.7293	0.0319736	0.0056304	['NFKBIA', 'PRKCH', 'STAT3', 'OSMR', 'LDLR', 'NFKB1']	WikiPathways	2.24946	upregulated
Aryl Hydrocarbon Receptor Homo sapiens WP2586	4.79404	24.8212	0.0319736	0.00564203	['NQO1', 'CDKN1A', 'KLF6', 'CYP1B1', 'NFKB1']	WikiPathways	2.24856	upregulated
Calnexin/calreticulin cycle Homo sapiens R-HSA-901042	9.80282	50.7438	0.235335	0.00564802	['EDEM3', 'EDEM1', 'CALR']	Reactome Pathways	2.2481	downregulated
Glucuronidation Mus musculus WP1241	9.80282	50.7438	0.0319736	0.00564802	['UGT1A1', 'PGM5', 'HK1']	WikiPathways	2.2481	upregulated
HTLV-I infection Homo sapiens hsa05166	2.27336	11.7642	0.0434325	0.00565717	['PDGFRB', 'PDGFRA', 'FDPS', 'CDKN1A', 'TGFB1', 'VCAM1', 'WNT7B', 'ADCY4', 'ETS1', 'NFKB1', 'TNFRSF1A', 'NFKBIA', 'POLD2', 'ATF3']	KEGG Pathways	2.2474	upregulated
Asparagine N-linked glycosylation Homo sapiens R-HSA-446203	2.26396	11.6405	0.235335	0.00584815	['EDEM3', 'SEC24A', 'ALG6', 'ST8SIA1', 'EDEM1', 'ANK2', 'UAP1', 'F5', 'NEU2', 'AMDHD2', 'GORASP1', 'ST8SIA6', 'CALR', 'B4GALT5']	Reactome Pathways	2.23298	downregulated
Signal Transduction Homo sapiens R-HSA-162582	1.38793	7.12267	0.0813335	0.0059055	['PTPRU', 'CDKN1A', 'NRP2', 'FLT1', 'WIPF1', 'ARPC1B', 'FLT4', 'ATP2A3', 'RRH', 'CX3CL1', 'HEBP1', 'CDH5', 'GPR176', 'CYP26B1', 'ARHGDIB', 'ADORA1', 'LEPR', 'KDR', 'LRAT', 'GNAT1', 'PDGFRB', 'PDGFRA', 'FGA', 'FGFBP1', 'PTGIR', 'PRKCH', 'TLE1', 'F2R', 'CYBB', 'PPP2R5C', 'HSPG2', 'TNFRSF1A', 'RHOB', 'RASA3', 'COL6A2', 'ALDH1A2', 'RHOJ', 'COL6A1', 'ALDH1A1', 'RARB', 'PGR', 'MYL9', 'MGLL', 'ADCYAP1R1…	Reactome Pathways	2.22874	upregulated
Arachidonate production from DAG Homo sapiens R-HSA-426048	26.1004	133.823	0.0813335	0.00593281	['ABHD6', 'MGLL']	Reactome Pathways	2.22674	upregulated
Na+-dependent glucose transporters Homo sapiens R-HSA-428808	26.1004	133.823	0.235335	0.00593281	['SLC5A9', 'SLC5A2']	Reactome Pathways	2.22674	downregulated
Myometrial Relaxation and Contraction Pathways Homo sapiens WP289	2.70534	13.8631	0.0331223	0.00595011	['GUCY1A3', 'CNN2', 'PRKCH', 'CALD1', 'GSTO1', 'GPR182', 'ATP2A3', 'ADCY4', 'ATF3', 'NFKB1']	WikiPathways	2.22547	upregulated
Platelet homeostasis Homo sapiens R-HSA-418346	3.44675	17.5636	0.082443	0.00612309	['GUCY1A3', 'GUCY1B3', 'PTGIR', 'PDE2A', 'ATP2A3', 'PECAM1', 'PPP2R5C']	Reactome Pathways	2.21303	upregulated
Sphingolipid metabolism Homo sapiens hsa00600	4.67965	23.7977	0.497189	0.00618673	['NEU2', 'GALC', 'SMPD2', 'KDSR', 'DEGS2']	KEGG Pathways	2.20854	downregulated
Dopaminergic Neurogenesis Homo sapiens WP2855	6.04032	30.5908	0.0334928	0.00631751	['DDC', 'TGFB1', 'STAT3', 'ALDH1A1']	WikiPathways	2.19945	upregulated
Inflammatory Response Pathway Mus musculus WP458	6.04032	30.5908	0.0334928	0.00631751	['COL1A2', 'LAMC1', 'TNFRSF1B', 'TNFRSF1A']	WikiPathways	2.19945	upregulated
Inflammatory Response Pathway Homo sapiens WP453	6.04032	30.5908	0.0334928	0.00631751	['COL1A2', 'LAMC1', 'TNFRSF1B', 'TNFRSF1A']	WikiPathways	2.19945	upregulated
IL-5 Signaling Pathway Mus musculus WP151	3.80789	18.8889	0.0360189	0.00700966	['NFKBIA', 'STAT3', 'ALOX5AP', 'HCLS1', 'SH2B2', 'NFKB1']	WikiPathways	2.1543	upregulated
Primary Focal Segmental Glomerulosclerosis FSGS Mus musculus WP2573	3.80789	18.8889	0.0360189	0.00700966	['SCARB2', 'CDKN1A', 'NOTCH1', 'TGFB1', 'VIM', 'UTRN']	WikiPathways	2.1543	upregulated
Amino acid transport across the plasma membrane Homo sapiens R-HSA-352230	5.81631	28.7667	0.0940871	0.00711269	['SLC7A6', 'SLC3A2', 'SLC16A10', 'SLC38A3']	Reactome Pathways	2.14797	upregulated
Protein digestion and absorption Homo sapiens hsa04974	3.32166	16.3206	0.497189	0.00734762	['SLC36A1', 'SLC9A3', 'SLC7A9', 'COL4A4', 'COL4A3', 'COL6A6', 'COL9A3']	KEGG Pathways	2.13385	downregulated
Carbon metabolism Homo sapiens hsa01200	3.00348	14.6982	0.0557324	0.00749343	['PSAT1', 'EHHADH', 'CAT', 'ALDOC', 'PGD', 'TKT', 'PFKP', 'HK1']	KEGG Pathways	2.12532	upregulated
SLC-mediated transmembrane transport Homo sapiens R-HSA-425407	2.18272	10.5913	0.284694	0.00781021	['SLC34A3', 'SLC22A4', 'SLC36A1', 'SLC5A2', 'SLC9A3', 'SLC4A9', 'SLC5A9', 'SLCO3A1', 'SLC7A9', 'SLC9A8', 'SLC26A4', 'SLC12A7', 'SLC22A7', 'SLC26A6']	Reactome Pathways	2.10734	downregulated
Chondroitin sulfate/dermatan sulfate metabolism Homo sapiens R-HSA-1793185	4.367	21.063	0.100543	0.00804089	['SDC3', 'BGN', 'CHST15', 'HSPG2', 'DCN']	Reactome Pathways	2.0947	upregulated
Drug Induction of Bile Acid Pathway Homo sapiens WP2289	8.40155	40.4256	0.0405492	0.00813412	['ABCC3', 'ABCC4', 'NR1I3']	WikiPathways	2.08969	upregulated
N-glycan trimming in the ER and Calnexin/Calreticulin cycle Homo sapiens R-HSA-532668	8.40155	40.4256	0.284694	0.00813412	['EDEM3', 'EDEM1', 'CALR']	Reactome Pathways	2.08969	downregulated
Mitochondrial Fatty Acid Beta-Oxidation Homo sapiens R-HSA-77289	8.40155	40.4256	0.100543	0.00813412	['ACADL', 'ECI1', 'DECR1']	Reactome Pathways	2.08969	upregulated
Metabolism of porphyrins Homo sapiens R-HSA-189445	8.40155	40.4256	0.100543	0.00813412	['UGT1A1', 'HMOX1', 'BLVRB']	Reactome Pathways	2.08969	upregulated
Chylomicron-mediated lipid transport Homo sapiens R-HSA-174800	8.40155	40.4256	0.100543	0.00813412	['MTTP', 'HSPG2', 'LDLR']	Reactome Pathways	2.08969	upregulated
Glutathione metabolism Mus musculus WP164	8.40155	40.4256	0.0405492	0.00813412	['GSTM2', 'GSTM1', 'OPLAH']	WikiPathways	2.08969	upregulated
NF-kappa B signaling pathway Homo sapiens hsa04064	3.20529	15.1909	0.0612669	0.00874455	['NFKBIA', 'VCAM1', 'CXCL12', 'CD14', 'NFKB1', 'TNFSF13B', 'TNFRSF1A']	KEGG Pathways	2.05826	upregulated
TNFR1-mediated ceramide production Homo sapiens R-HSA-5626978	19.5743	92.7514	0.289316	0.00875241	['SMPD2', 'NSMAF']	Reactome Pathways	2.05787	downregulated
Vitamin B6 metabolism Homo sapiens hsa00750	19.5743	92.7514	0.0612669	0.00875241	['PSAT1', 'AOX1']	KEGG Pathways	2.05787	upregulated
Detoxification of Reactive Oxygen Species Homo sapiens R-HSA-3299685	5.41463	25.5693	0.108174	0.00889498	['GSTP1', 'TXNRD1', 'CAT', 'CYBB']	Reactome Pathways	2.05085	upregulated
Primary Focal Segmental Glomerulosclerosis FSGS Homo sapiens WP2572	3.57637	16.7646	0.0452309	0.00920869	['SCARB2', 'CDKN1A', 'NOTCH1', 'TGFB1', 'VIM', 'UTRN']	WikiPathways	2.0358	upregulated
Cell adhesion molecules (CAMs) Homo sapiens hsa04514	2.66914	12.4308	0.0619126	0.00949292	['CDH5', 'ALCAM', 'VCAM1', 'CLDN15', 'SDC3', 'PECAM1', 'ESAM', 'CD34', 'ITGA9']	KEGG Pathways	2.0226	upregulated
Small Ligand GPCRs Mus musculus WP353	7.84105	36.444	0.0457209	0.00958222	['PTGIR', 'PTGER3', 'S1PR3']	WikiPathways	2.01853	upregulated
SREBF and miR33 in cholesterol and lipid homeostasis Homo sapiens WP2011	7.84105	36.444	0.0457209	0.00958222	['SREBF1', 'LDLR', 'SREBF2']	WikiPathways	2.01853	upregulated
Pre-NOTCH Processing in Golgi Homo sapiens R-HSA-1912420	7.84105	36.444	0.114682	0.00958222	['NOTCH1', 'ATP2A3', 'ST3GAL4']	Reactome Pathways	2.01853	upregulated
Leukocyte transendothelial migration Homo sapiens hsa04670	2.86622	13.309	0.0619126	0.00962506	['CDH5', 'VCAM1', 'CXCL12', 'CLDN15', 'PECAM1', 'CYBB', 'ESAM', 'MYL9']	KEGG Pathways	2.0166	upregulated
Toxoplasmosis Homo sapiens hsa05145	2.86622	13.309	0.0619126	0.00962506	['NFKBIA', 'TGFB1', 'LAMA2', 'STAT3', 'LAMC1', 'LDLR', 'NFKB1', 'TNFRSF1A']	KEGG Pathways	2.0166	upregulated
Lipoprotein metabolism Homo sapiens R-HSA-174824	5.23387	24.1629	0.116468	0.00988591	['MTTP', 'PLTP', 'LDLR', 'HSPG2']	Reactome Pathways	2.00498	upregulated
Vascular smooth muscle contraction Homo sapiens hsa04270	2.81475	12.8002	0.0663469	0.0105932	['GUCY1A3', 'GUCY1B3', 'PTGIR', 'PRKCH', 'NPR1', 'CALD1', 'ADCY4', 'MYL9']	KEGG Pathways	1.97497	upregulated
Visual phototransduction Homo sapiens R-HSA-2187338	3.0622	13.8386	0.125713	0.0108983	['LRP1', 'RDH11', 'SDC3', 'LRAT', 'GNAT1', 'HSPG2', 'LDLR']	Reactome Pathways	1.96264	upregulated
Glycosaminoglycan metabolism Homo sapiens R-HSA-1630316	2.7897	12.555	0.125713	0.0111034	['SDC3', 'CHST15', 'ST3GAL4', 'BGN', 'CHP1', 'PRELP', 'HSPG2', 'DCN']	Reactome Pathways	1.95454	upregulated
Pertussis Homo sapiens hsa05133	3.42035	15.3781	0.0680617	0.011153	['C1QB', 'C3', 'C1QA', 'SERPING1', 'CD14', 'NFKB1']	KEGG Pathways	1.95261	upregulated
Blood Clotting Cascade Mus musculus WP460	7.3506	33.0369	0.875242	0.0111708	['SERPINF2', 'F13B', 'F5']	WikiPathways	1.95192	downregulated
Small Ligand GPCRs Homo sapiens WP247	7.3506	33.0369	0.05255	0.0111708	['PTGIR', 'PTGER3', 'S1PR3']	WikiPathways	1.95192	upregulated
Ephrin signaling Homo sapiens R-HSA-3928664	7.3506	33.0369	0.125713	0.0111708	['EFNB1', 'EPHB2', 'GIT1']	Reactome Pathways	1.95192	upregulated
cAMP signaling pathway Homo sapiens hsa04024	2.31075	10.272	0.0698135	0.0117334	['NFKBIA', 'LIPE', 'ABCC4', 'ADCYAP1R1', 'NPR1', 'PTGER3', 'F2R', 'ADCY4', 'ADORA1', 'MYL9', 'NFKB1']	KEGG Pathways	1.93058	upregulated
Complement and Coagulation Cascades Mus musculus WP449	3.92929	17.4009	0.875242	0.0119322	['PROC', 'SERPINF2', 'F13B', 'CFB', 'F5']	WikiPathways	1.92328	downregulated
Defective CHST3 causes SEDCJD Homo sapiens R-HSA-3595172	15.6586	69.1885	0.127985	0.0120517	['BGN', 'DCN']	Reactome Pathways	1.91895	upregulated
Defective CHSY1 causes TPBS Homo sapiens R-HSA-3595177	15.6586	69.1885	0.127985	0.0120517	['BGN', 'DCN']	Reactome Pathways	1.91895	upregulated
Defective CHST14 causes EDS, musculocontractural type Homo sapiens R-HSA-3595174	15.6586	69.1885	0.127985	0.0120517	['BGN', 'DCN']	Reactome Pathways	1.91895	upregulated
IkBA variant leads to EDA-ID Homo sapiens R-HSA-5603029	15.6586	69.1885	0.127985	0.0120517	['NFKBIA', 'NFKB1']	Reactome Pathways	1.91895	upregulated
Aflatoxin B1 metabolism Homo sapiens WP699	15.6586	69.1885	0.0543953	0.0120517	['GSTM1', 'EPHX1']	WikiPathways	1.91895	upregulated
Pentose Phosphate Pathway Mus musculus WP63	15.6586	69.1885	0.0543953	0.0120517	['PGD', 'TKT']	WikiPathways	1.91895	upregulated
Pentose Phosphate Pathway Homo sapiens WP134	15.6586	69.1885	0.0543953	0.0120517	['PGD', 'TKT']	WikiPathways	1.91895	upregulated
Inositol transporters Homo sapiens R-HSA-429593	15.6586	69.1885	0.358537	0.0120517	['SLC5A9', 'SLC5A2']	Reactome Pathways	1.91895	downregulated
Multifunctional anion exchangers Homo sapiens R-HSA-427601	15.6586	69.1885	0.358537	0.0120517	['SLC26A4', 'SLC26A6']	Reactome Pathways	1.91895	downregulated
Ras signaling pathway Homo sapiens hsa04014	2.20568	9.73391	0.0703402	0.0121174	['PDGFRB', 'PDGFRA', 'PLA2G16', 'FLT1', 'CSF1', 'RASA3', 'FLT4', 'KDR', 'TEK', 'ETS1', 'NFKB1', 'PLA1A']	KEGG Pathways	1.91659	upregulated
Amoebiasis Homo sapiens hsa05146	2.96297	12.9254	0.0722439	0.0127489	['TGFB1', 'COL1A2', 'LAMA2', 'SERPINB9', 'CD14', 'LAMC1', 'NFKB1']	KEGG Pathways	1.89453	upregulated
Chondroitin sulfate biosynthesis Homo sapiens R-HSA-2022870	6.91786	30.0952	0.133263	0.0129021	['BGN', 'CHST15', 'DCN']	Reactome Pathways	1.88934	upregulated
Signaling by Hippo Homo sapiens R-HSA-2028269	6.91786	30.0952	0.133263	0.0129021	['TJP1', 'AMOTL2', 'AMOTL1']	Reactome Pathways	1.88934	upregulated
NCAM1 interactions Homo sapiens R-HSA-419037	4.75733	20.5593	0.361619	0.0132786	['COL4A4', 'COL4A3', 'COL9A3', 'COL6A6']	Reactome Pathways	1.87685	downregulated
Biosynthesis of the N-glycan precursor (dolichol lipid-linked oligosaccharide, LLO) and transfer to a nascent protein Homo sapiens R-HSA-446193	3.27733	14.1406	0.361619	0.0133708	['NEU2', 'ALG6', 'ST8SIA1', 'AMDHD2', 'UAP1', 'ST8SIA6']	Reactome Pathways	1.87384	downregulated
Allograft Rejection Homo sapiens WP2328	3.27733	14.1406	0.0595445	0.0133708	['C3', 'PDGFRA', 'TUBA1B', 'TGFB1', 'CXCL12', 'VIM']	WikiPathways	1.87384	upregulated
Myometrial Relaxation and Contraction Pathways Mus musculus WP385	2.49881	10.7015	0.0606754	0.0138064	['GUCY1A3', 'CNN2', 'PRKCH', 'GSTO1', 'GPR182', 'ATP2A3', 'ADCY4', 'ATF3', 'NFKB1']	WikiPathways	1.85992	upregulated
Complement cascade Homo sapiens R-HSA-166658	3.18842	13.3883	0.152941	0.0150101	['C1QB', 'C3', 'C1QA', 'CFH', 'C7', 'PROS1']	Reactome Pathways	1.82362	upregulated
Chagas disease (American trypanosomiasis) Homo sapiens hsa05142	2.8402	11.8249	0.086092	0.0155544	['C3', 'NFKBIA', 'C1QB', 'C1QA', 'TGFB1', 'NFKB1', 'TNFRSF1A']	KEGG Pathways	1.80815	upregulated
Vitamin C (ascorbate) metabolism Homo sapiens R-HSA-196836	13.0482	54.1165	0.156801	0.0158049	['GSTO1', 'SLC2A3']	Reactome Pathways	1.80121	upregulated
Synthesis of UDP-N-acetyl-glucosamine Homo sapiens R-HSA-446210	13.0482	54.1165	0.408866	0.0158049	['AMDHD2', 'UAP1']	Reactome Pathways	1.80121	downregulated
IKBKG deficiency causes anhidrotic ectodermal dysplasia with immunodeficiency (EDA-ID) (via TLR) Homo sapiens R-HSA-5603027	13.0482	54.1165	0.156801	0.0158049	['NFKBIA', 'NFKB1']	Reactome Pathways	1.80121	upregulated
Codeine and Morphine Metabolism Homo sapiens WP1604	13.0482	54.1165	0.0685564	0.0158049	['ABCC3', 'UGT1A1']	WikiPathways	1.80121	upregulated
Complement and Coagulation Cascades Homo sapiens WP558	3.63749	15.0778	0.875242	0.0158415	['PROC', 'SERPINF2', 'F13B', 'CFB', 'F5']	WikiPathways	1.8002	downregulated
Post-chaperonin tubulin folding pathway Homo sapiens R-HSA-389977	6.18903	25.2908	0.164506	0.0167997	['TUBA1B', 'TUBB2A', 'TUBA1A']	Reactome Pathways	1.7747	upregulated
Folic Acid Network Mus musculus WP1273	6.18903	25.2908	0.0719372	0.0167997	['PTGIS', 'TXNRD1', 'CAT']	WikiPathways	1.7747	upregulated
Common Pathway of Fibrin Clot Formation Homo sapiens R-HSA-140875	6.18903	25.2908	0.416493	0.0167997	['PROC', 'F13B', 'F5']	Reactome Pathways	1.7747	downregulated
Tryptophan metabolism Homo sapiens hsa00380	4.36022	17.6813	0.864143	0.0173331	['AADAT', 'CCBL1', 'KMO', 'INMT']	KEGG Pathways	1.76112	downregulated
Purine metabolism Mus musculus WP2185	2.38055	9.55662	0.0763248	0.0180529	['GUCY1A3', 'GUCY1B3', 'ENTPD1', 'GDA', 'NPR1', 'PDE2A', 'POLD2', 'ADCY4', 'AK5']	WikiPathways	1.74345	upregulated
Glycosphingolipid metabolism Homo sapiens R-HSA-1660662	4.24215	16.8494	0.421069	0.0188377	['NEU2', 'GALC', 'SMPD2', 'GLB1L']	Reactome Pathways	1.72497	downregulated
Selenium Micronutrient Network Mus musculus WP1272	5.87928	23.3112	0.0791926	0.0189683	['PTGIS', 'CAT', 'FADS1']	WikiPathways	1.72197	upregulated
Notch Signaling Pathway Homo sapiens WP61	3.44551	13.6057	0.0794884	0.0192771	['CDKN1A', 'TLE1', 'NOTCH1', 'STAT3', 'NFKB1']	WikiPathways	1.71496	upregulated
Assembly of the primary cilium Homo sapiens R-HSA-5617833	2.22795	8.77155	0.421069	0.0195056	['UNC119B', 'IFT88', 'CENPJ', 'FBF1', 'EXOC6', 'RAB11FIP3', 'CEP290', 'SFI1', 'LZTFL1', 'TTBK2']	Reactome Pathways	1.70984	downregulated
Benzo(a)pyrene metabolism Homo sapiens WP696	11.1836	43.7575	0.0814125	0.0199875	['EPHX1', 'CYP1B1']	WikiPathways	1.69924	upregulated
Pentose phosphate pathway (hexose monophosphate shunt) Homo sapiens R-HSA-71336	11.1836	43.7575	0.186056	0.0199875	['PGD', 'TKT']	Reactome Pathways	1.69924	upregulated
Crosslinking of collagen fibrils Homo sapiens R-HSA-2243919	11.1836	43.7575	0.186056	0.0199875	['LOX', 'LOXL1']	Reactome Pathways	1.69924	upregulated
Prostanoid ligand receptors Homo sapiens R-HSA-391908	11.1836	43.7575	0.186056	0.0199875	['PTGIR', 'PTGER3']	Reactome Pathways	1.69924	upregulated
Sodium/Proton exchangers Homo sapiens R-HSA-425986	11.1836	43.7575	0.421069	0.0199875	['SLC9A3', 'SLC9A8']	Reactome Pathways	1.69924	downregulated
Transport of gamma-carboxylated protein precursors from the endoplasmic reticulum to the Golgi apparatus Homo sapiens R-HSA-159763	11.1836	43.7575	0.421069	0.0199875	['PROC', 'PROZ']	Reactome Pathways	1.69924	downregulated
Steroid Biosynthesis Mus musculus WP55	11.1836	43.7575	0.883447	0.0199875	['HSD3B2', 'F13B']	WikiPathways	1.69924	downregulated
RHO GTPases Activate Rhotekin and Rhophilins Homo sapiens R-HSA-5666185	11.1836	43.7575	0.186056	0.0199875	['RHPN2', 'RHOB']	Reactome Pathways	1.69924	upregulated
Synthesis of substrates in N-glycan biosythesis Homo sapiens R-HSA-446219	3.38593	13.1585	0.421069	0.0205227	['NEU2', 'ST8SIA1', 'AMDHD2', 'UAP1', 'ST8SIA6']	Reactome Pathways	1.68777	downregulated
TNF signaling pathway Homo sapiens hsa04668	2.67392	10.3885	0.111132	0.0205455	['NFKBIA', 'VCAM1', 'CSF1', 'TNFRSF1B', 'NFKB1', 'CX3CL1', 'TNFRSF1A']	KEGG Pathways	1.68728	upregulated
Diseases of Immune System Homo sapiens R-HSA-5260271	5.59902	21.555	0.191052	0.0212843	['NFKBIA', 'CD14', 'NFKB1']	Reactome Pathways	1.67194	upregulated
Diseases associated with the TLR signaling cascade Homo sapiens R-HSA-5602358	5.59902	21.555	0.191052	0.0212843	['NFKBIA', 'CD14', 'NFKB1']	Reactome Pathways	1.67194	upregulated
TNFs bind their physiological receptors Homo sapiens R-HSA-5669034	5.59902	21.555	0.191052	0.0212843	['TNFRSF1B', 'TNFRSF1A', 'TNFSF13B']	Reactome Pathways	1.67194	upregulated
Histidine metabolism Homo sapiens hsa00340	5.59902	21.555	0.864143	0.0212843	['CNDP1', 'FTCD', 'CNDP2']	KEGG Pathways	1.67194	downregulated
DNA Damage Response (only ATM dependent) Homo sapiens WP710	2.64807	10.171	0.0864138	0.0214741	['CDKN1A', 'TGFB1', 'WNT7B', 'CAT', 'PPP2R5C', 'LDLR', 'NFKB1']	WikiPathways	1.66809	upregulated
Renin secretion Homo sapiens hsa04924	3.32837	12.7308	0.115402	0.0218197	['GUCY1A3', 'GUCY1B3', 'ADCYAP1R1', 'NPR1', 'ADORA1']	KEGG Pathways	1.66115	upregulated
Post-translational protein modification Homo sapiens R-HSA-597592	1.66597	6.33282	0.443107	0.0223422	['EDEM3', 'GALNT7', 'SEC24A', 'ALG6', 'THSD7B', 'PIGN', 'ST8SIA1', 'EDEM1', 'PROZ', 'UAP1', 'ANK2', 'PHC3', 'F5', 'NEU2', 'PROC', 'AMDHD2', 'GORASP1', 'SSPO', 'ST8SIA6', 'CALR', 'B4GALT5']	Reactome Pathways	1.65087	downregulated
Shigellosis Homo sapiens hsa05131	3.27273	12.3216	0.119873	0.0231688	['NFKBIA', 'DIAPH1', 'ARPC1B', 'HCLS1', 'NFKB1']	KEGG Pathways	1.6351	upregulated
Basigin interactions Homo sapiens R-HSA-210991	5.34425	19.9889	0.205816	0.023748	['SLC7A6', 'SLC16A1', 'SLC3A2']	Reactome Pathways	1.62437	upregulated
Formation of tubulin folding intermediates by CCT/TriC Homo sapiens R-HSA-389960	5.34425	19.9889	0.205816	0.023748	['TUBA1B', 'TUBA1A', 'TUBB2A']	Reactome Pathways	1.62437	upregulated
Nitric oxide stimulates guanylate cyclase Homo sapiens R-HSA-392154	5.34425	19.9889	0.205816	0.023748	['GUCY1A3', 'GUCY1B3', 'PDE2A']	Reactome Pathways	1.62437	upregulated
Prostate cancer Homo sapiens hsa05215	2.84137	10.5835	0.122131	0.0241183	['PDGFRB', 'NFKBIA', 'PDGFRA', 'CDKN1A', 'GSTP1', 'NFKB1']	KEGG Pathways	1.61765	upregulated
Developmental Biology Homo sapiens R-HSA-1266738	1.52448	5.66673	0.208203	0.0243027	['NRP2', 'NOTCH1', 'PLXND1', 'EPAS1', 'ARPC1B', 'LAMC1', 'EFNB1', 'ALCAM', 'KDR', 'EPHB2', 'GIT1', 'PDGFRB', 'PDGFRA', 'SREBF1', 'FGA', 'TGFB1', 'STAT3', 'PPP2R5C', 'NFKB1', 'SREBF2', 'RHOB', 'FABP4', 'RASA3', 'COL6A2', 'COL6A1', 'RARB', 'TEK', 'MYL9', 'ITGA9']	Reactome Pathways	1.61435	upregulated
Removal of aminoterminal propeptides from gamma-carboxylated proteins Homo sapiens R-HSA-159782	9.78514	36.2637	0.443107	0.0245757	['PROC', 'PROZ']	Reactome Pathways	1.60949	downregulated
Vitamin D Metabolism Homo sapiens WP1531	9.78514	36.2637	0.096568	0.0245757	['DHCR7', 'GC']	WikiPathways	1.60949	upregulated
Osteoblast Mus musculus WP238	9.78514	36.2637	0.096568	0.0245757	['PDGFRB', 'PDGFRA']	WikiPathways	1.60949	upregulated
Purine catabolism Homo sapiens R-HSA-74259	9.78514	36.2637	0.208203	0.0245757	['GDA', 'CAT']	Reactome Pathways	1.60949	upregulated
Steroid Biosynthesis Homo sapiens WP496	9.78514	36.2637	0.905205	0.0245757	['HSD3B2', 'F13B']	WikiPathways	1.60949	downregulated
Gamma-carboxylation of protein precursors Homo sapiens R-HSA-159740	9.78514	36.2637	0.443107	0.0245757	['PROC', 'PROZ']	Reactome Pathways	1.60949	downregulated
ER Quality Control Compartment (ERQC) Homo sapiens R-HSA-901032	9.78514	36.2637	0.443107	0.0245757	['EDEM3', 'EDEM1']	Reactome Pathways	1.60949	downregulated
Selenium Micronutrient Network Homo sapiens WP15	2.8074	10.3209	0.0983212	0.0253162	['KYNU', 'TXNRD1', 'CAT', 'ALOX5AP', 'LDLR', 'NFKB1']	WikiPathways	1.5966	upregulated
Rheumatoid arthritis Homo sapiens hsa05323	2.8074	10.3209	0.122965	0.0253162	['FLT1', 'TGFB1', 'CXCL12', 'CSF1', 'TEK', 'TNFSF13B']	KEGG Pathways	1.5966	upregulated
Protein digestion and absorption Homo sapiens hsa04974	2.8074	10.3209	0.122965	0.0253162	['COL1A2', 'COL6A2', 'COL12A1', 'COL6A1', 'SLC3A2', 'SLC16A10']	KEGG Pathways	1.5966	upregulated
Muscle contraction Homo sapiens R-HSA-397014	2.11916	7.73554	0.216032	0.0259836	['ANXA2', 'TPM4', 'NPR1', 'CALD1', 'KCNIP2', 'ANXA6', 'DYSF', 'ATP2A3', 'VIM', 'MYL9']	Reactome Pathways	1.5853	upregulated
Rac1/Pak1/p38/MMP-2 pathway Homo sapiens WP3303	3.16683	11.5547	0.0999158	0.026026	['NFKBIA', 'TIE1', 'STAT3', 'TEK', 'NFKB1']	WikiPathways	1.58459	upregulated
Termination of O-glycan biosynthesis Homo sapiens R-HSA-977068	5.11163	18.5855	0.216032	0.0263593	['MUC1', 'ST6GAL1', 'ST3GAL4']	Reactome Pathways	1.57907	upregulated
ZBP1(DAI) mediated induction of type I IFNs Homo sapiens R-HSA-1606322	5.11163	18.5855	0.216032	0.0263593	['NFKBIA', 'TMEM173', 'NFKB1']	Reactome Pathways	1.57907	upregulated
Peroxisomal lipid metabolism Homo sapiens R-HSA-390918	4.89839	17.3227	0.232065	0.0291179	['EHHADH', 'HACL1', 'CRAT']	Reactome Pathways	1.53584	upregulated
Effects of PIP2 hydrolysis Homo sapiens R-HSA-114508	4.89839	17.3227	0.232065	0.0291179	['PRKCH', 'ABHD6', 'MGLL']	Reactome Pathways	1.53584	upregulated
Gamma-carboxylation, transport, and amino-terminal cleavage of proteins Homo sapiens R-HSA-159854	8.69746	30.6306	0.517067	0.0295467	['PROC', 'PROZ']	Reactome Pathways	1.52949	downregulated
Import of palmitoyl-CoA into the mitochondrial matrix Homo sapiens R-HSA-200425	8.69746	30.6306	0.232065	0.0295467	['CPT2', 'SLC25A20']	Reactome Pathways	1.52949	upregulated
Dermatan sulfate biosynthesis Homo sapiens R-HSA-2022923	8.69746	30.6306	0.232065	0.0295467	['BGN', 'DCN']	Reactome Pathways	1.52949	upregulated
Endocytosis Homo sapiens hsa04144	1.91674	6.70164	0.143512	0.030307	['EHD2', 'PDGFRA', 'EHD4', 'RAB31', 'TGFB1', 'FLT1', 'WIPF1', 'ARPC1B', 'F2R', 'KDR', 'LDLR', 'GIT1']	KEGG Pathways	1.51846	upregulated
Sphingolipid signaling pathway Homo sapiens hsa04071	2.43603	8.44899	0.143512	0.0311688	['ACER2', 'CERS4', 'ADORA1', 'S1PR3', 'PPP2R5C', 'NFKB1', 'TNFRSF1A']	KEGG Pathways	1.50628	upregulated
Valine, leucine and isoleucine degradation Homo sapiens hsa00280	3.56598	12.3175	0.143512	0.0316138	['ACAA2', 'EHHADH', 'AOX1', 'HMGCS2']	KEGG Pathways	1.50012	upregulated
Glycolysis and Gluconeogenesis Mus musculus WP157	3.56598	12.3175	0.11864	0.0316138	['SLC2A3', 'ALDOC', 'PFKP', 'HK1']	WikiPathways	1.50012	upregulated
Differentiation Pathway Homo sapiens WP2848	3.56598	12.3175	0.11864	0.0316138	['NOTCH1', 'TGFB1', 'CSF1', 'WNT7B']	WikiPathways	1.50012	upregulated
EPH-Ephrin signaling Homo sapiens R-HSA-2682334	2.649	9.12626	0.247959	0.0318993	['EFNB1', 'ARPC1B', 'KDR', 'EPHB2', 'MYL9', 'GIT1']	Reactome Pathways	1.49622	upregulated
Butanoate metabolism Homo sapiens hsa00650	4.70221	16.1817	0.960503	0.0320229	['ACSM3', 'ACSM5', 'AACS']	KEGG Pathways	1.49454	downregulated
One Carbon Metabolism Homo sapiens WP241	4.70221	16.1817	0.96625	0.0320229	['FOLH1', 'DNMT3A', 'FTCD']	WikiPathways	1.49454	downregulated
Bile secretion Homo sapiens hsa04976	2.97429	10.2014	0.143512	0.0323919	['ABCC3', 'ABCC4', 'EPHX1', 'ADCY4', 'LDLR']	KEGG Pathways	1.48956	upregulated
Purine metabolism Homo sapiens hsa00230	2.12199	7.22511	0.143512	0.0332111	['GUCY1A3', 'GUCY1B3', 'ENTPD1', 'GDA', 'NPR1', 'PDE2A', 'POLD2', 'ADCY4', 'AK5']	KEGG Pathways	1.47872	upregulated
Platelet activation Homo sapiens hsa04611	2.39342	8.1168	0.143512	0.0336651	['GUCY1A3', 'GUCY1B3', 'FGA', 'PTGIR', 'COL1A2', 'F2R', 'ADCY4']	KEGG Pathways	1.47282	upregulated
Glycolysis and Gluconeogenesis Homo sapiens WP534	3.48656	11.8134	0.125315	0.0337674	['SLC2A3', 'ALDOC', 'PFKP', 'HK1']	WikiPathways	1.4715	upregulated
Amino acid and oligopeptide SLC transporters Homo sapiens R-HSA-425374	3.48656	11.8134	0.259802	0.0337674	['SLC7A6', 'SLC3A2', 'SLC16A10', 'SLC38A3']	Reactome Pathways	1.4715	upregulated
Malaria Homo sapiens hsa05144	3.48656	11.8134	0.143512	0.0337674	['TGFB1', 'VCAM1', 'LRP1', 'PECAM1']	KEGG Pathways	1.4715	upregulated
Defective EXT1 causes exostoses 1, TRPS2 and CHDS Homo sapiens R-HSA-3656253	7.82731	26.2675	0.262984	0.0348785	['SDC3', 'HSPG2']	Reactome Pathways	1.45744	upregulated
Defective EXT2 causes exostoses 2 Homo sapiens R-HSA-3656237	7.82731	26.2675	0.262984	0.0348785	['SDC3', 'HSPG2']	Reactome Pathways	1.45744	upregulated
Pyrimidine catabolism Homo sapiens R-HSA-73621	7.82731	26.2675	0.570088	0.0348785	['AGXT2', 'UPP2']	Reactome Pathways	1.45744	downregulated
Lysine catabolism Homo sapiens R-HSA-71064	7.82731	26.2675	0.570088	0.0348785	['AADAT', 'PIPOX']	Reactome Pathways	1.45744	downregulated
Axon guidance Homo sapiens R-HSA-422475	1.59975	5.3433	0.264525	0.0354338	['PDGFRB', 'PDGFRA', 'FGA', 'NRP2', 'PLXND1', 'ARPC1B', 'PPP2R5C', 'LAMC1', 'RHOB', 'EFNB1', 'ALCAM', 'RASA3', 'COL6A2', 'COL6A1', 'KDR', 'TEK', 'EPHB2', 'MYL9', 'GIT1', 'ITGA9']	Reactome Pathways	1.45058	upregulated
Imatinib Resistance in Chronic Myeloid Leukemia Homo sapiens WP2946	3.41059	11.3372	0.132148	0.0360045	['PDGFRB', 'PDGFRA', 'PTP4A2', 'FLT1']	WikiPathways	1.44364	upregulated
Metabolism of water-soluble vitamins and cofactors Homo sapiens R-HSA-196849	2.56222	8.49349	0.268617	0.0363381	['BTD', 'PTGIS', 'GSTO1', 'MMAB', 'AOX1', 'SLC2A3']	Reactome Pathways	1.43964	upregulated
Gap junction trafficking and regulation Homo sapiens R-HSA-157858	4.35345	14.2058	0.277448	0.0382688	['TJP1', 'GJC2', 'GJB1']	Reactome Pathways	1.41716	upregulated
Nuclear receptors in lipid metabolism and toxicity Mus musculus WP431	4.35345	14.2058	0.137438	0.0382688	['ABCC3', 'NR1I3', 'RARB']	WikiPathways	1.41716	upregulated
Extracellular vesicle-mediated signaling in recipient cells Homo sapiens WP2870	4.35345	14.2058	0.137438	0.0382688	['TGFBR3', 'TGFB1', 'MFGE8']	WikiPathways	1.41716	upregulated
Metabolism of steroid hormones Homo sapiens R-HSA-196071	4.35345	14.2058	0.570088	0.0382688	['SRD5A2', 'HSD3B2', 'SRD5A1']	Reactome Pathways	1.41716	downregulated
Molecules associated with elastic fibres Homo sapiens R-HSA-2129379	4.35345	14.2058	0.277448	0.0382688	['TGFB1', 'LTBP4', 'FBLN1']	Reactome Pathways	1.41716	upregulated
mRNA 3'-end processing Homo sapiens R-HSA-72187	3.33785	10.8869	0.570088	0.0383252	['PABPN1', 'SRSF1', 'SRSF2', 'SRSF6']	Reactome Pathways	1.41652	downregulated
Cargo trafficking to the periciliary membrane Homo sapiens R-HSA-5620920	3.33785	10.8869	0.570088	0.0383252	['UNC119B', 'EXOC6', 'RAB11FIP3', 'LZTFL1']	Reactome Pathways	1.41652	downregulated
Post-Elongation Processing of Intron-Containing pre-mRNA Homo sapiens R-HSA-112296	3.33785	10.8869	0.570088	0.0383252	['PABPN1', 'SRSF1', 'SRSF2', 'SRSF6']	Reactome Pathways	1.41652	downregulated
NF-kB is activated and signals survival Homo sapiens R-HSA-209560	7.11537	22.8063	0.288442	0.0405502	['NFKBIA', 'NFKB1']	Reactome Pathways	1.39201	upregulated
Osteopontin Signaling Homo sapiens WP1434	7.11537	22.8063	0.141081	0.0405502	['SPP1', 'NFKB1']	WikiPathways	1.39201	upregulated
Dopamine metabolism Homo sapiens WP2436	7.11537	22.8063	0.141081	0.0405502	['NQO1', 'DDC']	WikiPathways	1.39201	upregulated
Estrogen Receptor Pathway Homo sapiens WP2881	7.11537	22.8063	0.141081	0.0405502	['STAT3', 'CYP1B1']	WikiPathways	1.39201	upregulated
Retrograde neurotrophin signalling Homo sapiens R-HSA-177504	7.11537	22.8063	0.588472	0.0405502	['NTRK1', 'SH3GL2']	Reactome Pathways	1.39201	downregulated
Dissolution of Fibrin Clot Homo sapiens R-HSA-75205	7.11537	22.8063	0.288442	0.0405502	['ANXA2', 'SERPINE2']	Reactome Pathways	1.39201	upregulated
Fatty acid biosynthesis Homo sapiens hsa00061	7.11537	22.8063	0.169315	0.0405502	['ACSL1', 'ACSL3']	KEGG Pathways	1.39201	upregulated
Metabolic pathways Homo sapiens hsa01100	1.36462	4.36179	0.960503	0.040912	['DGKG', 'ACSM3', 'PIGN', 'LAMA3', 'CCBL1', 'UAP1', 'ACSM5', 'FTCD', 'CNDP1', 'CNDP2', 'SMPD2', 'EXTL1', 'CBS', 'GCNT2', 'UGT2A3', 'UPP2', 'KDSR', 'GGT1', 'HAO2', 'CSGALNACT1', 'GALNT7', 'KL', 'ALG6', 'HSD3B2', 'AADAT', 'AGXT2', 'ST8SIA1', 'GPT2', 'DNMT3A', 'PIPOX', 'KMO', 'UCKL1', 'GALNS', 'GALC', 'FOLH1', 'AMACR', 'DGKQ', 'AGPS', 'PI4KA', 'DEGS2', 'ACOX3']	KEGG Pathways	1.38815	downregulated
Choline metabolism in cancer Homo sapiens hsa05231	2.48093	7.91519	0.960503	0.0411548	['DGKG', 'SLC22A4', 'DGKQ', 'PDGFD', 'GPCPD1', 'MTOR']	KEGG Pathways	1.38558	downregulated
Neural Crest Differentiation Homo sapiens WP2064	2.48093	7.91519	0.141708	0.0411548	['NOTCH1', 'GJB1', 'PMP22', 'ETS1', 'NFKB1', 'RHOB']	WikiPathways	1.38558	upregulated
Mesodermal Commitment Pathway Homo sapiens WP2857	2.76412	8.7884	0.96625	0.0416082	['FZD5', 'CHRD', 'HTT', 'DLL1', 'ACVR2B']	WikiPathways	1.38082	downregulated
Arachidonic acid metabolism Homo sapiens R-HSA-2142753	3.20128	10.0568	0.304545	0.0432179	['CBR1', 'PTGIS', 'ALOX5AP', 'CYP1B1']	Reactome Pathways	1.36434	upregulated
Cardiac Progenitor Differentiation Homo sapiens WP2406	3.20128	10.0568	0.147294	0.0432179	['PDGFRA', 'NOTCH1', 'TGFB1', 'KDR']	WikiPathways	1.36434	upregulated
Initiation of transcription and translation elongation at the HIV-1 LTR Homo sapiens WP3414	4.0528	12.5603	0.15211	0.0450865	['NFKBIA', 'NFKB1', 'NELFE']	WikiPathways	1.34595	upregulated
Glycolysis Homo sapiens R-HSA-70171	4.0528	12.5603	0.311883	0.0450865	['ALDOC', 'PFKP', 'HK1']	Reactome Pathways	1.34595	upregulated
Cooperation of Prefoldin and TriC/CCT in actin and tubulin folding Homo sapiens R-HSA-389958	4.0528	12.5603	0.311883	0.0450865	['TUBA1B', 'TUBA1A', 'TUBB2A']	Reactome Pathways	1.34595	upregulated
Fructose and mannose metabolism Homo sapiens hsa00051	4.0528	12.5603	0.18501	0.0450865	['ALDOC', 'PFKP', 'HK1']	KEGG Pathways	1.34595	upregulated
IL-4 Signaling Pathway Homo sapiens WP395	3.1371	9.67384	0.1524	0.0457898	['NFKBIA', 'STAT3', 'FLNA', 'NFKB1']	WikiPathways	1.33923	upregulated
Assembly of collagen fibrils and other multimeric structures Homo sapiens R-HSA-2022090	3.1371	9.67384	0.643997	0.0457898	['COL4A4', 'COL4A3', 'LAMA3', 'COL6A6']	Reactome Pathways	1.33923	downregulated
Heparan sulfate/heparin (HS-GAG) metabolism Homo sapiens R-HSA-1638091	3.1371	9.67384	0.313323	0.0457898	['SDC3', 'BGN', 'HSPG2', 'DCN']	Reactome Pathways	1.33923	upregulated
Irinotecan Pathway Homo sapiens WP229	6.52209	20.0059	0.1524	0.0465414	['UGT1A10', 'UGT1A1']	WikiPathways	1.33216	upregulated
Synthesis of Prostaglandins (PG) and Thromboxanes (TX) Homo sapiens R-HSA-2162123	6.52209	20.0059	0.313323	0.0465414	['CBR1', 'PTGIS']	Reactome Pathways	1.33216	upregulated
Osteoblast Signaling Homo sapiens WP322	6.52209	20.0059	0.1524	0.0465414	['PDGFRB', 'PDGFRA']	WikiPathways	1.33216	upregulated
CS/DS degradation Homo sapiens R-HSA-2024101	6.52209	20.0059	0.313323	0.0465414	['BGN', 'DCN']	Reactome Pathways	1.33216	upregulated
Organic cation/anion/zwitterion transport Homo sapiens R-HSA-549132	6.52209	20.0059	0.643997	0.0465414	['SLC22A4', 'SLC22A7']	Reactome Pathways	1.33216	downregulated
Complement and coagulation cascades Homo sapiens hsa04610	2.65165	8.0616	0.960503	0.0478245	['PROC', 'SERPINF2', 'F13B', 'CFB', 'F5']	KEGG Pathways	1.32035	downregulated
Transcriptional regulation of white adipocyte differentiation Homo sapiens R-HSA-381340	2.65165	8.0616	0.319112	0.0478245	['SREBF1', 'TGFB1', 'FABP4', 'SREBF2', 'NFKB1']	Reactome Pathways	1.32035	upregulated
Osteoclast differentiation Homo sapiens hsa04380	2.20081	6.6769	0.192167	0.0481307	['NFKBIA', 'TGFB1', 'CSF1', 'FHL2', 'CYBB', 'NFKB1', 'TNFRSF1A']	KEGG Pathways	1.31758	upregulated
TGF-beta Signaling Pathway Homo sapiens WP366	2.20081	6.6769	0.155584	0.0481307	['TGFBR3', 'CDKN1A', 'KLF6', 'TGFB1', 'COL1A2', 'ETS1', 'ATF3']	WikiPathways	1.31758	upregulated
RANKL/RANK Signaling Pathway Homo sapiens WP2018	3.07543	9.3103	0.155584	0.0484453	['NFKBIA', 'VCAM1', 'FHL2', 'NFKB1']	WikiPathways	1.31475	upregulated
Legionellosis Homo sapiens hsa05134	3.07543	9.3103	0.192167	0.0484453	['C3', 'NFKBIA', 'CD14', 'NFKB1']	KEGG Pathways	1.31475	upregulated
Sphingolipid de novo biosynthesis Homo sapiens R-HSA-1660661	3.91751	11.8385	0.643997	0.0487056	['COL4A3BP', 'KDSR', 'DEGS2']	Reactome Pathways	1.31242	downregulated
Sialic acid metabolism Homo sapiens R-HSA-4085001	3.91751	11.8385	0.643997	0.0487056	['NEU2', 'ST8SIA1', 'ST8SIA6']	Reactome Pathways	1.31242	downregulated
Hepatitis C Homo sapiens hsa05160	2.18323	6.55069	0.194163	0.0497644	['NFKBIA', 'CDKN1A', 'CLDN15', 'STAT3', 'LDLR', 'NFKB1', 'TNFRSF1A']	KEGG Pathways	1.30308	upregulated
Staphylococcus aureus infection Homo sapiens hsa05150	3.01613	8.96491	0.196481	0.0511842	['C1QB', 'C3', 'C1QA', 'CFH']	KEGG Pathways	1.29086	upregulated
Aldosterone synthesis and secretion Homo sapiens hsa04925	2.58161	7.61978	0.197418	0.0522577	['LIPE', 'NPR1', 'PDE2A', 'ADCY4', 'LDLR']	KEGG Pathways	1.28185	upregulated
Leptin Insulin Overlap Mus musculus WP578	6.02008	17.7028	0.168058	0.0528327	['STAT3', 'LEPR']	WikiPathways	1.2771	upregulated
N-Glycan antennae elongation Homo sapiens R-HSA-975577	6.02008	17.7028	0.68338	0.0528327	['ST8SIA6', 'B4GALT5']	Reactome Pathways	1.2771	downregulated
Eicosanoid ligand-binding receptors Homo sapiens R-HSA-391903	6.02008	17.7028	0.346399	0.0528327	['PTGIR', 'PTGER3']	Reactome Pathways	1.2771	upregulated
N-Glycan antennae elongation Homo sapiens R-HSA-975577	6.02008	17.7028	0.346399	0.0528327	['ST6GAL1', 'ST3GAL4']	Reactome Pathways	1.2771	upregulated
ECM-receptor interaction Homo sapiens hsa04512	2.54795	7.41053	0.960503	0.0545612	['COL4A4', 'COL4A3', 'LAMA3', 'COL6A6', 'COL9A3']	KEGG Pathways	1.26312	downregulated
Chemokine signaling pathway Mus musculus WP2292	2.00331	5.78167	0.17581	0.055796	['NFKBIA', 'PREX1', 'CXCL12', 'STAT3', 'ADCY4', 'CXCL14', 'NFKB1', 'CX3CL1']	WikiPathways	1.2534	upregulated
Bile acid and bile salt metabolism Homo sapiens R-HSA-194068	3.67228	10.5618	0.366305	0.0563546	['ABCC3', 'CH25H', 'PTGIS']	Reactome Pathways	1.24907	upregulated
Lysosome Vesicle Biogenesis Homo sapiens R-HSA-432720	3.67228	10.5618	0.713425	0.0563546	['DNAJC6', 'AP4E1', 'SH3GL2']	Reactome Pathways	1.24907	downregulated
Alanine, aspartate and glutamate metabolism Homo sapiens hsa00250	3.67228	10.5618	0.960503	0.0563546	['FOLH1', 'AGXT2', 'GPT2']	KEGG Pathways	1.24907	downregulated
G13 Signaling Pathway Mus musculus WP298	3.67228	10.5618	0.175911	0.0563546	['DIAPH1', 'ARHGDIB', 'RHPN2']	WikiPathways	1.24907	upregulated
Steroid hormone biosynthesis Homo sapiens hsa00140	2.90412	8.324	0.960503	0.0569107	['SRD5A2', 'HSD3B2', 'SRD5A1', 'UGT2A3']	KEGG Pathways	1.24481	downregulated
cGMP-PKG signaling pathway Homo sapiens hsa04022	1.97791	5.59637	0.219578	0.0590463	['GUCY1A3', 'GUCY1B3', 'NPR1', 'PDE2A', 'ADORA1', 'ATP2A3', 'ADCY4', 'MYL9']	KEGG Pathways	1.22881	upregulated
p75NTR signals via NF-kB Homo sapiens R-HSA-193639	5.58979	15.782	0.373264	0.0594054	['NFKBIA', 'NFKB1']	Reactome Pathways	1.22617	upregulated
Nucleotide-like (purinergic) receptors Homo sapiens R-HSA-418038	5.58979	15.782	0.373264	0.0594054	['P2RY14', 'ADORA1']	Reactome Pathways	1.22617	upregulated
Quercetin and Nf-kB/ AP-1 Induced Cell Apoptosis Homo sapiens WP2435	5.58979	15.782	0.178751	0.0594054	['NFKBIA', 'NFKB1']	WikiPathways	1.22617	upregulated
Cell-extracellular matrix interactions Homo sapiens R-HSA-446353	5.58979	15.782	0.373264	0.0594054	['FLNA', 'PARVB']	Reactome Pathways	1.22617	upregulated
ID signaling pathway Homo sapiens WP53	5.58979	15.782	0.178751	0.0594054	['SREBF1', 'ELK3']	WikiPathways	1.22617	upregulated
Apoptosis Modulation by HSP70 Mus musculus WP166	5.58979	15.782	0.178751	0.0594054	['NFKB1', 'TNFRSF1A']	WikiPathways	1.22617	upregulated
RHO GTPases activate CIT Homo sapiens R-HSA-5625900	5.58979	15.782	0.373264	0.0594054	['MYL9', 'RHOB']	Reactome Pathways	1.22617	upregulated
Cori Cycle Homo sapiens WP1946	5.58979	15.782	0.178751	0.0594054	['PFKP', 'HK1']	WikiPathways	1.22617	upregulated
Endochondral Ossification Mus musculus WP1270	2.85117	8.02639	0.96625	0.0598976	['IFT88', 'CHST11', 'FRZB', 'VEGFA']	WikiPathways	1.22259	downregulated
Tight junction Homo sapiens hsa04530	2.08335	5.85092	0.220791	0.0603001	['TJP1', 'PRKCH', 'CLDN15', 'EPB41L2', 'HCLS1', 'AMOTL1', 'MYL9']	KEGG Pathways	1.21968	upregulated
Nuclear Receptors in Lipid Metabolism and Toxicity Homo sapiens WP299	3.56082	9.99557	0.180061	0.0603799	['ABCC3', 'NR1I3', 'RARB']	WikiPathways	1.21911	upregulated
Post-Elongation Processing of the Transcript Homo sapiens R-HSA-76044	2.80012	7.74276	0.749297	0.0629662	['PABPN1', 'SRSF1', 'SRSF2', 'SRSF6']	Reactome Pathways	1.20089	downregulated
RNA Polymerase II Transcription Termination Homo sapiens R-HSA-73856	2.80012	7.74276	0.749297	0.0629662	['PABPN1', 'SRSF1', 'SRSF2', 'SRSF6']	Reactome Pathways	1.20089	downregulated
Cleavage of Growing Transcript in the Termination Region Homo sapiens R-HSA-109688	2.80012	7.74276	0.749297	0.0629662	['PABPN1', 'SRSF1', 'SRSF2', 'SRSF6']	Reactome Pathways	1.20089	downregulated
Small cell lung cancer Homo sapiens hsa05222	2.42162	6.64337	0.228601	0.0643541	['NFKBIA', 'LAMA2', 'RARB', 'LAMC1', 'NFKB1']	KEGG Pathways	1.19142	upregulated
Salmonella infection Homo sapiens hsa05132	2.42162	6.64337	0.228601	0.0643541	['TJP1', 'ARPC1B', 'FLNA', 'CD14', 'NFKB1']	KEGG Pathways	1.19142	upregulated
Steroid hormones Homo sapiens R-HSA-209943	3.45591	9.47104	0.752919	0.0645359	['SRD5A2', 'HSD3B2', 'SRD5A1']	Reactome Pathways	1.1902	downregulated
Nuclear Receptors Mus musculus WP509	3.45591	9.47104	0.190752	0.0645359	['NR1I3', 'RARB', 'PGR']	WikiPathways	1.1902	upregulated
Platelet sensitization by LDL Homo sapiens R-HSA-432142	5.21687	14.1609	0.406066	0.0662416	['PECAM1', 'PPP2R5C']	Reactome Pathways	1.17887	upregulated
Acyl chain remodelling of PS Homo sapiens R-HSA-1482801	5.21687	14.1609	0.406066	0.0662416	['PLA2G16', 'LPCAT3']	Reactome Pathways	1.17887	upregulated
Synthesis, secretion, and deacylation of Ghrelin Homo sapiens R-HSA-422085	5.21687	14.1609	0.757957	0.0662416	['ACHE', 'SEC11A']	Reactome Pathways	1.17887	downregulated
RHO GTPases Activate ROCKs Homo sapiens R-HSA-5627117	5.21687	14.1609	0.406066	0.0662416	['MYL9', 'RHOB']	Reactome Pathways	1.17887	upregulated
NOTCH1 regulation of human endothelial cell calcification Homo sapiens WP3413	5.21687	14.1609	0.96625	0.0662416	['DLL1', 'VEGFA']	WikiPathways	1.17887	downregulated
Selenocompound metabolism Homo sapiens hsa00450	5.21687	14.1609	0.960503	0.0662416	['CCBL1', 'INMT']	KEGG Pathways	1.17887	downregulated
2-Oxocarboxylic acid metabolism Homo sapiens hsa01210	5.21687	14.1609	0.960503	0.0662416	['AADAT', 'GPT2']	KEGG Pathways	1.17887	downregulated
Metabolism of nucleotides Homo sapiens R-HSA-15869	2.39197	6.46755	0.407078	0.0669466	['GDA', 'TXNRD1', 'CAT', 'AK5', 'DHODH']	Reactome Pathways	1.17427	upregulated
Metabolism Homo sapiens R-HSA-1430728	1.25193	3.3596	0.758294	0.0683207	['ACHE', 'PECR', 'ACY3', 'CHD9', 'CCBL1', 'RORA', 'ACSM5', 'AACS', 'FTCD', 'CNDP2', 'GYS2', 'SMPD2', 'MED14', 'COL4A3BP', 'NUDT19', 'UPP2', 'GGT1', 'CSGALNACT1', 'GPT2', 'PIPOX', 'KMO', 'GPCPD1', 'INMT', 'SLC5A9', 'FOLH1', 'GPD2', 'AGPS', 'ASPG', 'ACOX3', 'RAPGEF3', 'B4GALT5', 'LPL', 'PPM1K', 'SLC5A2', 'NEU2', 'GNA14', 'TTR', 'CHST11', 'CBS', 'PDSS1', 'KDSR', 'HAO2', 'SEC24A', 'SRD5A2', 'HSD3B2',…	Reactome Pathways	1.16545	downregulated
Glutathione conjugation Homo sapiens R-HSA-156590	3.357	8.98421	0.758294	0.06882	['GGCT', 'GGT1', 'CNDP2']	Reactome Pathways	1.16229	downregulated
Nuclear Receptors Homo sapiens WP170	3.357	8.98421	0.199877	0.06882	['NR1I3', 'RARB', 'PGR']	WikiPathways	1.16229	upregulated
Striated Muscle Contraction Homo sapiens WP383	3.357	8.98421	0.199877	0.06882	['TPM4', 'VIM', 'MYL9']	WikiPathways	1.16229	upregulated
Diseases associated with O-glycosylation of proteins Homo sapiens R-HSA-3906995	2.70328	7.2141	0.417198	0.0693462	['ADAMTSL1', 'SPON1', 'MUC1', 'NOTCH1']	Reactome Pathways	1.15898	upregulated
Arachidonic acid metabolism Homo sapiens hsa00590	2.70328	7.2141	0.239954	0.0693462	['CBR1', 'PLA2G16', 'PTGIS', 'CBR3']	KEGG Pathways	1.15898	upregulated
Notch Signaling Pathway Homo sapiens WP61	2.70328	7.2141	0.96625	0.0693462	['HES6', 'FHL1', 'DLL1', 'SAP30']	WikiPathways	1.15898	downregulated
Proteoglycans in cancer Homo sapiens hsa05205	1.82411	4.86212	0.239954	0.0695666	['CDKN1A', 'TGFB1', 'WNT7B', 'STAT3', 'KDR', 'HCLS1', 'FLNA', 'HSPG2', 'DCN']	KEGG Pathways	1.1576	upregulated
Signaling by VEGF Homo sapiens R-HSA-194138	1.62579	4.32998	0.417198	0.0697175	['PDGFRB', 'PDGFRA', 'FGA', 'NRP2', 'FLT1', 'FLT4', 'CYBB', 'PPP2R5C', 'CDH5', 'RASA3', 'AXL', 'KDR', 'TEK']	Reactome Pathways	1.15666	upregulated
MicroRNAs in cancer Homo sapiens hsa05206	1.65789	4.38801	0.241	0.0708824	['PDGFRB', 'PDGFRA', 'CDKN1A', 'TNXB', 'NOTCH1', 'STAT3', 'FSCN1', 'CYP1B1', 'HMOX1', 'VIM', 'RECK', 'NFKB1']	KEGG Pathways	1.14946	upregulated
Androgen receptor signaling pathway Homo sapiens WP138	2.33478	6.13319	0.207544	0.0723034	['CDKN1A', 'STAT3', 'FHL2', 'FLNA', 'RHOB']	WikiPathways	1.14084	upregulated
Collagen biosynthesis and modifying enzymes Homo sapiens R-HSA-1650814	2.65733	6.96755	0.431361	0.0726563	['COL1A2', 'COL6A2', 'COL12A1', 'COL6A1']	Reactome Pathways	1.13873	upregulated
PDGF Pathway Homo sapiens WP2526	3.26358	8.53151	0.207544	0.0732295	['PDGFRB', 'NFKBIA', 'STAT3']	WikiPathways	1.13531	upregulated
Formation of Fibrin Clot (Clotting Cascade) Homo sapiens R-HSA-140877	3.26358	8.53151	0.79221	0.0732295	['PROC', 'F13B', 'F5']	Reactome Pathways	1.13531	downregulated
Other glycan degradation Homo sapiens hsa00511	4.89056	12.7784	0.986601	0.073324	['NEU2', 'FUCA2']	KEGG Pathways	1.13475	downregulated
Eicosanoid Synthesis Mus musculus WP318	4.89056	12.7784	0.207544	0.073324	['PTGIS', 'ALOX5AP']	WikiPathways	1.13475	upregulated
SLC-mediated transmembrane transport Homo sapiens R-HSA-425407	1.68432	4.37066	0.439748	0.0746522	['SLC14A1', 'SLC7A6', 'SLC12A4', 'SLC16A1', 'SLCO2B1', 'SLC39A5', 'SLC16A10', 'SLC2A3', 'SLC3A2', 'SLC38A3', 'HK1']	Reactome Pathways	1.12696	upregulated
Dilated cardiomyopathy Homo sapiens hsa05414	2.30719	5.97416	0.251372	0.0750674	['TGFB1', 'TPM4', 'LAMA2', 'ADCY4', 'ITGA9']	KEGG Pathways	1.12455	upregulated
Retinoblastoma (RB) in Cancer Homo sapiens WP2446	2.30719	5.97416	0.96625	0.0750674	['CDK6', 'PRKDC', 'CCDC6', 'SMARCA2', 'SAP30']	WikiPathways	1.12455	downregulated
Cytosolic DNA-sensing pathway Homo sapiens hsa04623	2.6129	6.73195	0.251372	0.0760454	['NFKBIA', 'IL33', 'TMEM173', 'NFKB1']	KEGG Pathways	1.11893	upregulated
Endochondral Ossification Homo sapiens WP474	2.6129	6.73195	0.96625	0.0760454	['IFT88', 'CHST11', 'FRZB', 'VEGFA']	WikiPathways	1.11893	downregulated
Alpha6-Beta4 Integrin Signaling Pathway Mus musculus WP488	2.6129	6.73195	0.213438	0.0760454	['CDKN1A', 'LAMA2', 'LAMC1', 'VIM']	WikiPathways	1.11893	upregulated
Glycine, serine and threonine metabolism Homo sapiens hsa00260	3.17521	8.10983	0.986601	0.0777617	['CBS', 'AGXT2', 'PIPOX']	KEGG Pathways	1.10923	downregulated
G13 Signaling Pathway Homo sapiens WP524	3.17521	8.10983	0.216437	0.0777617	['DIAPH1', 'ARHGDIB', 'RHPN2']	WikiPathways	1.10923	upregulated
Signaling by Rho GTPases Homo sapiens R-HSA-194315	1.56249	3.97649	0.458686	0.0784755	['WIPF1', 'ARPC1B', 'CYBB', 'PPP2R5C', 'RHOB', 'NET1', 'FMNL3', 'DIAPH1', 'DLC1', 'RHOJ', 'ARHGDIB', 'FLNA', 'RHPN2', 'MYL9']	Reactome Pathways	1.10527	upregulated
Metabolism of amino acids and derivatives Homo sapiens R-HSA-71291	1.58987	4.03178	0.841383	0.079189	['AADAT', 'AGXT2', 'GPT2', 'CCBL1', 'PIPOX', 'PPM1K', 'KMO', 'FTCD', 'INMT', 'CNDP2', 'FOLH1', 'CBS', 'ASPG']	Reactome Pathways	1.10133	downregulated
G alpha (i) signalling events Homo sapiens R-HSA-418594	1.70985	4.31714	0.461339	0.0800692	['C3', 'HEBP1', 'CXCL12', 'P2RY14', 'PTGER3', 'ADCY4', 'ADORA1', 'RRH', 'S1PR3', 'GNAT1']	Reactome Pathways	1.09653	upregulated
Gap junction assembly Homo sapiens R-HSA-190861	4.60265	11.5886	0.461339	0.0806362	['GJB1', 'GJC2']	Reactome Pathways	1.09347	upregulated
Apoptosis Modulation by HSP70 Homo sapiens WP384	4.60265	11.5886	0.221111	0.0806362	['NFKB1', 'TNFRSF1A']	WikiPathways	1.09347	upregulated
Phase 1 - Functionalization of compounds Homo sapiens R-HSA-211945	2.25392	5.67134	0.461339	0.0807649	['CYP26B1', 'PTGIS', 'ALDH1A1', 'EPHX1', 'CYP1B1']	Reactome Pathways	1.09278	upregulated
Amino Acid metabolism Mus musculus WP662	2.25392	5.67134	0.221111	0.0807649	['DDC', 'OAT', 'EHHADH', 'ALDH1A1', 'HMGCS2']	WikiPathways	1.09278	upregulated
AGE/RAGE pathway Homo sapiens WP2324	2.52836	6.29112	0.225538	0.0830573	['NFKBIA', 'DIAPH1', 'STAT3', 'NFKB1']	WikiPathways	1.08062	upregulated
Rap1 signaling pathway Homo sapiens hsa04015	1.75114	4.34149	0.273236	0.0838076	['PDGFRB', 'PDGFRA', 'FLT1', 'CSF1', 'FLT4', 'F2R', 'KDR', 'ADCY4', 'TEK']	KEGG Pathways	1.07672	upregulated
Kit Receptor Signaling Pathway Mus musculus WP407	2.4881	6.08476	0.231102	0.0866784	['PTPRU', 'STAT3', 'GRAP', 'SH2B2']	WikiPathways	1.06209	upregulated
Wnt Signaling Pathway Homo sapiens WP428	2.4881	6.08476	0.231102	0.0866784	['PRKCH', 'WNT7B', 'PPP2R5C', 'LDLR']	WikiPathways	1.06209	upregulated
Central carbon metabolism in cancer Homo sapiens hsa05230	2.4881	6.08476	0.278776	0.0866784	['PDGFRB', 'PDGFRA', 'PFKP', 'HK1']	KEGG Pathways	1.06209	upregulated
Splicing factor NOVA regulated synpatic proteins Mus musculus WP1983	3.01207	7.34872	0.231102	0.0871822	['DAB1', 'EPB41L2', 'MAP4']	WikiPathways	1.05957	upregulated
EPHB-mediated forward signaling Homo sapiens R-HSA-3928662	3.01207	7.34872	0.488782	0.0871822	['EFNB1', 'ARPC1B', 'EPHB2']	Reactome Pathways	1.05957	upregulated
Metabolism of nitric oxide Homo sapiens R-HSA-202131	4.34672	10.5563	0.488782	0.0881622	['GCHFR', 'CYGB']	Reactome Pathways	1.05472	upregulated
eNOS activation and regulation Homo sapiens R-HSA-203765	4.34672	10.5563	0.488782	0.0881622	['GCHFR', 'CYGB']	Reactome Pathways	1.05472	upregulated
Urea cycle and metabolism of amino groups Homo sapiens WP497	4.34672	10.5563	0.23186	0.0881622	['GATM', 'OAT']	WikiPathways	1.05472	upregulated
Chondroitin sulfate biosynthesis Homo sapiens R-HSA-2022870	4.34672	10.5563	0.848084	0.0881622	['CSGALNACT1', 'CHST11']	Reactome Pathways	1.05472	downregulated
Syndecan interactions Homo sapiens R-HSA-3000170	4.34672	10.5563	0.488782	0.0881622	['TGFB1', 'SDC3']	Reactome Pathways	1.05472	upregulated
Glycosaminoglycan biosynthesis - chondroitin sulfate / dermatan sulfate Homo sapiens hsa00532	4.34672	10.5563	0.994575	0.0881622	['CSGALNACT1', 'CHST11']	KEGG Pathways	1.05472	downregulated
Regulation of actin cytoskeleton Homo sapiens hsa04810	1.72525	4.16261	0.283016	0.0895679	['PDGFRB', 'PDGFRA', 'DIAPH1', 'ARPC1B', 'F2R', 'CD14', 'MYL9', 'GIT1', 'ITGA9']	KEGG Pathways	1.04785	upregulated
Glycerophospholipid metabolism Homo sapiens hsa00564	2.17845	5.25213	0.994575	0.0897301	['DGKG', 'ACHE', 'GPD2', 'DGKQ', 'GPCPD1']	KEGG Pathways	1.04706	downregulated
Chaperonin-mediated protein folding Homo sapiens R-HSA-390466	2.17845	5.25213	0.493787	0.0897301	['TUBA1B', 'TUBA1A', 'TUBB2A', 'STAT3', 'GNAT1']	Reactome Pathways	1.04706	upregulated
Amyloid fiber formation Homo sapiens R-HSA-977225	2.44909	5.8871	0.493787	0.0903748	['FGA', 'TGFBI', 'MFGE8', 'HSPG2']	Reactome Pathways	1.04395	upregulated
Epithelial cell signaling in Helicobacter pylori infection Homo sapiens hsa05120	2.44909	5.8871	0.283016	0.0903748	['NFKBIA', 'TJP1', 'GIT1', 'NFKB1']	KEGG Pathways	1.04395	upregulated
Folate Metabolism Homo sapiens WP176	2.44909	5.8871	0.235822	0.0903748	['CSF1', 'CAT', 'LDLR', 'NFKB1']	WikiPathways	1.04395	upregulated
Voltage gated Potassium channels Homo sapiens R-HSA-1296072	2.93662	7.00461	0.848084	0.0920647	['KCNH4', 'KCNC3', 'KCNH1']	Reactome Pathways	1.03591	downregulated
Phagosome Homo sapiens hsa04145	1.86931	4.45589	0.285007	0.0922082	['C3', 'TUBA1B', 'TUBA1A', 'TUBB2A', 'CYBB', 'CD14', 'CTSS']	KEGG Pathways	1.03523	upregulated
L1CAM interactions Homo sapiens R-HSA-373760	2.1544	5.12101	0.503545	0.0928286	['NRP2', 'ALCAM', 'LAMC1', 'EPHB2', 'ITGA9']	Reactome Pathways	1.03232	upregulated
AMPK Signaling Homo sapiens WP1403	2.41129	5.69767	0.243757	0.0941456	['LIPE', 'SREBF1', 'CDKN1A', 'LEPR']	WikiPathways	1.0262	upregulated
Regulation of Insulin-like Growth Factor (IGF) transport and uptake by Insulin-like Growth Factor Binding Proteins (IGFBPs) Homo sapiens R-HSA-381426	4.11773	9.65438	0.848084	0.0958868	['KLK1', 'IGFBP4']	Reactome Pathways	1.01824	downregulated
VxPx cargo-targeting to cilium Homo sapiens R-HSA-5620916	4.11773	9.65438	0.848084	0.0958868	['EXOC6', 'RAB11FIP3']	Reactome Pathways	1.01824	downregulated
Synthesis of Leukotrienes (LT) and Eoxins (EX) Homo sapiens R-HSA-2142691	4.11773	9.65438	0.848084	0.0958868	['CYP4B1', 'GGT1']	Reactome Pathways	1.01824	downregulated
Aflatoxin activation and detoxification Homo sapiens R-HSA-5423646	4.11773	9.65438	0.848084	0.0958868	['ACY3', 'GGT1']	Reactome Pathways	1.01824	downregulated
RHO GTPases activate PAKs Homo sapiens R-HSA-5627123	4.11773	9.65438	0.505585	0.0958868	['FLNA', 'MYL9']	Reactome Pathways	1.01824	upregulated
RIP-mediated NFkB activation via ZBP1 Homo sapiens R-HSA-1810476	4.11773	9.65438	0.505585	0.0958868	['NFKBIA', 'NFKB1']	Reactome Pathways	1.01824	upregulated
Regulation of FZD by ubiquitination Homo sapiens R-HSA-4641263	4.11773	9.65438	0.848084	0.0958868	['USP8', 'FZD5']	Reactome Pathways	1.01824	downregulated
Triacylglyceride Synthesis Mus musculus WP386	4.11773	9.65438	0.96625	0.0958868	['AGPS', 'LPL']	WikiPathways	1.01824	downregulated
Tamoxifen metabolism Homo sapiens WP691	4.11773	9.65438	0.246355	0.0958868	['UGT1A10', 'CYP1B1']	WikiPathways	1.01824	upregulated
Aflatoxin activation and detoxification Homo sapiens R-HSA-5423646	4.11773	9.65438	0.505585	0.0958868	['MGST3', 'MGST1']	Reactome Pathways	1.01824	upregulated
HS-GAG degradation Homo sapiens R-HSA-2024096	4.11773	9.65438	0.505585	0.0958868	['SDC3', 'HSPG2']	Reactome Pathways	1.01824	upregulated
Anchoring of the basal body to the plasma membrane Homo sapiens R-HSA-5620912	2.13087	4.99392	0.848084	0.0959814	['CENPJ', 'FBF1', 'CEP290', 'SFI1', 'TTBK2']	Reactome Pathways	1.01781	downregulated
ABC transporters Homo sapiens hsa02010	2.86485	6.68211	0.295369	0.0970577	['ABCC3', 'ABCC4', 'ABCA9']	KEGG Pathways	1.01297	upregulated
Chemokine signaling pathway Homo sapiens hsa04062	1.7551	4.07596	0.295369	0.0980425	['NFKBIA', 'PREX1', 'CXCL12', 'STAT3', 'ADCY4', 'CXCL14', 'NFKB1', 'CX3CL1']	KEGG Pathways	1.00859	upregulated
Axon guidance Homo sapiens hsa04360	1.94523	4.49246	0.295457	0.0993132	['SEMA6B', 'EFNB1', 'CXCL12', 'SEMA3D', 'SEMA4C', 'EPHB2']	KEGG Pathways	1.00299	upregulated
ABC-family proteins mediated transport Homo sapiens R-HSA-382556	2.79649	6.37945	0.532729	0.102158	['ABCC3', 'ABCC4', 'ABCA9']	Reactome Pathways	0.990726	upregulated
Cysteine and methionine metabolism Homo sapiens hsa00270	2.79649	6.37945	0.994575	0.102158	['CBS', 'AGXT2', 'DNMT3A']	KEGG Pathways	0.990726	downregulated
Transport of inorganic cations/anions and amino acids/oligopeptides Homo sapiens R-HSA-425393	2.08532	4.7512	0.532729	0.102448	['SLC7A6', 'SLC12A4', 'SLC16A10', 'SLC3A2', 'SLC38A3']	Reactome Pathways	0.989497	upregulated
Potassium Channels Homo sapiens R-HSA-1296071	2.08532	4.7512	0.848084	0.102448	['KCNH4', 'GABBR1', 'KCNC3', 'KCNJ16', 'KCNH1']	Reactome Pathways	0.989497	downregulated
Intrinsic Pathway of Fibrin Clot Formation Homo sapiens R-HSA-140837	3.91165	8.86118	0.53604	0.103796	['SERPINE2', 'SERPING1']	Reactome Pathways	0.983821	upregulated
Globo Sphingolipid Metabolism Homo sapiens WP1424	3.91165	8.86118	0.264639	0.103796	['ST6GAL1', 'A4GALT']	WikiPathways	0.983821	upregulated
Drug metabolism - other enzymes Homo sapiens hsa00983	2.73132	6.09504	0.994575	0.107363	['UGT2A3', 'UPP2', 'UCKL1']	KEGG Pathways	0.969145	downregulated
Selenium metabolism/Selenoproteins Mus musculus WP108	2.73132	6.09504	0.271661	0.107363	['FABP1', 'TXNRD1', 'NFKB1']	WikiPathways	0.969145	upregulated
RHO GTPase Effectors Homo sapiens R-HSA-195258	1.60392	3.569	0.545559	0.108048	['FMNL3', 'DIAPH1', 'WIPF1', 'ARPC1B', 'FLNA', 'CYBB', 'RHPN2', 'PPP2R5C', 'MYL9', 'RHOB']	Reactome Pathways	0.966384	upregulated
Protein folding Homo sapiens R-HSA-391251	2.04167	4.52281	0.545559	0.109126	['TUBA1B', 'TUBA1A', 'TUBB2A', 'STAT3', 'GNAT1']	Reactome Pathways	0.962074	upregulated
Leishmaniasis Homo sapiens hsa05140	2.27104	5.01383	0.319125	0.10995	['C3', 'NFKBIA', 'TGFB1', 'NFKB1']	KEGG Pathways	0.958803	upregulated
Alzheimers Disease Mus musculus WP2075	2.27104	5.01383	0.274682	0.10995	['LRP1', 'ATP2A3', 'CHP1', 'TNFRSF1A']	WikiPathways	0.958803	upregulated
Chronic myeloid leukemia Homo sapiens hsa05220	2.27104	5.01383	0.319125	0.10995	['NFKBIA', 'CDKN1A', 'TGFB1', 'NFKB1']	KEGG Pathways	0.958803	upregulated
Transmembrane transport of small molecules Homo sapiens R-HSA-382551	1.37384	3.02717	0.545559	0.110423	['ABCC3', 'SLC14A1', 'ABCC4', 'MCOLN3', 'SLC12A4', 'SLC16A1', 'ADCY4', 'ABCA9', 'ATP2A3', 'SLC16A10', 'SLC2A3', 'SLC3A2', 'HK1', 'SLC7A6', 'SLCO2B1', 'LCN2', 'HMOX1', 'SLC39A5', 'SLC38A3', 'SGK1']	Reactome Pathways	0.956941	upregulated
Transmembrane transport of small molecules Homo sapiens R-HSA-382551	1.37384	3.02717	0.848084	0.110423	['SLC36A1', 'SLC34A3', 'SLC22A4', 'ABCC6', 'ATP11A', 'SLC5A2', 'CLCN7', 'SLC9A3', 'AZGP1', 'SLC4A9', 'SLC5A9', 'SLCO3A1', 'SLC7A9', 'SLC9A8', 'BSND', 'SLC26A4', 'SLC12A7', 'SLC22A7', 'SLC26A6', 'CFTR']	Reactome Pathways	0.956941	downregulated
Biosynthesis of unsaturated fatty acids Homo sapiens hsa01040	3.72519	8.15957	0.994575	0.111874	['PECR', 'ACOX3']	KEGG Pathways	0.951269	downregulated
Renin-angiotensin system Homo sapiens hsa04614	3.72519	8.15957	0.994575	0.111874	['NLN', 'KLK1']	KEGG Pathways	0.951269	downregulated
Acyl chain remodelling of PE Homo sapiens R-HSA-1482839	3.72519	8.15957	0.545559	0.111874	['PLA2G16', 'LPCAT3']	Reactome Pathways	0.951269	upregulated
The canonical retinoid cycle in rods (twilight vision) Homo sapiens R-HSA-2453902	3.72519	8.15957	0.545559	0.111874	['RDH11', 'LRAT']	Reactome Pathways	0.951269	upregulated
EBV LMP1 signaling Homo sapiens WP262	3.72519	8.15957	0.274682	0.111874	['NFKBIA', 'NFKB1']	WikiPathways	0.951269	upregulated
Selenium Micronutrient Network Mus musculus WP1272	3.72519	8.15957	0.96625	0.111874	['KMO', 'SEPP1']	WikiPathways	0.951269	downregulated
Hematopoietic Stem Cell Differentiation Homo sapiens WP2849	2.66911	5.82746	0.274682	0.112669	['NOTCH1', 'CSF1', 'LMO2']	WikiPathways	0.948195	upregulated
TSLP Signaling Pathway Homo sapiens WP2203	2.66911	5.82746	0.274682	0.112669	['NFKBIA', 'STAT3', 'NFKB1']	WikiPathways	0.948195	upregulated
Selenium Metabolism and Selenoproteins Homo sapiens WP28	2.66911	5.82746	0.274682	0.112669	['FABP1', 'TXNRD1', 'NFKB1']	WikiPathways	0.948195	upregulated
Metapathway biotransformation Mus musculus WP1251	1.86755	4.0582	0.96625	0.113835	['NAT8', 'CHST11', 'UGT2A3', 'CYP4B1', 'FMO5', 'INMT']	WikiPathways	0.943723	downregulated
Binding and Uptake of Ligands by Scavenger Receptors Homo sapiens R-HSA-2173782	2.23848	4.85949	0.545559	0.114076	['SPARC', 'COL1A2', 'LRP1', 'STAB1']	Reactome Pathways	0.942805	upregulated
Biosynthesis of amino acids Homo sapiens hsa01230	2.23848	4.85949	0.32711	0.114076	['PSAT1', 'ALDOC', 'TKT', 'PFKP']	KEGG Pathways	0.942805	upregulated
Endocytosis Homo sapiens hsa04144	1.57782	3.39416	0.994575	0.116348	['NTRK1', 'USP8', 'DAB2', 'DNAJC6', 'MVB12B', 'ASAP3', 'FGFR4', 'RAB11FIP3', 'SMAP1', 'SH3GL2']	KEGG Pathways	0.934241	downregulated
Intestinal immune network for IgA production Homo sapiens hsa04672	2.60966	5.57542	0.332397	0.118073	['TGFB1', 'CXCL12', 'TNFSF13B']	KEGG Pathways	0.92785	upregulated
Death Receptor Signalling Homo sapiens R-HSA-73887	2.60966	5.57542	0.848084	0.118073	['SMPD2', 'TNFSF10', 'NSMAF']	Reactome Pathways	0.92785	downregulated
Organic anion transport Homo sapiens R-HSA-561048	9.76754	20.7984	0.848084	0.118915	['SLC22A7']	Reactome Pathways	0.924762	downregulated
PKA-mediated phosphorylation of key metabolic factors Homo sapiens R-HSA-163358	9.76754	20.7984	0.848084	0.118915	['MLXIPL']	Reactome Pathways	0.924762	downregulated
miR-517 relationship with ARCN1 and USP1 Homo sapiens WP3596	9.76754	20.7984	0.279702	0.118915	['CDKN1A']	WikiPathways	0.924762	upregulated
TCA Cycle Nutrient Utilization and Invasiveness of Ovarian Cancer Homo sapiens WP2868	9.76754	20.7984	0.279702	0.118915	['STAT3']	WikiPathways	0.924762	upregulated
Synthesis and Degradation of Ketone Bodies Homo sapiens WP311	9.76754	20.7984	0.279702	0.118915	['HMGCS2']	WikiPathways	0.924762	upregulated
Butirosin and neomycin biosynthesis Homo sapiens hsa00524	9.76754	20.7984	0.332397	0.118915	['HK1']	KEGG Pathways	0.924762	upregulated
Catalytic cycle of mammalian Flavin-containing MonoOxygenases (FMOs) Homo sapiens WP688	9.76754	20.7984	0.96625	0.118915	['FMO5']	WikiPathways	0.924762	downregulated
Synthesis and Degradation of Ketone Bodies Mus musculus WP543	9.76754	20.7984	0.279702	0.118915	['HMGCS2']	WikiPathways	0.924762	upregulated
PTK6 Regulates Proteins Involved in RNA Processing Homo sapiens R-HSA-8849468	9.76754	20.7984	0.848084	0.118915	['KHDRBS2']	Reactome Pathways	0.924762	downregulated
Trafficking of myristoylated proteins to the cilium Homo sapiens R-HSA-5624138	9.76754	20.7984	0.848084	0.118915	['UNC119B']	Reactome Pathways	0.924762	downregulated
Sodium-coupled phosphate cotransporters Homo sapiens R-HSA-427652	9.76754	20.7984	0.848084	0.118915	['SLC34A3']	Reactome Pathways	0.924762	downregulated
NGF-independant TRKA activation Homo sapiens R-HSA-187024	9.76754	20.7984	0.848084	0.118915	['NTRK1']	Reactome Pathways	0.924762	downregulated
Sulindac Metabolic Pathway Homo sapiens WP2542	9.76754	20.7984	0.279702	0.118915	['CYP1B1']	WikiPathways	0.924762	upregulated
The proton buffering model Homo sapiens R-HSA-167827	9.76754	20.7984	0.545559	0.118915	['UCP2']	Reactome Pathways	0.924762	upregulated
NGF-independant TRKA activation Homo sapiens R-HSA-187024	9.76754	20.7984	0.545559	0.118915	['ADCYAP1R1']	Reactome Pathways	0.924762	upregulated
Beta oxidation of lauroyl-CoA to decanoyl-CoA-CoA Homo sapiens R-HSA-77310	9.76754	20.7984	0.545559	0.118915	['ACADL']	Reactome Pathways	0.924762	upregulated
Sulfide oxidation to sulfate Homo sapiens R-HSA-1614517	9.76754	20.7984	0.545559	0.118915	['TST']	Reactome Pathways	0.924762	upregulated
Serotonin and melatonin biosynthesis Homo sapiens R-HSA-209931	9.76754	20.7984	0.545559	0.118915	['DDC']	Reactome Pathways	0.924762	upregulated
Alpha-oxidation of phytanate Homo sapiens R-HSA-389599	9.76754	20.7984	0.545559	0.118915	['HACL1']	Reactome Pathways	0.924762	upregulated
PTK6 Expression Homo sapiens R-HSA-8849473	9.76754	20.7984	0.545559	0.118915	['EPAS1']	Reactome Pathways	0.924762	upregulated
FBXW7 Mutants and NOTCH1 in Cancer Homo sapiens R-HSA-2644605	9.76754	20.7984	0.545559	0.118915	['NOTCH1']	Reactome Pathways	0.924762	upregulated
Loss of Function of FBXW7 in Cancer and NOTCH1 Signaling Homo sapiens R-HSA-2644607	9.76754	20.7984	0.545559	0.118915	['NOTCH1']	Reactome Pathways	0.924762	upregulated
Mitochondrial Uncoupling Proteins Homo sapiens R-HSA-166187	9.76754	20.7984	0.545559	0.118915	['UCP2']	Reactome Pathways	0.924762	upregulated
The fatty acid cycling model Homo sapiens R-HSA-167826	9.76754	20.7984	0.545559	0.118915	['UCP2']	Reactome Pathways	0.924762	upregulated
Vitamin digestion and absorption Homo sapiens hsa04977	3.55568	7.53572	0.332397	0.12011	['BTD', 'LRAT']	KEGG Pathways	0.920421	upregulated
Triacylglyceride Synthesis Homo sapiens WP325	3.55568	7.53572	0.96625	0.12011	['AGPS', 'LPL']	WikiPathways	0.920421	downregulated
Sema4D induced cell migration and growth-cone collapse Homo sapiens R-HSA-416572	3.55568	7.53572	0.545559	0.12011	['MYL9', 'RHOB']	Reactome Pathways	0.920421	upregulated
Endogenous sterols Homo sapiens R-HSA-211976	3.55568	7.53572	0.545559	0.12011	['PTGIS', 'CYP1B1']	Reactome Pathways	0.920421	upregulated
Pyrimidine metabolism Homo sapiens R-HSA-73848	3.55568	7.53572	0.848084	0.12011	['AGXT2', 'UPP2']	Reactome Pathways	0.920421	downregulated
Insulin processing Homo sapiens R-HSA-264876	3.55568	7.53572	0.848084	0.12011	['CPE', 'EXOC6']	Reactome Pathways	0.920421	downregulated
Eicosanoid Synthesis Homo sapiens WP167	3.55568	7.53572	0.280536	0.12011	['PTGIS', 'ALOX5AP']	WikiPathways	0.920421	upregulated
TRAF6 mediated NF-kB activation Homo sapiens R-HSA-933542	3.55568	7.53572	0.545559	0.12011	['NFKBIA', 'NFKB1']	Reactome Pathways	0.920421	upregulated
Platelet degranulation Homo sapiens R-HSA-114608	1.9596	4.10496	0.848084	0.123095	['APOH', 'SERPINF2', 'SEPP1', 'F5', 'VEGFA']	Reactome Pathways	0.90976	downregulated
Senescence and Autophagy in Cancer Homo sapiens WP615	1.9596	4.10496	0.285512	0.123095	['CDKN1A', 'SPARC', 'TGFB1', 'CREG1', 'CXCL14']	WikiPathways	0.90976	upregulated
Inhibition of voltage gated Ca2+ channels via Gbeta/gamma subunits Homo sapiens R-HSA-997272	3.40091	6.97836	0.848084	0.128489	['GABBR1', 'KCNJ16']	Reactome Pathways	0.891134	downregulated
G protein gated Potassium channels Homo sapiens R-HSA-1296059	3.40091	6.97836	0.848084	0.128489	['GABBR1', 'KCNJ16']	Reactome Pathways	0.891134	downregulated
Cytokines and Inflammatory Response (BioCarta) Mus musculus WP222	3.40091	6.97836	0.295968	0.128489	['TGFB1', 'CSF1']	WikiPathways	0.891134	upregulated
Amino acid synthesis and interconversion (transamination) Homo sapiens R-HSA-70614	3.40091	6.97836	0.563105	0.128489	['OAT', 'PSAT1']	Reactome Pathways	0.891134	upregulated
Antigen Presentation: Folding, assembly and peptide loading of class I MHC Homo sapiens R-HSA-983170	3.40091	6.97836	0.848084	0.128489	['SEC24A', 'CALR']	Reactome Pathways	0.891134	downregulated
Sulfur amino acid metabolism Homo sapiens R-HSA-1614635	3.40091	6.97836	0.848084	0.128489	['CBS', 'CNDP2']	Reactome Pathways	0.891134	downregulated
Activation of G protein gated Potassium channels Homo sapiens R-HSA-1296041	3.40091	6.97836	0.848084	0.128489	['GABBR1', 'KCNJ16']	Reactome Pathways	0.891134	downregulated
Acyl chain remodelling of PC Homo sapiens R-HSA-1482788	3.40091	6.97836	0.563105	0.128489	['PLA2G16', 'LPCAT3']	Reactome Pathways	0.891134	upregulated
Synthesis and interconversion of nucleotide di- and triphosphates Homo sapiens R-HSA-499943	3.40091	6.97836	0.563105	0.128489	['TXNRD1', 'AK5']	Reactome Pathways	0.891134	upregulated
Ovarian steroidogenesis Homo sapiens hsa04913	2.49835	5.11338	0.353335	0.12916	['ADCY4', 'CYP1B1', 'LDLR']	KEGG Pathways	0.888871	upregulated
Amyotrophic lateral sclerosis (ALS) Homo sapiens hsa05014	2.44618	4.90137	0.364674	0.134837	['CAT', 'TNFRSF1B', 'TNFRSF1A']	KEGG Pathways	0.870189	upregulated
Nuclear Receptor transcription pathway Homo sapiens R-HSA-383280	2.44618	4.90137	0.563105	0.134837	['NR1I3', 'RARB', 'PGR']	Reactome Pathways	0.870189	upregulated
Apoptosis Mus musculus WP1254	2.08871	4.17199	0.307101	0.135687	['NFKBIA', 'TNFRSF1B', 'NFKB1', 'TNFRSF1A']	WikiPathways	0.867461	upregulated
Glycosphingolipid biosynthesis - lacto and neolacto series Homo sapiens hsa00601	3.25904	6.47823	0.994575	0.137	['ST8SIA1', 'GCNT2']	KEGG Pathways	0.86328	downregulated
EPO Receptor Signaling Mus musculus WP1249	3.25904	6.47823	0.307101	0.137	['PTPRU', 'STAT3']	WikiPathways	0.86328	upregulated
TAK1 activates NFkB by phosphorylation and activation of IKKs complex Homo sapiens R-HSA-445989	3.25904	6.47823	0.563105	0.137	['NFKBIA', 'NFKB1']	Reactome Pathways	0.86328	upregulated
EPO Receptor Signaling Homo sapiens WP581	3.25904	6.47823	0.307101	0.137	['PTPRU', 'STAT3']	WikiPathways	0.86328	upregulated
Cytokines and Inflammatory Response Homo sapiens WP530	3.25904	6.47823	0.307101	0.137	['TGFB1', 'CSF1']	WikiPathways	0.86328	upregulated
N-glycan antennae elongation in the medial/trans-Golgi Homo sapiens R-HSA-975576	3.25904	6.47823	0.848084	0.137	['ST8SIA6', 'B4GALT5']	Reactome Pathways	0.86328	downregulated
N-glycan antennae elongation in the medial/trans-Golgi Homo sapiens R-HSA-975576	3.25904	6.47823	0.563105	0.137	['ST6GAL1', 'ST3GAL4']	Reactome Pathways	0.86328	upregulated
Insulin resistance Homo sapiens hsa04931	1.88384	3.73302	0.367974	0.137848	['NFKBIA', 'SREBF1', 'STAT3', 'NFKB1', 'TNFRSF1A']	KEGG Pathways	0.8606	upregulated
Apoptosis Homo sapiens hsa04210	1.75533	3.46188	0.367974	0.13915	['NFKBIA', 'TUBA1B', 'TUBA1A', 'NFKB1', 'CTSS', 'TNFRSF1A']	KEGG Pathways	0.856518	upregulated
mRNA Splicing - Minor Pathway Homo sapiens R-HSA-72165	2.39613	4.70083	0.848084	0.140599	['SRSF1', 'SRSF2', 'SRSF6']	Reactome Pathways	0.852017	downregulated
Lysine degradation Homo sapiens hsa00310	2.39613	4.70083	0.994575	0.140599	['AADAT', 'PIPOX', 'PLOD2']	KEGG Pathways	0.852017	downregulated
Synthesis of Lipoxins (LX) Homo sapiens R-HSA-2142700	7.81363	15.3097	0.563105	0.140948	['ALOX5AP']	Reactome Pathways	0.850942	upregulated
Uptake and function of diphtheria toxin Homo sapiens R-HSA-5336415	7.81363	15.3097	0.563105	0.140948	['TXNRD1']	Reactome Pathways	0.850942	upregulated
Beta-oxidation of very long chain fatty acids Homo sapiens R-HSA-390247	7.81363	15.3097	0.563105	0.140948	['CRAT']	Reactome Pathways	0.850942	upregulated
IRF3 mediated activation of type 1 IFN Homo sapiens R-HSA-1606341	7.81363	15.3097	0.563105	0.140948	['TMEM173']	Reactome Pathways	0.850942	upregulated
CLEC7A/inflammasome pathway Homo sapiens R-HSA-5660668	7.81363	15.3097	0.563105	0.140948	['NFKB1']	Reactome Pathways	0.850942	upregulated
LDL-mediated lipid transport Homo sapiens R-HSA-171052	7.81363	15.3097	0.563105	0.140948	['LDLR']	Reactome Pathways	0.850942	upregulated
Activation of TRKA receptors Homo sapiens R-HSA-187015	7.81363	15.3097	0.563105	0.140948	['ADCYAP1R1']	Reactome Pathways	0.850942	upregulated
Activation of C3 and C5 Homo sapiens R-HSA-174577	7.81363	15.3097	0.563105	0.140948	['C3']	Reactome Pathways	0.850942	upregulated
Vitamins Homo sapiens R-HSA-211916	7.81363	15.3097	0.563105	0.140948	['CYP26B1']	Reactome Pathways	0.850942	upregulated
Fructose metabolism Homo sapiens R-HSA-5652084	7.81363	15.3097	0.563105	0.140948	['ALDH1A1']	Reactome Pathways	0.850942	upregulated
Proton-coupled monocarboxylate transport Homo sapiens R-HSA-433692	7.81363	15.3097	0.563105	0.140948	['SLC16A1']	Reactome Pathways	0.850942	upregulated
Nicotine Metabolism Homo sapiens WP1600	7.81363	15.3097	0.313844	0.140948	['AOX1']	WikiPathways	0.850942	upregulated
SMAD2/3 Phosphorylation Motif Mutants in Cancer Homo sapiens R-HSA-3304356	7.81363	15.3097	0.563105	0.140948	['TGFB1']	Reactome Pathways	0.850942	upregulated
Activation of C3 and C5 Homo sapiens R-HSA-174577	7.81363	15.3097	0.848084	0.140948	['CFB']	Reactome Pathways	0.850942	downregulated
Pre-NOTCH Processing in the Endoplasmic Reticulum Homo sapiens R-HSA-1912399	7.81363	15.3097	0.563105	0.140948	['NOTCH1']	Reactome Pathways	0.850942	upregulated
Pyrimidine biosynthesis Homo sapiens R-HSA-500753	7.81363	15.3097	0.563105	0.140948	['DHODH']	Reactome Pathways	0.850942	upregulated
Scavenging by Class F Receptors Homo sapiens R-HSA-3000484	7.81363	15.3097	0.848084	0.140948	['CALR']	Reactome Pathways	0.850942	downregulated
TNFR1-mediated ceramide production Homo sapiens R-HSA-5626978	7.81363	15.3097	0.563105	0.140948	['TNFRSF1A']	Reactome Pathways	0.850942	upregulated
Activation of TRKA receptors Homo sapiens R-HSA-187015	7.81363	15.3097	0.848084	0.140948	['NTRK1']	Reactome Pathways	0.850942	downregulated
CLEC7A/inflammasome pathway Homo sapiens R-HSA-5660668	7.81363	15.3097	0.848084	0.140948	['MALT1']	Reactome Pathways	0.850942	downregulated
Mineralocorticoid biosynthesis Homo sapiens R-HSA-193993	7.81363	15.3097	0.848084	0.140948	['HSD3B2']	Reactome Pathways	0.850942	downregulated
Acetylcholine Synthesis Mus musculus WP175	7.81363	15.3097	0.96625	0.140948	['ACHE']	WikiPathways	0.850942	downregulated
Non-homologous end joining Mus musculus WP1242	7.81363	15.3097	0.96625	0.140948	['PRKDC']	WikiPathways	0.850942	downregulated
Synthesis of 5-eicosatetraenoic acids Homo sapiens R-HSA-2142688	7.81363	15.3097	0.563105	0.140948	['ALOX5AP']	Reactome Pathways	0.850942	upregulated
Response to elevated platelet cytosolic Ca2+ Homo sapiens R-HSA-76005	1.8658	3.64647	0.848084	0.141653	['APOH', 'SERPINF2', 'SEPP1', 'F5', 'VEGFA']	Reactome Pathways	0.848773	downregulated
O-linked glycosylation Homo sapiens R-HSA-5173105	1.8658	3.64647	0.563105	0.141653	['ADAMTSL1', 'SPON1', 'ST6GAL1', 'MUC1', 'ST3GAL4']	Reactome Pathways	0.848773	upregulated
Peptide hormone metabolism Homo sapiens R-HSA-2980736	2.03425	3.93148	0.848084	0.144765	['ACHE', 'CPE', 'EXOC6', 'SEC11A']	Reactome Pathways	0.839337	downregulated
Delta-Notch Signaling Pathway Mus musculus WP265	2.03425	3.93148	0.96625	0.144765	['HES6', 'FHL1', 'DLL1', 'SAP30']	WikiPathways	0.839337	downregulated
Delta-Notch Signaling Pathway Mus musculus WP265	2.03425	3.93148	0.320208	0.144765	['NFKBIA', 'TLE1', 'NOTCH1', 'STAT3']	WikiPathways	0.839337	upregulated
Synthesis of bile acids and bile salts Homo sapiens R-HSA-192105	3.12851	6.02765	0.563105	0.145631	['CH25H', 'PTGIS']	Reactome Pathways	0.836748	upregulated
Keratan sulfate biosynthesis Homo sapiens R-HSA-2022854	3.12851	6.02765	0.563105	0.145631	['ST3GAL4', 'PRELP']	Reactome Pathways	0.836748	upregulated
Prefoldin mediated transfer of substrate to CCT/TriC Homo sapiens R-HSA-389957	3.12851	6.02765	0.563105	0.145631	['TUBA1A', 'TUBB2A']	Reactome Pathways	0.836748	upregulated
Sema4D in semaphorin signaling Homo sapiens R-HSA-400685	3.12851	6.02765	0.563105	0.145631	['MYL9', 'RHOB']	Reactome Pathways	0.836748	upregulated
Interleukin-6 family signaling Homo sapiens R-HSA-6783589	3.12851	6.02765	0.563105	0.145631	['STAT3', 'OSMR']	Reactome Pathways	0.836748	upregulated
Caspase activation via extrinsic apoptotic signalig pathway Homo sapiens R-HSA-5357769	3.12851	6.02765	0.563105	0.145631	['DAPK1', 'CD14']	Reactome Pathways	0.836748	upregulated
Effects of PIP2 hydrolysis Homo sapiens R-HSA-114508	3.12851	6.02765	0.848084	0.145631	['DGKG', 'DGKQ']	Reactome Pathways	0.836748	downregulated
RORA activates gene expression Homo sapiens R-HSA-1368082	3.12851	6.02765	0.848084	0.145631	['CHD9', 'RORA']	Reactome Pathways	0.836748	downregulated
Ascorbate and aldarate metabolism Homo sapiens hsa00053	3.12851	6.02765	0.37674	0.145631	['UGT1A10', 'UGT1A1']	KEGG Pathways	0.836748	upregulated
Dorso-ventral axis formation Homo sapiens hsa04320	3.12851	6.02765	0.37674	0.145631	['NOTCH1', 'ETS1']	KEGG Pathways	0.836748	upregulated
Dorso-ventral axis formation Homo sapiens hsa04320	3.12851	6.02765	0.994575	0.145631	['CPEB1', 'ETV6']	KEGG Pathways	0.836748	downregulated
Vitamin B12 Metabolism Homo sapiens WP1533	2.34809	4.51097	0.321787	0.146442	['MMAB', 'LDLR', 'NFKB1']	WikiPathways	0.834334	upregulated
PI3K-Akt signaling pathway Homo sapiens hsa04151	1.43288	2.72869	0.994575	0.148921	['GYS2', 'CDK6', 'PPP2R3C', 'PDGFD', 'COL4A4', 'COL4A3', 'LAMA3', 'COL9A3', 'COL6A6', 'FGFR4', 'MTOR', 'VEGFA']	KEGG Pathways	0.827043	downregulated
Golgi Associated Vesicle Biogenesis Homo sapiens R-HSA-432722	2.30193	4.33106	0.848084	0.152363	['DNAJC6', 'AP4E1', 'SH3GL2']	Reactome Pathways	0.817121	downregulated
Hypertrophic cardiomyopathy (HCM) Homo sapiens hsa05410	1.98254	3.70802	0.390851	0.154072	['TGFB1', 'TPM4', 'LAMA2', 'ITGA9']	KEGG Pathways	0.812275	upregulated
Signaling Pathways in Glioblastoma Homo sapiens WP2261	1.98254	3.70802	0.334802	0.154072	['PDGFRB', 'PDGFRA', 'CDKN1A', 'PRKCH']	WikiPathways	0.812275	upregulated
Gap junction trafficking Homo sapiens R-HSA-190828	3.00803	5.62022	0.577701	0.15437	['GJC2', 'GJB1']	Reactome Pathways	0.811438	upregulated
Butanoate metabolism Homo sapiens hsa00650	3.00803	5.62022	0.390851	0.15437	['EHHADH', 'HMGCS2']	KEGG Pathways	0.811438	upregulated
Melatonin metabolism and effects Homo sapiens WP3298	3.00803	5.62022	0.334802	0.15437	['CYP1B1', 'NFKB1']	WikiPathways	0.811438	upregulated
One Carbon Metabolism Mus musculus WP435	3.00803	5.62022	0.96625	0.15437	['DNMT3A', 'FTCD']	WikiPathways	0.811438	downregulated
Cardiac Hypertrophic Response Homo sapiens WP2795	2.25755	4.16042	0.340693	0.158358	['TGFB1', 'NFKB1', 'TNFRSF1A']	WikiPathways	0.80036	upregulated
Hepatitis B Homo sapiens hsa05161	1.67958	3.08108	0.4001	0.159704	['NFKBIA', 'CDKN1A', 'TGFB1', 'STAT3', 'HSPG2', 'NFKB1']	KEGG Pathways	0.796684	upregulated
Signaling by NOTCH1 t(7;9)(NOTCH1:M1580 K2555) Translocation Mutant Homo sapiens R-HSA-2660825	6.51102	11.8338	0.848084	0.162431	['DLL1']	Reactome Pathways	0.789332	downregulated
PP2A-mediated dephosphorylation of key metabolic factors Homo sapiens R-HSA-163767	6.51102	11.8338	0.848084	0.162431	['MLXIPL']	Reactome Pathways	0.789332	downregulated
PTK6 promotes HIF1A stabilization Homo sapiens R-HSA-8857538	6.51102	11.8338	0.848084	0.162431	['LRRK2']	Reactome Pathways	0.789332	downregulated
Constitutive Signaling by NOTCH1 t(7;9)(NOTCH1:M1580 K2555) Translocation Mutant Homo sapiens R-HSA-2660826	6.51102	11.8338	0.577701	0.162431	['NOTCH1']	Reactome Pathways	0.789332	upregulated
Signaling by NOTCH1 t(7;9)(NOTCH1:M1580 K2555) Translocation Mutant Homo sapiens R-HSA-2660825	6.51102	11.8338	0.577701	0.162431	['NOTCH1']	Reactome Pathways	0.789332	upregulated
NrCAM interactions Homo sapiens R-HSA-447038	6.51102	11.8338	0.577701	0.162431	['NRP2']	Reactome Pathways	0.789332	upregulated
Loss of Function of TGFBR1 in Cancer Homo sapiens R-HSA-3656534	6.51102	11.8338	0.577701	0.162431	['TGFB1']	Reactome Pathways	0.789332	upregulated
TGFBR1 KD Mutants in Cancer Homo sapiens R-HSA-3656532	6.51102	11.8338	0.577701	0.162431	['TGFB1']	Reactome Pathways	0.789332	upregulated
Loss of Function of SMAD2/3 in Cancer Homo sapiens R-HSA-3304349	6.51102	11.8338	0.577701	0.162431	['TGFB1']	Reactome Pathways	0.789332	upregulated
Constitutive Signaling by NOTCH1 t(7;9)(NOTCH1:M1580 K2555) Translocation Mutant Homo sapiens R-HSA-2660826	6.51102	11.8338	0.848084	0.162431	['DLL1']	Reactome Pathways	0.789332	downregulated
SMAD2/3 MH2 Domain Mutants in Cancer Homo sapiens R-HSA-3315487	6.51102	11.8338	0.577701	0.162431	['TGFB1']	Reactome Pathways	0.789332	upregulated
Interleukin-1 processing Homo sapiens R-HSA-448706	6.51102	11.8338	0.577701	0.162431	['NFKB1']	Reactome Pathways	0.789332	upregulated
Acyl chain remodeling of DAG and TAG Homo sapiens R-HSA-1482883	6.51102	11.8338	0.577701	0.162431	['MGLL']	Reactome Pathways	0.789332	upregulated
Regulation of gene expression in late stage (branching morphogenesis) pancreatic bud precursor cells Homo sapiens R-HSA-210744	6.51102	11.8338	0.577701	0.162431	['NOTCH1']	Reactome Pathways	0.789332	upregulated
Synthesis of Ketone Bodies Homo sapiens R-HSA-77111	6.51102	11.8338	0.577701	0.162431	['HMGCS2']	Reactome Pathways	0.789332	upregulated
Defective B4GALT1 causes B4GALT1-CDG (CDG-2d) Homo sapiens R-HSA-3656244	6.51102	11.8338	0.577701	0.162431	['PRELP']	Reactome Pathways	0.789332	upregulated
Nectin/Necl trans heterodimerization Homo sapiens R-HSA-420597	6.51102	11.8338	0.848084	0.162431	['CADM1']	Reactome Pathways	0.789332	downregulated
Cation-coupled Chloride cotransporters Homo sapiens R-HSA-426117	6.51102	11.8338	0.848084	0.162431	['SLC12A7']	Reactome Pathways	0.789332	downregulated
Histidine catabolism Homo sapiens R-HSA-70921	6.51102	11.8338	0.848084	0.162431	['FTCD']	Reactome Pathways	0.789332	downregulated
Synthesis of Ketone Bodies Homo sapiens R-HSA-77111	6.51102	11.8338	0.848084	0.162431	['AACS']	Reactome Pathways	0.789332	downregulated
Ubiquinol biosynthesis Homo sapiens R-HSA-2142789	6.51102	11.8338	0.848084	0.162431	['PDSS1']	Reactome Pathways	0.789332	downregulated
Defective ST3GAL3 causes MCT12 and EIEE15 Homo sapiens R-HSA-3656243	6.51102	11.8338	0.577701	0.162431	['PRELP']	Reactome Pathways	0.789332	upregulated
Anchoring fibril formation Homo sapiens R-HSA-2214320	6.51102	11.8338	0.848084	0.162431	['LAMA3']	Reactome Pathways	0.789332	downregulated
Vitamin D (calciferol) metabolism Homo sapiens R-HSA-196791	6.51102	11.8338	0.577701	0.162431	['GC']	Reactome Pathways	0.789332	upregulated
Defective CHST6 causes MCDC1 Homo sapiens R-HSA-3656225	6.51102	11.8338	0.577701	0.162431	['PRELP']	Reactome Pathways	0.789332	upregulated
Cyanoamino acid metabolism Homo sapiens hsa00460	6.51102	11.8338	0.994575	0.162431	['GGT1']	KEGG Pathways	0.789332	downregulated
Fatty Acid Omega Oxidation Mus musculus WP33	6.51102	11.8338	0.340693	0.162431	['ALDH1A1']	WikiPathways	0.789332	upregulated
Arachidonate Epoxygenase / Epoxide Hydrolase Homo sapiens WP678	6.51102	11.8338	0.340693	0.162431	['GSTP1']	WikiPathways	0.789332	upregulated
Acetylcholine Synthesis Homo sapiens WP528	6.51102	11.8338	0.96625	0.162431	['ACHE']	WikiPathways	0.789332	downregulated
Non-homologous end joining Homo sapiens WP438	6.51102	11.8338	0.96625	0.162431	['PRKDC']	WikiPathways	0.789332	downregulated
Cation-coupled Chloride cotransporters Homo sapiens R-HSA-426117	6.51102	11.8338	0.577701	0.162431	['SLC12A4']	Reactome Pathways	0.789332	upregulated
TRAIL signaling Homo sapiens R-HSA-75158	6.51102	11.8338	0.848084	0.162431	['TNFSF10']	Reactome Pathways	0.789332	downregulated
Nicotinate and nicotinamide metabolism Homo sapiens hsa00760	2.89647	5.25056	0.402196	0.163206	['BST1', 'AOX1']	KEGG Pathways	0.787263	upregulated
Gastric Cancer Network 1 Homo sapiens WP2361	2.89647	5.25056	0.340693	0.163206	['SMOC2', 'NOTCH1']	WikiPathways	0.787263	upregulated
Thyroid cancer Homo sapiens hsa05216	2.89647	5.25056	0.994575	0.163206	['NTRK1', 'CCDC6']	KEGG Pathways	0.787263	downregulated
T-Cell Receptor and Co-stimulatory Signaling Homo sapiens WP2583	2.89647	5.25056	0.340693	0.163206	['NFKBIA', 'NFKB1']	WikiPathways	0.787263	upregulated
Matrix Metalloproteinases Mus musculus WP441	2.89647	5.25056	0.340693	0.163206	['TIMP2', 'TIMP1']	WikiPathways	0.787263	upregulated
Starch and sucrose metabolism Homo sapiens hsa00500	2.21484	3.99845	0.402196	0.164424	['UGT1A10', 'UGT1A1', 'HK1']	KEGG Pathways	0.784034	upregulated
Starch and sucrose metabolism Homo sapiens hsa00500	2.21484	3.99845	0.994575	0.164424	['GYS2', 'KL', 'UGT2A3']	KEGG Pathways	0.784034	downregulated
Transcriptional misregulation in cancer Homo sapiens hsa05202	1.58624	2.85225	0.402196	0.16561	['CDKN1A', 'FLT1', 'LMO2', 'ERG', 'CD14', 'NFKB1', 'HOXA11']	KEGG Pathways	0.780913	upregulated
Regulation of Actin Cytoskeleton Mus musculus WP523	1.65576	2.96506	0.346102	0.166833	['PDGFRB', 'PDGFRA', 'DIAPH1', 'F2R', 'CD14', 'GIT1']	WikiPathways	0.777717	upregulated
Apoptosis Homo sapiens WP254	1.90972	3.40154	0.347277	0.16844	['NFKBIA', 'TNFRSF1B', 'NFKB1', 'TNFRSF1A']	WikiPathways	0.773555	upregulated
Cell junction organization Homo sapiens R-HSA-446728	1.90972	3.40154	0.596261	0.16844	['CDH5', 'CLDN15', 'FLNA', 'PARVB']	Reactome Pathways	0.773555	upregulated
Small cell lung cancer Homo sapiens hsa05222	1.90972	3.40154	0.994575	0.16844	['CDK6', 'COL4A4', 'COL4A3', 'LAMA3']	KEGG Pathways	0.773555	downregulated
Calcium Regulation in the Cardiac Cell Homo sapiens WP536	1.64409	2.90894	0.349261	0.170448	['PRKCH', 'GJC2', 'GJB1', 'ATP2A3', 'ANXA6', 'ADCY4']	WikiPathways	0.768408	upregulated
Pre-NOTCH Expression and Processing Homo sapiens R-HSA-1912422	2.17371	3.84459	0.600941	0.170559	['NOTCH1', 'ATP2A3', 'ST3GAL4']	Reactome Pathways	0.768126	upregulated
Matrix Metalloproteinases Homo sapiens WP129	2.79289	4.91409	0.349988	0.17213	['TIMP2', 'TIMP1']	WikiPathways	0.764142	upregulated
Galactose metabolism Homo sapiens hsa00052	2.79289	4.91409	0.413808	0.17213	['PFKP', 'HK1']	KEGG Pathways	0.764142	upregulated
Glutathione and one carbon metabolism Mus musculus WP730	2.79289	4.91409	0.96625	0.17213	['DNMT3A', 'GGT1']	WikiPathways	0.764142	downregulated
Metabolism of proteins Homo sapiens R-HSA-392499	1.21121	2.11853	0.848084	0.173931	['ACHE', 'KLK1', 'THSD7B', 'PIGN', 'PROZ', 'UAP1', 'NEU2', 'GGA3', 'TTR', 'AMDHD2', 'LDHD', 'ST8SIA6', 'SEC11A', 'EDEM3', 'GALNT7', 'SEC24A', 'ALG6', 'IGFBP4', 'ST8SIA1', 'EDEM1', 'ANK2', 'PHC3', 'F5', 'PROC', 'NAT8', 'GORASP1', 'DNAJB11', 'SSPO', 'CPE', 'EXOC6', 'CALR', 'B4GALT5']	Reactome Pathways	0.759624	downregulated
Calcium Regulation in the Cardiac Cell Mus musculus WP553	1.63259	2.85402	0.349988	0.174095	['PRKCH', 'GJC2', 'GJB1', 'ATP2A3', 'ANXA6', 'ADCY4']	WikiPathways	0.759214	upregulated
Regulation of Actin Cytoskeleton Homo sapiens WP51	1.63259	2.85402	0.349988	0.174095	['PDGFRB', 'PDGFRA', 'DIAPH1', 'F2R', 'CD14', 'GIT1']	WikiPathways	0.759214	upregulated
Wnt Signaling Pathway Mus musculus WP403	2.13408	3.6983	0.349988	0.176758	['PRKCH', 'WNT7B', 'LDLR']	WikiPathways	0.752622	upregulated
Steroid hormone biosynthesis Homo sapiens hsa00140	2.13408	3.6983	0.418912	0.176758	['UGT1A10', 'UGT1A1', 'CYP1B1']	KEGG Pathways	0.752622	upregulated
Initial triggering of complement Homo sapiens R-HSA-166663	2.13408	3.6983	0.614517	0.176758	['C1QB', 'C3', 'C1QA']	Reactome Pathways	0.752622	upregulated
Non-alcoholic fatty liver disease (NAFLD) Homo sapiens hsa04932	1.62125	2.80029	0.418912	0.177774	['SREBF1', 'TGFB1', 'LEPR', 'COX6B2', 'NFKB1', 'TNFRSF1A']	KEGG Pathways	0.750133	upregulated
Spinal Cord Injury Homo sapiens WP2431	1.7177	2.96622	0.349988	0.177843	['C1QB', 'TGFB1', 'VIM', 'TNFSF13B', 'RHOB']	WikiPathways	0.749962	upregulated
Inwardly rectifying K+ channels Homo sapiens R-HSA-1296065	2.69644	4.60695	0.848084	0.181132	['GABBR1', 'KCNJ16']	Reactome Pathways	0.742005	downregulated
Mucin type O-Glycan biosynthesis Homo sapiens hsa00512	2.69644	4.60695	0.994575	0.181132	['GALNT7', 'B4GALT5']	KEGG Pathways	0.742005	downregulated
Bladder Cancer Homo sapiens WP2828	2.69644	4.60695	0.349988	0.181132	['CDKN1A', 'DAPK1']	WikiPathways	0.742005	upregulated
IL17 signaling pathway Homo sapiens WP2112	2.69644	4.60695	0.349988	0.181132	['STAT3', 'NFKB1']	WikiPathways	0.742005	upregulated
Amino acid transport across the plasma membrane Homo sapiens R-HSA-352230	2.69644	4.60695	0.848084	0.181132	['SLC36A1', 'SLC7A9']	Reactome Pathways	0.742005	downregulated
HS-GAG biosynthesis Homo sapiens R-HSA-2022928	2.69644	4.60695	0.614517	0.181132	['SDC3', 'HSPG2']	Reactome Pathways	0.742005	upregulated
beta-Alanine metabolism Homo sapiens hsa00410	2.69644	4.60695	0.994575	0.181132	['CNDP1', 'CNDP2']	KEGG Pathways	0.742005	downregulated
Glycerolipid metabolism Homo sapiens hsa00561	2.09586	3.55913	0.994575	0.183018	['DGKG', 'DGKQ', 'LPL']	KEGG Pathways	0.737506	downregulated
Endochondral Ossification Mus musculus WP1270	2.09586	3.55913	0.349988	0.183018	['TGFB1', 'SPP1', 'DDR2']	WikiPathways	0.737506	upregulated
SIDS Susceptibility Pathways Mus musculus WP1266	2.09586	3.55913	0.349988	0.183018	['DDC', 'ADCYAP1R1', 'NFKB1']	WikiPathways	0.737506	upregulated
Salivary secretion Homo sapiens hsa04970	1.84203	3.12567	0.427601	0.183257	['GUCY1A3', 'GUCY1B3', 'BST1', 'ADCY4']	KEGG Pathways	0.736938	upregulated
VEGF binds to VEGFR leading to receptor dimerization Homo sapiens R-HSA-195399	5.58059	9.46585	0.848084	0.183377	['VEGFA']	Reactome Pathways	0.736655	downregulated
Neurotransmitter Clearance In The Synaptic Cleft Homo sapiens R-HSA-112311	5.58059	9.46585	0.848084	0.183377	['ACHE']	Reactome Pathways	0.736655	downregulated
Sema4D mediated inhibition of cell attachment and migration Homo sapiens R-HSA-416550	5.58059	9.46585	0.848084	0.183377	['SEMA4D']	Reactome Pathways	0.736655	downregulated
Glucocorticoid & Mineralcorticoid Metabolism Homo sapiens WP237	5.58059	9.46585	0.96625	0.183377	['HSD3B2']	WikiPathways	0.736655	downregulated
RNF mutants show enhanced WNT signaling and proliferation Homo sapiens R-HSA-5340588	5.58059	9.46585	0.848084	0.183377	['FZD5']	Reactome Pathways	0.736655	downregulated
Formyl peptide receptors bind formyl peptides and many other ligands Homo sapiens R-HSA-444473	5.58059	9.46585	0.614517	0.183377	['HEBP1']	Reactome Pathways	0.736655	upregulated
Effects of Nitric Oxide Homo sapiens WP1995	5.58059	9.46585	0.349988	0.183377	['AOX1']	WikiPathways	0.736655	upregulated
NLR Proteins Mus musculus WP1256	5.58059	9.46585	0.349988	0.183377	['EPHB2']	WikiPathways	0.736655	upregulated
ABC transporter disorders Homo sapiens R-HSA-5619084	5.58059	9.46585	0.848084	0.183377	['CFTR']	Reactome Pathways	0.736655	downregulated
Glucocorticoid & Mineralcorticoid Metabolism Mus musculus WP495	5.58059	9.46585	0.96625	0.183377	['HSD3B2']	WikiPathways	0.736655	downregulated
NAD Biosynthesis II (from tryptophan) Homo sapiens WP2485	5.58059	9.46585	0.96625	0.183377	['KMO']	WikiPathways	0.736655	downregulated
miR-148a/miR-31/FIH1/HIF1?-Notch signaling in glioblastoma Homo sapiens WP3593	5.58059	9.46585	0.96625	0.183377	['VEGFA']	WikiPathways	0.736655	downregulated
Fatty Acids bound to GPR40 (FFAR1) regulate insulin secretion Homo sapiens R-HSA-434316	5.58059	9.46585	0.848084	0.183377	['GNA14']	Reactome Pathways	0.736655	downregulated
Release of Hh-Np from the secreting cell Homo sapiens R-HSA-5362798	5.58059	9.46585	0.848084	0.183377	['NOTUM']	Reactome Pathways	0.736655	downregulated
VEGF ligand-receptor interactions Homo sapiens R-HSA-194313	5.58059	9.46585	0.848084	0.183377	['VEGFA']	Reactome Pathways	0.736655	downregulated
NAD Biosynthesis II (from tryptophan) Homo sapiens WP2485	5.58059	9.46585	0.349988	0.183377	['KYNU']	WikiPathways	0.736655	upregulated
AMPK inhibits chREBP transcriptional activation activity Homo sapiens R-HSA-163680	5.58059	9.46585	0.848084	0.183377	['MLXIPL']	Reactome Pathways	0.736655	downregulated
Free fatty acids regulate insulin secretion Homo sapiens R-HSA-400451	5.58059	9.46585	0.848084	0.183377	['GNA14']	Reactome Pathways	0.736655	downregulated
Hydrolysis of LPC Homo sapiens R-HSA-1483115	5.58059	9.46585	0.848084	0.183377	['GPCPD1']	Reactome Pathways	0.736655	downregulated
ChREBP activates metabolic gene expression Homo sapiens R-HSA-163765	5.58059	9.46585	0.848084	0.183377	['MLXIPL']	Reactome Pathways	0.736655	downregulated
Metabolism of ingested SeMet, Sec, MeSec into H2Se Homo sapiens R-HSA-2408508	5.58059	9.46585	0.848084	0.183377	['CBS']	Reactome Pathways	0.736655	downregulated
Conjugation of salicylate with glycine Homo sapiens R-HSA-177128	5.58059	9.46585	0.848084	0.183377	['ACSM5']	Reactome Pathways	0.736655	downregulated
Ketone body metabolism Homo sapiens R-HSA-74182	5.58059	9.46585	0.848084	0.183377	['AACS']	Reactome Pathways	0.736655	downregulated
Synthesis of epoxy (EET) and dihydroxyeicosatrienoic acids (DHET) Homo sapiens R-HSA-2142670	5.58059	9.46585	0.614517	0.183377	['CYP1B1']	Reactome Pathways	0.736655	upregulated
HuR (ELAVL1) binds and stabilizes mRNA Homo sapiens R-HSA-450520	5.58059	9.46585	0.848084	0.183377	['ELAVL1']	Reactome Pathways	0.736655	downregulated
Regulation of cytoskeletal remodeling and cell spreading by IPP complex components Homo sapiens R-HSA-446388	5.58059	9.46585	0.614517	0.183377	['PARVB']	Reactome Pathways	0.736655	upregulated
Ketone body metabolism Homo sapiens R-HSA-74182	5.58059	9.46585	0.614517	0.183377	['HMGCS2']	Reactome Pathways	0.736655	upregulated
Nicotinamide salvaging Homo sapiens R-HSA-197264	5.58059	9.46585	0.614517	0.183377	['PTGIS']	Reactome Pathways	0.736655	upregulated
mitochondrial fatty acid beta-oxidation of saturated fatty acids Homo sapiens R-HSA-77286	5.58059	9.46585	0.614517	0.183377	['ACADL']	Reactome Pathways	0.736655	upregulated
Signaling by TGF-beta Receptor Complex in Cancer Homo sapiens R-HSA-3304351	5.58059	9.46585	0.614517	0.183377	['TGFB1']	Reactome Pathways	0.736655	upregulated
Cross-presentation of particulate exogenous antigens (phagosomes) Homo sapiens R-HSA-1236973	5.58059	9.46585	0.614517	0.183377	['CYBB']	Reactome Pathways	0.736655	upregulated
Terminal pathway of complement Homo sapiens R-HSA-166665	5.58059	9.46585	0.614517	0.183377	['C7']	Reactome Pathways	0.736655	upregulated
Platelet activation, signaling and aggregation Homo sapiens R-HSA-76002	1.44656	2.44565	0.848084	0.184398	['DGKG', 'GNA14', 'APOH', 'DGKQ', 'SERPINF2', 'SEPP1', 'RAPGEF3', 'F5', 'VEGFA']	Reactome Pathways	0.734245	downregulated
Class A/1 (Rhodopsin-like receptors) Homo sapiens R-HSA-373076	1.38344	2.31562	0.625652	0.18753	['C3', 'HEBP1', 'PTGIR', 'CXCL12', 'P2RY14', 'PTGER3', 'F2R', 'ADORA1', 'RRH', 'S1PR3', 'CX3CL1']	Reactome Pathways	0.72693	upregulated
Selenium Micronutrient Network Homo sapiens WP15	1.82052	3.03985	0.96625	0.18829	['CBS', 'GGT1', 'KMO', 'SEPP1']	WikiPathways	0.725174	downregulated
TCR Signaling Pathway Homo sapiens WP69	1.82052	3.03985	0.356636	0.18829	['NFKBIA', 'TGFB1', 'VIM', 'NFKB1']	WikiPathways	0.725174	upregulated
Insulin Signaling Mus musculus WP65	1.58814	2.64589	0.356636	0.188996	['LIPE', 'EHD2', 'PRKCH', 'RHOJ', 'SGK1', 'SH2B2']	WikiPathways	0.723548	upregulated
Trans-sulfuration and one carbon metabolism Homo sapiens WP2525	2.60643	4.32581	0.96625	0.190202	['CBS', 'DNMT3A']	WikiPathways	0.720786	downregulated
Activation of Matrix Metalloproteinases Homo sapiens R-HSA-1592389	2.60643	4.32581	0.627622	0.190202	['TIMP2', 'TIMP1']	Reactome Pathways	0.720786	upregulated
Keratan sulfate/keratin metabolism Homo sapiens R-HSA-1638074	2.60643	4.32581	0.627622	0.190202	['ST3GAL4', 'PRELP']	Reactome Pathways	0.720786	upregulated
Keratan sulfate/keratin metabolism Homo sapiens R-HSA-1638074	2.60643	4.32581	0.848084	0.190202	['GLB1L', 'B4GALT5']	Reactome Pathways	0.720786	downregulated
Rho GTPase cycle Homo sapiens R-HSA-194840	1.6734	2.77364	0.627622	0.190617	['NET1', 'DLC1', 'ARHGDIB', 'RHOJ', 'RHOB']	Reactome Pathways	0.719838	upregulated
Signaling by SCF-KIT Homo sapiens R-HSA-1433557	1.37448	2.26352	0.631596	0.192662	['PDGFRB', 'PTPRU', 'PDGFRA', 'FGA', 'CDKN1A', 'RASA3', 'STAT3', 'GRAP', 'PPP2R5C', 'TEK', 'SH2B2']	Reactome Pathways	0.715204	upregulated
MAPK signaling pathway Mus musculus WP493	1.5774	2.59659	0.361763	0.192796	['PDGFRB', 'PRKCH', 'TGFB1', 'FLNA', 'CD14', 'NFKB1']	WikiPathways	0.714902	upregulated
Lysosome Homo sapiens hsa04142	1.65913	2.71273	0.994575	0.194946	['GALNS', 'GALC', 'GGA3', 'ENTPD4', 'AP4E1']	KEGG Pathways	0.710085	downregulated
Organelle biogenesis and maintenance Homo sapiens R-HSA-1852241	1.37005	2.23792	0.848084	0.195252	['UNC119B', 'IFT88', 'CHD9', 'CENPJ', 'FBF1', 'EXOC6', 'RAB11FIP3', 'SFI1', 'CEP290', 'LZTFL1', 'TTBK2']	Reactome Pathways	0.709405	downregulated
TNF alpha Signaling Pathway Homo sapiens WP231	1.77896	2.87666	0.96625	0.198484	['SMPD2', 'KSR2', 'RFFL', 'NSMAF']	WikiPathways	0.702275	downregulated
TNF alpha Signaling Pathway Homo sapiens WP231	1.77896	2.87666	0.362072	0.198484	['NFKBIA', 'TNFRSF1B', 'NFKB1', 'TNFRSF1A']	WikiPathways	0.702275	upregulated
AMPK signaling pathway Homo sapiens hsa04152	1.64511	2.65339	0.460541	0.19931	['LIPE', 'SREBF1', 'LEPR', 'PPP2R5C', 'PFKP']	KEGG Pathways	0.700472	upregulated
AMPK signaling pathway Homo sapiens hsa04152	1.64511	2.65339	0.994575	0.19931	['GYS2', 'PPP2R3C', 'ELAVL1', 'CFTR', 'MTOR']	KEGG Pathways	0.700472	downregulated
Sphingolipid de novo biosynthesis Homo sapiens R-HSA-1660661	2.52222	4.06781	0.640274	0.199331	['ACER2', 'CERS4']	Reactome Pathways	0.700426	upregulated
Sialic acid metabolism Homo sapiens R-HSA-4085001	2.52222	4.06781	0.640274	0.199331	['ST6GAL1', 'ST3GAL4']	Reactome Pathways	0.700426	upregulated
Fatty Acid Beta Oxidation Mus musculus WP1269	2.52222	4.06781	0.96625	0.199331	['GPD2', 'LPL']	WikiPathways	0.700426	downregulated
Fluoropyrimidine Activity Homo sapiens WP1601	2.52222	4.06781	0.96625	0.199331	['UPP2', 'SLC22A7']	WikiPathways	0.700426	downregulated
Alpha 6 Beta 4 signaling pathway Homo sapiens WP244	2.52222	4.06781	0.96625	0.199331	['LAMA3', 'MTOR']	WikiPathways	0.700426	downregulated
Cargo concentration in the ER Homo sapiens R-HSA-5694530	2.52222	4.06781	0.848084	0.199331	['SEC24A', 'F5']	Reactome Pathways	0.700426	downregulated
Fluoropyrimidine Activity Homo sapiens WP1601	2.52222	4.06781	0.362072	0.199331	['ABCC3', 'ABCC4']	WikiPathways	0.700426	upregulated
Alpha 6 Beta 4 signaling pathway Homo sapiens WP244	2.52222	4.06781	0.362072	0.199331	['LAMA2', 'LAMC1']	WikiPathways	0.700426	upregulated
Cytochrome P450 - arranged by substrate type Homo sapiens R-HSA-211897	1.98898	3.18002	0.640274	0.202135	['CYP26B1', 'PTGIS', 'CYP1B1']	Reactome Pathways	0.694358	upregulated
Signaling by PDGF Homo sapiens R-HSA-186797	1.33765	2.1354	0.640274	0.202629	['PDGFRB', 'PDGFRA', 'FGA', 'CDKN1A', 'RASA3', 'COL6A2', 'STAT3', 'COL6A1', 'ADCY4', 'SPP1', 'PPP2R5C', 'TEK']	Reactome Pathways	0.693299	upregulated
Apoptosis Modulation and Signaling Homo sapiens WP1772	1.75888	2.79906	0.362072	0.203643	['NFKBIA', 'TNFRSF1B', 'NFKB1', 'TNFRSF1A']	WikiPathways	0.691131	upregulated
Folate-Alcohol and Cancer Pathway Homo sapiens WP1589	4.88277	7.76659	0.96625	0.203801	['CBS']	WikiPathways	0.690794	downregulated
Synthesis of (16-20)-hydroxyeicosatetraenoic acids (HETE) Homo sapiens R-HSA-2142816	4.88277	7.76659	0.640274	0.203801	['CYP1B1']	Reactome Pathways	0.690794	upregulated
Pregnenolone biosynthesis Homo sapiens R-HSA-196108	4.88277	7.76659	0.640274	0.203801	['STARD4']	Reactome Pathways	0.690794	upregulated
Degradation of cysteine and homocysteine Homo sapiens R-HSA-1614558	4.88277	7.76659	0.640274	0.203801	['TST']	Reactome Pathways	0.690794	upregulated
Transport of gamma-carboxylated protein precursors from the endoplasmic reticulum to the Golgi apparatus Homo sapiens R-HSA-159763	4.88277	7.76659	0.640274	0.203801	['PROS1']	Reactome Pathways	0.690794	upregulated
Opsins Homo sapiens R-HSA-419771	4.88277	7.76659	0.640274	0.203801	['RRH']	Reactome Pathways	0.690794	upregulated
A third proteolytic cleavage releases NICD Homo sapiens R-HSA-157212	4.88277	7.76659	0.640274	0.203801	['NOTCH1']	Reactome Pathways	0.690794	upregulated
Methylation Mus musculus WP1247	4.88277	7.76659	0.96625	0.203801	['INMT']	WikiPathways	0.690794	downregulated
Composition of Lipid Particles Homo sapiens WP3601	4.88277	7.76659	0.96625	0.203801	['LPL']	WikiPathways	0.690794	downregulated
Cytosine methylation Homo sapiens WP3585	4.88277	7.76659	0.96625	0.203801	['TET2']	WikiPathways	0.690794	downregulated
Irinotecan Pathway Mus musculus WP475	4.88277	7.76659	0.362072	0.203801	['UGT1A1']	WikiPathways	0.690794	upregulated
Folate-Alcohol and Cancer Pathway Homo sapiens WP1589	4.88277	7.76659	0.362072	0.203801	['ALDH1A1']	WikiPathways	0.690794	upregulated
Composition of Lipid Particles Homo sapiens WP3601	4.88277	7.76659	0.362072	0.203801	['LDLR']	WikiPathways	0.690794	upregulated
EV release from cardiac cells and their functional effects Homo sapiens WP3297	4.88277	7.76659	0.362072	0.203801	['CXCL12']	WikiPathways	0.690794	upregulated
Macrophage markers Mus musculus WP2271	4.88277	7.76659	0.362072	0.203801	['CD14']	WikiPathways	0.690794	upregulated
NLR Proteins Homo sapiens WP288	4.88277	7.76659	0.362072	0.203801	['EPHB2']	WikiPathways	0.690794	upregulated
Organic cation transport Homo sapiens R-HSA-549127	4.88277	7.76659	0.848084	0.203801	['SLC22A4']	Reactome Pathways	0.690794	downregulated
Amino Acid conjugation Homo sapiens R-HSA-156587	4.88277	7.76659	0.848084	0.203801	['ACSM5']	Reactome Pathways	0.690794	downregulated
Glucocorticoid biosynthesis Homo sapiens R-HSA-194002	4.88277	7.76659	0.848084	0.203801	['HSD3B2']	Reactome Pathways	0.690794	downregulated
Formation of annular gap junctions Homo sapiens R-HSA-196025	4.88277	7.76659	0.848084	0.203801	['DAB2']	Reactome Pathways	0.690794	downregulated
Type I hemidesmosome assembly Homo sapiens R-HSA-446107	4.88277	7.76659	0.848084	0.203801	['LAMA3']	Reactome Pathways	0.690794	downregulated
Diseases associated with visual transduction Homo sapiens R-HSA-2474795	4.88277	7.76659	0.848084	0.203801	['TTR']	Reactome Pathways	0.690794	downregulated
Methylation Pathways Homo sapiens WP704	4.88277	7.76659	0.96625	0.203801	['INMT']	WikiPathways	0.690794	downregulated
Retinoid cycle disease events Homo sapiens R-HSA-2453864	4.88277	7.76659	0.848084	0.203801	['TTR']	Reactome Pathways	0.690794	downregulated
Conjugation of carboxylic acids Homo sapiens R-HSA-159424	4.88277	7.76659	0.848084	0.203801	['ACSM5']	Reactome Pathways	0.690794	downregulated
Pyrimidine salvage reactions Homo sapiens R-HSA-73614	4.88277	7.76659	0.848084	0.203801	['UPP2']	Reactome Pathways	0.690794	downregulated
Bicarbonate transporters Homo sapiens R-HSA-425381	4.88277	7.76659	0.848084	0.203801	['SLC4A9']	Reactome Pathways	0.690794	downregulated
Oxytocin signaling pathway Homo sapiens hsa04921	1.54603	2.45483	0.467689	0.204368	['GUCY1A3', 'GUCY1B3', 'CDKN1A', 'NPR1', 'ADCY4', 'MYL9']	KEGG Pathways	0.689586	upregulated
Integrated Pancreatic Cancer Pathway Homo sapiens WP2377	1.48243	2.34049	0.364427	0.206218	['NFKBIA', 'PDGFRA', 'CDKN1A', 'TGFB1', 'RARB', 'NFKB1', 'TNFRSF1A']	WikiPathways	0.685674	upregulated
EPHA-mediated growth cone collapse Homo sapiens R-HSA-3928663	2.44327	3.83049	0.646981	0.20851	['KDR', 'MYL9']	Reactome Pathways	0.680874	upregulated
Fatty Acid Beta Oxidation Homo sapiens WP143	2.44327	3.83049	0.96625	0.20851	['GPD2', 'LPL']	WikiPathways	0.680874	downregulated
Striated Muscle Contraction Homo sapiens R-HSA-390522	2.44327	3.83049	0.646981	0.20851	['TPM4', 'VIM']	Reactome Pathways	0.680874	upregulated
Purine metabolism Homo sapiens R-HSA-73847	2.44327	3.83049	0.646981	0.20851	['GDA', 'CAT']	Reactome Pathways	0.680874	upregulated
Circadian Clock Homo sapiens R-HSA-400253	1.95573	3.06521	0.848084	0.208609	['RAI1', 'CHD9', 'RORA']	Reactome Pathways	0.680666	downregulated
Insulin Signaling Homo sapiens WP481	1.52579	2.36518	0.37306	0.21222	['LIPE', 'EHD2', 'PRKCH', 'RHOJ', 'SGK1', 'SH2B2']	WikiPathways	0.673214	upregulated
mRNA Processing Homo sapiens WP411	1.6044	2.48421	0.96625	0.212595	['PABPN1', 'SRSF1', 'SRSF2', 'SREK1', 'SRSF6']	WikiPathways	0.672448	downregulated
Circadian entrainment Homo sapiens hsa04713	1.72005	2.65132	0.472466	0.214076	['GUCY1A3', 'GUCY1B3', 'ADCYAP1R1', 'ADCY4']	KEGG Pathways	0.669431	upregulated
Endochondral Ossification Homo sapiens WP474	1.92357	2.95561	0.376194	0.215129	['TGFB1', 'SPP1', 'DDR2']	WikiPathways	0.667301	upregulated
Alpha6-Beta4 Integrin Signaling Pathway Mus musculus WP488	1.92357	2.95561	0.96625	0.215129	['LAMA3', 'NTN1', 'MTOR']	WikiPathways	0.667301	downregulated
Regulation of TP53 Degradation Homo sapiens R-HSA-6804757	2.36911	3.6117	0.848084	0.217731	['RFFL', 'MTOR']	Reactome Pathways	0.662079	downregulated
Tyrosine metabolism Homo sapiens hsa00350	2.36911	3.6117	0.472466	0.217731	['DDC', 'AOX1']	KEGG Pathways	0.662079	upregulated
Regulation of TP53 Degradation Homo sapiens R-HSA-6804757	2.36911	3.6117	0.651278	0.217731	['PPP2R5C', 'SGK1']	Reactome Pathways	0.662079	upregulated
Spinal Cord Injury Mus musculus WP2432	1.70126	2.58098	0.381574	0.219348	['TGFB1', 'VIM', 'TNFSF13B', 'RHOB']	WikiPathways	0.658866	upregulated
Pancreatic secretion Homo sapiens hsa04972	1.70126	2.58098	0.472466	0.219348	['BST1', 'RAB3D', 'ATP2A3', 'ADCY4']	KEGG Pathways	0.658866	upregulated
Transport to the Golgi and subsequent modification Homo sapiens R-HSA-948021	1.50607	2.27919	0.848084	0.220175	['SEC24A', 'GORASP1', 'ANK2', 'ST8SIA6', 'F5', 'B4GALT5']	Reactome Pathways	0.657233	downregulated
Inflammatory bowel disease (IBD) Homo sapiens hsa05321	1.89245	2.85092	0.472466	0.221691	['TGFB1', 'STAT3', 'NFKB1']	KEGG Pathways	0.654252	upregulated
Glioma Homo sapiens hsa05214	1.89245	2.85092	0.472466	0.221691	['PDGFRB', 'PDGFRA', 'CDKN1A']	KEGG Pathways	0.654252	upregulated
Creatine metabolism Homo sapiens R-HSA-71288	4.34001	6.49866	0.651278	0.223715	['GATM']	Reactome Pathways	0.650305	upregulated
GP1b-IX-V activation signalling Homo sapiens R-HSA-430116	4.34001	6.49866	0.651278	0.223715	['FLNA']	Reactome Pathways	0.650305	upregulated
Netrin mediated repulsion signals Homo sapiens R-HSA-418886	4.34001	6.49866	0.848084	0.223715	['NTN1']	Reactome Pathways	0.650305	downregulated
Gap junction degradation Homo sapiens R-HSA-190873	4.34001	6.49866	0.848084	0.223715	['DAB2']	Reactome Pathways	0.650305	downregulated
Diseases of carbohydrate metabolism Homo sapiens R-HSA-5663084	4.34001	6.49866	0.848084	0.223715	['GYS2']	Reactome Pathways	0.650305	downregulated
Regulation of gene expression by Hypoxia-inducible Factor Homo sapiens R-HSA-1234158	4.34001	6.49866	0.848084	0.223715	['VEGFA']	Reactome Pathways	0.650305	downregulated
Regulation of signaling by NODAL Homo sapiens R-HSA-1433617	4.34001	6.49866	0.848084	0.223715	['ACVR2B']	Reactome Pathways	0.650305	downregulated
ATF6-alpha activates chaperone genes Homo sapiens R-HSA-381183	4.34001	6.49866	0.848084	0.223715	['CALR']	Reactome Pathways	0.650305	downregulated
Acetylcholine regulates insulin secretion Homo sapiens R-HSA-399997	4.34001	6.49866	0.848084	0.223715	['GNA14']	Reactome Pathways	0.650305	downregulated
Role of second messengers in netrin-1 signaling Homo sapiens R-HSA-418890	4.34001	6.49866	0.848084	0.223715	['NTN1']	Reactome Pathways	0.650305	downregulated
Glycogen storage diseases Homo sapiens R-HSA-3229121	4.34001	6.49866	0.848084	0.223715	['GYS2']	Reactome Pathways	0.650305	downregulated
Myoclonic epilepsy of Lafora Homo sapiens R-HSA-3785653	4.34001	6.49866	0.848084	0.223715	['GYS2']	Reactome Pathways	0.650305	downregulated
Removal of aminoterminal propeptides from gamma-carboxylated proteins Homo sapiens R-HSA-159782	4.34001	6.49866	0.651278	0.223715	['PROS1']	Reactome Pathways	0.650305	upregulated
Synthesis and degradation of ketone bodies Homo sapiens hsa00072	4.34001	6.49866	0.472466	0.223715	['HMGCS2']	KEGG Pathways	0.650305	upregulated
eNOS activation Homo sapiens R-HSA-203615	4.34001	6.49866	0.651278	0.223715	['CYGB']	Reactome Pathways	0.650305	upregulated
Adenylate cyclase activating pathway Homo sapiens R-HSA-170660	4.34001	6.49866	0.651278	0.223715	['ADCY4']	Reactome Pathways	0.650305	upregulated
Gamma-carboxylation of protein precursors Homo sapiens R-HSA-159740	4.34001	6.49866	0.651278	0.223715	['PROS1']	Reactome Pathways	0.650305	upregulated
Beta-oxidation of pristanoyl-CoA Homo sapiens R-HSA-389887	4.34001	6.49866	0.651278	0.223715	['CRAT']	Reactome Pathways	0.650305	upregulated
Removal of the Flap Intermediate from the C-strand Homo sapiens R-HSA-174437	4.34001	6.49866	0.651278	0.223715	['POLD2']	Reactome Pathways	0.650305	upregulated
Sulfur metabolism Homo sapiens hsa00920	4.34001	6.49866	0.472466	0.223715	['TST']	KEGG Pathways	0.650305	upregulated
Sulfur relay system Homo sapiens hsa04122	4.34001	6.49866	0.472466	0.223715	['TST']	KEGG Pathways	0.650305	upregulated
Tetrahydrobiopterin (BH4) synthesis, recycling, salvage and regulation Homo sapiens R-HSA-1474151	4.34001	6.49866	0.651278	0.223715	['GCHFR']	Reactome Pathways	0.650305	upregulated
Leptin and adiponectin Mus musculus WP683	4.34001	6.49866	0.384792	0.223715	['LEPR']	WikiPathways	0.650305	upregulated
Liver X Receptor Pathway Homo sapiens WP2874	4.34001	6.49866	0.384792	0.223715	['SREBF1']	WikiPathways	0.650305	upregulated
Ligand-independent caspase activation via DCC Homo sapiens R-HSA-418889	4.34001	6.49866	0.651278	0.223715	['DAPK1']	Reactome Pathways	0.650305	upregulated
FGFR2b ligand binding and activation Homo sapiens R-HSA-190377	4.34001	6.49866	0.651278	0.223715	['FGFBP1']	Reactome Pathways	0.650305	upregulated
TRIF-mediated programmed cell death Homo sapiens R-HSA-2562578	4.34001	6.49866	0.651278	0.223715	['CD14']	Reactome Pathways	0.650305	upregulated
Zinc influx into cells by the SLC39 gene family Homo sapiens R-HSA-442380	4.34001	6.49866	0.651278	0.223715	['SLC39A5']	Reactome Pathways	0.650305	upregulated
Regulation of gene expression by Hypoxia-inducible Factor Homo sapiens R-HSA-1234158	4.34001	6.49866	0.651278	0.223715	['EPAS1']	Reactome Pathways	0.650305	upregulated
SREBF and miR33 in cholesterol and lipid homeostasis Mus musculus WP2084	4.34001	6.49866	0.96625	0.223715	['MTOR']	WikiPathways	0.650305	downregulated
Regulated proteolysis of p75NTR Homo sapiens R-HSA-193692	4.34001	6.49866	0.651278	0.223715	['NFKB1']	Reactome Pathways	0.650305	upregulated
B Cell Receptor Signaling Pathway Homo sapiens WP23	1.68288	2.51287	0.384792	0.224654	['NFKBIA', 'HCLS1', 'ETS1', 'NFKB1']	WikiPathways	0.648486	upregulated
IL-1 Signaling Pathway Mus musculus WP37	2.29931	3.40957	0.386805	0.226987	['NFKBIA', 'NFKB1']	WikiPathways	0.643998	upregulated
Pentose and glucuronate interconversions Homo sapiens hsa00040	2.29931	3.40957	0.994575	0.226987	['KL', 'UGT2A3']	KEGG Pathways	0.643998	downregulated
Regulation of TP53 Expression and Degradation Homo sapiens R-HSA-6806003	2.29931	3.40957	0.848084	0.226987	['RFFL', 'MTOR']	Reactome Pathways	0.643998	downregulated
RHO GTPases Activate WASPs and WAVEs Homo sapiens R-HSA-5663213	2.29931	3.40957	0.654497	0.226987	['WIPF1', 'ARPC1B']	Reactome Pathways	0.643998	upregulated
Pentose and glucuronate interconversions Homo sapiens hsa00040	2.29931	3.40957	0.472466	0.226987	['UGT1A10', 'UGT1A1']	KEGG Pathways	0.643998	upregulated
Regulation of TP53 Expression and Degradation Homo sapiens R-HSA-6806003	2.29931	3.40957	0.654497	0.226987	['PPP2R5C', 'SGK1']	Reactome Pathways	0.643998	upregulated
Pancreatic cancer Homo sapiens hsa05212	1.86232	2.75088	0.472466	0.228293	['TGFB1', 'STAT3', 'NFKB1']	KEGG Pathways	0.641508	upregulated
Renal cell carcinoma Homo sapiens hsa05211	1.86232	2.75088	0.472466	0.228293	['TGFB1', 'EPAS1', 'ETS1']	KEGG Pathways	0.641508	upregulated
O-linked glycosylation of mucins Homo sapiens R-HSA-913709	1.86232	2.75088	0.654497	0.228293	['ST6GAL1', 'MUC1', 'ST3GAL4']	Reactome Pathways	0.641508	upregulated
Cytosolic sensors of pathogen-associated DNA Homo sapiens R-HSA-1834949	1.86232	2.75088	0.654497	0.228293	['NFKBIA', 'TMEM173', 'NFKB1']	Reactome Pathways	0.641508	upregulated
Integrin cell surface interactions Homo sapiens R-HSA-216083	1.83312	2.65521	0.848084	0.234931	['COL4A4', 'COL4A3', 'COL9A3']	Reactome Pathways	0.62906	downregulated
Signaling by PTK6 Homo sapiens R-HSA-8848021	1.83312	2.65521	0.654719	0.234931	['RASA3', 'EPAS1', 'STAT3']	Reactome Pathways	0.62906	upregulated
Semaphorin interactions Homo sapiens R-HSA-373755	1.83312	2.65521	0.654719	0.234931	['PLXND1', 'MYL9', 'RHOB']	Reactome Pathways	0.62906	upregulated
Glycolysis / Gluconeogenesis Homo sapiens hsa00010	1.83312	2.65521	0.482013	0.234931	['ALDOC', 'PFKP', 'HK1']	KEGG Pathways	0.62906	upregulated
Circadian rythm related genes Homo sapiens WP3594	1.42039	2.05586	0.96625	0.235183	['NTRK1', 'SLC9A3', 'RAI1', 'PROKR2', 'PRKDC', 'RORA', 'CIART']	WikiPathways	0.628594	downregulated
Defective B3GALTL causes Peters-plus syndrome (PpS) Homo sapiens R-HSA-5083635	2.23351	3.22246	0.848084	0.23627	['THSD7B', 'SSPO']	Reactome Pathways	0.626591	downregulated
Steroid hormones Homo sapiens R-HSA-209943	2.23351	3.22246	0.654719	0.23627	['STARD4', 'GC']	Reactome Pathways	0.626591	upregulated
Apoptotic cleavage of cellular proteins Homo sapiens R-HSA-111465	2.23351	3.22246	0.654719	0.23627	['TJP1', 'VIM']	Reactome Pathways	0.626591	upregulated
NCAM1 interactions Homo sapiens R-HSA-419037	2.23351	3.22246	0.654719	0.23627	['COL6A2', 'COL6A1']	Reactome Pathways	0.626591	upregulated
Defective B3GALTL causes Peters-plus syndrome (PpS) Homo sapiens R-HSA-5083635	2.23351	3.22246	0.654719	0.23627	['ADAMTSL1', 'SPON1']	Reactome Pathways	0.626591	upregulated
FoxO signaling pathway Homo sapiens hsa04068	1.52872	2.18194	0.488119	0.239958	['CDKN1A', 'TGFB1', 'CAT', 'STAT3', 'SGK1']	KEGG Pathways	0.619865	upregulated
Phase II conjugation Homo sapiens R-HSA-156580	1.63004	2.32108	0.848084	0.240763	['GGCT', 'ACSM5', 'GGT1', 'CNDP2']	Reactome Pathways	0.61841	downregulated
Amoebiasis Homo sapiens hsa05146	1.63004	2.32108	0.994575	0.240763	['GNA14', 'COL4A4', 'COL4A3', 'LAMA3']	KEGG Pathways	0.61841	downregulated
Amyloid fiber formation Homo sapiens R-HSA-977225	1.80483	2.56369	0.848084	0.241603	['GGA3', 'TTR', 'NAT8']	Reactome Pathways	0.616898	downregulated
COPII (Coat Protein 2) Mediated Vesicle Transport Homo sapiens R-HSA-204005	1.80483	2.56369	0.848084	0.241603	['SEC24A', 'GORASP1', 'F5']	Reactome Pathways	0.616898	downregulated
Transport of Mature mRNA derived from an Intron-Containing Transcript Homo sapiens R-HSA-159236	1.80483	2.56369	0.848084	0.241603	['SRSF1', 'SRSF2', 'SRSF6']	Reactome Pathways	0.616898	downregulated
Focal adhesion Homo sapiens hsa04510	1.40568	1.99076	0.994575	0.242628	['PDGFD', 'COL4A4', 'COL4A3', 'LAMA3', 'COL9A3', 'COL6A6', 'VEGFA']	KEGG Pathways	0.615059	downregulated
Tryptophan catabolism Homo sapiens R-HSA-71240	3.90581	5.52341	0.654719	0.243132	['KYNU']	Reactome Pathways	0.614159	upregulated
Phenylalanine and tyrosine catabolism Homo sapiens R-HSA-71182	3.90581	5.52341	0.848084	0.243132	['CCBL1']	Reactome Pathways	0.614159	downregulated
Transport of organic anions Homo sapiens R-HSA-879518	3.90581	5.52341	0.654719	0.243132	['SLCO2B1']	Reactome Pathways	0.614159	upregulated
Gamma-carboxylation, transport, and amino-terminal cleavage of proteins Homo sapiens R-HSA-159854	3.90581	5.52341	0.654719	0.243132	['PROS1']	Reactome Pathways	0.614159	upregulated
Activation of the phototransduction cascade Homo sapiens R-HSA-2485179	3.90581	5.52341	0.654719	0.243132	['GNAT1']	Reactome Pathways	0.614159	upregulated
Apoptotic cleavage of cell adhesion proteins Homo sapiens R-HSA-351906	3.90581	5.52341	0.654719	0.243132	['TJP1']	Reactome Pathways	0.614159	upregulated
Biotin transport and metabolism Homo sapiens R-HSA-196780	3.90581	5.52341	0.654719	0.243132	['BTD']	Reactome Pathways	0.614159	upregulated
Taurine and hypotaurine metabolism Homo sapiens hsa00430	3.90581	5.52341	0.994575	0.243132	['GGT1']	KEGG Pathways	0.614159	downregulated
Phenylalanine and tyrosine catabolism Homo sapiens R-HSA-71182	3.90581	5.52341	0.654719	0.243132	['ASRGL1']	Reactome Pathways	0.614159	upregulated
Processive synthesis on the C-strand of the telomere Homo sapiens R-HSA-174414	3.90581	5.52341	0.654719	0.243132	['POLD2']	Reactome Pathways	0.614159	upregulated
Interleukin-6 signaling Homo sapiens R-HSA-1059683	3.90581	5.52341	0.654719	0.243132	['STAT3']	Reactome Pathways	0.614159	upregulated
MyD88 deficiency (TLR2/4) Homo sapiens R-HSA-5602498	3.90581	5.52341	0.654719	0.243132	['CD14']	Reactome Pathways	0.614159	upregulated
IRAK4 deficiency (TLR2/4) Homo sapiens R-HSA-5603041	3.90581	5.52341	0.654719	0.243132	['CD14']	Reactome Pathways	0.614159	upregulated
Signaling by NOTCH3 Homo sapiens R-HSA-1980148	3.90581	5.52341	0.848084	0.243132	['DLL1']	Reactome Pathways	0.614159	downregulated
Signaling by NOTCH4 Homo sapiens R-HSA-1980150	3.90581	5.52341	0.848084	0.243132	['DLL1']	Reactome Pathways	0.614159	downregulated
Signaling by FGFR4 in disease Homo sapiens R-HSA-5655291	3.90581	5.52341	0.848084	0.243132	['FGFR4']	Reactome Pathways	0.614159	downregulated
DSCAM interactions Homo sapiens R-HSA-376172	3.90581	5.52341	0.848084	0.243132	['NTN1']	Reactome Pathways	0.614159	downregulated
CASP8 activity is inhibited Homo sapiens R-HSA-5218900	3.90581	5.52341	0.848084	0.243132	['TNFSF10']	Reactome Pathways	0.614159	downregulated
Regulation by c-FLIP Homo sapiens R-HSA-3371378	3.90581	5.52341	0.848084	0.243132	['TNFSF10']	Reactome Pathways	0.614159	downregulated
Gene regulatory network modelling somitogenesis Homo sapiens WP2854	3.90581	5.52341	0.40603	0.243132	['NOTCH1']	WikiPathways	0.614159	upregulated
Ptf1a related regulatory pathway Mus musculus WP201	3.90581	5.52341	0.40603	0.243132	['NOTCH1']	WikiPathways	0.614159	upregulated
Nucleotide GPCRs Homo sapiens WP80	3.90581	5.52341	0.40603	0.243132	['ADORA1']	WikiPathways	0.614159	upregulated
Nucleotide GPCRs Mus musculus WP207	3.90581	5.52341	0.40603	0.243132	['ADORA1']	WikiPathways	0.614159	upregulated
Trans-sulfuration pathway Homo sapiens WP2333	3.90581	5.52341	0.96625	0.243132	['CBS']	WikiPathways	0.614159	downregulated
Gene regulatory network modelling somitogenesis Homo sapiens WP2854	3.90581	5.52341	0.96625	0.243132	['DLL1']	WikiPathways	0.614159	downregulated
Dimerization of procaspase-8 Homo sapiens R-HSA-69416	3.90581	5.52341	0.848084	0.243132	['TNFSF10']	Reactome Pathways	0.614159	downregulated
Ubiquinone and other terpenoid-quinone biosynthesis Homo sapiens hsa00130	3.90581	5.52341	0.490384	0.243132	['NQO1']	KEGG Pathways	0.614159	upregulated
Transport of organic anions Homo sapiens R-HSA-879518	3.90581	5.52341	0.848084	0.243132	['SLCO3A1']	Reactome Pathways	0.614159	downregulated
MAPK Signaling Pathway Homo sapiens WP382	1.44984	2.04153	0.406046	0.244607	['PDGFRB', 'PRKCH', 'TGFB1', 'FLNA', 'CD14', 'NFKB1']	WikiPathways	0.611531	upregulated
mRNA Splicing - Major Pathway Homo sapiens R-HSA-72163	1.5168	2.13579	0.848084	0.24461	['PABPN1', 'SRSF1', 'SRSF2', 'SRSF6', 'ELAVL1']	Reactome Pathways	0.611526	downregulated
O-glycosylation of TSR domain-containing proteins Homo sapiens R-HSA-5173214	2.17135	3.04893	0.848084	0.245573	['THSD7B', 'SSPO']	Reactome Pathways	0.609819	downregulated
O-glycosylation of TSR domain-containing proteins Homo sapiens R-HSA-5173214	2.17135	3.04893	0.658257	0.245573	['ADAMTSL1', 'SPON1']	Reactome Pathways	0.609819	upregulated
Amyotrophic lateral sclerosis (ALS) Homo sapiens WP2447	2.17135	3.04893	0.406046	0.245573	['CAT', 'TNFRSF1A']	WikiPathways	0.609819	upregulated
Transport of glucose and other sugars, bile salts and organic acids, metal ions and amine compounds Homo sapiens R-HSA-425366	1.61315	2.26107	0.658257	0.246192	['SLC14A1', 'SLC16A1', 'SLC39A5', 'SLC2A3']	Reactome Pathways	0.608726	upregulated
Transport of glucose and other sugars, bile salts and organic acids, metal ions and amine compounds Homo sapiens R-HSA-425366	1.61315	2.26107	0.848084	0.246192	['SLC22A4', 'SLC5A9', 'SLC5A2', 'SLC22A7']	Reactome Pathways	0.608726	downregulated
Loss of proteins required for interphase microtubule organization?from the centrosome Homo sapiens R-HSA-380284	1.77739	2.47608	0.848084	0.248305	['CENPJ', 'CEP290', 'SFI1']	Reactome Pathways	0.605014	downregulated
Loss of Nlp from mitotic centrosomes Homo sapiens R-HSA-380259	1.77739	2.47608	0.848084	0.248305	['CENPJ', 'CEP290', 'SFI1']	Reactome Pathways	0.605014	downregulated
AMPK Signaling Homo sapiens WP1403	1.77739	2.47608	0.96625	0.248305	['GYS2', 'ELAVL1', 'MTOR']	WikiPathways	0.605014	downregulated
Wnt Signaling Pathway and Pluripotency Homo sapiens WP399	1.59661	2.20289	0.41201	0.251647	['PRKCH', 'WNT7B', 'PPP2R5C', 'LDLR']	WikiPathways	0.599208	upregulated
Toll-like Receptor Signaling Pathway Homo sapiens WP75	1.59661	2.20289	0.41201	0.251647	['NFKBIA', 'SPP1', 'CD14', 'NFKB1']	WikiPathways	0.599208	upregulated
Signaling by Hedgehog Homo sapiens R-HSA-5358351	1.49348	2.04679	0.848084	0.253985	['IFT88', 'EVC', 'TULP3', 'FUZ', 'NOTUM']	Reactome Pathways	0.595193	downregulated
Oxidation by Cytochrome P450 Mus musculus WP1274	2.11256	2.88771	0.413505	0.254889	['CYP26B1', 'CYP1B1']	WikiPathways	0.593649	upregulated
Gamma carboxylation, hypusine formation and arylsulfatase activation Homo sapiens R-HSA-163841	2.11256	2.88771	0.848084	0.254889	['PROC', 'PROZ']	Reactome Pathways	0.593649	downregulated
Collagen degradation Homo sapiens R-HSA-1442490	2.11256	2.88771	0.848084	0.254889	['COL9A3', 'COL19A1']	Reactome Pathways	0.593649	downregulated
Activation of GABAB receptors Homo sapiens R-HSA-991365	2.11256	2.88771	0.848084	0.254889	['GABBR1', 'KCNJ16']	Reactome Pathways	0.593649	downregulated
Nuclear signaling by ERBB4 Homo sapiens R-HSA-1251985	2.11256	2.88771	0.671897	0.254889	['CXCL12', 'PGR']	Reactome Pathways	0.593649	upregulated
GABA B receptor activation Homo sapiens R-HSA-977444	2.11256	2.88771	0.848084	0.254889	['GABBR1', 'KCNJ16']	Reactome Pathways	0.593649	downregulated
trans-Golgi Network Vesicle Budding Homo sapiens R-HSA-199992	1.75077	2.39217	0.848084	0.255036	['DNAJC6', 'AP4E1', 'SH3GL2']	Reactome Pathways	0.593399	downregulated
Clathrin derived vesicle budding Homo sapiens R-HSA-421837	1.75077	2.39217	0.848084	0.255036	['DNAJC6', 'AP4E1', 'SH3GL2']	Reactome Pathways	0.593399	downregulated
RIG-I-like receptor signaling pathway Homo sapiens hsa04622	1.75077	2.39217	0.510071	0.255036	['NFKBIA', 'TMEM173', 'NFKB1']	KEGG Pathways	0.593399	upregulated
Parkin-Ubiquitin Proteasomal System pathway Homo sapiens WP2359	1.75077	2.39217	0.413505	0.255036	['TUBA1B', 'TUBA1A', 'TUBB2A']	WikiPathways	0.593399	upregulated
Endoderm Differentiation Homo sapiens WP2853	1.72494	2.31177	0.422407	0.261791	['NOTCH1', 'TGFB1', 'LAMC1']	WikiPathways	0.582045	upregulated
SREBP signalling Homo sapiens WP1982	1.72494	2.31177	0.96625	0.261791	['SEC24A', 'LPL', 'MTOR']	WikiPathways	0.582045	downregulated
Endoderm Differentiation Homo sapiens WP2853	1.72494	2.31177	0.96625	0.261791	['DAB2', 'PAF1', 'ELAVL1']	WikiPathways	0.582045	downregulated
Melanoma Homo sapiens hsa05218	1.72494	2.31177	0.51922	0.261791	['PDGFRB', 'PDGFRA', 'CDKN1A']	KEGG Pathways	0.582045	upregulated
Bile secretion Homo sapiens hsa04976	1.72494	2.31177	0.994575	0.261791	['SLC9A3', 'SLC22A7', 'CFTR']	KEGG Pathways	0.582045	downregulated
Miscellaneous substrates Homo sapiens R-HSA-211958	3.55056	4.75479	0.848084	0.262064	['CYP4B1']	Reactome Pathways	0.581593	downregulated
Keratan sulfate degradation Homo sapiens R-HSA-2022857	3.55056	4.75479	0.848084	0.262064	['GLB1L']	Reactome Pathways	0.581593	downregulated
ATF6-alpha activates chaperones Homo sapiens R-HSA-381033	3.55056	4.75479	0.848084	0.262064	['CALR']	Reactome Pathways	0.581593	downregulated
Physiological factors Homo sapiens R-HSA-5578768	3.55056	4.75479	0.848084	0.262064	['NPR2']	Reactome Pathways	0.581593	downregulated
Eicosanoids Homo sapiens R-HSA-211979	3.55056	4.75479	0.848084	0.262064	['CYP4B1']	Reactome Pathways	0.581593	downregulated
Keratan sulfate degradation Homo sapiens R-HSA-2022857	3.55056	4.75479	0.671897	0.262064	['PRELP']	Reactome Pathways	0.581593	upregulated
Eicosanoids Homo sapiens R-HSA-211979	3.55056	4.75479	0.671897	0.262064	['PTGIS']	Reactome Pathways	0.581593	upregulated
PECAM1 interactions Homo sapiens R-HSA-210990	3.55056	4.75479	0.671897	0.262064	['PECAM1']	Reactome Pathways	0.581593	upregulated
Ethanol oxidation Homo sapiens R-HSA-71384	3.55056	4.75479	0.671897	0.262064	['ALDH1A1']	Reactome Pathways	0.581593	upregulated
Hyaluronan uptake and degradation Homo sapiens R-HSA-2160916	3.55056	4.75479	0.671897	0.262064	['CHP1']	Reactome Pathways	0.581593	upregulated
Physiological factors Homo sapiens R-HSA-5578768	3.55056	4.75479	0.671897	0.262064	['NPR1']	Reactome Pathways	0.581593	upregulated
Reduction of cytosolic Ca++ levels Homo sapiens R-HSA-418359	3.55056	4.75479	0.671897	0.262064	['ATP2A3']	Reactome Pathways	0.581593	upregulated
P2Y receptors Homo sapiens R-HSA-417957	3.55056	4.75479	0.671897	0.262064	['P2RY14']	Reactome Pathways	0.581593	upregulated
Caspase-mediated cleavage of cytoskeletal proteins Homo sapiens R-HSA-264870	3.55056	4.75479	0.671897	0.262064	['VIM']	Reactome Pathways	0.581593	upregulated
Endosomal/Vacuolar pathway Homo sapiens R-HSA-1236977	3.55056	4.75479	0.671897	0.262064	['CTSS']	Reactome Pathways	0.581593	upregulated
Signaling by Leptin Homo sapiens R-HSA-2586552	1.33299	1.77559	0.671897	0.263938	['PDGFRB', 'PDGFRA', 'FGA', 'RASA3', 'STAT3', 'LEPR', 'PPP2R5C', 'TEK']	Reactome Pathways	0.578498	upregulated
Glycine, serine and threonine metabolism Homo sapiens hsa00260	2.05686	2.73769	0.519688	0.264211	['GATM', 'PSAT1']	KEGG Pathways	0.578049	upregulated
ATM Signaling Pathway Homo sapiens WP2516	2.05686	2.73769	0.424262	0.264211	['NFKBIA', 'CDKN1A']	WikiPathways	0.578049	upregulated
Pyrimidine metabolism Homo sapiens hsa00240	1.54895	2.03869	0.520139	0.268157	['ENTPD1', 'TXNRD1', 'POLD2', 'DHODH']	KEGG Pathways	0.57161	upregulated
Ectoderm Differentiation Homo sapiens WP2858	1.45982	1.92112	0.428618	0.268207	['ABCC4', 'PTPRB', 'ELOVL2', 'FHL2', 'RAB8B']	WikiPathways	0.57153	upregulated
AURKA Activation by TPX2 Homo sapiens R-HSA-8854518	1.69985	2.2347	0.848084	0.26857	['CENPJ', 'CEP290', 'SFI1']	Reactome Pathways	0.570943	downregulated
TNF signaling Homo sapiens R-HSA-75893	2.00402	2.59786	0.848084	0.273534	['SMPD2', 'NSMAF']	Reactome Pathways	0.562988	downregulated
Histidine, lysine, phenylalanine, tyrosine, proline and tryptophan catabolism Homo sapiens R-HSA-6788656	2.00402	2.59786	0.671897	0.273534	['KYNU', 'ASRGL1']	Reactome Pathways	0.562988	upregulated
Fat digestion and absorption Homo sapiens hsa04975	2.00402	2.59786	0.520139	0.273534	['FABP1', 'MTTP']	KEGG Pathways	0.562988	upregulated
Bladder cancer Homo sapiens hsa05219	2.00402	2.59786	0.520139	0.273534	['CDKN1A', 'DAPK1']	KEGG Pathways	0.562988	upregulated
Striated Muscle Contraction Mus musculus WP216	2.00402	2.59786	0.43505	0.273534	['VIM', 'MYL9']	WikiPathways	0.562988	upregulated
Degradation of the extracellular matrix Homo sapiens R-HSA-1474228	1.53368	1.9872	0.848084	0.273704	['LAMA3', 'HTRA1', 'COL9A3', 'COL19A1']	Reactome Pathways	0.562718	downregulated
Toll-like receptor signaling pathway Homo sapiens hsa04620	1.53368	1.9872	0.520139	0.273704	['NFKBIA', 'SPP1', 'CD14', 'NFKB1']	KEGG Pathways	0.562718	upregulated
B cell receptor signaling pathway Homo sapiens hsa04662	1.67548	2.16078	0.520139	0.275368	['NFKBIA', 'IFITM1', 'NFKB1']	KEGG Pathways	0.560087	upregulated
Extracellular matrix organization Homo sapiens R-HSA-1474244	1.28617	1.64522	0.848084	0.278272	['TTR', 'COL4A4', 'COL4A3', 'LAMA3', 'HTRA1', 'COL9A3', 'PLOD2', 'COL6A6', 'COL19A1']	Reactome Pathways	0.55553	downregulated
Synthesis, secretion, and inactivation of Glucose-dependent Insulinotropic Polypeptide (GIP) Homo sapiens R-HSA-400511	3.25451	4.1368	0.848084	0.280523	['SEC11A']	Reactome Pathways	0.552031	downregulated
Dissolution of Fibrin Clot Homo sapiens R-HSA-75205	3.25451	4.1368	0.848084	0.280523	['SERPINF2']	Reactome Pathways	0.552031	downregulated
WNT5A-dependent internalization of FZD2, FZD5 and ROR2 Homo sapiens R-HSA-5140745	3.25451	4.1368	0.848084	0.280523	['FZD5']	Reactome Pathways	0.552031	downregulated
Signaling by Activin Homo sapiens R-HSA-1502540	3.25451	4.1368	0.848084	0.280523	['ACVR2B']	Reactome Pathways	0.552031	downregulated
IRF3-mediated induction of type I IFN Homo sapiens R-HSA-3270619	3.25451	4.1368	0.848084	0.280523	['PRKDC']	Reactome Pathways	0.552031	downregulated
Downregulation of ERBB2:ERBB3 signaling Homo sapiens R-HSA-1358803	3.25451	4.1368	0.848084	0.280523	['USP8']	Reactome Pathways	0.552031	downregulated
TNFR1-induced proapoptotic signaling Homo sapiens R-HSA-5357786	3.25451	4.1368	0.671897	0.280523	['TNFRSF1A']	Reactome Pathways	0.552031	upregulated
Trafficking and processing of endosomal TLR Homo sapiens R-HSA-1679131	3.25451	4.1368	0.671897	0.280523	['CTSS']	Reactome Pathways	0.552031	upregulated
DEx/H-box helicases activate type I IFN and inflammatory cytokines production Homo sapiens R-HSA-3134963	3.25451	4.1368	0.671897	0.280523	['NFKB1']	Reactome Pathways	0.552031	upregulated
Notch-HLH transcription pathway Homo sapiens R-HSA-350054	3.25451	4.1368	0.671897	0.280523	['NOTCH1']	Reactome Pathways	0.552031	upregulated
NICD traffics to nucleus Homo sapiens R-HSA-157052	3.25451	4.1368	0.671897	0.280523	['NOTCH1']	Reactome Pathways	0.552031	upregulated
RHO GTPases Activate NADPH Oxidases Homo sapiens R-HSA-5668599	3.25451	4.1368	0.671897	0.280523	['CYBB']	Reactome Pathways	0.552031	upregulated
IRF3-mediated induction of type I IFN Homo sapiens R-HSA-3270619	3.25451	4.1368	0.671897	0.280523	['TMEM173']	Reactome Pathways	0.552031	upregulated
Osteoclast Mus musculus WP454	3.25451	4.1368	0.435357	0.280523	['SPP1']	WikiPathways	0.552031	upregulated
Ganglio Sphingolipid Metabolism Homo sapiens WP1423	3.25451	4.1368	0.435357	0.280523	['B4GALNT1']	WikiPathways	0.552031	upregulated
Ganglio Sphingolipid Metabolism Homo sapiens WP1423	3.25451	4.1368	0.96625	0.280523	['ST8SIA1']	WikiPathways	0.552031	downregulated
POU5F1 (OCT4), SOX2, NANOG activate genes related to proliferation Homo sapiens R-HSA-2892247	3.25451	4.1368	0.671897	0.280523	['STAT3']	Reactome Pathways	0.552031	upregulated
Homologous recombination Homo sapiens WP186	3.25451	4.1368	0.435357	0.280523	['POLD2']	WikiPathways	0.552031	upregulated
Non-homologous end-joining Homo sapiens hsa03450	3.25451	4.1368	0.994575	0.280523	['PRKDC']	KEGG Pathways	0.552031	downregulated
Facilitative Na+-independent glucose transporters Homo sapiens R-HSA-428790	3.25451	4.1368	0.671897	0.280523	['SLC2A3']	Reactome Pathways	0.552031	upregulated
TP53 Regulates Transcription of Genes Involved in G1 Cell Cycle Arrest Homo sapiens R-HSA-6804116	3.25451	4.1368	0.671897	0.280523	['CDKN1A']	Reactome Pathways	0.552031	upregulated
AKT phosphorylates targets in the cytosol Homo sapiens R-HSA-198323	3.25451	4.1368	0.671897	0.280523	['CDKN1A']	Reactome Pathways	0.552031	upregulated
Homologous recombination Mus musculus WP1258	3.25451	4.1368	0.435357	0.280523	['POLD2']	WikiPathways	0.552031	upregulated
VEGFA-VEGFR2 Pathway Homo sapiens R-HSA-4420097	1.26333	1.60482	0.671897	0.280745	['PDGFRB', 'CDH5', 'PDGFRA', 'FGA', 'RASA3', 'AXL', 'KDR', 'CYBB', 'PPP2R5C', 'TEK']	Reactome Pathways	0.551688	upregulated
PluriNetWork Mus musculus WP1763	1.28143	1.6238	0.435357	0.281625	['BCAM', 'CDKN1A', 'NOTCH1', 'TGFB1', 'NPR1', 'STAT3', 'SPP1', 'SGK1', 'NFKB1']	WikiPathways	0.550329	upregulated
Transport of Mature Transcript to Cytoplasm Homo sapiens R-HSA-72202	1.6518	2.08986	0.848084	0.282183	['SRSF1', 'SRSF2', 'SRSF6']	Reactome Pathways	0.54947	downregulated
Biosynthesis of amino acids Homo sapiens hsa01230	1.6518	2.08986	0.994575	0.282183	['CBS', 'AADAT', 'GPT2']	KEGG Pathways	0.54947	downregulated
G alpha (s) signalling events Homo sapiens R-HSA-418555	1.42763	1.80414	0.671897	0.2826	['GPR176', 'ADCYAP1R1', 'PTGIR', 'PDE2A', 'ADCY4']	Reactome Pathways	0.548828	upregulated
Retinoid metabolism and transport Homo sapiens R-HSA-975634	1.95382	2.46734	0.848084	0.282852	['TTR', 'LPL']	Reactome Pathways	0.548441	downregulated
TWEAK Signaling Pathway Homo sapiens WP2036	1.95382	2.46734	0.435357	0.282852	['NFKBIA', 'NFKB1']	WikiPathways	0.548441	upregulated
Glucose transport Homo sapiens R-HSA-70153	1.95382	2.46734	0.671897	0.282852	['SLC2A3', 'HK1']	Reactome Pathways	0.548441	upregulated
Non-integrin membrane-ECM interactions Homo sapiens R-HSA-3000171	1.95382	2.46734	0.848084	0.282852	['TTR', 'LAMA3']	Reactome Pathways	0.548441	downregulated
Hair Follicle Development: Induction (Part 1 of 3) Homo sapiens WP2804	1.95382	2.46734	0.435357	0.282852	['NFKB1', 'CTGF']	WikiPathways	0.548441	upregulated
BMAL1:CLOCK,NPAS2 activates circadian gene expression Homo sapiens R-HSA-1368108	1.95382	2.46734	0.848084	0.282852	['CHD9', 'RORA']	Reactome Pathways	0.548441	downregulated
Transcriptional regulation of pluripotent stem cells Homo sapiens R-HSA-452723	1.95382	2.46734	0.671897	0.282852	['EPAS1', 'STAT3']	Reactome Pathways	0.548441	upregulated
Tuberculosis Homo sapiens hsa05152	1.36484	1.70413	0.537671	0.286909	['C3', 'TGFB1', 'CD14', 'NFKB1', 'CTSS', 'TNFRSF1A']	KEGG Pathways	0.542256	upregulated
Leptin signaling pathway Homo sapiens WP2034	1.62877	2.02177	0.442799	0.289012	['STAT3', 'LEPR', 'NFKB1']	WikiPathways	0.539083	upregulated
Tryptophan metabolism Mus musculus WP79	1.90606	2.34533	0.96625	0.292159	['AADAT', 'INMT']	WikiPathways	0.534381	downregulated
Iron uptake and transport Homo sapiens R-HSA-917937	1.90606	2.34533	0.671897	0.292159	['LCN2', 'HMOX1']	Reactome Pathways	0.534381	upregulated
Classical antibody-mediated complement activation Homo sapiens R-HSA-173623	1.90606	2.34533	0.671897	0.292159	['C1QB', 'C1QA']	Reactome Pathways	0.534381	upregulated
IL-6 signaling pathway Homo sapiens WP364	1.90606	2.34533	0.443729	0.292159	['STAT3', 'TIMP1']	WikiPathways	0.534381	upregulated
BDNF signaling pathway Homo sapiens WP2380	1.40695	1.73062	0.443729	0.292277	['NFKBIA', 'STAT3', 'SPP1', 'NFKB1', 'SH2B2']	WikiPathways	0.534206	upregulated
mRNA Splicing Homo sapiens R-HSA-72172	1.40695	1.73062	0.848084	0.292277	['PABPN1', 'SRSF1', 'SRSF2', 'SRSF6', 'ELAVL1']	Reactome Pathways	0.534206	downregulated
Phospholipase D signaling pathway Homo sapiens hsa04072	1.40695	1.73062	0.994575	0.292277	['DGKG', 'DGKQ', 'PDGFD', 'RAPGEF3', 'MTOR']	KEGG Pathways	0.534206	downregulated
Calcium signaling pathway Homo sapiens hsa04020	1.34902	1.6443	0.549554	0.295559	['PDGFRB', 'PDGFRA', 'F2R', 'PTGER3', 'ATP2A3', 'ADCY4']	KEGG Pathways	0.529356	upregulated
O-linked glycosylation Homo sapiens R-HSA-5173105	1.4755	1.79592	0.848084	0.29607	['GALNT7', 'THSD7B', 'SSPO', 'B4GALT5']	Reactome Pathways	0.528606	downregulated
Removal of the Flap Intermediate Homo sapiens R-HSA-69166	3.00401	3.63158	0.671897	0.298522	['POLD2']	Reactome Pathways	0.525024	upregulated
Mismatch repair (MMR) directed by MSH2:MSH6 (MutSalpha) Homo sapiens R-HSA-5358565	3.00401	3.63158	0.671897	0.298522	['POLD2']	Reactome Pathways	0.525024	upregulated
AMER1 mutants destabilize the destruction complex Homo sapiens R-HSA-4839748	3.00401	3.63158	0.671897	0.298522	['PPP2R5C']	Reactome Pathways	0.525024	upregulated
Truncations of AMER1 destabilize the destruction complex Homo sapiens R-HSA-5467348	3.00401	3.63158	0.671897	0.298522	['PPP2R5C']	Reactome Pathways	0.525024	upregulated
Mismatch repair (MMR) directed by MSH2:MSH3 (MutSbeta) Homo sapiens R-HSA-5358606	3.00401	3.63158	0.671897	0.298522	['POLD2']	Reactome Pathways	0.525024	upregulated
Bile salt and organic anion SLC transporters Homo sapiens R-HSA-425471	3.00401	3.63158	0.671897	0.298522	['SLC16A1']	Reactome Pathways	0.525024	upregulated
Repression of WNT target genes Homo sapiens R-HSA-4641265	3.00401	3.63158	0.671897	0.298522	['TLE1']	Reactome Pathways	0.525024	upregulated
Regulation of TP53 Activity through Association with Co-factors Homo sapiens R-HSA-6804759	3.00401	3.63158	0.848084	0.298522	['BANP']	Reactome Pathways	0.525024	downregulated
Synthesis of bile acids and bile salts via 24-hydroxycholesterol Homo sapiens R-HSA-193775	3.00401	3.63158	0.848084	0.298522	['AMACR']	Reactome Pathways	0.525024	downregulated
TP53 regulates transcription of several additional cell death genes whose specific roles in p53-dependent apoptosis remain uncertain Homo sapiens R-HSA-6803205	3.00401	3.63158	0.848084	0.298522	['RABGGTA']	Reactome Pathways	0.525024	downregulated
Leading Strand Synthesis Homo sapiens R-HSA-69109	3.00401	3.63158	0.671897	0.298522	['POLD2']	Reactome Pathways	0.525024	upregulated
DCC mediated attractive signaling Homo sapiens R-HSA-418885	3.00401	3.63158	0.848084	0.298522	['NTN1']	Reactome Pathways	0.525024	downregulated
LGI-ADAM interactions Homo sapiens R-HSA-5682910	3.00401	3.63158	0.848084	0.298522	['ADAM11']	Reactome Pathways	0.525024	downregulated
Glycosphingolipid biosynthesis - globo series Homo sapiens hsa00603	3.00401	3.63158	0.994575	0.298522	['ST8SIA1']	KEGG Pathways	0.525024	downregulated
truncated APC mutants destabilize the destruction complex Homo sapiens R-HSA-4839744	3.00401	3.63158	0.671897	0.298522	['PPP2R5C']	Reactome Pathways	0.525024	upregulated
AXIN missense mutants destabilize the destruction complex Homo sapiens R-HSA-5467340	3.00401	3.63158	0.671897	0.298522	['PPP2R5C']	Reactome Pathways	0.525024	upregulated
AXIN mutants destabilize the destruction complex, activating WNT signaling Homo sapiens R-HSA-4839735	3.00401	3.63158	0.671897	0.298522	['PPP2R5C']	Reactome Pathways	0.525024	upregulated
APC truncation mutants have impaired AXIN binding Homo sapiens R-HSA-5467337	3.00401	3.63158	0.671897	0.298522	['PPP2R5C']	Reactome Pathways	0.525024	upregulated
Biogenic Amine Synthesis Mus musculus WP522	3.00401	3.63158	0.451159	0.298522	['DDC']	WikiPathways	0.525024	upregulated
Polymerase switching Homo sapiens R-HSA-69091	3.00401	3.63158	0.671897	0.298522	['POLD2']	Reactome Pathways	0.525024	upregulated
Receptor-ligand binding initiates the second proteolytic cleavage of Notch receptor Homo sapiens R-HSA-156988	3.00401	3.63158	0.671897	0.298522	['NOTCH1']	Reactome Pathways	0.525024	upregulated
Glutathione synthesis and recycling Homo sapiens R-HSA-174403	3.00401	3.63158	0.671897	0.298522	['OPLAH']	Reactome Pathways	0.525024	upregulated
Methylation Homo sapiens R-HSA-156581	3.00401	3.63158	0.671897	0.298522	['GSTO1']	Reactome Pathways	0.525024	upregulated
Synthesis of bile acids and bile salts via 24-hydroxycholesterol Homo sapiens R-HSA-193775	3.00401	3.63158	0.671897	0.298522	['PTGIS']	Reactome Pathways	0.525024	upregulated
Adenylate cyclase inhibitory pathway Homo sapiens R-HSA-170670	3.00401	3.63158	0.671897	0.298522	['ADCY4']	Reactome Pathways	0.525024	upregulated
Inhibition of adenylate cyclase pathway Homo sapiens R-HSA-997269	3.00401	3.63158	0.671897	0.298522	['ADCY4']	Reactome Pathways	0.525024	upregulated
Glycosphingolipid biosynthesis - globo series Homo sapiens hsa00603	3.00401	3.63158	0.550761	0.298522	['A4GALT']	KEGG Pathways	0.525024	upregulated
Polymerase switching on the C-strand of the telomere Homo sapiens R-HSA-174411	3.00401	3.63158	0.671897	0.298522	['POLD2']	Reactome Pathways	0.525024	upregulated
TP53 regulates transcription of several additional cell death genes whose specific roles in p53-dependent apoptosis remain uncertain Homo sapiens R-HSA-6803205	3.00401	3.63158	0.671897	0.298522	['NDRG1']	Reactome Pathways	0.525024	upregulated
Golgi Cisternae Pericentriolar Stack Reorganization Homo sapiens R-HSA-162658	3.00401	3.63158	0.848084	0.298522	['GORASP1']	Reactome Pathways	0.525024	downregulated
Lysosphingolipid and LPA receptors Homo sapiens R-HSA-419408	3.00401	3.63158	0.671897	0.298522	['S1PR3']	Reactome Pathways	0.525024	upregulated
Nicotinate metabolism Homo sapiens R-HSA-196807	3.00401	3.63158	0.671897	0.298522	['PTGIS']	Reactome Pathways	0.525024	upregulated
Biogenic Amine Synthesis Mus musculus WP522	3.00401	3.63158	0.96625	0.298522	['ACHE']	WikiPathways	0.525024	downregulated
FGFR4 ligand binding and activation Homo sapiens R-HSA-190322	3.00401	3.63158	0.848084	0.298522	['FGFR4']	Reactome Pathways	0.525024	downregulated
Metastatic brain tumor Homo sapiens WP2249	3.00401	3.63158	0.96625	0.298522	['CDK6']	WikiPathways	0.525024	downregulated
Regulation of necroptotic cell death Homo sapiens R-HSA-5675482	3.00401	3.63158	0.848084	0.298522	['TNFSF10']	Reactome Pathways	0.525024	downregulated
Receptor-ligand binding initiates the second proteolytic cleavage of Notch receptor Homo sapiens R-HSA-156988	3.00401	3.63158	0.848084	0.298522	['DLL1']	Reactome Pathways	0.525024	downregulated
Interleukin-11 Signaling Pathway Homo sapiens WP2332	1.86059	2.23113	0.453532	0.301449	['TGFB1', 'STAT3']	WikiPathways	0.520786	upregulated
ABC transporters Homo sapiens hsa02010	1.86059	2.23113	0.994575	0.301449	['ABCC6', 'CFTR']	KEGG Pathways	0.520786	downregulated
Heart Development Mus musculus WP2067	1.86059	2.23113	0.96625	0.301449	['TBX10', 'VEGFA']	WikiPathways	0.520786	downregulated
PLC beta mediated events Homo sapiens R-HSA-112043	1.86059	2.23113	0.672075	0.301449	['ADCY4', 'GNAT1']	Reactome Pathways	0.520786	upregulated
Senescence-Associated Secretory Phenotype (SASP) Homo sapiens R-HSA-2559582	1.58459	1.89357	0.672075	0.302706	['CDKN1A', 'STAT3', 'NFKB1']	Reactome Pathways	0.518979	upregulated
Allograft Rejection Homo sapiens WP2328	1.56338	1.8332	0.96625	0.309564	['PECR', 'LRRK2', 'VEGFA']	WikiPathways	0.509249	downregulated
Ether lipid metabolism Homo sapiens hsa00565	1.81722	2.12409	0.994575	0.310718	['AGPS', 'ENPP2']	KEGG Pathways	0.507633	downregulated
ABC-family proteins mediated transport Homo sapiens R-HSA-382556	1.81722	2.12409	0.848084	0.310718	['ABCC6', 'CFTR']	Reactome Pathways	0.507633	downregulated
RMTs methylate histone arginines Homo sapiens R-HSA-3214858	1.81722	2.12409	0.848084	0.310718	['DNMT3A', 'SMARCA2']	Reactome Pathways	0.507633	downregulated
G-protein mediated events Homo sapiens R-HSA-112040	1.81722	2.12409	0.672075	0.310718	['ADCY4', 'GNAT1']	Reactome Pathways	0.507633	upregulated
Non-odorant GPCRs Mus musculus WP1396	1.26226	1.47441	0.465754	0.310967	['ADCYAP1R1', 'PTGIR', 'P2RY14', 'PTGER3', 'F2R', 'ADORA1', 'RRH', 'S1PR3']	WikiPathways	0.507285	upregulated
PPARA activates gene expression Homo sapiens R-HSA-1989781	1.43467	1.66649	0.848084	0.31299	['MED14', 'CHD9', 'RORA', 'RGL1']	Reactome Pathways	0.504469	downregulated
phosphorylation site mutants of CTNNB1 are not targeted to the proteasome by the destruction complex Homo sapiens R-HSA-4839743	2.78929	3.21268	0.672075	0.316071	['PPP2R5C']	Reactome Pathways	0.500215	upregulated
S45 mutants of beta-catenin aren't phosphorylated Homo sapiens R-HSA-5358751	2.78929	3.21268	0.672075	0.316071	['PPP2R5C']	Reactome Pathways	0.500215	upregulated
S33 mutants of beta-catenin aren't phosphorylated Homo sapiens R-HSA-5358747	2.78929	3.21268	0.672075	0.316071	['PPP2R5C']	Reactome Pathways	0.500215	upregulated
Signaling by NOTCH1 HD Domain Mutants in Cancer Homo sapiens R-HSA-2691230	2.78929	3.21268	0.672075	0.316071	['NOTCH1']	Reactome Pathways	0.500215	upregulated
FGFR1 ligand binding and activation Homo sapiens R-HSA-190242	2.78929	3.21268	0.848084	0.316071	['KL']	Reactome Pathways	0.500215	downregulated
S37 mutants of beta-catenin aren't phosphorylated Homo sapiens R-HSA-5358749	2.78929	3.21268	0.672075	0.316071	['PPP2R5C']	Reactome Pathways	0.500215	upregulated
Misspliced GSK3beta mutants stabilize beta-catenin Homo sapiens R-HSA-5339716	2.78929	3.21268	0.672075	0.316071	['PPP2R5C']	Reactome Pathways	0.500215	upregulated
ERBB2 Regulates Cell Motility Homo sapiens R-HSA-6785631	2.78929	3.21268	0.672075	0.316071	['DIAPH1']	Reactome Pathways	0.500215	upregulated
Glycogen synthesis Homo sapiens R-HSA-3322077	2.78929	3.21268	0.848084	0.316071	['GYS2']	Reactome Pathways	0.500215	downregulated
Signaling by NOTCH1 HD Domain Mutants in Cancer Homo sapiens R-HSA-2691230	2.78929	3.21268	0.848084	0.316071	['DLL1']	Reactome Pathways	0.500215	downregulated
Constitutive Signaling by NOTCH1 HD Domain Mutants Homo sapiens R-HSA-2691232	2.78929	3.21268	0.848084	0.316071	['DLL1']	Reactome Pathways	0.500215	downregulated
Fatty acids Homo sapiens R-HSA-211935	2.78929	3.21268	0.848084	0.316071	['CYP4B1']	Reactome Pathways	0.500215	downregulated
Processing of Intronless Pre-mRNAs Homo sapiens R-HSA-77595	2.78929	3.21268	0.848084	0.316071	['PABPN1']	Reactome Pathways	0.500215	downregulated
Disorders of transmembrane transporters Homo sapiens R-HSA-5619115	2.78929	3.21268	0.848084	0.316071	['CFTR']	Reactome Pathways	0.500215	downregulated
T41 mutants of beta-catenin aren't phosphorylated Homo sapiens R-HSA-5358752	2.78929	3.21268	0.672075	0.316071	['PPP2R5C']	Reactome Pathways	0.500215	upregulated
Constitutive Signaling by NOTCH1 HD Domain Mutants Homo sapiens R-HSA-2691232	2.78929	3.21268	0.672075	0.316071	['NOTCH1']	Reactome Pathways	0.500215	upregulated
p130Cas linkage to MAPK signaling for integrins Homo sapiens R-HSA-372708	2.78929	3.21268	0.672075	0.316071	['FGA']	Reactome Pathways	0.500215	upregulated
Mismatch Repair Homo sapiens R-HSA-5358508	2.78929	3.21268	0.672075	0.316071	['POLD2']	Reactome Pathways	0.500215	upregulated
GPCRs, Class C Metabotropic glutamate, pheromone Mus musculus WP327	2.78929	3.21268	0.96625	0.316071	['GABBR1']	WikiPathways	0.500215	downregulated
Biogenic Amine Synthesis Homo sapiens WP550	2.78929	3.21268	0.46972	0.316071	['DDC']	WikiPathways	0.500215	upregulated
Processive synthesis on the lagging strand Homo sapiens R-HSA-69183	2.78929	3.21268	0.672075	0.316071	['POLD2']	Reactome Pathways	0.500215	upregulated
Biogenic Amine Synthesis Homo sapiens WP550	2.78929	3.21268	0.96625	0.316071	['ACHE']	WikiPathways	0.500215	downregulated
Glycosphingolipid biosynthesis - ganglio series Homo sapiens hsa00604	2.78929	3.21268	0.578653	0.316071	['B4GALNT1']	KEGG Pathways	0.500215	upregulated
GPCRs, Class C Metabotropic glutamate, pheromone Homo sapiens WP501	2.78929	3.21268	0.96625	0.316071	['GABBR1']	WikiPathways	0.500215	downregulated
Glucuronidation Mus musculus WP1241	2.78929	3.21268	0.96625	0.316071	['UGT2A3']	WikiPathways	0.500215	downregulated
Synthesis of bile acids and bile salts via 27-hydroxycholesterol Homo sapiens R-HSA-193807	2.78929	3.21268	0.672075	0.316071	['PTGIS']	Reactome Pathways	0.500215	upregulated
Recycling of bile acids and salts Homo sapiens R-HSA-159418	2.78929	3.21268	0.672075	0.316071	['ABCC3']	Reactome Pathways	0.500215	upregulated
Regulation of innate immune responses to cytosolic DNA Homo sapiens R-HSA-3134975	2.78929	3.21268	0.672075	0.316071	['TMEM173']	Reactome Pathways	0.500215	upregulated
GRB2:SOS provides linkage to MAPK signaling for Integrins Homo sapiens R-HSA-354194	2.78929	3.21268	0.672075	0.316071	['FGA']	Reactome Pathways	0.500215	upregulated
Glycosphingolipid biosynthesis - ganglio series Homo sapiens hsa00604	2.78929	3.21268	0.994575	0.316071	['ST8SIA1']	KEGG Pathways	0.500215	downregulated
PI3K Cascade Homo sapiens R-HSA-109704	1.54273	1.77516	0.848084	0.316428	['KL', 'FGFR4', 'MTOR']	Reactome Pathways	0.499725	downregulated
Glucose metabolism Homo sapiens R-HSA-70326	1.54273	1.77516	0.672075	0.316428	['ALDOC', 'PFKP', 'HK1']	Reactome Pathways	0.499725	upregulated
MicroRNAs in Cardiomyocyte Hypertrophy Mus musculus WP1560	1.54273	1.77516	0.46972	0.316428	['TGFB1', 'STAT3', 'NFKB1']	WikiPathways	0.499725	upregulated
Recruitment of mitotic centrosome proteins and complexes Homo sapiens R-HSA-380270	1.54273	1.77516	0.848084	0.316428	['CENPJ', 'CEP290', 'SFI1']	Reactome Pathways	0.499725	downregulated
Centrosome maturation Homo sapiens R-HSA-380287	1.54273	1.77516	0.848084	0.316428	['CENPJ', 'CEP290', 'SFI1']	Reactome Pathways	0.499725	downregulated
Transcriptional regulation of white adipocyte differentiation Homo sapiens R-HSA-381340	1.54273	1.77516	0.848084	0.316428	['MED14', 'CHD9', 'LPL']	Reactome Pathways	0.499725	downregulated
RHO GTPases Activate Formins Homo sapiens R-HSA-5663220	1.42155	1.62577	0.674896	0.318651	['FMNL3', 'DIAPH1', 'PPP2R5C', 'RHOB']	Reactome Pathways	0.496685	upregulated
G alpha (z) signalling events Homo sapiens R-HSA-418597	1.77583	2.02365	0.675774	0.319962	['PRKCH', 'ADCY4']	Reactome Pathways	0.494902	upregulated
Aryl Hydrocarbon Receptor Homo sapiens WP2586	1.77583	2.02365	0.96625	0.319962	['LPL', 'VEGFA']	WikiPathways	0.494902	downregulated
Tryptophan metabolism Homo sapiens WP465	1.77583	2.02365	0.96625	0.319962	['AADAT', 'INMT']	WikiPathways	0.494902	downregulated
Drug metabolism - other enzymes Homo sapiens hsa00983	1.77583	2.02365	0.581305	0.319962	['UGT1A10', 'UGT1A1']	KEGG Pathways	0.494902	upregulated
Epigenetic regulation of gene expression Homo sapiens R-HSA-212165	1.40867	1.5862	0.861927	0.32432	['DNMT3A', 'TET2', 'CHD3', 'SAP30']	Reactome Pathways	0.489026	downregulated
GPCR ligand binding Homo sapiens R-HSA-500792	1.17269	1.30606	0.685023	0.328334	['ADCYAP1R1', 'PTGIR', 'P2RY14', 'WNT7B', 'F2R', 'PTGER3', 'RRH', 'CX3CL1', 'C3', 'HEBP1', 'CXCL12', 'ADORA1', 'S1PR3']	Reactome Pathways	0.483685	upregulated
Sphingolipid metabolism Homo sapiens hsa00600	1.73628	1.92929	0.593512	0.329175	['ACER2', 'CERS4']	KEGG Pathways	0.482573	upregulated
NOTCH1 Intracellular Domain Regulates Transcription Homo sapiens R-HSA-2122947	1.73628	1.92929	0.685023	0.329175	['NOTCH1', 'TLE1']	Reactome Pathways	0.482573	upregulated
Structural Pathway of Interleukin 1 (IL-1) Homo sapiens WP2637	1.73628	1.92929	0.48648	0.329175	['NFKBIA', 'NFKB1']	WikiPathways	0.482573	upregulated
Endocrine and other factor-regulated calcium reabsorption Homo sapiens hsa04961	1.73628	1.92929	0.994575	0.329175	['KL', 'KLK1']	KEGG Pathways	0.482573	downregulated
Regulation of lipid metabolism by Peroxisome proliferator-activated receptor alpha (PPARalpha) Homo sapiens R-HSA-400206	1.39603	1.54774	0.861927	0.329995	['MED14', 'CHD9', 'RORA', 'RGL1']	Reactome Pathways	0.481492	downregulated
Mitochondrial LC-Fatty Acid Beta-Oxidation Mus musculus WP401	2.60321	2.8611	0.96625	0.333182	['PECR']	WikiPathways	0.477319	downregulated
Quercetin and Nf-kB/ AP-1 Induced Cell Apoptosis Homo sapiens WP2435	2.60321	2.8611	0.96625	0.333182	['VEGFA']	WikiPathways	0.477319	downregulated
Rap1 signalling Homo sapiens R-HSA-392517	2.60321	2.8611	0.861927	0.333182	['RAPGEF3']	Reactome Pathways	0.477319	downregulated
RIPK1-mediated regulated necrosis Homo sapiens R-HSA-5213460	2.60321	2.8611	0.861927	0.333182	['TNFSF10']	Reactome Pathways	0.477319	downregulated
RHO GTPases activate CIT Homo sapiens R-HSA-5625900	2.60321	2.8611	0.861927	0.333182	['CIT']	Reactome Pathways	0.477319	downregulated
Synthesis of glycosylphosphatidylinositol (GPI) Homo sapiens R-HSA-162710	2.60321	2.8611	0.861927	0.333182	['PIGN']	Reactome Pathways	0.477319	downregulated
STING mediated induction of host immune responses Homo sapiens R-HSA-1834941	2.60321	2.8611	0.861927	0.333182	['PRKDC']	Reactome Pathways	0.477319	downregulated
Regulated Necrosis Homo sapiens R-HSA-5218859	2.60321	2.8611	0.861927	0.333182	['TNFSF10']	Reactome Pathways	0.477319	downregulated
Fatty Acid Omega Oxidation Homo sapiens WP206	2.60321	2.8611	0.488082	0.333182	['ALDH1A1']	WikiPathways	0.477319	upregulated
STING mediated induction of host immune responses Homo sapiens R-HSA-1834941	2.60321	2.8611	0.685023	0.333182	['TMEM173']	Reactome Pathways	0.477319	upregulated
Regulation of KIT signaling Homo sapiens R-HSA-1433559	2.60321	2.8611	0.685023	0.333182	['SH2B2']	Reactome Pathways	0.477319	upregulated
PKA activation Homo sapiens R-HSA-163615	2.60321	2.8611	0.685023	0.333182	['ADCY4']	Reactome Pathways	0.477319	upregulated
TGF-beta receptor signaling in EMT (epithelial to mesenchymal transition) Homo sapiens R-HSA-2173791	2.60321	2.8611	0.685023	0.333182	['TGFB1']	Reactome Pathways	0.477319	upregulated
Acyl chain remodelling of PI Homo sapiens R-HSA-1482922	2.60321	2.8611	0.685023	0.333182	['PLA2G16']	Reactome Pathways	0.477319	upregulated
Osteoclast Signaling Homo sapiens WP12	2.60321	2.8611	0.488082	0.333182	['SPP1']	WikiPathways	0.477319	upregulated
TRAF6 mediated induction of TAK1 complex Homo sapiens R-HSA-937072	2.60321	2.8611	0.685023	0.333182	['CD14']	Reactome Pathways	0.477319	upregulated
MAP3K8 (TPL2)-dependent MAPK1/3 activation Homo sapiens R-HSA-5684264	2.60321	2.8611	0.685023	0.333182	['NFKB1']	Reactome Pathways	0.477319	upregulated
ESC Pluripotency Pathways Mus musculus WP339	1.3836	1.51035	0.489589	0.335676	['PDGFRB', 'PDGFRA', 'WNT7B', 'STAT3']	WikiPathways	0.47408	upregulated
ESC Pluripotency Pathways Mus musculus WP339	1.3836	1.51035	0.96625	0.335676	['FZD5', 'FGFR4', 'SEPP1', 'MTOR']	WikiPathways	0.47408	downregulated
Chromatin modifying enzymes Homo sapiens R-HSA-3247509	1.25008	1.36112	0.863292	0.336611	['ING4', 'PRDM9', 'DNMT3A', 'JADE1', 'CHD3', 'SMARCA2', 'SAP30']	Reactome Pathways	0.472871	downregulated
Chromatin organization Homo sapiens R-HSA-4839726	1.25008	1.36112	0.863292	0.336611	['ING4', 'PRDM9', 'DNMT3A', 'JADE1', 'CHD3', 'SMARCA2', 'SAP30']	Reactome Pathways	0.472871	downregulated
Signalling by NGF Homo sapiens R-HSA-166520	1.16446	1.26701	0.685023	0.336866	['PDGFRB', 'PDGFRA', 'FGA', 'CDKN1A', 'ADCYAP1R1', 'STAT3', 'ADCY4', 'PPP2R5C', 'NFKB1', 'NET1', 'NFKBIA', 'RASA3', 'TEK']	Reactome Pathways	0.472543	upregulated
Hexose transport Homo sapiens R-HSA-189200	1.69845	1.84055	0.864035	0.338353	['SLC5A9', 'SLC5A2']	Reactome Pathways	0.47063	downregulated
Amino sugar and nucleotide sugar metabolism Homo sapiens hsa00520	1.69845	1.84055	0.994575	0.338353	['AMDHD2', 'UAP1']	KEGG Pathways	0.47063	downregulated
Valine, leucine and isoleucine degradation Homo sapiens hsa00280	1.69845	1.84055	0.994575	0.338353	['AGXT2', 'AACS']	KEGG Pathways	0.47063	downregulated
EPH-ephrin mediated repulsion of cells Homo sapiens R-HSA-3928665	1.69845	1.84055	0.685023	0.338353	['EFNB1', 'EPHB2']	Reactome Pathways	0.47063	upregulated
Fatty acid metabolism Homo sapiens hsa01212	1.69845	1.84055	0.994575	0.338353	['PECR', 'ACOX3']	KEGG Pathways	0.47063	downregulated
Hexose transport Homo sapiens R-HSA-189200	1.69845	1.84055	0.685023	0.338353	['SLC2A3', 'HK1']	Reactome Pathways	0.47063	upregulated
TP53 Regulates Transcription of Cell Cycle Genes Homo sapiens R-HSA-6791312	1.69845	1.84055	0.685023	0.338353	['CDKN1A', 'RGCC']	Reactome Pathways	0.47063	upregulated
p75 NTR receptor-mediated signalling Homo sapiens R-HSA-193704	1.46529	1.56412	0.685023	0.343886	['NFKBIA', 'NET1', 'NFKB1']	Reactome Pathways	0.463585	upregulated
PI5P, PP2A and IER3 Regulate PI3K/AKT Signaling Homo sapiens R-HSA-6811558	1.46529	1.56412	0.685023	0.343886	['PDGFRB', 'PDGFRA', 'PPP2R5C']	Reactome Pathways	0.463585	upregulated
Focal Adhesion-PI3K-Akt-mTOR-signaling pathway Mus musculus WP2841	1.19743	1.26699	0.96625	0.347117	['GYS2', 'PPP2R3C', 'PDGFD', 'COL4A4', 'LAMA3', 'FGFR4', 'ELAVL1', 'MTOR', 'VEGFA']	WikiPathways	0.459524	downregulated
Cocaine addiction Homo sapiens hsa05030	1.66222	1.75699	0.612265	0.347493	['DDC', 'NFKB1']	KEGG Pathways	0.459054	upregulated
IL-3 Signaling Pathway Homo sapiens WP286	1.66222	1.75699	0.501524	0.347493	['TGFB1', 'STAT3']	WikiPathways	0.459054	upregulated
Amino acid and oligopeptide SLC transporters Homo sapiens R-HSA-425374	1.66222	1.75699	0.874664	0.347493	['SLC36A1', 'SLC7A9']	Reactome Pathways	0.459054	downregulated
Creation of C4 and C2 activators Homo sapiens R-HSA-166786	1.66222	1.75699	0.685023	0.347493	['C1QB', 'C1QA']	Reactome Pathways	0.459054	upregulated
NCAM signaling for neurite out-growth Homo sapiens R-HSA-375165	1.21271	1.27922	0.685023	0.348244	['PDGFRB', 'PDGFRA', 'FGA', 'RASA3', 'COL6A2', 'COL6A1', 'PPP2R5C', 'TEK']	Reactome Pathways	0.458116	upregulated
Downstream signaling events of B Cell Receptor (BCR) Homo sapiens R-HSA-1168372	1.2612	1.33002	0.685023	0.348344	['PDGFRB', 'NFKBIA', 'PDGFRA', 'CDKN1A', 'PPP2R5C', 'NFKB1']	Reactome Pathways	0.457992	upregulated
Integrated Pancreatic Cancer Pathway Homo sapiens WP2377	1.2612	1.33002	0.96625	0.348344	['NTRK1', 'ACHE', 'BRF1', 'TFF1', 'RAPGEF3', 'VEGFA']	WikiPathways	0.457992	downregulated
IL-9 Signaling Pathway Homo sapiens WP22	2.44038	2.5629	0.501524	0.349866	['STAT3']	WikiPathways	0.456099	upregulated
Chylomicron-mediated lipid transport Homo sapiens R-HSA-174800	2.44038	2.5629	0.874664	0.349866	['LPL']	Reactome Pathways	0.456099	downregulated
Ligand-dependent caspase activation Homo sapiens R-HSA-140534	2.44038	2.5629	0.874664	0.349866	['TNFSF10']	Reactome Pathways	0.456099	downregulated
Orphan GPCRs Mus musculus WP1398	2.44038	2.5629	0.96625	0.349866	['GPR179']	WikiPathways	0.456099	downregulated
Primary bile acid biosynthesis Homo sapiens hsa00120	2.44038	2.5629	0.994575	0.349866	['AMACR']	KEGG Pathways	0.456099	downregulated
ACE Inhibitor Pathway Homo sapiens WP554	2.44038	2.5629	0.501524	0.349866	['TGFB1']	WikiPathways	0.456099	upregulated
Unblocking of NMDA receptor, glutamate binding and activation Homo sapiens R-HSA-438066	2.44038	2.5629	0.874664	0.349866	['GRIA3']	Reactome Pathways	0.456099	downregulated
NOTCH1 regulation of human endothelial cell calcification Homo sapiens WP3413	2.44038	2.5629	0.501524	0.349866	['NOTCH1']	WikiPathways	0.456099	upregulated
Glutathione metabolism Mus musculus WP164	2.44038	2.5629	0.96625	0.349866	['GGT1']	WikiPathways	0.456099	downregulated
Mitochondrial LC-Fatty Acid Beta-Oxidation Homo sapiens WP368	2.44038	2.5629	0.96625	0.349866	['PECR']	WikiPathways	0.456099	downregulated
Statin Pathway Mus musculus WP1	2.44038	2.5629	0.96625	0.349866	['LPL']	WikiPathways	0.456099	downregulated
Selenocompound metabolism Homo sapiens hsa00450	2.44038	2.5629	0.612265	0.349866	['TXNRD1']	KEGG Pathways	0.456099	upregulated
Trafficking of GluR2-containing AMPA receptors Homo sapiens R-HSA-416993	2.44038	2.5629	0.874664	0.349866	['GRIA3']	Reactome Pathways	0.456099	downregulated
Phenylalanine metabolism Homo sapiens hsa00360	2.44038	2.5629	0.612265	0.349866	['DDC']	KEGG Pathways	0.456099	upregulated
Zinc transporters Homo sapiens R-HSA-435354	2.44038	2.5629	0.685023	0.349866	['SLC39A5']	Reactome Pathways	0.456099	upregulated
ABC transporters in lipid homeostasis Homo sapiens R-HSA-1369062	2.44038	2.5629	0.685023	0.349866	['ABCA9']	Reactome Pathways	0.456099	upregulated
Hyaluronan metabolism Homo sapiens R-HSA-2142845	2.44038	2.5629	0.685023	0.349866	['CHP1']	Reactome Pathways	0.456099	upregulated
Primary bile acid biosynthesis Homo sapiens hsa00120	2.44038	2.5629	0.612265	0.349866	['CH25H']	KEGG Pathways	0.456099	upregulated
Ligand-dependent caspase activation Homo sapiens R-HSA-140534	2.44038	2.5629	0.685023	0.349866	['CD14']	Reactome Pathways	0.456099	upregulated
Beta-catenin phosphorylation cascade Homo sapiens R-HSA-196299	2.44038	2.5629	0.685023	0.349866	['PPP2R5C']	Reactome Pathways	0.456099	upregulated
Formation of Senescence-Associated Heterochromatin Foci (SAHF) Homo sapiens R-HSA-2559584	2.44038	2.5629	0.685023	0.349866	['CDKN1A']	Reactome Pathways	0.456099	upregulated
TNF receptor superfamily (TNFSF) members mediating non-canonical NF-kB pathway Homo sapiens R-HSA-5676594	2.44038	2.5629	0.685023	0.349866	['TNFSF13B']	Reactome Pathways	0.456099	upregulated
PKA activation in glucagon signalling Homo sapiens R-HSA-164378	2.44038	2.5629	0.685023	0.349866	['ADCY4']	Reactome Pathways	0.456099	upregulated
PKA-mediated phosphorylation of CREB Homo sapiens R-HSA-111931	2.44038	2.5629	0.685023	0.349866	['ADCY4']	Reactome Pathways	0.456099	upregulated
Neurotrophin signaling pathway Homo sapiens hsa04722	1.34761	1.40425	0.612785	0.352737	['NFKBIA', 'ARHGDIB', 'NFKB1', 'SH2B2']	KEGG Pathways	0.452549	upregulated
Alzheimers Disease Homo sapiens WP2059	1.34761	1.40425	0.50348	0.352737	['LRP1', 'ATP2A3', 'CHP1', 'TNFRSF1A']	WikiPathways	0.452549	upregulated
Sphingolipid signaling pathway Homo sapiens hsa04071	1.34761	1.40425	0.994575	0.352737	['SMPD2', 'PPP2R3C', 'DEGS2', 'NSMAF']	KEGG Pathways	0.452549	downregulated
Immunoregulatory interactions between a Lymphoid and a non-Lymphoid cell Homo sapiens R-HSA-198933	1.28575	1.3271	0.685023	0.356237	['C3', 'IFITM1', 'VCAM1', 'CD300LG', 'CD34']	Reactome Pathways	0.448261	upregulated
Chondroitin sulfate/dermatan sulfate metabolism Homo sapiens R-HSA-1793185	1.62751	1.67824	0.885565	0.35659	['CSGALNACT1', 'CHST11']	Reactome Pathways	0.447831	downregulated
Arginine and proline metabolism Homo sapiens hsa00330	1.62751	1.67824	0.994575	0.35659	['CNDP1', 'CNDP2']	KEGG Pathways	0.447831	downregulated
Arginine and proline metabolism Homo sapiens hsa00330	1.62751	1.67824	0.614989	0.35659	['GATM', 'OAT']	KEGG Pathways	0.447831	upregulated
Disease Homo sapiens R-HSA-1643685	1.11082	1.14205	0.685023	0.357679	['PDGFRB', 'PDGFRA', 'CDKN1A', 'SPON1', 'NOTCH1', 'TGFB1', 'TXNRD1', 'STAT3', 'SDC3', 'BGN', 'PRELP', 'PPP2R5C', 'HSPG2', 'NFKB1', 'DCN', 'ADAMTSL1', 'NFKBIA', 'MUC1', 'CD14', 'NELFE']	Reactome Pathways	0.446506	upregulated
Glycosaminoglycan metabolism Homo sapiens R-HSA-1630316	1.33602	1.3708	0.885565	0.358427	['CSGALNACT1', 'CHST11', 'GLB1L', 'B4GALT5']	Reactome Pathways	0.4456	downregulated
Jak-STAT signaling pathway Homo sapiens hsa04630	1.27728	1.30069	0.618457	0.3612	['CDKN1A', 'STAT3', 'LEPR', 'AOX1', 'OSMR']	KEGG Pathways	0.442253	upregulated
Signaling by NOTCH Homo sapiens R-HSA-157118	1.32463	1.33825	0.685023	0.364115	['TLE1', 'NOTCH1', 'ST3GAL4', 'ATP2A3']	Reactome Pathways	0.438761	upregulated
PI-3K cascade:FGFR1 Homo sapiens R-HSA-5654689	1.32463	1.33825	0.685023	0.364115	['PDGFRB', 'PDGFRA', 'CDKN1A', 'PPP2R5C']	Reactome Pathways	0.438761	upregulated
PI-3K cascade:FGFR3 Homo sapiens R-HSA-5654710	1.32463	1.33825	0.685023	0.364115	['PDGFRB', 'PDGFRA', 'CDKN1A', 'PPP2R5C']	Reactome Pathways	0.438761	upregulated
PI3K events in ERBB4 signaling Homo sapiens R-HSA-1250342	1.32463	1.33825	0.685023	0.364115	['PDGFRB', 'PDGFRA', 'CDKN1A', 'PPP2R5C']	Reactome Pathways	0.438761	upregulated
PI-3K cascade:FGFR2 Homo sapiens R-HSA-5654695	1.32463	1.33825	0.685023	0.364115	['PDGFRB', 'PDGFRA', 'CDKN1A', 'PPP2R5C']	Reactome Pathways	0.438761	upregulated
PI-3K cascade:FGFR4 Homo sapiens R-HSA-5654720	1.32463	1.33825	0.685023	0.364115	['PDGFRB', 'PDGFRA', 'CDKN1A', 'PPP2R5C']	Reactome Pathways	0.438761	upregulated
PIP3 activates AKT signaling Homo sapiens R-HSA-1257604	1.32463	1.33825	0.685023	0.364115	['PDGFRB', 'PDGFRA', 'CDKN1A', 'PPP2R5C']	Reactome Pathways	0.438761	upregulated
PI3K/AKT Signaling in Cancer Homo sapiens R-HSA-2219528	1.41211	1.42544	0.885565	0.364424	['KL', 'FGFR4', 'MTOR']	Reactome Pathways	0.438393	downregulated
Unfolded Protein Response (UPR) Homo sapiens R-HSA-381119	1.41211	1.42544	0.885565	0.364424	['EDEM1', 'DNAJB11', 'CALR']	Reactome Pathways	0.438393	downregulated
PI3K/AKT Signaling in Cancer Homo sapiens R-HSA-2219528	1.41211	1.42544	0.685023	0.364424	['PDGFRB', 'PDGFRA', 'CDKN1A']	Reactome Pathways	0.438393	upregulated
Apoptotic execution phase Homo sapiens R-HSA-75153	1.59421	1.60394	0.685023	0.365641	['TJP1', 'VIM']	Reactome Pathways	0.436945	upregulated
Wnt Signaling Pathway Netpath Homo sapiens WP363	1.59421	1.60394	0.96625	0.365641	['CDK6', 'MTOR']	WikiPathways	0.436945	downregulated
Metabolism of fat-soluble vitamins Homo sapiens R-HSA-6806667	1.59421	1.60394	0.885565	0.365641	['TTR', 'LPL']	Reactome Pathways	0.436945	downregulated
Mineral absorption Homo sapiens hsa04978	1.59421	1.60394	0.994575	0.365641	['SLC9A3', 'SLC26A6']	KEGG Pathways	0.436945	downregulated
Miscellaneous transport and binding events Homo sapiens R-HSA-5223345	2.29671	2.30764	0.885565	0.366133	['AZGP1']	Reactome Pathways	0.436361	downregulated
Synthesis of PIPs at the Golgi membrane Homo sapiens R-HSA-1660514	2.29671	2.30764	0.885565	0.366133	['PI4KA']	Reactome Pathways	0.436361	downregulated
Activation of SMO Homo sapiens R-HSA-5635838	2.29671	2.30764	0.885565	0.366133	['EVC']	Reactome Pathways	0.436361	downregulated
Signaling by cytosolic FGFR1 fusion mutants Homo sapiens R-HSA-1839117	2.29671	2.30764	0.685023	0.366133	['STAT3']	Reactome Pathways	0.436361	upregulated
Defective GALNT3 causes familial hyperphosphatemic tumoral calcinosis (HFTC) Homo sapiens R-HSA-5083625	2.29671	2.30764	0.685023	0.366133	['MUC1']	Reactome Pathways	0.436361	upregulated
Pantothenate and CoA biosynthesis Homo sapiens hsa00770	2.29671	2.30764	0.622426	0.366133	['VNN1']	KEGG Pathways	0.436361	upregulated
TarBasePathway Homo sapiens WP1992	2.29671	2.30764	0.520376	0.366133	['ERG']	WikiPathways	0.436361	upregulated
Defective GALNT12 causes colorectal cancer 1 (CRCS1) Homo sapiens R-HSA-5083636	2.29671	2.30764	0.685023	0.366133	['MUC1']	Reactome Pathways	0.436361	upregulated
Activation of IRF3/IRF7 mediated by TBK1/IKK epsilon Homo sapiens R-HSA-936964	2.29671	2.30764	0.685023	0.366133	['CD14']	Reactome Pathways	0.436361	upregulated
SREBF and miR33 in cholesterol and lipid homeostasis Homo sapiens WP2011	2.29671	2.30764	0.96625	0.366133	['MTOR']	WikiPathways	0.436361	downregulated
Eicosanoid Synthesis Mus musculus WP318	2.29671	2.30764	0.96625	0.366133	['GGT1']	WikiPathways	0.436361	downregulated
Oxygen-dependent proline hydroxylation of Hypoxia-inducible Factor Alpha Homo sapiens R-HSA-1234176	2.29671	2.30764	0.685023	0.366133	['EPAS1']	Reactome Pathways	0.436361	upregulated
Amine-derived hormones Homo sapiens R-HSA-209776	2.29671	2.30764	0.685023	0.366133	['DDC']	Reactome Pathways	0.436361	upregulated
cGMP effects Homo sapiens R-HSA-418457	2.29671	2.30764	0.685023	0.366133	['PDE2A']	Reactome Pathways	0.436361	upregulated
Tie2 Signaling Homo sapiens R-HSA-210993	2.29671	2.30764	0.685023	0.366133	['TEK']	Reactome Pathways	0.436361	upregulated
Regulation of PLK1 Activity at G2/M Transition Homo sapiens R-HSA-2565942	1.39523	1.38251	0.894304	0.371249	['CENPJ', 'CEP290', 'SFI1']	Reactome Pathways	0.430335	downregulated
Glutathione metabolism Homo sapiens hsa00480	1.56225	1.53379	0.994575	0.374643	['GGCT', 'GGT1']	KEGG Pathways	0.426382	downregulated
RNA Polymerase II Transcription Homo sapiens R-HSA-73857	1.30242	1.27577	0.895048	0.375485	['PABPN1', 'SRSF1', 'SRSF2', 'SRSF6']	Reactome Pathways	0.425408	downregulated
G Protein Signaling Pathways Mus musculus WP232	1.37874	1.34111	0.531608	0.37806	['AKAP12', 'PRKCH', 'ADCY4']	WikiPathways	0.422439	upregulated
Hematopoietic cell lineage Homo sapiens hsa04640	1.37874	1.34111	0.638144	0.37806	['CSF1', 'CD14', 'CD34']	KEGG Pathways	0.422439	upregulated
Biological oxidations Homo sapiens R-HSA-211859	1.21502	1.1771	0.895048	0.37954	['GGCT', 'ACY3', 'CYP4B1', 'ACSM5', 'GGT1', 'CNDP2']	Reactome Pathways	0.420742	downregulated
GAB1 signalosome Homo sapiens R-HSA-180292	1.29159	1.24577	0.702496	0.381163	['PDGFRB', 'PDGFRA', 'CDKN1A', 'PPP2R5C']	Reactome Pathways	0.418889	upregulated
PI3K/AKT activation Homo sapiens R-HSA-198203	1.29159	1.24577	0.895048	0.381163	['NTRK1', 'KL', 'FGFR4', 'MTOR']	Reactome Pathways	0.418889	downregulated
PI3K/AKT activation Homo sapiens R-HSA-198203	1.29159	1.24577	0.702496	0.381163	['PDGFRB', 'PDGFRA', 'CDKN1A', 'PPP2R5C']	Reactome Pathways	0.418889	upregulated
Overview of nanoparticle effects Homo sapiens WP3287	2.169	2.08734	0.96625	0.381994	['LAMA3']	WikiPathways	0.417944	downregulated
Scavenging by Class A Receptors Homo sapiens R-HSA-3000480	2.169	2.08734	0.702496	0.381994	['COL1A2']	Reactome Pathways	0.417944	upregulated
HDL-mediated lipid transport Homo sapiens R-HSA-194223	2.169	2.08734	0.702496	0.381994	['PLTP']	Reactome Pathways	0.417944	upregulated
PCNA-Dependent Long Patch Base Excision Repair Homo sapiens R-HSA-5651801	2.169	2.08734	0.702496	0.381994	['POLD2']	Reactome Pathways	0.417944	upregulated
TP53 Network Homo sapiens WP1742	2.169	2.08734	0.96625	0.381994	['TNFSF10']	WikiPathways	0.417944	downregulated
Glycosaminoglycan degradation Homo sapiens hsa00531	2.169	2.08734	0.994575	0.381994	['GALNS']	KEGG Pathways	0.417944	downregulated
Other semaphorin interactions Homo sapiens R-HSA-416700	2.169	2.08734	0.895048	0.381994	['SEMA4D']	Reactome Pathways	0.417944	downregulated
Scavenging by Class A Receptors Homo sapiens R-HSA-3000480	2.169	2.08734	0.895048	0.381994	['CALR']	Reactome Pathways	0.417944	downregulated
Signaling by NODAL Homo sapiens R-HSA-1181150	2.169	2.08734	0.895048	0.381994	['ACVR2B']	Reactome Pathways	0.417944	downregulated
Prostacyclin signalling through prostacyclin receptor Homo sapiens R-HSA-392851	2.169	2.08734	0.702496	0.381994	['PTGIR']	Reactome Pathways	0.417944	upregulated
Farnesoid X Receptor Pathway Homo sapiens WP2879	2.169	2.08734	0.531608	0.381994	['SLCO2B1']	WikiPathways	0.417944	upregulated
Blood Clotting Cascade Mus musculus WP460	2.169	2.08734	0.531608	0.381994	['FGA']	WikiPathways	0.417944	upregulated
TP53 Network Homo sapiens WP1742	2.169	2.08734	0.531608	0.381994	['CDKN1A']	WikiPathways	0.417944	upregulated
Overview of nanoparticle effects Homo sapiens WP3287	2.169	2.08734	0.531608	0.381994	['HMOX1']	WikiPathways	0.417944	upregulated
Other semaphorin interactions Homo sapiens R-HSA-416700	2.169	2.08734	0.702496	0.381994	['PLXND1']	Reactome Pathways	0.417944	upregulated
Arachidonic acid metabolism Homo sapiens R-HSA-2142753	1.53154	1.46748	0.895048	0.383592	['CYP4B1', 'GGT1']	Reactome Pathways	0.41613	downregulated
Fanconi anemia pathway Homo sapiens hsa03460	1.53154	1.46748	0.994575	0.383592	['WDR48', 'EME2']	KEGG Pathways	0.41613	downregulated
XBP1(S) activates chaperone genes Homo sapiens R-HSA-381038	1.53154	1.46748	0.895048	0.383592	['EDEM1', 'DNAJB11']	Reactome Pathways	0.41613	downregulated
Circadian rythm related genes Homo sapiens WP3594	1.20869	1.15684	0.532189	0.384005	['HEBP1', 'SREBF1', 'DDC', 'MTTP', 'PRKCDBP', 'ADORA1']	WikiPathways	0.415663	upregulated
Prostate cancer Homo sapiens hsa05215	1.36264	1.30117	0.994575	0.384855	['SRD5A2', 'PDGFD', 'MTOR']	KEGG Pathways	0.414703	downregulated
EGF/EGFR Signaling Pathway Homo sapiens WP437	1.23654	1.177	0.96625	0.386027	['ERRFI1', 'USP8', 'REPS2', 'SH3GL2', 'MTOR']	WikiPathways	0.413383	downregulated
Neuroactive ligand-receptor interaction Homo sapiens hsa04080	1.16245	1.09501	0.653415	0.389853	['ADCYAP1R1', 'PTGIR', 'P2RY14', 'PTGER3', 'F2R', 'ADORA1', 'LEPR', 'S1PR3']	KEGG Pathways	0.409099	upregulated
Signaling by Interleukins Homo sapiens R-HSA-449147	1.12882	1.05903	0.716727	0.391342	['PDGFRB', 'IL33', 'PDGFRA', 'FGA', 'RASA3', 'STAT3', 'LGALS9', 'PPP2R5C', 'TEK', 'OSMR', 'NFKB1']	Reactome Pathways	0.407444	upregulated
Negative regulation of the PI3K/AKT network Homo sapiens R-HSA-199418	1.34691	1.26263	0.716727	0.391633	['PDGFRB', 'PDGFRA', 'PPP2R5C']	Reactome Pathways	0.40712	upregulated
Epstein-Barr virus infection Homo sapiens hsa05169	1.19623	1.11742	0.653913	0.392934	['NFKBIA', 'ENTPD1', 'CDKN1A', 'STAT3', 'VIM', 'NFKB1']	KEGG Pathways	0.40568	upregulated
Synthesis of PC Homo sapiens R-HSA-1483191	2.05474	1.89584	0.914888	0.397459	['ACHE']	Reactome Pathways	0.400708	downregulated
Synthesis, secretion, and inactivation of Glucagon-like Peptide-1 (GLP-1) Homo sapiens R-HSA-381771	2.05474	1.89584	0.914888	0.397459	['SEC11A']	Reactome Pathways	0.400708	downregulated
EBV LMP1 signaling Mus musculus WP1243	2.05474	1.89584	0.541842	0.397459	['NFKB1']	WikiPathways	0.400708	upregulated
Arginine biosynthesis Homo sapiens hsa00220	2.05474	1.89584	0.994575	0.397459	['GPT2']	KEGG Pathways	0.400708	downregulated
One carbon pool by folate Homo sapiens hsa00670	2.05474	1.89584	0.994575	0.397459	['FTCD']	KEGG Pathways	0.400708	downregulated
Hypertrophy Model Homo sapiens WP516	2.05474	1.89584	0.96625	0.397459	['VEGFA']	WikiPathways	0.400708	downregulated
Hypertrophy Model Mus musculus WP202	2.05474	1.89584	0.96625	0.397459	['VEGFA']	WikiPathways	0.400708	downregulated
Sphingolipid Metabolism Homo sapiens WP1422	2.05474	1.89584	0.96625	0.397459	['KDSR']	WikiPathways	0.400708	downregulated
Defective C1GALT1C1 causes Tn polyagglutination syndrome (TNPS) Homo sapiens R-HSA-5083632	2.05474	1.89584	0.718666	0.397459	['MUC1']	Reactome Pathways	0.400708	upregulated
Glucuronidation Homo sapiens R-HSA-156588	2.05474	1.89584	0.718666	0.397459	['UGT1A1']	Reactome Pathways	0.400708	upregulated
Lagging Strand Synthesis Homo sapiens R-HSA-69186	2.05474	1.89584	0.718666	0.397459	['POLD2']	Reactome Pathways	0.400708	upregulated
IL-6-type cytokine receptor ligand interactions Homo sapiens R-HSA-6788467	2.05474	1.89584	0.718666	0.397459	['OSMR']	Reactome Pathways	0.400708	upregulated
FGFR2 ligand binding and activation Homo sapiens R-HSA-190241	2.05474	1.89584	0.718666	0.397459	['FGFBP1']	Reactome Pathways	0.400708	upregulated
Sphingolipid Metabolism Homo sapiens WP1422	2.05474	1.89584	0.541842	0.397459	['CERS4']	WikiPathways	0.400708	upregulated
Hypertrophy Model Mus musculus WP202	2.05474	1.89584	0.541842	0.397459	['ATF3']	WikiPathways	0.400708	upregulated
Hypertrophy Model Homo sapiens WP516	2.05474	1.89584	0.541842	0.397459	['ATF3']	WikiPathways	0.400708	upregulated
Glycosaminoglycan biosynthesis - chondroitin sulfate / dermatan sulfate Homo sapiens hsa00532	2.05474	1.89584	0.653913	0.397459	['CHST15']	KEGG Pathways	0.400708	upregulated
Morphine addiction Homo sapiens hsa05032	1.33153	1.22543	0.653913	0.398393	['PDE2A', 'ADORA1', 'ADCY4']	KEGG Pathways	0.399689	upregulated
mRNA surveillance pathway Homo sapiens hsa03015	1.33153	1.22543	0.994575	0.398393	['PABPN1', 'PPP2R3C', 'SMG5']	KEGG Pathways	0.399689	downregulated
Regulation of cholesterol biosynthesis by SREBP (SREBF) Homo sapiens R-HSA-1655829	1.47359	1.34538	0.914888	0.40132	['SEC24A', 'CHD9']	Reactome Pathways	0.396509	downregulated
IRE1alpha activates chaperones Homo sapiens R-HSA-381070	1.47359	1.34538	0.914888	0.40132	['EDEM1', 'DNAJB11']	Reactome Pathways	0.396509	downregulated
GABA receptor activation Homo sapiens R-HSA-977443	1.47359	1.34538	0.914888	0.40132	['GABBR1', 'KCNJ16']	Reactome Pathways	0.396509	downregulated
ECM proteoglycans Homo sapiens R-HSA-3000178	1.47359	1.34538	0.914888	0.40132	['LAMA3', 'COL9A3']	Reactome Pathways	0.396509	downregulated
IL-1 signaling pathway Homo sapiens WP195	1.47359	1.34538	0.544882	0.40132	['NFKBIA', 'NFKB1']	WikiPathways	0.396509	upregulated
Parkinsons Disease Pathway Homo sapiens WP2371	1.47359	1.34538	0.96625	0.40132	['GPR37', 'LRRK2']	WikiPathways	0.396509	downregulated
Corticotropin-releasing hormone Homo sapiens WP2355	1.31651	1.18952	0.547829	0.405131	['NFKBIA', 'TGFB1', 'NFKB1']	WikiPathways	0.392404	upregulated
Toll Like Receptor TLR6:TLR2 Cascade Homo sapiens R-HSA-168188	1.31651	1.18952	0.725579	0.405131	['NFKBIA', 'CD14', 'NFKB1']	Reactome Pathways	0.392404	upregulated
Toll Like Receptor 2 (TLR2) Cascade Homo sapiens R-HSA-181438	1.31651	1.18952	0.725579	0.405131	['NFKBIA', 'CD14', 'NFKB1']	Reactome Pathways	0.392404	upregulated
MyD88:Mal cascade initiated on plasma membrane Homo sapiens R-HSA-166058	1.31651	1.18952	0.725579	0.405131	['NFKBIA', 'CD14', 'NFKB1']	Reactome Pathways	0.392404	upregulated
Toll Like Receptor TLR1:TLR2 Cascade Homo sapiens R-HSA-168179	1.31651	1.18952	0.725579	0.405131	['NFKBIA', 'CD14', 'NFKB1']	Reactome Pathways	0.392404	upregulated
Staphylococcus aureus infection Homo sapiens hsa05150	1.44623	1.28912	0.994575	0.410094	['FCGR2B', 'CFB']	KEGG Pathways	0.387116	downregulated
Chemokine receptors bind chemokines Homo sapiens R-HSA-380108	1.44623	1.28912	0.728461	0.410094	['CXCL12', 'CX3CL1']	Reactome Pathways	0.387116	upregulated
Alzheimer's disease Homo sapiens hsa05010	1.1983	1.06606	0.668963	0.410802	['BACE2', 'LRP1', 'ATP2A3', 'COX6B2', 'TNFRSF1A']	KEGG Pathways	0.386368	upregulated
Triacylglyceride Synthesis Mus musculus WP386	1.9519	1.72827	0.555594	0.412537	['LIPE']	WikiPathways	0.384537	upregulated
TP53 regulates transcription of additional cell cycle genes whose exact role in the p53 pathway remain uncertain Homo sapiens R-HSA-6804115	1.9519	1.72827	0.728461	0.412537	['RGCC']	Reactome Pathways	0.384537	upregulated
Cobalamin (Cbl, vitamin B12) transport and metabolism Homo sapiens R-HSA-196741	1.9519	1.72827	0.728461	0.412537	['MMAB']	Reactome Pathways	0.384537	upregulated
CD209 (DC-SIGN) signaling Homo sapiens R-HSA-5621575	1.9519	1.72827	0.728461	0.412537	['NFKB1']	Reactome Pathways	0.384537	upregulated
HS-GAG degradation Homo sapiens R-HSA-2024096	1.9519	1.72827	0.922781	0.412537	['GLB1L']	Reactome Pathways	0.384537	downregulated
TP53 regulates transcription of additional cell cycle genes whose exact role in the p53 pathway remain uncertain Homo sapiens R-HSA-6804115	1.9519	1.72827	0.922781	0.412537	['CENPJ']	Reactome Pathways	0.384537	downregulated
Mitochondrial tRNA aminoacylation Homo sapiens R-HSA-379726	1.9519	1.72827	0.922781	0.412537	['RARS2']	Reactome Pathways	0.384537	downregulated
SHC-mediated cascade:FGFR1 Homo sapiens R-HSA-5654688	1.9519	1.72827	0.922781	0.412537	['KL']	Reactome Pathways	0.384537	downregulated
Synthesis of Leukotrienes (LT) and Eoxins (EX) Homo sapiens R-HSA-2142691	1.9519	1.72827	0.728461	0.412537	['ALOX5AP']	Reactome Pathways	0.384537	upregulated
Signal transduction by L1 Homo sapiens R-HSA-445144	1.9519	1.72827	0.728461	0.412537	['ITGA9']	Reactome Pathways	0.384537	upregulated
Glycerophospholipid Biosynthetic Pathway Homo sapiens WP2533	1.9519	1.72827	0.96625	0.412537	['AGPS']	WikiPathways	0.384537	downregulated
NOTCH2 Activation and Transmission of Signal to the Nucleus Homo sapiens R-HSA-2979096	1.9519	1.72827	0.922781	0.412537	['DLL1']	Reactome Pathways	0.384537	downregulated
Cell-Cell communication Homo sapiens R-HSA-1500931	1.23019	1.08168	0.731239	0.41508	['CDH5', 'CLDN15', 'FLNA', 'PARVB']	Reactome Pathways	0.381868	upregulated
ER to Golgi Anterograde Transport Homo sapiens R-HSA-199977	1.23019	1.08168	0.924991	0.41508	['SEC24A', 'GORASP1', 'ANK2', 'F5']	Reactome Pathways	0.381868	downregulated
Protein processing in endoplasmic reticulum Homo sapiens hsa04141	1.19093	1.04527	0.994575	0.415742	['EDEM3', 'SEC24A', 'EDEM1', 'DNAJB11', 'CALR']	KEGG Pathways	0.381176	downregulated
Longevity regulating pathway - mammal Homo sapiens hsa04211	1.28744	1.12134	0.668963	0.41854	['CAT', 'ADCY4', 'NFKB1']	KEGG Pathways	0.378263	upregulated
Wnt Signaling Pathway and Pluripotency Mus musculus WP723	1.28744	1.12134	0.5596	0.41854	['PRKCH', 'WNT7B', 'LDLR']	WikiPathways	0.378263	upregulated
Acute myeloid leukemia Homo sapiens hsa05221	1.41986	1.23578	0.668963	0.418805	['STAT3', 'NFKB1']	KEGG Pathways	0.377988	upregulated
NOD-like receptor signaling pathway Homo sapiens hsa04621	1.41986	1.23578	0.668963	0.418805	['NFKBIA', 'NFKB1']	KEGG Pathways	0.377988	upregulated
TNFR2 non-canonical NF-kB pathway Homo sapiens R-HSA-5668541	1.27338	1.08897	0.743968	0.425207	['TNFRSF1B', 'TNFSF13B', 'TNFRSF1A']	Reactome Pathways	0.371399	upregulated
G Protein Signaling Pathways Homo sapiens WP35	1.27338	1.08897	0.5596	0.425207	['AKAP12', 'PRKCH', 'ADCY4']	WikiPathways	0.371399	upregulated
GPCRs, Class A Rhodopsin-like Mus musculus WP189	1.17646	1.00499	0.5596	0.425603	['PTGIR', 'P2RY14', 'F2R', 'PTGER3', 'RRH']	WikiPathways	0.370996	upregulated
VEGFR2 mediated cell proliferation Homo sapiens R-HSA-5218921	1.13467	0.967268	0.743968	0.426361	['PDGFRB', 'PDGFRA', 'FGA', 'RASA3', 'KDR', 'PPP2R5C', 'TEK']	Reactome Pathways	0.370223	upregulated
Complement Activation Homo sapiens WP545	1.85886	1.5808	0.96625	0.427239	['CFB']	WikiPathways	0.369329	downregulated
Signal Transduction of S1P Receptor Mus musculus WP57	1.85886	1.5808	0.96625	0.427239	['SMPD2']	WikiPathways	0.369329	downregulated
Intrinsic Pathway of Fibrin Clot Formation Homo sapiens R-HSA-140837	1.85886	1.5808	0.938034	0.427239	['PROC']	Reactome Pathways	0.369329	downregulated
Folic Acid Network Mus musculus WP1273	1.85886	1.5808	0.96625	0.427239	['KMO']	WikiPathways	0.369329	downregulated
Type II diabetes mellitus Homo sapiens WP1584	1.85886	1.5808	0.96625	0.427239	['MTOR']	WikiPathways	0.369329	downregulated
Fatty Acid Biosynthesis Mus musculus WP336	1.85886	1.5808	0.96625	0.427239	['PECR']	WikiPathways	0.369329	downregulated
Globo Sphingolipid Metabolism Homo sapiens WP1424	1.85886	1.5808	0.96625	0.427239	['ST8SIA1']	WikiPathways	0.369329	downregulated
Fatty Acid Biosynthesis Homo sapiens WP357	1.85886	1.5808	0.96625	0.427239	['PECR']	WikiPathways	0.369329	downregulated
Terpenoid backbone biosynthesis Homo sapiens hsa00900	1.85886	1.5808	0.994575	0.427239	['PDSS1']	KEGG Pathways	0.369329	downregulated
Signal Transduction of S1P Receptor Mus musculus WP57	1.85886	1.5808	0.5596	0.427239	['S1PR3']	WikiPathways	0.369329	upregulated
Nicotine Activity on Dopaminergic Neurons Homo sapiens WP1602	1.85886	1.5808	0.5596	0.427239	['DDC']	WikiPathways	0.369329	upregulated
GPCRs, Class B Secretin-like Mus musculus WP456	1.85886	1.5808	0.5596	0.427239	['ADCYAP1R1']	WikiPathways	0.369329	upregulated
Blood Clotting Cascade Homo sapiens WP272	1.85886	1.5808	0.5596	0.427239	['FGA']	WikiPathways	0.369329	upregulated
CD28 dependent PI3K/Akt signaling Homo sapiens R-HSA-389357	1.85886	1.5808	0.938034	0.427239	['MTOR']	Reactome Pathways	0.369329	downregulated
mTORC1-mediated signalling Homo sapiens R-HSA-166208	1.85886	1.5808	0.938034	0.427239	['MTOR']	Reactome Pathways	0.369329	downregulated
CTLA4 inhibitory signaling Homo sapiens R-HSA-389513	1.85886	1.5808	0.743968	0.427239	['PPP2R5C']	Reactome Pathways	0.369329	upregulated
Telomere C-strand (Lagging Strand) Synthesis Homo sapiens R-HSA-174417	1.85886	1.5808	0.743968	0.427239	['POLD2']	Reactome Pathways	0.369329	upregulated
SALM protein interactions at the synapse Homo sapiens R-HSA-8849932	1.85886	1.5808	0.938034	0.427239	['GRIA3']	Reactome Pathways	0.369329	downregulated
Resolution of AP sites via the multiple-nucleotide patch replacement pathway Homo sapiens R-HSA-110373	1.85886	1.5808	0.743968	0.427239	['POLD2']	Reactome Pathways	0.369329	upregulated
Spinal Cord Injury Mus musculus WP2432	1.25962	1.05768	0.96625	0.431848	['CHST11', 'FCGR2B', 'NTN1']	WikiPathways	0.364669	downregulated
Signaling by FGFR Homo sapiens R-HSA-190236	1.09745	0.919246	0.751813	0.432741	['PDGFRB', 'PDGFRA', 'FGA', 'CDKN1A', 'FGFBP1', 'RASA3', 'FLRT3', 'ADCY4', 'PPP2R5C', 'TEK']	Reactome Pathways	0.363772	upregulated
Kit receptor signaling pathway Homo sapiens WP304	1.3699	1.13709	0.567253	0.436026	['STAT3', 'SH2B2']	WikiPathways	0.360488	upregulated
Systemic lupus erythematosus Homo sapiens hsa05322	1.19238	0.985801	0.688073	0.437468	['C3', 'C1QB', 'C1QA', 'C7']	KEGG Pathways	0.359054	upregulated
TRIF-mediated TLR3/TLR4 signaling Homo sapiens R-HSA-937061	1.24616	1.02744	0.755707	0.43846	['NFKBIA', 'CD14', 'NFKB1']	Reactome Pathways	0.35807	upregulated
IL-3 Signaling Pathway Mus musculus WP373	1.24616	1.02744	0.567253	0.43846	['STAT3', 'TNFRSF1B', 'NFKB1']	WikiPathways	0.35807	upregulated
MyD88-independent TLR3/TLR4 cascade Homo sapiens R-HSA-166166	1.24616	1.02744	0.755707	0.43846	['NFKBIA', 'CD14', 'NFKB1']	Reactome Pathways	0.35807	upregulated
Toll Like Receptor 3 (TLR3) Cascade Homo sapiens R-HSA-168164	1.24616	1.02744	0.755707	0.43846	['NFKBIA', 'CD14', 'NFKB1']	Reactome Pathways	0.35807	upregulated
IL-6 signaling Pathway Mus musculus WP387	1.24616	1.02744	0.567253	0.43846	['STAT3', 'SGK1', 'NFKB1']	WikiPathways	0.35807	upregulated
Proximal tubule bicarbonate reclamation Homo sapiens hsa04964	1.77428	1.45031	0.688073	0.441574	['SLC38A3']	KEGG Pathways	0.354997	upregulated
Gap-filling DNA repair synthesis and ligation in GG-NER Homo sapiens R-HSA-5696397	1.77428	1.45031	0.755707	0.441574	['POLD2']	Reactome Pathways	0.354997	upregulated
Abortive elongation of HIV-1 transcript in the absence of Tat Homo sapiens R-HSA-167242	1.77428	1.45031	0.755707	0.441574	['NELFE']	Reactome Pathways	0.354997	upregulated
The canonical retinoid cycle in rods (twilight vision) Homo sapiens R-HSA-2453902	1.77428	1.45031	0.938345	0.441574	['TTR']	Reactome Pathways	0.354997	downregulated
Incretin synthesis, secretion, and inactivation Homo sapiens R-HSA-400508	1.77428	1.45031	0.938345	0.441574	['SEC11A']	Reactome Pathways	0.354997	downregulated
BBSome-mediated cargo-targeting to cilium Homo sapiens R-HSA-5620922	1.77428	1.45031	0.938345	0.441574	['LZTFL1']	Reactome Pathways	0.354997	downregulated
Thromboxane signalling through TP receptor Homo sapiens R-HSA-428930	1.77428	1.45031	0.938345	0.441574	['GNA14']	Reactome Pathways	0.354997	downregulated
Laminin interactions Homo sapiens R-HSA-3000157	1.77428	1.45031	0.938345	0.441574	['LAMA3']	Reactome Pathways	0.354997	downregulated
Signaling by BMP Homo sapiens R-HSA-201451	1.77428	1.45031	0.938345	0.441574	['ACVR2B']	Reactome Pathways	0.354997	downregulated
Regulation of TP53 Activity through Acetylation Homo sapiens R-HSA-6804758	1.77428	1.45031	0.938345	0.441574	['CHD3']	Reactome Pathways	0.354997	downregulated
Branched-chain amino acid catabolism Homo sapiens R-HSA-70895	1.77428	1.45031	0.938345	0.441574	['PPM1K']	Reactome Pathways	0.354997	downregulated
Glutathione metabolism Homo sapiens WP100	1.77428	1.45031	0.96625	0.441574	['GGT1']	WikiPathways	0.354997	downregulated
SHC-mediated cascade:FGFR4 Homo sapiens R-HSA-5654719	1.77428	1.45031	0.938345	0.441574	['FGFR4']	Reactome Pathways	0.354997	downregulated
Proximal tubule bicarbonate reclamation Homo sapiens hsa04964	1.77428	1.45031	0.994575	0.441574	['SLC9A3']	KEGG Pathways	0.354997	downregulated
Estrogen signaling pathway Homo sapiens WP712	1.77428	1.45031	0.567253	0.441574	['NFKB1']	WikiPathways	0.354997	upregulated
Signaling by BMP Homo sapiens R-HSA-201451	1.77428	1.45031	0.755707	0.441574	['FSTL1']	Reactome Pathways	0.354997	upregulated
GPCRs, Class B Secretin-like Homo sapiens WP334	1.77428	1.45031	0.567253	0.441574	['ADCYAP1R1']	WikiPathways	0.354997	upregulated
Mismatch repair Homo sapiens hsa03430	1.77428	1.45031	0.688073	0.441574	['POLD2']	KEGG Pathways	0.354997	upregulated
Protein export Homo sapiens hsa03060	1.77428	1.45031	0.994575	0.441574	['SEC11A']	KEGG Pathways	0.354997	downregulated
Interleukin-2 signaling Homo sapiens R-HSA-451927	1.11591	0.909445	0.755707	0.442647	['PDGFRB', 'PDGFRA', 'FGA', 'RASA3', 'LGALS9', 'PPP2R5C', 'TEK']	Reactome Pathways	0.353942	upregulated
Signaling by ERBB4 Homo sapiens R-HSA-1236394	1.09517	0.891671	0.755707	0.443	['PDGFRB', 'PDGFRA', 'FGA', 'CDKN1A', 'CXCL12', 'RASA3', 'PGR', 'PPP2R5C', 'TEK']	Reactome Pathways	0.353596	upregulated
RHO GTPases activate PKNs Homo sapiens R-HSA-5625740	1.34621	1.09142	0.756608	0.444532	['MYL9', 'RHOB']	Reactome Pathways	0.352097	upregulated
mTOR signaling pathway Homo sapiens hsa04150	1.34621	1.09142	0.994575	0.444532	['MTOR', 'VEGFA']	KEGG Pathways	0.352097	downregulated
HDACs deacetylate histones Homo sapiens R-HSA-3214815	1.34621	1.09142	0.94127	0.444532	['CHD3', 'SAP30']	Reactome Pathways	0.352097	downregulated
Long-term depression Homo sapiens hsa04730	1.34621	1.09142	0.688073	0.444532	['GUCY1A3', 'GUCY1B3']	KEGG Pathways	0.352097	upregulated
Phosphatidylinositol signaling system Homo sapiens hsa04070	1.23298	0.998197	0.994575	0.445044	['DGKG', 'DGKQ', 'PI4KA']	KEGG Pathways	0.351597	downregulated
Influenza A Homo sapiens hsa05164	1.14854	0.929378	0.688073	0.445223	['NFKBIA', 'FDPS', 'IL33', 'NFKB1', 'TNFRSF1A']	KEGG Pathways	0.351422	upregulated
Downstream signaling of activated FGFR1 Homo sapiens R-HSA-5654687	1.08828	0.868766	0.7633	0.450095	['PDGFRB', 'PDGFRA', 'FGA', 'CDKN1A', 'RASA3', 'FLRT3', 'ADCY4', 'PPP2R5C', 'TEK']	Reactome Pathways	0.346695	upregulated
Hedgehog 'off' state Homo sapiens R-HSA-5610787	1.22007	0.969916	0.944434	0.451596	['IFT88', 'TULP3', 'FUZ']	Reactome Pathways	0.34525	downregulated
Cell-cell junction organization Homo sapiens R-HSA-421270	1.32333	1.04799	0.7633	0.452967	['CDH5', 'CLDN15']	Reactome Pathways	0.343933	upregulated
Constitutive Signaling by Aberrant PI3K in Cancer Homo sapiens R-HSA-2219530	1.32333	1.04799	0.944434	0.452967	['KL', 'FGFR4']	Reactome Pathways	0.343933	downregulated
Constitutive Signaling by Aberrant PI3K in Cancer Homo sapiens R-HSA-2219530	1.32333	1.04799	0.7633	0.452967	['PDGFRB', 'PDGFRA']	Reactome Pathways	0.343933	upregulated
MAPK signaling pathway Homo sapiens hsa04010	1.10224	0.868419	0.695007	0.454813	['PDGFRB', 'PDGFRA', 'TGFB1', 'FLNA', 'CD14', 'NFKB1', 'TNFRSF1A']	KEGG Pathways	0.342167	upregulated
Synthesis of bile acids and bile salts via 7alpha-hydroxycholesterol Homo sapiens R-HSA-193368	1.69705	1.3343	0.7633	0.455551	['PTGIS']	Reactome Pathways	0.341463	upregulated
Pyrimidine metabolism Homo sapiens R-HSA-73848	1.69705	1.3343	0.7633	0.455551	['DHODH']	Reactome Pathways	0.341463	upregulated
IL-9 Signaling Pathway Mus musculus WP10	1.69705	1.3343	0.58074	0.455551	['STAT3']	WikiPathways	0.341463	upregulated
Triacylglyceride Synthesis Homo sapiens WP325	1.69705	1.3343	0.58074	0.455551	['LIPE']	WikiPathways	0.341463	upregulated
Histidine metabolism Homo sapiens hsa00340	1.69705	1.3343	0.695007	0.455551	['DDC']	KEGG Pathways	0.341463	upregulated
Angiogenesis Homo sapiens WP1539	1.69705	1.3343	0.96625	0.455551	['VEGFA']	WikiPathways	0.341463	downregulated
Eicosanoid Synthesis Homo sapiens WP167	1.69705	1.3343	0.96625	0.455551	['GGT1']	WikiPathways	0.341463	downregulated
Glycosaminoglycan biosynthesis - heparan sulfate / heparin Homo sapiens hsa00534	1.69705	1.3343	0.994575	0.455551	['EXTL1']	KEGG Pathways	0.341463	downregulated
Synthesis of bile acids and bile salts via 7alpha-hydroxycholesterol Homo sapiens R-HSA-193368	1.69705	1.3343	0.944434	0.455551	['AMACR']	Reactome Pathways	0.341463	downregulated
Vitamin digestion and absorption Homo sapiens hsa04977	1.69705	1.3343	0.994575	0.455551	['FOLH1']	KEGG Pathways	0.341463	downregulated
Post-Elongation Processing of Intronless pre-mRNA Homo sapiens R-HSA-112297	1.69705	1.3343	0.944434	0.455551	['PABPN1']	Reactome Pathways	0.341463	downregulated
IKK complex recruitment mediated by RIP1 Homo sapiens R-HSA-937041	1.69705	1.3343	0.7633	0.455551	['CD14']	Reactome Pathways	0.341463	upregulated
Growth hormone receptor signaling Homo sapiens R-HSA-982772	1.69705	1.3343	0.7633	0.455551	['STAT3']	Reactome Pathways	0.341463	upregulated
Processing of Capped Intronless Pre-mRNA Homo sapiens R-HSA-75067	1.69705	1.3343	0.944434	0.455551	['PABPN1']	Reactome Pathways	0.341463	downregulated
Sema4D induced cell migration and growth-cone collapse Homo sapiens R-HSA-416572	1.69705	1.3343	0.944434	0.455551	['SEMA4D']	Reactome Pathways	0.341463	downregulated
Innate Immune System Homo sapiens R-HSA-168249	1.04383	0.817597	0.76388	0.456909	['C1QB', 'PDGFRB', 'C1QA', 'PDGFRA', 'FGA', 'CDKN1A', 'CFH', 'WIPF1', 'ARPC1B', 'PROS1', 'ADCY4', 'PPP2R5C', 'TMEM173', 'NFKB1', 'CTSS', 'C3', 'NFKBIA', 'C7', 'RASA3', 'TEK', 'CD14']	Reactome Pathways	0.34017	upregulated
Fatty acid, triacylglycerol, and ketone body metabolism Homo sapiens R-HSA-535734	1.11033	0.863437	0.949291	0.459489	['MED14', 'CHD9', 'GPD2', 'RORA', 'RGL1', 'AACS']	Reactome Pathways	0.337725	downregulated
NGF signalling via TRKA from the plasma membrane Homo sapiens R-HSA-187037	1.07289	0.834098	0.766426	0.459584	['PDGFRB', 'PDGFRA', 'FGA', 'ADCYAP1R1', 'CDKN1A', 'RASA3', 'STAT3', 'ADCY4', 'PPP2R5C', 'TEK']	Reactome Pathways	0.337635	upregulated
Ectoderm Differentiation Homo sapiens WP2858	1.15681	0.899288	0.96625	0.459606	['ARHGAP10', 'FZD5', 'STX16', 'PI4KA']	WikiPathways	0.337615	downregulated
Insulin signaling pathway Homo sapiens hsa04910	1.15681	0.899288	0.696727	0.459606	['LIPE', 'SREBF1', 'SH2B2', 'HK1']	KEGG Pathways	0.337615	upregulated
Metapathway biotransformation Homo sapiens WP702	1.12845	0.876692	0.96625	0.45983	['NAT8', 'CHST11', 'UGT2A3', 'CYP4B1', 'FMO5']	WikiPathways	0.337402	downregulated
Metabolism of amino acids and derivatives Homo sapiens R-HSA-71291	1.07809	0.835499	0.766426	0.460714	['NQO1', 'GATM', 'DDC', 'OAT', 'TST', 'PSAT1', 'KYNU', 'TXNRD1', 'ASRGL1']	Reactome Pathways	0.336569	upregulated
Diseases associated with O-glycosylation of proteins Homo sapiens R-HSA-3906995	1.3012	1.00667	0.949527	0.461328	['THSD7B', 'SSPO']	Reactome Pathways	0.33599	downregulated
Oxidation by Cytochrome P450 Homo sapiens WP43	1.3012	1.00667	0.584268	0.461328	['CYP26B1', 'CYP1B1']	WikiPathways	0.33599	upregulated
Signaling by FGFR1 Homo sapiens R-HSA-5654736	1.07474	0.824693	0.766426	0.464246	['PDGFRB', 'PDGFRA', 'FGA', 'CDKN1A', 'RASA3', 'FLRT3', 'ADCY4', 'PPP2R5C', 'TEK']	Reactome Pathways	0.333252	upregulated
AGE-RAGE signaling pathway in diabetic complications Homo sapiens hsa04933	1.19505	0.916087	0.994575	0.464604	['COL4A4', 'COL4A3', 'VEGFA']	KEGG Pathways	0.332917	downregulated
MicroRNAs in cardiomyocyte hypertrophy Homo sapiens WP1544	1.19505	0.916087	0.584268	0.464604	['TGFB1', 'STAT3', 'NFKB1']	WikiPathways	0.332917	upregulated
Retrograde endocannabinoid signaling Homo sapiens hsa04723	1.19505	0.916087	0.699847	0.464604	['ADCY4', 'ABHD6', 'MGLL']	KEGG Pathways	0.332917	upregulated
TNF-alpha NF-kB Signaling Pathway Mus musculus WP246	1.12191	0.859849	0.584268	0.464675	['NFKBIA', 'FLNA', 'TNFRSF1B', 'NFKB1', 'TNFRSF1A']	WikiPathways	0.33285	upregulated
Toll-Like Receptors Cascades Homo sapiens R-HSA-168898	1.14824	0.878998	0.766426	0.465094	['NFKBIA', 'CD14', 'NFKB1', 'CTSS']	Reactome Pathways	0.332459	upregulated
Metal ion SLC transporters Homo sapiens R-HSA-425410	1.62625	1.2307	0.766426	0.469178	['SLC39A5']	Reactome Pathways	0.328662	upregulated
IL-7 Signaling Pathway Homo sapiens WP205	1.62625	1.2307	0.584268	0.469178	['STAT3']	WikiPathways	0.328662	upregulated
Physiological and Pathological Hypertrophy of the Heart Homo sapiens WP1528	1.62625	1.2307	0.584268	0.469178	['STAT3']	WikiPathways	0.328662	upregulated
Signal Transduction of S1P Receptor Homo sapiens WP26	1.62625	1.2307	0.584268	0.469178	['S1PR3']	WikiPathways	0.328662	upregulated
alpha-Linolenic acid metabolism Homo sapiens hsa00592	1.62625	1.2307	0.702292	0.469178	['PLA2G16']	KEGG Pathways	0.328662	upregulated
Glyoxylate metabolism and glycine degradation Homo sapiens R-HSA-389661	1.62625	1.2307	0.949527	0.469178	['AGXT2']	Reactome Pathways	0.328662	downregulated
Constitutive Signaling by AKT1 E17K in Cancer Homo sapiens R-HSA-5674400	1.62625	1.2307	0.949527	0.469178	['MTOR']	Reactome Pathways	0.328662	downregulated
ADP signalling through P2Y purinoceptor 1 Homo sapiens R-HSA-418592	1.62625	1.2307	0.949527	0.469178	['GNA14']	Reactome Pathways	0.328662	downregulated
Basigin interactions Homo sapiens R-HSA-210991	1.62625	1.2307	0.949527	0.469178	['SLC7A9']	Reactome Pathways	0.328662	downregulated
alpha-Linolenic acid metabolism Homo sapiens hsa00592	1.62625	1.2307	0.994575	0.469178	['ACOX3']	KEGG Pathways	0.328662	downregulated
Glycosylphosphatidylinositol(GPI)-anchor biosynthesis Homo sapiens hsa00563	1.62625	1.2307	0.994575	0.469178	['PIGN']	KEGG Pathways	0.328662	downregulated
Post-translational modification: synthesis of GPI-anchored proteins Homo sapiens R-HSA-163125	1.62625	1.2307	0.949527	0.469178	['PIGN']	Reactome Pathways	0.328662	downregulated
Signal Transduction of S1P Receptor Homo sapiens WP26	1.62625	1.2307	0.96625	0.469178	['SMPD2']	WikiPathways	0.328662	downregulated
ATF4 activates genes Homo sapiens R-HSA-380994	1.62625	1.2307	0.766426	0.469178	['ATF3']	Reactome Pathways	0.328662	upregulated
TRP channels Homo sapiens R-HSA-3295583	1.62625	1.2307	0.766426	0.469178	['MCOLN3']	Reactome Pathways	0.328662	upregulated
Constitutive Signaling by AKT1 E17K in Cancer Homo sapiens R-HSA-5674400	1.62625	1.2307	0.766426	0.469178	['CDKN1A']	Reactome Pathways	0.328662	upregulated
Sulfur amino acid metabolism Homo sapiens R-HSA-1614635	1.62625	1.2307	0.766426	0.469178	['TST']	Reactome Pathways	0.328662	upregulated
RAF activation Homo sapiens R-HSA-5673000	1.62625	1.2307	0.766426	0.469178	['PPP2R5C']	Reactome Pathways	0.328662	upregulated
Synthesis of substrates in N-glycan biosythesis Homo sapiens R-HSA-446219	1.27981	0.967336	0.766426	0.469614	['ST6GAL1', 'ST3GAL4']	Reactome Pathways	0.328259	upregulated
Regulation of toll-like receptor signaling pathway Homo sapiens WP1449	1.1398	0.859213	0.584268	0.470563	['NFKBIA', 'SPP1', 'CD14', 'NFKB1']	WikiPathways	0.327382	upregulated
Glycerophospholipid biosynthesis Homo sapiens R-HSA-1483206	1.18292	0.89047	0.767122	0.471057	['PLA2G16', 'LPCAT3', 'MGLL']	Reactome Pathways	0.326926	upregulated
Cell Cycle Homo sapiens WP179	1.17103	0.865673	0.590655	0.477475	['CDKN1A', 'TGFB1', 'MPEG1']	WikiPathways	0.321049	upregulated
Cell Cycle Homo sapiens WP179	1.17103	0.865673	0.96625	0.477475	['CDK6', 'PRKDC', 'MCM10']	WikiPathways	0.321049	downregulated
Longevity regulating pathway - multiple species Homo sapiens hsa04213	1.2591	0.929865	0.710762	0.477823	['CAT', 'ADCY4']	KEGG Pathways	0.320733	upregulated
Membrane Trafficking Homo sapiens R-HSA-199991	1.05	0.7692	0.957062	0.480671	['DAB2', 'SEC24A', 'DNAJC6', 'STX16', 'GORASP1', 'AP4E1', 'EXOC6', 'ANK2', 'KIF12', 'SH3GL2', 'F5']	Reactome Pathways	0.318152	downregulated
Downstream signal transduction Homo sapiens R-HSA-186763	1.05828	0.772701	0.770718	0.481837	['PDGFRB', 'PDGFRA', 'FGA', 'CDKN1A', 'RASA3', 'STAT3', 'ADCY4', 'PPP2R5C', 'TEK']	Reactome Pathways	0.3171	upregulated
Cellular response to hypoxia Homo sapiens R-HSA-2262749	1.56112	1.13782	0.957062	0.482465	['VEGFA']	Reactome Pathways	0.316534	downregulated
PTK6 Regulates RHO GTPases, RAS GTPase and MAP kinases Homo sapiens R-HSA-8849471	1.56112	1.13782	0.770718	0.482465	['RASA3']	Reactome Pathways	0.316534	upregulated
WNT ligand biogenesis and trafficking Homo sapiens R-HSA-3238698	1.56112	1.13782	0.770718	0.482465	['WNT7B']	Reactome Pathways	0.316534	upregulated
Recycling pathway of L1 Homo sapiens R-HSA-437239	1.56112	1.13782	0.957062	0.482465	['SH3GL2']	Reactome Pathways	0.316534	downregulated
Glycosphingolipid biosynthesis - lacto and neolacto series Homo sapiens hsa00601	1.56112	1.13782	0.71321	0.482465	['ST3GAL4']	KEGG Pathways	0.316534	upregulated
CaM pathway Homo sapiens R-HSA-111997	1.56112	1.13782	0.770718	0.482465	['ADCY4']	Reactome Pathways	0.316534	upregulated
Calmodulin induced events Homo sapiens R-HSA-111933	1.56112	1.13782	0.770718	0.482465	['ADCY4']	Reactome Pathways	0.316534	upregulated
Downregulation of TGF-beta receptor signaling Homo sapiens R-HSA-2173788	1.56112	1.13782	0.770718	0.482465	['TGFB1']	Reactome Pathways	0.316534	upregulated
Regulation of Hypoxia-inducible Factor (HIF) by oxygen Homo sapiens R-HSA-1234174	1.56112	1.13782	0.770718	0.482465	['EPAS1']	Reactome Pathways	0.316534	upregulated
Cellular response to hypoxia Homo sapiens R-HSA-2262749	1.56112	1.13782	0.770718	0.482465	['EPAS1']	Reactome Pathways	0.316534	upregulated
Glucuronidation Homo sapiens WP698	1.56112	1.13782	0.96625	0.482465	['UGT2A3']	WikiPathways	0.316534	downregulated
Regulation of Complement cascade Homo sapiens R-HSA-977606	1.56112	1.13782	0.957062	0.482465	['CFB']	Reactome Pathways	0.316534	downregulated
Regulation of Hypoxia-inducible Factor (HIF) by oxygen Homo sapiens R-HSA-1234174	1.56112	1.13782	0.957062	0.482465	['VEGFA']	Reactome Pathways	0.316534	downregulated
TNFR1-induced NFkappaB signaling pathway Homo sapiens R-HSA-5357956	1.56112	1.13782	0.770718	0.482465	['TNFRSF1A']	Reactome Pathways	0.316534	upregulated
Cytokine Signaling in Immune system Homo sapiens R-HSA-1280215	1.03421	0.749647	0.772167	0.484396	['PDGFRB', 'IL33', 'PDGFRA', 'FGA', 'IFITM1', 'VCAM1', 'STAT3', 'PPP2R5C', 'TNFRSF1B', 'OSMR', 'NFKB1', 'TNFRSF1A', 'TNFSF13B', 'RASA3', 'TEK', 'LGALS9']	Reactome Pathways	0.314799	upregulated
Glioma Homo sapiens hsa05214	1.23905	0.89415	0.994575	0.485954	['CDK6', 'MTOR']	KEGG Pathways	0.313405	downregulated
Oncostatin M Signaling Pathway Homo sapiens WP2374	1.23905	0.89415	0.96625	0.485954	['MTOR', 'VEGFA']	WikiPathways	0.313405	downregulated
Phospholipase D signaling pathway Homo sapiens hsa04072	1.11521	0.802741	0.715238	0.486843	['PDGFRB', 'PDGFRA', 'F2R', 'ADCY4']	KEGG Pathways	0.312611	upregulated
Pyrimidine metabolism Homo sapiens hsa00240	1.14795	0.818417	0.994575	0.490201	['ENTPD4', 'UPP2', 'UCKL1']	KEGG Pathways	0.309626	downregulated
Focal Adhesion Mus musculus WP85	1.08418	0.765786	0.96625	0.493451	['COL4A4', 'PDGFD', 'LAMA3', 'SEPP1', 'VEGFA']	WikiPathways	0.306756	downregulated
Pancreatic cancer Homo sapiens hsa05212	1.21963	0.860091	0.994575	0.494006	['CDK6', 'VEGFA']	KEGG Pathways	0.306268	downregulated
O-linked glycosylation of mucins Homo sapiens R-HSA-913709	1.21963	0.860091	0.957062	0.494006	['GALNT7', 'B4GALT5']	Reactome Pathways	0.306268	downregulated
Activation of NF-kappaB in B cells Homo sapiens R-HSA-1169091	1.21963	0.860091	0.774994	0.494006	['NFKBIA', 'NFKB1']	Reactome Pathways	0.306268	upregulated
Ascorbate and aldarate metabolism Homo sapiens hsa00053	1.501	1.05423	0.994575	0.495421	['UGT2A3']	KEGG Pathways	0.305026	downregulated
Collecting duct acid secretion Homo sapiens hsa04966	1.501	1.05423	0.994575	0.495421	['SLC12A7']	KEGG Pathways	0.305026	downregulated
FSH signaling pathway Homo sapiens WP2035	1.501	1.05423	0.96625	0.495421	['MTOR']	WikiPathways	0.305026	downregulated
Phototransduction Homo sapiens hsa04744	1.501	1.05423	0.723375	0.495421	['GNAT1']	KEGG Pathways	0.305026	upregulated
Pyruvate metabolism Homo sapiens R-HSA-70268	1.501	1.05423	0.774994	0.495421	['SLC16A1']	Reactome Pathways	0.305026	upregulated
RORA activates gene expression Homo sapiens R-HSA-1368082	1.501	1.05423	0.774994	0.495421	['SREBF1']	Reactome Pathways	0.305026	upregulated
VEGFR2 mediated vascular permeability Homo sapiens R-HSA-5218920	1.501	1.05423	0.774994	0.495421	['CDH5']	Reactome Pathways	0.305026	upregulated
EGFR downregulation Homo sapiens R-HSA-182971	1.501	1.05423	0.774994	0.495421	['SPRY1']	Reactome Pathways	0.305026	upregulated
Platelet calcium homeostasis Homo sapiens R-HSA-418360	1.501	1.05423	0.774994	0.495421	['ATP2A3']	Reactome Pathways	0.305026	upregulated
Phase 1 - inactivation of fast Na+ channels Homo sapiens R-HSA-5576894	1.501	1.05423	0.774994	0.495421	['KCNIP2']	Reactome Pathways	0.305026	upregulated
Synthesis of bile acids and bile salts Homo sapiens R-HSA-192105	1.501	1.05423	0.957062	0.495421	['AMACR']	Reactome Pathways	0.305026	downregulated
Uptake and actions of bacterial toxins Homo sapiens R-HSA-5339562	1.501	1.05423	0.774994	0.495421	['TXNRD1']	Reactome Pathways	0.305026	upregulated
Integrin alphaIIb beta3 signaling Homo sapiens R-HSA-354192	1.501	1.05423	0.957062	0.495421	['RAPGEF3']	Reactome Pathways	0.305026	downregulated
Sema4D in semaphorin signaling Homo sapiens R-HSA-400685	1.501	1.05423	0.957062	0.495421	['SEMA4D']	Reactome Pathways	0.305026	downregulated
Keratan sulfate biosynthesis Homo sapiens R-HSA-2022854	1.501	1.05423	0.957062	0.495421	['B4GALT5']	Reactome Pathways	0.305026	downregulated
EGFR downregulation Homo sapiens R-HSA-182971	1.501	1.05423	0.957062	0.495421	['SH3GL2']	Reactome Pathways	0.305026	downregulated
VEGFR2 mediated vascular permeability Homo sapiens R-HSA-5218920	1.501	1.05423	0.957062	0.495421	['MTOR']	Reactome Pathways	0.305026	downregulated
FSH signaling pathway Homo sapiens WP2035	1.501	1.05423	0.610592	0.495421	['SGK1']	WikiPathways	0.305026	upregulated
Integrin alphaIIb beta3 signaling Homo sapiens R-HSA-354192	1.501	1.05423	0.774994	0.495421	['FGA']	Reactome Pathways	0.305026	upregulated
RNA Polymerase III Transcription Initiation From Type 2 Promoter Homo sapiens R-HSA-76066	1.501	1.05423	0.957062	0.495421	['BRF1']	Reactome Pathways	0.305026	downregulated
Caspase activation via extrinsic apoptotic signalig pathway Homo sapiens R-HSA-5357769	1.501	1.05423	0.957062	0.495421	['TNFSF10']	Reactome Pathways	0.305026	downregulated
NCAM signaling for neurite out-growth Homo sapiens R-HSA-375165	1.05482	0.733498	0.960375	0.498887	['KL', 'COL4A4', 'COL4A3', 'COL9A3', 'COL6A6', 'KSR2', 'FGFR4']	Reactome Pathways	0.301998	downregulated
Central carbon metabolism in cancer Homo sapiens hsa05230	1.2008	0.827593	0.994575	0.501978	['NTRK1', 'MTOR']	KEGG Pathways	0.299316	downregulated
Macroautophagy Homo sapiens R-HSA-1632852	1.2008	0.827593	0.960375	0.501978	['WIPI2', 'MTOR']	Reactome Pathways	0.299316	downregulated
Signaling by PTK6 Homo sapiens R-HSA-8848021	1.2008	0.827593	0.960375	0.501978	['KHDRBS2', 'LRRK2']	Reactome Pathways	0.299316	downregulated
Glyoxylate and dicarboxylate metabolism Homo sapiens hsa00630	1.44534	0.97874	0.737295	0.508052	['CAT']	KEGG Pathways	0.294092	upregulated
Melatonin metabolism and effects Homo sapiens WP3298	1.44534	0.97874	0.96625	0.508052	['ACHE']	WikiPathways	0.294092	downregulated
Extension of Telomeres Homo sapiens R-HSA-180786	1.44534	0.97874	0.786594	0.508052	['POLD2']	Reactome Pathways	0.294092	upregulated
Energy dependent regulation of mTOR by LKB1-AMPK Homo sapiens R-HSA-380972	1.44534	0.97874	0.96271	0.508052	['MTOR']	Reactome Pathways	0.294092	downregulated
PERK regulates gene expression Homo sapiens R-HSA-381042	1.44534	0.97874	0.786594	0.508052	['ATF3']	Reactome Pathways	0.294092	upregulated
Gap junction trafficking Homo sapiens R-HSA-190828	1.44534	0.97874	0.96271	0.508052	['DAB2']	Reactome Pathways	0.294092	downregulated
G-protein activation Homo sapiens R-HSA-202040	1.44534	0.97874	0.786594	0.508052	['GNAT1']	Reactome Pathways	0.294092	upregulated
Glyoxylate and dicarboxylate metabolism Homo sapiens hsa00630	1.44534	0.97874	0.994575	0.508052	['HAO2']	KEGG Pathways	0.294092	downregulated
RNA Polymerase III Transcription Initiation From Type 1 Promoter Homo sapiens R-HSA-76061	1.44534	0.97874	0.96271	0.508052	['BRF1']	Reactome Pathways	0.294092	downregulated
Recognition of DNA damage by PCNA-containing replication complex Homo sapiens R-HSA-110314	1.44534	0.97874	0.786594	0.508052	['POLD2']	Reactome Pathways	0.294092	upregulated
Ca-dependent events Homo sapiens R-HSA-111996	1.44534	0.97874	0.786594	0.508052	['ADCY4']	Reactome Pathways	0.294092	upregulated
PPAR signaling pathway Mus musculus WP2316	1.18255	0.796569	0.96625	0.509868	['LPL', 'ACOX3']	WikiPathways	0.292542	downregulated
DNA Damage Response Homo sapiens WP707	1.18255	0.796569	0.96625	0.509868	['CDK6', 'PRKDC']	WikiPathways	0.292542	downregulated
Primary Focal Segmental Glomerulosclerosis FSGS Mus musculus WP2573	1.18255	0.796569	0.96625	0.509868	['COL4A4', 'COL4A3']	WikiPathways	0.292542	downregulated
Insulin resistance Homo sapiens hsa04931	1.1044	0.732471	0.994575	0.515185	['GYS2', 'MLXIPL', 'MTOR']	KEGG Pathways	0.288037	downregulated
PPAR signaling pathway Homo sapiens hsa03320	1.16484	0.766937	0.994575	0.517676	['LPL', 'ACOX3']	KEGG Pathways	0.285942	downregulated
Drug metabolism - cytochrome P450 Homo sapiens hsa00982	1.16484	0.766937	0.994575	0.517676	['UGT2A3', 'FMO5']	KEGG Pathways	0.285942	downregulated
MAPK Cascade Mus musculus WP251	1.39364	0.910355	0.636641	0.520368	['RASA3']	WikiPathways	0.283689	upregulated
Homologous recombination Homo sapiens hsa03440	1.39364	0.910355	0.74607	0.520368	['POLD2']	KEGG Pathways	0.283689	upregulated
Linoleic acid metabolism Homo sapiens hsa00591	1.39364	0.910355	0.74607	0.520368	['PLA2G16']	KEGG Pathways	0.283689	upregulated
MAPK Cascade Homo sapiens WP422	1.39364	0.910355	0.636641	0.520368	['RASA3']	WikiPathways	0.283689	upregulated
YAP1- and WWTR1 (TAZ)-stimulated gene expression Homo sapiens R-HSA-2032785	1.39364	0.910355	0.978518	0.520368	['CHD9']	Reactome Pathways	0.283689	downregulated
Interaction between L1 and Ankyrins Homo sapiens R-HSA-445095	1.39364	0.910355	0.978518	0.520368	['ANK2']	Reactome Pathways	0.283689	downregulated
YAP1- and WWTR1 (TAZ)-stimulated gene expression Homo sapiens R-HSA-2032785	1.39364	0.910355	0.790277	0.520368	['CTGF']	Reactome Pathways	0.283689	upregulated
Integration of energy metabolism Homo sapiens R-HSA-163685	1.09402	0.71262	0.978518	0.521328	['MLXIPL', 'GNA14', 'RAPGEF3']	Reactome Pathways	0.282889	downregulated
Focal Adhesion Homo sapiens WP306	1.04888	0.682584	0.96625	0.521641	['COL4A4', 'PDGFD', 'LAMA3', 'SEPP1', 'VEGFA']	WikiPathways	0.282629	downregulated
Regulation of TP53 Activity Homo sapiens R-HSA-5633007	1.06172	0.686156	0.980435	0.523997	['CHD3', 'RFFL', 'MTOR', 'BANP']	Reactome Pathways	0.280671	downregulated
Signaling by the B Cell Receptor (BCR) Homo sapiens R-HSA-983705	1.03121	0.657957	0.790277	0.528325	['PDGFRB', 'NFKBIA', 'PDGFRA', 'CDKN1A', 'PPP2R5C', 'NFKB1']	Reactome Pathways	0.277098	upregulated
Signaling by EGFR Homo sapiens R-HSA-177929	1.01472	0.643692	0.790277	0.530276	['PDGFRB', 'PDGFRA', 'FGA', 'CDKN1A', 'RASA3', 'ADCY4', 'SPRY1', 'PPP2R5C', 'TEK']	Reactome Pathways	0.275498	upregulated
Processing of Capped Intron-Containing Pre-mRNA Homo sapiens R-HSA-72203	1.03761	0.657019	0.983738	0.530888	['PABPN1', 'SRSF1', 'SRSF2', 'SRSF6', 'ELAVL1']	Reactome Pathways	0.274997	downregulated
Peptide ligand-binding receptors Homo sapiens R-HSA-375276	1.03761	0.657019	0.790277	0.530888	['C3', 'HEBP1', 'CXCL12', 'F2R', 'CX3CL1']	Reactome Pathways	0.274997	upregulated
Metabolism of steroid hormones Homo sapiens R-HSA-196071	1.34552	0.848222	0.790277	0.532376	['STARD4']	Reactome Pathways	0.273781	upregulated
Circadian rhythm Homo sapiens hsa04710	1.34552	0.848222	0.994575	0.532376	['RORA']	KEGG Pathways	0.273781	downregulated
Activated NOTCH1 Transmits Signal to the Nucleus Homo sapiens R-HSA-2122948	1.34552	0.848222	0.790277	0.532376	['NOTCH1']	Reactome Pathways	0.273781	upregulated
Termination of translesion DNA synthesis Homo sapiens R-HSA-5656169	1.34552	0.848222	0.790277	0.532376	['POLD2']	Reactome Pathways	0.273781	upregulated
Glutathione and one carbon metabolism Mus musculus WP730	1.34552	0.848222	0.648955	0.532376	['OPLAH']	WikiPathways	0.273781	upregulated
Glucagon-type ligand receptors Homo sapiens R-HSA-420092	1.34552	0.848222	0.790277	0.532376	['ADCYAP1R1']	Reactome Pathways	0.273781	upregulated
Tight junction interactions Homo sapiens R-HSA-420029	1.34552	0.848222	0.790277	0.532376	['CLDN15']	Reactome Pathways	0.273781	upregulated
Amine compound SLC transporters Homo sapiens R-HSA-425428	1.34552	0.848222	0.790277	0.532376	['SLC14A1']	Reactome Pathways	0.273781	upregulated
Activation of the pre-replicative complex Homo sapiens R-HSA-68962	1.34552	0.848222	0.983738	0.532376	['MCM10']	Reactome Pathways	0.273781	downregulated
Activated NOTCH1 Transmits Signal to the Nucleus Homo sapiens R-HSA-2122948	1.34552	0.848222	0.983738	0.532376	['DLL1']	Reactome Pathways	0.273781	downregulated
Nuclear receptors in lipid metabolism and toxicity Mus musculus WP431	1.34552	0.848222	0.96625	0.532376	['CYP4B1']	WikiPathways	0.273781	downregulated
Glycogen Metabolism Mus musculus WP317	1.34552	0.848222	0.96625	0.532376	['GYS2']	WikiPathways	0.273781	downregulated
Extracellular vesicle-mediated signaling in recipient cells Homo sapiens WP2870	1.34552	0.848222	0.96625	0.532376	['MTOR']	WikiPathways	0.273781	downregulated
Hypothetical Network for Drug Addiction Mus musculus WP1246	1.34552	0.848222	0.96625	0.532376	['GRIA3']	WikiPathways	0.273781	downregulated
Gap junction trafficking and regulation Homo sapiens R-HSA-157858	1.34552	0.848222	0.983738	0.532376	['DAB2']	Reactome Pathways	0.273781	downregulated
Melanoma Homo sapiens hsa05218	1.13096	0.71155	0.994575	0.533041	['CDK6', 'PDGFD']	KEGG Pathways	0.273239	downregulated
Activated TLR4 signalling Homo sapiens R-HSA-166054	1.07384	0.674716	0.790277	0.533486	['NFKBIA', 'CD14', 'NFKB1']	Reactome Pathways	0.272877	upregulated
SOS-mediated signalling Homo sapiens R-HSA-112412	1.0221	0.636091	0.790277	0.536688	['PDGFRB', 'PDGFRA', 'FGA', 'RASA3', 'PPP2R5C', 'TEK']	Reactome Pathways	0.270278	upregulated
SHC1 events in EGFR signaling Homo sapiens R-HSA-180336	1.0221	0.636091	0.790277	0.536688	['PDGFRB', 'PDGFRA', 'FGA', 'RASA3', 'PPP2R5C', 'TEK']	Reactome Pathways	0.270278	upregulated
SHC1 events in ERBB4 signaling Homo sapiens R-HSA-1250347	1.0221	0.636091	0.790277	0.536688	['PDGFRB', 'PDGFRA', 'FGA', 'RASA3', 'PPP2R5C', 'TEK']	Reactome Pathways	0.270278	upregulated
RAF/MAP kinase cascade Homo sapiens R-HSA-5673001	1.0221	0.636091	0.790277	0.536688	['PDGFRB', 'PDGFRA', 'FGA', 'RASA3', 'PPP2R5C', 'TEK']	Reactome Pathways	0.270278	upregulated
GRB2 events in EGFR signaling Homo sapiens R-HSA-179812	1.0221	0.636091	0.790277	0.536688	['PDGFRB', 'PDGFRA', 'FGA', 'RASA3', 'PPP2R5C', 'TEK']	Reactome Pathways	0.270278	upregulated
mRNA processing Mus musculus WP310	1.00526	0.622229	0.96625	0.538497	['CPEB1', 'PABPN1', 'SRSF1', 'COL4A3', 'SRSF2', 'SREK1', 'SRSF6', 'TMEM163', 'ELAVL1', 'CFB']	WikiPathways	0.268817	downregulated
Prolactin signaling pathway Homo sapiens hsa04917	1.11474	0.685657	0.763656	0.540598	['STAT3', 'NFKB1']	KEGG Pathways	0.267126	upregulated
Signaling by NOTCH1 Homo sapiens R-HSA-1980143	1.11474	0.685657	0.790277	0.540598	['TLE1', 'NOTCH1']	Reactome Pathways	0.267126	upregulated
TRAF6 Mediated Induction of proinflammatory cytokines Homo sapiens R-HSA-168180	1.11474	0.685657	0.790277	0.540598	['NFKBIA', 'NFKB1']	Reactome Pathways	0.267126	upregulated
Primary Focal Segmental Glomerulosclerosis FSGS Homo sapiens WP2572	1.11474	0.685657	0.96625	0.540598	['COL4A4', 'COL4A3']	WikiPathways	0.267126	downregulated
FRS-mediated FGFR2 signaling Homo sapiens R-HSA-5654700	1.0176	0.625439	0.790277	0.540846	['PDGFRB', 'PDGFRA', 'FGA', 'RASA3', 'PPP2R5C', 'TEK']	Reactome Pathways	0.266926	upregulated
FRS-mediated FGFR4 signaling Homo sapiens R-HSA-5654712	1.0176	0.625439	0.790277	0.540846	['PDGFRB', 'PDGFRA', 'FGA', 'RASA3', 'PPP2R5C', 'TEK']	Reactome Pathways	0.266926	upregulated
FRS-mediated FGFR3 signaling Homo sapiens R-HSA-5654706	1.0176	0.625439	0.790277	0.540846	['PDGFRB', 'PDGFRA', 'FGA', 'RASA3', 'PPP2R5C', 'TEK']	Reactome Pathways	0.266926	upregulated
FRS-mediated FGFR1 signaling Homo sapiens R-HSA-5654693	1.0176	0.625439	0.790277	0.540846	['PDGFRB', 'PDGFRA', 'FGA', 'RASA3', 'PPP2R5C', 'TEK']	Reactome Pathways	0.266926	upregulated
Adherens junctions interactions Homo sapiens R-HSA-418990	1.3006	0.791612	0.989588	0.544084	['CADM1']	Reactome Pathways	0.264334	downregulated
Trafficking of AMPA receptors Homo sapiens R-HSA-399719	1.3006	0.791612	0.989588	0.544084	['GRIA3']	Reactome Pathways	0.264334	downregulated
Glutamate Binding, Activation of AMPA Receptors and Synaptic Plasticity Homo sapiens R-HSA-399721	1.3006	0.791612	0.989588	0.544084	['GRIA3']	Reactome Pathways	0.264334	downregulated
Disassembly of the destruction complex and recruitment of AXIN to the membrane Homo sapiens R-HSA-4641262	1.3006	0.791612	0.989588	0.544084	['FZD5']	Reactome Pathways	0.264334	downregulated
Negative regulation of FGFR4 signaling Homo sapiens R-HSA-5654733	1.3006	0.791612	0.989588	0.544084	['FGFR4']	Reactome Pathways	0.264334	downregulated
Bladder Cancer Homo sapiens WP2828	1.3006	0.791612	0.96625	0.544084	['VEGFA']	WikiPathways	0.264334	downregulated
Gastric Cancer Network 2 Homo sapiens WP2363	1.3006	0.791612	0.96625	0.544084	['COL9A3']	WikiPathways	0.264334	downregulated
Ovarian Infertility Genes Mus musculus WP273	1.3006	0.791612	0.660815	0.544084	['PGR']	WikiPathways	0.264334	upregulated
Statin Pathway Homo sapiens WP430	1.3006	0.791612	0.96625	0.544084	['LPL']	WikiPathways	0.264334	downregulated
Regulation of TNFR1 signaling Homo sapiens R-HSA-5357905	1.3006	0.791612	0.790277	0.544084	['TNFRSF1A']	Reactome Pathways	0.264334	upregulated
Disassembly of the destruction complex and recruitment of AXIN to the membrane Homo sapiens R-HSA-4641262	1.3006	0.791612	0.790277	0.544084	['PPP2R5C']	Reactome Pathways	0.264334	upregulated
Tat-mediated HIV elongation arrest and recovery Homo sapiens R-HSA-167243	1.3006	0.791612	0.790277	0.544084	['NELFE']	Reactome Pathways	0.264334	upregulated
Pausing and recovery of Tat-mediated HIV elongation Homo sapiens R-HSA-167238	1.3006	0.791612	0.790277	0.544084	['NELFE']	Reactome Pathways	0.264334	upregulated
Adherens junctions interactions Homo sapiens R-HSA-418990	1.3006	0.791612	0.790277	0.544084	['CDH5']	Reactome Pathways	0.264334	upregulated
Other types of O-glycan biosynthesis Homo sapiens hsa00514	1.3006	0.791612	0.763656	0.544084	['ST6GAL1']	KEGG Pathways	0.264334	upregulated
FGFR1 mutant receptor activation Homo sapiens R-HSA-1839124	1.3006	0.791612	0.790277	0.544084	['STAT3']	Reactome Pathways	0.264334	upregulated
beta-Alanine metabolism Homo sapiens hsa00410	1.3006	0.791612	0.763656	0.544084	['EHHADH']	KEGG Pathways	0.264334	upregulated
Glutamatergic synapse Homo sapiens hsa04724	1.05438	0.63907	0.763656	0.545469	['ADCY4', 'SLC38A3', 'SHANK3']	KEGG Pathways	0.26323	upregulated
B cell receptor signaling pathway Homo sapiens hsa04662	1.09899	0.660881	0.994575	0.548069	['FCGR2B', 'MALT1']	KEGG Pathways	0.261165	downregulated
Signaling by FGFR2 Homo sapiens R-HSA-5654738	0.997107	0.5951	0.790277	0.550556	['PDGFRB', 'PDGFRA', 'FGA', 'CDKN1A', 'FGFBP1', 'RASA3', 'ADCY4', 'PPP2R5C', 'TEK']	Reactome Pathways	0.259199	upregulated
XPodNet - protein-protein interactions in the podocyte expanded by STRING Mus musculus WP2309	0.989425	0.589868	0.96625	0.550916	['HES6', 'USP8', 'KL', 'LRRK2', 'HTRA1', 'HTT', 'DLL1', 'SRCIN1', 'ACVR2B', 'MTOR', 'VEGFA', 'ING4', 'RNF123', 'TSGA10', 'CDK6', 'COL4A4', 'COL4A3', 'KCP', 'RALGPS1', 'SH3GL2']	WikiPathways	0.258914	downregulated
Signalling to p38 via RIT and RIN Homo sapiens R-HSA-187706	1.00434	0.594568	0.790277	0.553222	['PDGFRB', 'PDGFRA', 'FGA', 'RASA3', 'PPP2R5C', 'TEK']	Reactome Pathways	0.257101	upregulated
ARMS-mediated activation Homo sapiens R-HSA-170984	1.00434	0.594568	0.790277	0.553222	['PDGFRB', 'PDGFRA', 'FGA', 'RASA3', 'PPP2R5C', 'TEK']	Reactome Pathways	0.257101	upregulated
Arrhythmogenic right ventricular cardiomyopathy (ARVC) Homo sapiens hsa05412	1.08367	0.637163	0.764214	0.555455	['LAMA2', 'ITGA9']	KEGG Pathways	0.255351	upregulated
Adherens junction Homo sapiens hsa04520	1.08367	0.637163	0.764214	0.555455	['TJP1', 'PTPRB']	KEGG Pathways	0.255351	upregulated
Gastric acid secretion Homo sapiens hsa04971	1.08367	0.637163	0.994575	0.555455	['KCNJ16', 'CFTR']	KEGG Pathways	0.255351	downregulated
Sphingolipid metabolism Homo sapiens R-HSA-428157	1.08367	0.637163	0.790277	0.555455	['ACER2', 'CERS4']	Reactome Pathways	0.255351	upregulated
Thrombin signalling through proteinase activated receptors (PARs) Homo sapiens R-HSA-456926	1.25858	0.739904	0.989588	0.5555	['GNA14']	Reactome Pathways	0.255316	downregulated
Type II interferon signaling (IFNG) Mus musculus WP1253	1.25858	0.739904	0.667399	0.5555	['CYBB']	WikiPathways	0.255316	upregulated
Ovarian Infertility Genes Homo sapiens WP34	1.25858	0.739904	0.667399	0.5555	['PGR']	WikiPathways	0.255316	upregulated
Trans-sulfuration and one carbon metabolism Homo sapiens WP2525	1.25858	0.739904	0.667399	0.5555	['PSAT1']	WikiPathways	0.255316	upregulated
Signal amplification Homo sapiens R-HSA-392518	1.25858	0.739904	0.989588	0.5555	['GNA14']	Reactome Pathways	0.255316	downregulated
Propanoate metabolism Homo sapiens hsa00640	1.25858	0.739904	0.764214	0.5555	['EHHADH']	KEGG Pathways	0.255316	upregulated
Gluconeogenesis Homo sapiens R-HSA-70263	1.25858	0.739904	0.790277	0.5555	['ALDOC']	Reactome Pathways	0.255316	upregulated
Oncogene Induced Senescence Homo sapiens R-HSA-2559585	1.25858	0.739904	0.790277	0.5555	['ETS1']	Reactome Pathways	0.255316	upregulated
DNA strand elongation Homo sapiens R-HSA-69190	1.25858	0.739904	0.790277	0.5555	['POLD2']	Reactome Pathways	0.255316	upregulated
Elongation arrest and recovery Homo sapiens R-HSA-112387	1.25858	0.739904	0.790277	0.5555	['NELFE']	Reactome Pathways	0.255316	upregulated
Pausing and recovery of HIV elongation Homo sapiens R-HSA-167290	1.25858	0.739904	0.790277	0.5555	['NELFE']	Reactome Pathways	0.255316	upregulated
Regulation of beta-cell development Homo sapiens R-HSA-186712	1.25858	0.739904	0.790277	0.5555	['NOTCH1']	Reactome Pathways	0.255316	upregulated
RNA Polymerase I Transcription Termination Homo sapiens R-HSA-73863	1.25858	0.739904	0.790277	0.5555	['PTRF']	Reactome Pathways	0.255316	upregulated
Monoamine Transport Homo sapiens WP727	1.25858	0.739904	0.96625	0.5555	['ACHE']	WikiPathways	0.255316	downregulated
TGF-beta receptor signaling activates SMADs Homo sapiens R-HSA-2173789	1.25858	0.739904	0.790277	0.5555	['TGFB1']	Reactome Pathways	0.255316	upregulated
DAG and IP3 signaling Homo sapiens R-HSA-1489509	1.25858	0.739904	0.790277	0.5555	['ADCY4']	Reactome Pathways	0.255316	upregulated
Thrombin signalling through proteinase activated receptors (PARs) Homo sapiens R-HSA-456926	1.25858	0.739904	0.790277	0.5555	['F2R']	Reactome Pathways	0.255316	upregulated
Negative regulation of FGFR1 signaling Homo sapiens R-HSA-5654726	1.25858	0.739904	0.989588	0.5555	['KL']	Reactome Pathways	0.255316	downregulated
Oncogene Induced Senescence Homo sapiens R-HSA-2559585	1.25858	0.739904	0.989588	0.5555	['CDK6']	Reactome Pathways	0.255316	downregulated
Signaling by NOTCH2 Homo sapiens R-HSA-1980145	1.25858	0.739904	0.989588	0.5555	['DLL1']	Reactome Pathways	0.255316	downregulated
Resolution of D-loop Structures through Holliday Junction Intermediates Homo sapiens R-HSA-5693568	1.25858	0.739904	0.989588	0.5555	['EME2']	Reactome Pathways	0.255316	downregulated
DNA methylation Homo sapiens R-HSA-5334118	1.25858	0.739904	0.989588	0.5555	['DNMT3A']	Reactome Pathways	0.255316	downregulated
HIV elongation arrest and recovery Homo sapiens R-HSA-167287	1.25858	0.739904	0.790277	0.5555	['NELFE']	Reactome Pathways	0.255316	upregulated
Hypothetical Network for Drug Addiction Homo sapiens WP666	1.25858	0.739904	0.96625	0.5555	['GRIA3']	WikiPathways	0.255316	downregulated
Frs2-mediated activation Homo sapiens R-HSA-170968	1	0.584628	0.791364	0.557313	['PDGFRB', 'PDGFRA', 'FGA', 'RASA3', 'PPP2R5C', 'TEK']	Reactome Pathways	0.253901	upregulated
cAMP signaling pathway Homo sapiens hsa04024	1.00521	0.58619	0.994575	0.558136	['GABBR1', 'ACOX3', 'CFTR', 'RAPGEF3', 'GRIA3']	KEGG Pathways	0.25326	downregulated
Signaling by PDGF Homo sapiens R-HSA-186797	0.988526	0.572166	0.993032	0.560567	['KL', 'PDGFD', 'COL4A4', 'COL4A3', 'COL9A3', 'COL6A6', 'KSR2', 'FGFR4', 'MTOR']	Reactome Pathways	0.251373	downregulated
Metabolism of carbohydrates Homo sapiens R-HSA-71387	0.992624	0.574176	0.993032	0.560771	['GYS2', 'CSGALNACT1', 'SLC5A9', 'CHST11', 'GLB1L', 'SLC5A2', 'B4GALT5']	Reactome Pathways	0.251214	downregulated
MAPK1/MAPK3 signaling Homo sapiens R-HSA-5684996	0.995693	0.574858	0.794125	0.561387	['PDGFRB', 'PDGFRA', 'FGA', 'RASA3', 'PPP2R5C', 'TEK']	Reactome Pathways	0.250738	upregulated
Leptin signaling pathway Homo sapiens WP2034	1.06877	0.614448	0.96625	0.562754	['SOCS7', 'MTOR']	WikiPathways	0.249681	downregulated
G alpha (12/13) signalling events Homo sapiens R-HSA-416482	1.06877	0.614448	0.794125	0.562754	['NET1', 'RHOB']	Reactome Pathways	0.249681	upregulated
Arrhythmogenic Right Ventricular Cardiomyopathy Homo sapiens WP2118	1.06877	0.614448	0.673692	0.562754	['LAMA2', 'ITGA9']	WikiPathways	0.249681	upregulated
Prolonged ERK activation events Homo sapiens R-HSA-169893	0.991422	0.565255	0.794125	0.565443	['PDGFRB', 'PDGFRA', 'FGA', 'RASA3', 'PPP2R5C', 'TEK']	Reactome Pathways	0.247611	upregulated
Formation of the Early Elongation Complex Homo sapiens R-HSA-113418	1.21919	0.692558	0.794125	0.56663	['NELFE']	Reactome Pathways	0.2467	upregulated
Inactivation, recovery and regulation of the phototransduction cascade Homo sapiens R-HSA-2514859	1.21919	0.692558	0.794125	0.56663	['GNAT1']	Reactome Pathways	0.2467	upregulated
Glucagon signaling in metabolic regulation Homo sapiens R-HSA-163359	1.21919	0.692558	0.794125	0.56663	['ADCY4']	Reactome Pathways	0.2467	upregulated
Base excision repair Homo sapiens hsa03410	1.21919	0.692558	0.994575	0.56663	['PARP3']	KEGG Pathways	0.2467	downregulated
Formation of the HIV-1 Early Elongation Complex Homo sapiens R-HSA-167158	1.21919	0.692558	0.794125	0.56663	['NELFE']	Reactome Pathways	0.2467	upregulated
Base excision repair Homo sapiens hsa03410	1.21919	0.692558	0.773685	0.56663	['POLD2']	KEGG Pathways	0.2467	upregulated
Toll Like Receptor signaling Mus musculus WP88	1.21919	0.692558	0.675909	0.56663	['NFKB1']	WikiPathways	0.2467	upregulated
CD28 co-stimulation Homo sapiens R-HSA-389356	1.21919	0.692558	0.997082	0.56663	['MTOR']	Reactome Pathways	0.2467	downregulated
Resolution of D-Loop Structures Homo sapiens R-HSA-5693537	1.21919	0.692558	0.997082	0.56663	['EME2']	Reactome Pathways	0.2467	downregulated
Thyroid hormone signaling pathway Homo sapiens hsa04919	1.0175	0.573944	0.773685	0.568886	['NOTCH1', 'SLC16A10', 'PFKP']	KEGG Pathways	0.244975	upregulated
Thyroid hormone signaling pathway Homo sapiens hsa04919	1.0175	0.573944	0.994575	0.568886	['MED14', 'SLC16A2', 'MTOR']	KEGG Pathways	0.244975	downregulated
GPCRs, Other Mus musculus WP41	1.05427	0.592685	0.677471	0.569968	['ADORA1', 'RRH']	WikiPathways	0.24415	upregulated
GPCRs, Other Mus musculus WP41	1.05427	0.592685	0.96625	0.569968	['GABBR1', 'FZD5']	WikiPathways	0.24415	downregulated
Cellular responses to stress Homo sapiens R-HSA-2262752	0.980089	0.550093	0.795493	0.570485	['CDKN1A', 'EPAS1', 'GSTP1', 'TXNRD1', 'STAT3', 'CAT', 'CYBB', 'ETS1', 'NFKB1']	Reactome Pathways	0.243756	upregulated
Cellular Senescence Homo sapiens R-HSA-2559583	0.993579	0.550327	0.795493	0.574714	['CDKN1A', 'STAT3', 'ETS1', 'NFKB1']	Reactome Pathways	0.240548	upregulated
Vesicle-mediated transport Homo sapiens R-HSA-5653656	0.974385	0.537733	0.997082	0.575873	['DAB2', 'SEC24A', 'DNAJC6', 'STX16', 'GORASP1', 'AP4E1', 'EXOC6', 'ANK2', 'KIF12', 'CALR', 'SH3GL2', 'F5']	Reactome Pathways	0.239674	downregulated
EGFR interacts with phospholipase C-gamma Homo sapiens R-HSA-212718	1.18218	0.64911	0.795493	0.577482	['ADCY4']	Reactome Pathways	0.238461	upregulated
PLC-gamma1 signalling Homo sapiens R-HSA-167021	1.18218	0.64911	0.795493	0.577482	['ADCY4']	Reactome Pathways	0.238461	upregulated
The phototransduction cascade Homo sapiens R-HSA-2514856	1.18218	0.64911	0.795493	0.577482	['GNAT1']	Reactome Pathways	0.238461	upregulated
Signaling of Hepatocyte Growth Factor Receptor Mus musculus WP193	1.18218	0.64911	0.679152	0.577482	['STAT3']	WikiPathways	0.238461	upregulated
Signaling of Hepatocyte Growth Factor Receptor Homo sapiens WP313	1.18218	0.64911	0.679152	0.577482	['STAT3']	WikiPathways	0.238461	upregulated
Endothelin Pathways Homo sapiens WP2197	1.18218	0.64911	0.679152	0.577482	['PTGIR']	WikiPathways	0.238461	upregulated
ROS, RNS production in response to bacteria Homo sapiens R-HSA-1222556	1.18218	0.64911	0.795493	0.577482	['CYBB']	Reactome Pathways	0.238461	upregulated
Signaling by WNT in cancer Homo sapiens R-HSA-4791275	1.18218	0.64911	0.997082	0.577482	['FZD5']	Reactome Pathways	0.238461	downregulated
HSF1-dependent transactivation Homo sapiens R-HSA-3371571	1.18218	0.64911	0.997082	0.577482	['MTOR']	Reactome Pathways	0.238461	downregulated
Lipoprotein metabolism Homo sapiens R-HSA-174824	1.18218	0.64911	0.997082	0.577482	['LPL']	Reactome Pathways	0.238461	downregulated
PLC-gamma1 signalling Homo sapiens R-HSA-167021	1.18218	0.64911	0.997082	0.577482	['NTRK1']	Reactome Pathways	0.238461	downregulated
EPHA-mediated growth cone collapse Homo sapiens R-HSA-3928663	1.18218	0.64911	0.997082	0.577482	['VEGFA']	Reactome Pathways	0.238461	downregulated
SNARE interactions in vesicular transport Homo sapiens hsa04130	1.18218	0.64911	0.994575	0.577482	['STX16']	KEGG Pathways	0.238461	downregulated
Signaling by WNT in cancer Homo sapiens R-HSA-4791275	1.18218	0.64911	0.795493	0.577482	['PPP2R5C']	Reactome Pathways	0.238461	upregulated
Interleukin receptor SHC signaling Homo sapiens R-HSA-912526	0.978825	0.537416	0.795493	0.577503	['PDGFRB', 'PDGFRA', 'FGA', 'RASA3', 'PPP2R5C', 'TEK']	Reactome Pathways	0.238446	upregulated
Role of LAT2/NTAL/LAB on calcium mobilization Homo sapiens R-HSA-2730905	0.98724	0.538429	0.795493	0.579616	['PDGFRB', 'PDGFRA', 'CDKN1A', 'PPP2R5C']	Reactome Pathways	0.236859	upregulated
Downstream signaling of activated FGFR2 Homo sapiens R-HSA-5654696	0.971507	0.526785	0.795493	0.581447	['PDGFRB', 'PDGFRA', 'FGA', 'CDKN1A', 'RASA3', 'ADCY4', 'PPP2R5C', 'TEK']	Reactome Pathways	0.23549	upregulated
Downstream signaling of activated FGFR3 Homo sapiens R-HSA-5654708	0.971507	0.526785	0.795493	0.581447	['PDGFRB', 'PDGFRA', 'FGA', 'CDKN1A', 'RASA3', 'ADCY4', 'PPP2R5C', 'TEK']	Reactome Pathways	0.23549	upregulated
Downstream signaling of activated FGFR4 Homo sapiens R-HSA-5654716	0.971507	0.526785	0.795493	0.581447	['PDGFRB', 'PDGFRA', 'FGA', 'CDKN1A', 'RASA3', 'ADCY4', 'PPP2R5C', 'TEK']	Reactome Pathways	0.23549	upregulated
Signalling to RAS Homo sapiens R-HSA-167044	0.974696	0.528451	0.795493	0.581485	['PDGFRB', 'PDGFRA', 'FGA', 'RASA3', 'PPP2R5C', 'TEK']	Reactome Pathways	0.235461	upregulated
Diseases of signal transduction Homo sapiens R-HSA-5663202	0.971126	0.523841	0.795493	0.583088	['PDGFRB', 'PDGFRA', 'CDKN1A', 'NOTCH1', 'TGFB1', 'STAT3', 'PPP2R5C']	Reactome Pathways	0.234266	upregulated
Cardiac muscle contraction Homo sapiens hsa04260	1.02642	0.551828	0.781625	0.584135	['TPM4', 'COX6B2']	KEGG Pathways	0.233487	upregulated
COPI-mediated anterograde transport Homo sapiens R-HSA-6807878	1.02642	0.551828	0.997082	0.584135	['GORASP1', 'ANK2']	Reactome Pathways	0.233487	downregulated
Biosynthesis of the N-glycan precursor (dolichol lipid-linked oligosaccharide, LLO) and transfer to a nascent protein Homo sapiens R-HSA-446193	1.02642	0.551828	0.795493	0.584135	['ST6GAL1', 'ST3GAL4']	Reactome Pathways	0.233487	upregulated
Bacterial invasion of epithelial cells Homo sapiens hsa05100	1.02642	0.551828	0.781625	0.584135	['ARPC1B', 'HCLS1']	KEGG Pathways	0.233487	upregulated
Apoptosis Homo sapiens R-HSA-109581	0.98098	0.526807	0.795493	0.584487	['TJP1', 'DAPK1', 'CD14', 'VIM']	Reactome Pathways	0.233225	upregulated
Viral carcinogenesis Homo sapiens hsa05203	0.974747	0.52331	0.781625	0.584577	['C3', 'NFKBIA', 'CDKN1A', 'STAT3', 'NFKB1']	KEGG Pathways	0.233159	upregulated
African trypanosomiasis Homo sapiens hsa05143	1.14735	0.609154	0.781894	0.588063	['VCAM1']	KEGG Pathways	0.230576	upregulated
Resolution of Abasic Sites (AP sites) Homo sapiens R-HSA-73933	1.14735	0.609154	0.797481	0.588063	['POLD2']	Reactome Pathways	0.230576	upregulated
Base Excision Repair Homo sapiens R-HSA-73884	1.14735	0.609154	0.797481	0.588063	['POLD2']	Reactome Pathways	0.230576	upregulated
Bile acid and bile salt metabolism Homo sapiens R-HSA-194068	1.14735	0.609154	0.997082	0.588063	['AMACR']	Reactome Pathways	0.230576	downregulated
Fanconi Anemia Pathway Homo sapiens R-HSA-6783310	1.14735	0.609154	0.997082	0.588063	['EME2']	Reactome Pathways	0.230576	downregulated
G13 Signaling Pathway Mus musculus WP298	1.14735	0.609154	0.96625	0.588063	['CIT']	WikiPathways	0.230576	downregulated
RIG-I/MDA5 mediated induction of IFN-alpha/beta pathways Homo sapiens R-HSA-168928	1.01304	0.532645	0.798142	0.591089	['NFKBIA', 'NFKB1']	Reactome Pathways	0.228347	upregulated
Toll Like Receptor 4 (TLR4) Cascade Homo sapiens R-HSA-166016	0.983092	0.516138	0.798142	0.591546	['NFKBIA', 'CD14', 'NFKB1']	Reactome Pathways	0.228011	upregulated
PI-3K cascade:FGFR4 Homo sapiens R-HSA-5654720	0.983092	0.516138	0.997082	0.591546	['KL', 'FGFR4', 'MTOR']	Reactome Pathways	0.228011	downregulated
PI-3K cascade:FGFR1 Homo sapiens R-HSA-5654689	0.983092	0.516138	0.997082	0.591546	['KL', 'FGFR4', 'MTOR']	Reactome Pathways	0.228011	downregulated
PI-3K cascade:FGFR3 Homo sapiens R-HSA-5654710	0.983092	0.516138	0.997082	0.591546	['KL', 'FGFR4', 'MTOR']	Reactome Pathways	0.228011	downregulated
PIP3 activates AKT signaling Homo sapiens R-HSA-1257604	0.983092	0.516138	0.997082	0.591546	['KL', 'FGFR4', 'MTOR']	Reactome Pathways	0.228011	downregulated
PI-3K cascade:FGFR2 Homo sapiens R-HSA-5654695	0.983092	0.516138	0.997082	0.591546	['KL', 'FGFR4', 'MTOR']	Reactome Pathways	0.228011	downregulated
PI3K events in ERBB4 signaling Homo sapiens R-HSA-1250342	0.983092	0.516138	0.997082	0.591546	['KL', 'FGFR4', 'MTOR']	Reactome Pathways	0.228011	downregulated
Signaling by FGFR4 Homo sapiens R-HSA-5654743	0.962361	0.504962	0.798142	0.591726	['PDGFRB', 'PDGFRA', 'FGA', 'CDKN1A', 'RASA3', 'ADCY4', 'PPP2R5C', 'TEK']	Reactome Pathways	0.227879	upregulated
Signaling by FGFR3 Homo sapiens R-HSA-5654741	0.95935	0.497887	0.801293	0.595125	['PDGFRB', 'PDGFRA', 'FGA', 'CDKN1A', 'RASA3', 'ADCY4', 'PPP2R5C', 'TEK']	Reactome Pathways	0.225392	upregulated
Oocyte meiosis Homo sapiens hsa04114	0.974849	0.502718	0.782496	0.59709	['ADCY4', 'PGR', 'PPP2R5C']	KEGG Pathways	0.22396	upregulated
Lysosome Homo sapiens hsa04142	0.974849	0.502718	0.782496	0.59709	['SCARB2', 'LITAF', 'CTSS']	KEGG Pathways	0.22396	upregulated
Regulation of insulin secretion Homo sapiens R-HSA-422356	1	0.51424	0.999994	0.597955	['GNA14', 'RAPGEF3']	Reactome Pathways	0.223331	downregulated
DNA replication Homo sapiens hsa03030	1.11451	0.572337	0.782496	0.59838	['POLD2']	KEGG Pathways	0.223023	upregulated
FAS pathway and Stress induction of HSP regulation Mus musculus WP571	1.11451	0.572337	0.96625	0.59838	['PRKDC']	WikiPathways	0.223023	downregulated
Glycogen Metabolism Homo sapiens WP500	1.11451	0.572337	0.96625	0.59838	['GYS2']	WikiPathways	0.223023	downregulated
Nuclear Receptors in Lipid Metabolism and Toxicity Homo sapiens WP299	1.11451	0.572337	0.96625	0.59838	['CYP4B1']	WikiPathways	0.223023	downregulated
TOR Signaling Homo sapiens WP1471	1.11451	0.572337	0.96625	0.59838	['MTOR']	WikiPathways	0.223023	downregulated
FAS pathway and Stress induction of HSP regulation Mus musculus WP571	1.11451	0.572337	0.698807	0.59838	['ARHGDIB']	WikiPathways	0.223023	upregulated
Glycogen Metabolism Homo sapiens WP500	1.11451	0.572337	0.698807	0.59838	['PPP2R5C']	WikiPathways	0.223023	upregulated
RNA Polymerase III Transcription Initiation Homo sapiens R-HSA-76046	1.11451	0.572337	0.999994	0.59838	['BRF1']	Reactome Pathways	0.223023	downregulated
Programmed Cell Death Homo sapiens R-HSA-5357801	0.962664	0.493521	0.804938	0.598899	['TJP1', 'DAPK1', 'CD14', 'VIM']	Reactome Pathways	0.222646	upregulated
Aldosterone synthesis and secretion Homo sapiens hsa04925	0.987291	0.496573	0.994575	0.604735	['HSD3B2', 'PRKD3']	KEGG Pathways	0.218435	downregulated
Opioid Signalling Homo sapiens R-HSA-111885	0.987291	0.496573	0.8088	0.604735	['ADCY4', 'GNAT1']	Reactome Pathways	0.218435	upregulated
GAB1 signalosome Homo sapiens R-HSA-180292	0.958769	0.477019	0.999994	0.608029	['KL', 'FGFR4', 'MTOR']	Reactome Pathways	0.216076	downregulated
Platelet Aggregation (Plug Formation) Homo sapiens R-HSA-76009	1.0835	0.538348	0.8088	0.608438	['FGA']	Reactome Pathways	0.215784	upregulated
Translesion synthesis by Y family DNA polymerases bypasses lesions on DNA template Homo sapiens R-HSA-110313	1.0835	0.538348	0.8088	0.608438	['POLD2']	Reactome Pathways	0.215784	upregulated
Zinc homeostasis Homo sapiens WP3529	1.0835	0.538348	0.96625	0.608438	['SLC30A9']	WikiPathways	0.215784	downregulated
Type II interferon signaling (IFNG) Homo sapiens WP619	1.0835	0.538348	0.705619	0.608438	['CYBB']	WikiPathways	0.215784	upregulated
Zinc homeostasis Homo sapiens WP3529	1.0835	0.538348	0.705619	0.608438	['SLC39A5']	WikiPathways	0.215784	upregulated
Activation of ATR in response to replication stress Homo sapiens R-HSA-176187	1.0835	0.538348	0.999994	0.608438	['MCM10']	Reactome Pathways	0.215784	downregulated
Platelet Aggregation (Plug Formation) Homo sapiens R-HSA-76009	1.0835	0.538348	0.999994	0.608438	['RAPGEF3']	Reactome Pathways	0.215784	downregulated
Nuclear Receptors Mus musculus WP509	1.0835	0.538348	0.96625	0.608438	['RORA']	WikiPathways	0.215784	downregulated
Signalling to ERKs Homo sapiens R-HSA-187687	0.946729	0.469801	0.8088	0.608818	['PDGFRB', 'PDGFRA', 'FGA', 'RASA3', 'PPP2R5C', 'TEK']	Reactome Pathways	0.215513	upregulated
Rap1 signaling pathway Homo sapiens hsa04015	0.946063	0.467416	0.994575	0.610142	['PRKD3', 'PDGFD', 'FGFR4', 'RAPGEF3', 'VEGFA']	KEGG Pathways	0.214569	downregulated
Toll Like Receptor 5 (TLR5) Cascade Homo sapiens R-HSA-168176	0.9749	0.479611	0.8088	0.611427	['NFKBIA', 'NFKB1']	Reactome Pathways	0.213655	upregulated
Degradation of beta-catenin by the destruction complex Homo sapiens R-HSA-195253	0.9749	0.479611	0.8088	0.611427	['TLE1', 'PPP2R5C']	Reactome Pathways	0.213655	upregulated
Antigen processing-Cross presentation Homo sapiens R-HSA-1236975	0.9749	0.479611	0.8088	0.611427	['CYBB', 'CTSS']	Reactome Pathways	0.213655	upregulated
MyD88 cascade initiated on plasma membrane Homo sapiens R-HSA-975871	0.9749	0.479611	0.8088	0.611427	['NFKBIA', 'NFKB1']	Reactome Pathways	0.213655	upregulated
Toll Like Receptor 10 (TLR10) Cascade Homo sapiens R-HSA-168142	0.9749	0.479611	0.8088	0.611427	['NFKBIA', 'NFKB1']	Reactome Pathways	0.213655	upregulated
Chemical carcinogenesis Homo sapiens hsa05204	0.9749	0.479611	0.994575	0.611427	['CCBL1', 'UGT2A3']	KEGG Pathways	0.213655	downregulated
TRAF6 mediated induction of NFkB and MAP kinases upon TLR7/8 or 9 activation Homo sapiens R-HSA-975138	0.962814	0.463319	0.8093	0.618033	['NFKBIA', 'NFKB1']	Reactome Pathways	0.208988	upregulated
Signaling Pathways in Glioblastoma Homo sapiens WP2261	0.962814	0.463319	0.96625	0.618033	['ERRFI1', 'CDK6']	WikiPathways	0.208988	downregulated
PI5P, PP2A and IER3 Regulate PI3K/AKT Signaling Homo sapiens R-HSA-6811558	0.962814	0.463319	0.999994	0.618033	['KL', 'FGFR4']	Reactome Pathways	0.208988	downregulated
G1 Phase Homo sapiens R-HSA-69236	1.05416	0.506915	0.8093	0.618245	['CDKN1A']	Reactome Pathways	0.208839	upregulated
miRs in Muscle Cell Differentiation Homo sapiens WP2012	1.05416	0.506915	0.96625	0.618245	['PRKD3']	WikiPathways	0.208839	downregulated
Cyclin D associated events in G1 Homo sapiens R-HSA-69231	1.05416	0.506915	0.8093	0.618245	['CDKN1A']	Reactome Pathways	0.208839	upregulated
G1 Phase Homo sapiens R-HSA-69236	1.05416	0.506915	0.999994	0.618245	['CDK6']	Reactome Pathways	0.208839	downregulated
Transport of vitamins, nucleosides, and related molecules Homo sapiens R-HSA-425397	1.05416	0.506915	0.999994	0.618245	['SLCO3A1']	Reactome Pathways	0.208839	downregulated
MAP2K and MAPK activation Homo sapiens R-HSA-5674135	1.05416	0.506915	0.999994	0.618245	['KSR2']	Reactome Pathways	0.208839	downregulated
miRs in Muscle Cell Differentiation Homo sapiens WP2012	1.05416	0.506915	0.714512	0.618245	['PRKCH']	WikiPathways	0.208839	upregulated
Retinol metabolism Mus musculus WP1259	1.05416	0.506915	0.96625	0.618245	['LPL']	WikiPathways	0.208839	downregulated
Signaling by FGFR1 in disease Homo sapiens R-HSA-5655302	1.05416	0.506915	0.8093	0.618245	['STAT3']	Reactome Pathways	0.208839	upregulated
MAP2K and MAPK activation Homo sapiens R-HSA-5674135	1.05416	0.506915	0.8093	0.618245	['FGA']	Reactome Pathways	0.208839	upregulated
Transport of vitamins, nucleosides, and related molecules Homo sapiens R-HSA-425397	1.05416	0.506915	0.8093	0.618245	['SLCO2B1']	Reactome Pathways	0.208839	upregulated
Nuclear Receptors Homo sapiens WP170	1.05416	0.506915	0.96625	0.618245	['RORA']	WikiPathways	0.208839	downregulated
Cyclin D associated events in G1 Homo sapiens R-HSA-69231	1.05416	0.506915	0.999994	0.618245	['CDK6']	Reactome Pathways	0.208839	downregulated
EGFR1 Signaling Pathway Mus musculus WP572	0.933601	0.442923	0.96625	0.622243	['ERRFI1', 'REPS2', 'HTT', 'SH3GL2']	WikiPathways	0.20604	downregulated
Adipogenesis genes Mus musculus WP447	0.935614	0.441145	0.96625	0.624063	['FRZB', 'LPL', 'RORA']	WikiPathways	0.204771	downregulated
Class B/2 (Secretin family receptors) Homo sapiens R-HSA-373080	0.951024	0.447665	0.810559	0.624553	['ADCYAP1R1', 'WNT7B']	Reactome Pathways	0.204431	upregulated
TGF-beta signaling pathway Homo sapiens hsa04350	0.951024	0.447665	0.994575	0.624553	['CHRD', 'ACVR2B']	KEGG Pathways	0.204431	downregulated
Metabolism of polyamines Homo sapiens R-HSA-351202	0.951024	0.447665	0.810559	0.624553	['NQO1', 'GATM']	Reactome Pathways	0.204431	upregulated
TGF-beta signaling pathway Homo sapiens hsa04350	0.951024	0.447665	0.811754	0.624553	['TGFB1', 'DCN']	KEGG Pathways	0.204431	upregulated
Hemostasis Homo sapiens R-HSA-109582	0.939046	0.439196	0.999994	0.626439	['DGKG', 'SERPINF2', 'KIF12', 'SEPP1', 'F5', 'VEGFA', 'GNA14', 'PROC', 'SLC7A9', 'DGKQ', 'APOH', 'F13B', 'RAPGEF3']	Reactome Pathways	0.203121	downregulated
Association of TriC/CCT with target proteins during biosynthesis Homo sapiens R-HSA-390471	1.02637	0.477797	0.810559	0.627807	['STAT3']	Reactome Pathways	0.202174	upregulated
Aldosterone-regulated sodium reabsorption Homo sapiens hsa04960	1.02637	0.477797	0.811754	0.627807	['SGK1']	KEGG Pathways	0.202174	upregulated
NS1 Mediated Effects on Host Pathways Homo sapiens R-HSA-168276	1.02637	0.477797	0.999994	0.627807	['PABPN1']	Reactome Pathways	0.202174	downregulated
mTOR signalling Homo sapiens R-HSA-165159	1.02637	0.477797	0.999994	0.627807	['MTOR']	Reactome Pathways	0.202174	downregulated
Oxidation by Cytochrome P450 Mus musculus WP1274	1.02637	0.477797	0.96625	0.627807	['CYP4B1']	WikiPathways	0.202174	downregulated
Activation of GABAB receptors Homo sapiens R-HSA-991365	1.02637	0.477797	0.810559	0.627807	['ADCY4']	Reactome Pathways	0.202174	upregulated
Collagen degradation Homo sapiens R-HSA-1442490	1.02637	0.477797	0.810559	0.627807	['COL12A1']	Reactome Pathways	0.202174	upregulated
Gamma carboxylation, hypusine formation and arylsulfatase activation Homo sapiens R-HSA-163841	1.02637	0.477797	0.810559	0.627807	['PROS1']	Reactome Pathways	0.202174	upregulated
Dual Incision in GG-NER Homo sapiens R-HSA-5696400	1.02637	0.477797	0.810559	0.627807	['POLD2']	Reactome Pathways	0.202174	upregulated
Activation of NMDA receptor upon glutamate binding and postsynaptic events Homo sapiens R-HSA-442755	1.02637	0.477797	0.999994	0.627807	['GRIA3']	Reactome Pathways	0.202174	downregulated
GABA B receptor activation Homo sapiens R-HSA-977444	1.02637	0.477797	0.810559	0.627807	['ADCY4']	Reactome Pathways	0.202174	upregulated
Neuronal System Homo sapiens R-HSA-112316	0.927557	0.429375	0.999994	0.62945	['ACHE', 'GABBR1', 'KCNH4', 'KCNC3', 'KCNJ16', 'GRIA3', 'KCNH1']	Reactome Pathways	0.201039	downregulated
Insulin secretion Homo sapiens hsa04911	0.939517	0.432622	0.811754	0.630986	['ADCYAP1R1', 'ADCY4']	KEGG Pathways	0.199981	upregulated
MyD88 dependent cascade initiated on endosome Homo sapiens R-HSA-975155	0.939517	0.432622	0.811243	0.630986	['NFKBIA', 'NFKB1']	Reactome Pathways	0.199981	upregulated
Toll Like Receptor 7/8 (TLR7/8) Cascade Homo sapiens R-HSA-168181	0.939517	0.432622	0.811243	0.630986	['NFKBIA', 'NFKB1']	Reactome Pathways	0.199981	upregulated
GPCRs, Class A Rhodopsin-like Homo sapiens WP455	0.923989	0.424798	0.727251	0.631445	['PTGIR', 'P2RY14', 'PTGER3', 'F2R', 'ADORA1', 'RRH']	WikiPathways	0.199664	upregulated
DAP12 signaling Homo sapiens R-HSA-2424491	0.92741	0.426196	0.811243	0.631565	['PDGFRB', 'PDGFRA', 'FGA', 'CDKN1A', 'RASA3', 'ADCY4', 'PPP2R5C', 'TEK']	Reactome Pathways	0.199582	upregulated
Adipogenesis Homo sapiens WP236	0.920785	0.41888	0.96625	0.634501	['FRZB', 'LPL', 'RORA']	WikiPathways	0.197568	downregulated
G13 Signaling Pathway Homo sapiens WP524	1	0.450781	0.96625	0.63713	['CIT']	WikiPathways	0.195772	downregulated
DNA Replication Mus musculus WP150	1	0.450781	0.96625	0.63713	['MCM10']	WikiPathways	0.195772	downregulated
PRC2 methylates histones and DNA Homo sapiens R-HSA-212300	1	0.450781	0.999994	0.63713	['DNMT3A']	Reactome Pathways	0.195772	downregulated
Pyruvate metabolism Homo sapiens hsa00620	1	0.450781	0.994575	0.63713	['LDHD']	KEGG Pathways	0.195772	downregulated
DNA Replication Mus musculus WP150	1	0.450781	0.728772	0.63713	['POLD2']	WikiPathways	0.195772	upregulated
PKB-mediated events Homo sapiens R-HSA-109703	1	0.450781	0.999994	0.63713	['MTOR']	Reactome Pathways	0.195772	downregulated
PKMTs methylate histone lysines Homo sapiens R-HSA-3214841	1	0.450781	0.999994	0.63713	['PRDM9']	Reactome Pathways	0.195772	downregulated
Class C/3 (Metabotropic glutamate/pheromone receptors) Homo sapiens R-HSA-420499	1	0.450781	0.999994	0.63713	['GABBR1']	Reactome Pathways	0.195772	downregulated
IL-5 Signaling Pathway Homo sapiens WP127	1	0.450781	0.728772	0.63713	['STAT3']	WikiPathways	0.195772	upregulated
Nicotine addiction Homo sapiens hsa05033	1	0.450781	0.994575	0.63713	['GRIA3']	KEGG Pathways	0.195772	downregulated
Transcriptional activation of mitochondrial biogenesis Homo sapiens R-HSA-2151201	1	0.450781	0.999994	0.63713	['CHD9']	Reactome Pathways	0.195772	downregulated
Negative regulation of MAPK pathway Homo sapiens R-HSA-5675221	1	0.450781	0.817	0.63713	['PPP2R5C']	Reactome Pathways	0.195772	upregulated
Cell junction organization Homo sapiens R-HSA-446728	0.928285	0.418159	0.999994	0.637332	['CADM1', 'LAMA3']	Reactome Pathways	0.195634	downregulated
Interleukin-3, 5 and GM-CSF signaling Homo sapiens R-HSA-512988	0.916647	0.410785	0.817772	0.638816	['PDGFRB', 'PDGFRA', 'FGA', 'RASA3', 'PPP2R5C', 'TEK']	Reactome Pathways	0.194624	upregulated
Axon guidance Homo sapiens R-HSA-422475	0.928706	0.415899	0.999994	0.639016	['KL', 'SEMA4D', 'COL4A4', 'COL4A3', 'COL9A3', 'ANK2', 'COL6A6', 'KSR2', 'FGFR4', 'NTN1', 'SH3GL2', 'VEGFA']	Reactome Pathways	0.194488	downregulated
Cell-Cell communication Homo sapiens R-HSA-1500931	0.913544	0.408212	0.999994	0.639644	['CADM1', 'LAMA3', 'NTN1']	Reactome Pathways	0.194062	downregulated
Gastrin-CREB signalling pathway via PKC and MAPK Homo sapiens R-HSA-881907	0.922623	0.408638	0.820666	0.642166	['PDGFRB', 'PDGFRA', 'FGA', 'PRKCH', 'RASA3', 'F2R', 'ABHD6', 'PPP2R5C', 'TEK', 'MGLL']	Reactome Pathways	0.192353	upregulated
miRNA Regulation of DNA Damage Response Homo sapiens WP1530	0.917316	0.404251	0.96625	0.643593	['CDK6', 'PRKDC']	WikiPathways	0.191389	downregulated
Metabolism of nucleotides Homo sapiens R-HSA-15869	0.917316	0.404251	0.999994	0.643593	['AGXT2', 'UPP2']	Reactome Pathways	0.191389	downregulated
NOD pathway Homo sapiens WP1433	0.97495	0.425678	0.736647	0.64622	['NFKBIA']	WikiPathways	0.18962	upregulated
RNA Polymerase III Transcription Homo sapiens R-HSA-74158	0.97495	0.425678	0.999994	0.64622	['BRF1']	Reactome Pathways	0.18962	downregulated
RNA Polymerase III Abortive And Retractive Initiation Homo sapiens R-HSA-749476	0.97495	0.425678	0.999994	0.64622	['BRF1']	Reactome Pathways	0.18962	downregulated
Host Interactions with Influenza Factors Homo sapiens R-HSA-168253	0.97495	0.425678	0.999994	0.64622	['PABPN1']	Reactome Pathways	0.18962	downregulated
TNF signaling Homo sapiens R-HSA-75893	0.97495	0.425678	0.821669	0.64622	['TNFRSF1A']	Reactome Pathways	0.18962	upregulated
Pre-NOTCH Transcription and Translation Homo sapiens R-HSA-1912408	0.97495	0.425678	0.821669	0.64622	['NOTCH1']	Reactome Pathways	0.18962	upregulated
Host Interactions with Influenza Factors Homo sapiens R-HSA-168253	0.97495	0.425678	0.821669	0.64622	['TGFB1']	Reactome Pathways	0.18962	upregulated
Bladder cancer Homo sapiens hsa05219	0.97495	0.425678	0.994575	0.64622	['VEGFA']	KEGG Pathways	0.18962	downregulated
Intraflagellar transport Homo sapiens R-HSA-5620924	0.97495	0.425678	0.999994	0.64622	['IFT88']	Reactome Pathways	0.18962	downregulated
Toll Like Receptor 9 (TLR9) Cascade Homo sapiens R-HSA-168138	0.906603	0.390873	0.82479	0.649768	['NFKBIA', 'NFKB1']	Reactome Pathways	0.187242	upregulated
Diseases of glycosylation Homo sapiens R-HSA-3781865	0.906603	0.390873	0.999994	0.649768	['THSD7B', 'SSPO']	Reactome Pathways	0.187242	downregulated
G Protein Signaling Pathways Mus musculus WP232	0.906603	0.390873	0.96625	0.649768	['GNA14', 'PRKD3']	WikiPathways	0.187242	downregulated
GABAergic synapse Homo sapiens hsa04727	0.906603	0.390873	0.831424	0.649768	['ADCY4', 'SLC38A3']	KEGG Pathways	0.187242	upregulated
Spliceosome Homo sapiens hsa03040	0.892485	0.377947	0.994575	0.654766	['SRSF1', 'SRSF2', 'SRSF6']	KEGG Pathways	0.183914	downregulated
Activation of gene expression by SREBF (SREBP) Homo sapiens R-HSA-2426168	0.951122	0.402318	0.999994	0.655083	['CHD9']	Reactome Pathways	0.183704	downregulated
Netrin-1 signaling Homo sapiens R-HSA-373752	0.951122	0.402318	0.999994	0.655083	['NTN1']	Reactome Pathways	0.183704	downregulated
Glucagon-like Peptide-1 (GLP1) regulates insulin secretion Homo sapiens R-HSA-381676	0.951122	0.402318	0.999994	0.655083	['RAPGEF3']	Reactome Pathways	0.183704	downregulated
tRNA Aminoacylation Homo sapiens R-HSA-379724	0.951122	0.402318	0.999994	0.655083	['RARS2']	Reactome Pathways	0.183704	downregulated
DNA Replication Homo sapiens WP466	0.951122	0.402318	0.739181	0.655083	['POLD2']	WikiPathways	0.183704	upregulated
IL-2 Signaling Pathway Homo sapiens WP49	0.951122	0.402318	0.739181	0.655083	['STAT3']	WikiPathways	0.183704	upregulated
FAS pathway and Stress induction of HSP regulation Homo sapiens WP314	0.951122	0.402318	0.739181	0.655083	['ARHGDIB']	WikiPathways	0.183704	upregulated
Deactivation of the beta-catenin transactivating complex Homo sapiens R-HSA-3769402	0.951122	0.402318	0.828746	0.655083	['TLE1']	Reactome Pathways	0.183704	upregulated
Cooperation of PDCL (PhLP1) and TRiC/CCT in G-protein beta folding Homo sapiens R-HSA-6814122	0.951122	0.402318	0.828746	0.655083	['GNAT1']	Reactome Pathways	0.183704	upregulated
Porphyrin and chlorophyll metabolism Homo sapiens hsa00860	0.951122	0.402318	0.994575	0.655083	['UGT2A3']	KEGG Pathways	0.183704	downregulated
FAS pathway and Stress induction of HSP regulation Homo sapiens WP314	0.951122	0.402318	0.96625	0.655083	['PRKDC']	WikiPathways	0.183704	downregulated
DNA Replication Homo sapiens WP466	0.951122	0.402318	0.96625	0.655083	['MCM10']	WikiPathways	0.183704	downregulated
Splicing factor NOVA regulated synpatic proteins Mus musculus WP1983	0.951122	0.402318	0.96625	0.655083	['CADM1']	WikiPathways	0.183704	downregulated
Fc epsilon receptor (FCERI) signaling Homo sapiens R-HSA-2454202	0.907664	0.380142	0.82993	0.657827	['PDGFRB', 'NFKBIA', 'PDGFRA', 'FGA', 'CDKN1A', 'RASA3', 'PPP2R5C', 'TEK', 'NFKB1']	Reactome Pathways	0.181888	upregulated
Cardiac conduction Homo sapiens R-HSA-5576891	0.885678	0.368409	0.82993	0.659704	['NPR1', 'KCNIP2', 'ATP2A3']	Reactome Pathways	0.180651	upregulated
Retinoblastoma (RB) in Cancer Homo sapiens WP2446	0.885907	0.365611	0.743905	0.661863	['CDKN1A', 'PRMT2']	WikiPathways	0.179232	upregulated
Negative regulation of the PI3K/AKT network Homo sapiens R-HSA-199418	0.885907	0.365611	0.999994	0.661863	['KL', 'FGFR4']	Reactome Pathways	0.179232	downregulated
Transcriptional misregulation in cancer Homo sapiens hsa05202	0.885447	0.365178	0.994575	0.662045	['NTRK1', 'ETV1', 'GRIA3', 'ETV6']	KEGG Pathways	0.179112	downregulated
Pathways in cancer Homo sapiens hsa05200	0.902891	0.370169	0.994575	0.663662	['NTRK1', 'CDK6', 'FZD5', 'COL4A4', 'COL4A3', 'LAMA3', 'CCDC6', 'MTOR', 'VEGFA']	KEGG Pathways	0.178053	downregulated
TP53 Regulates Transcription of Cell Death Genes Homo sapiens R-HSA-5633008	0.928428	0.380553	0.999994	0.663724	['RABGGTA']	Reactome Pathways	0.178013	downregulated
ERCC6 (CSB) and EHMT2 (G9a) positively regulate rRNA expression Homo sapiens R-HSA-427389	0.928428	0.380553	0.999994	0.663724	['CHD3']	Reactome Pathways	0.178013	downregulated
HIV Transcription Elongation Homo sapiens R-HSA-167169	0.928428	0.380553	0.82993	0.663724	['NELFE']	Reactome Pathways	0.178013	upregulated
IL-7 Signaling Pathway Mus musculus WP297	0.928428	0.380553	0.743905	0.663724	['STAT3']	WikiPathways	0.178013	upregulated
Formation of HIV-1 elongation complex containing HIV-1 Tat Homo sapiens R-HSA-167200	0.928428	0.380553	0.82993	0.663724	['NELFE']	Reactome Pathways	0.178013	upregulated
Type I diabetes mellitus Homo sapiens hsa04940	0.928428	0.380553	0.994575	0.663724	['CPE']	KEGG Pathways	0.178013	downregulated
Vasopressin regulates renal water homeostasis via Aquaporins Homo sapiens R-HSA-432040	0.928428	0.380553	0.82993	0.663724	['ADCY4']	Reactome Pathways	0.178013	upregulated
TP53 Regulates Transcription of Cell Death Genes Homo sapiens R-HSA-5633008	0.928428	0.380553	0.82993	0.663724	['NDRG1']	Reactome Pathways	0.178013	upregulated
Tat-mediated elongation of the HIV-1 transcript Homo sapiens R-HSA-167246	0.928428	0.380553	0.82993	0.663724	['NELFE']	Reactome Pathways	0.178013	upregulated
Vitamin A and Carotenoid Metabolism Homo sapiens WP716	0.928428	0.380553	0.96625	0.663724	['LPL']	WikiPathways	0.178013	downregulated
Measles Homo sapiens hsa05162	0.878973	0.359133	0.994575	0.664592	['CDK6', 'TNFSF10', 'FCGR2B']	KEGG Pathways	0.177445	downregulated
Measles Homo sapiens hsa05162	0.878973	0.359133	0.838211	0.664592	['NFKBIA', 'STAT3', 'NFKB1']	KEGG Pathways	0.177445	upregulated
Oxidative Stress Induced Senescence Homo sapiens R-HSA-2559580	0.875908	0.353683	0.999994	0.667784	['CDK6', 'PHC3']	Reactome Pathways	0.175364	downregulated
Fatty acid degradation Homo sapiens hsa00071	0.90679	0.360246	0.994575	0.672149	['ACOX3']	KEGG Pathways	0.172535	downregulated
Interleukin-1 signaling Homo sapiens R-HSA-446652	0.90679	0.360246	0.833553	0.672149	['NFKB1']	Reactome Pathways	0.172535	upregulated
Formation of HIV elongation complex in the absence of HIV Tat Homo sapiens R-HSA-167152	0.90679	0.360246	0.833553	0.672149	['NELFE']	Reactome Pathways	0.172535	upregulated
Phospholipase C-mediated cascade; FGFR3 Homo sapiens R-HSA-5654227	0.90679	0.360246	0.833553	0.672149	['ADCY4']	Reactome Pathways	0.172535	upregulated
Intra-Golgi traffic Homo sapiens R-HSA-6811438	0.90679	0.360246	0.999994	0.672149	['STX16']	Reactome Pathways	0.172535	downregulated
Formation of RNA Pol II elongation complex Homo sapiens R-HSA-112382	0.90679	0.360246	0.833553	0.672149	['NELFE']	Reactome Pathways	0.172535	upregulated
Vasopressin-regulated water reabsorption Homo sapiens hsa04962	0.90679	0.360246	0.838211	0.672149	['ARHGDIB']	KEGG Pathways	0.172535	upregulated
Heart Development Mus musculus WP2067	0.90679	0.360246	0.750828	0.672149	['NOTCH1']	WikiPathways	0.172535	upregulated
Kinesins Homo sapiens R-HSA-983189	0.90679	0.360246	0.999994	0.672149	['KIF12']	Reactome Pathways	0.172535	downregulated
RNA Polymerase II Transcription Elongation Homo sapiens R-HSA-75955	0.90679	0.360246	0.833553	0.672149	['NELFE']	Reactome Pathways	0.172535	upregulated
Amino Acid metabolism Mus musculus WP662	0.866131	0.342198	0.96625	0.673621	['GPT2', 'FTCD']	WikiPathways	0.171585	downregulated
Corticotropin-releasing hormone Homo sapiens WP2355	0.866131	0.342198	0.96625	0.673621	['HSD3B2', 'RAPGEF3']	WikiPathways	0.171585	downregulated
Ras signaling pathway Homo sapiens hsa04014	0.87715	0.346516	0.994575	0.673648	['PDGFD', 'KSR2', 'RGL1', 'FGFR4', 'VEGFA']	KEGG Pathways	0.171567	downregulated
DAP12 interactions Homo sapiens R-HSA-2172127	0.887082	0.344444	0.839597	0.678216	['PDGFRB', 'PDGFRA', 'FGA', 'CDKN1A', 'RASA3', 'ADCY4', 'PPP2R5C', 'TEK']	Reactome Pathways	0.168632	upregulated
Fc gamma R-mediated phagocytosis Homo sapiens hsa04666	0.856569	0.331136	0.994575	0.679374	['ASAP3', 'FCGR2B']	KEGG Pathways	0.167891	downregulated
GPCRs, Other Homo sapiens WP117	0.856569	0.331136	0.75637	0.679374	['GPR176', 'F2R']	WikiPathways	0.167891	upregulated
GPCRs, Other Homo sapiens WP117	0.856569	0.331136	0.96625	0.679374	['PROKR2', 'ALG6']	WikiPathways	0.167891	downregulated
Signaling by ERBB2 Homo sapiens R-HSA-1227986	0.886136	0.341276	0.999994	0.680363	['USP8']	Reactome Pathways	0.167259	downregulated
Signaling by ERBB2 Homo sapiens R-HSA-1227986	0.886136	0.341276	0.839597	0.680363	['DIAPH1']	Reactome Pathways	0.167259	upregulated
Diseases of metabolism Homo sapiens R-HSA-5668914	0.886136	0.341276	0.999994	0.680363	['GYS2']	Reactome Pathways	0.167259	downregulated
Carbohydrate digestion and absorption Homo sapiens hsa04973	0.886136	0.341276	0.838211	0.680363	['HK1']	KEGG Pathways	0.167259	upregulated
Ether lipid metabolism Homo sapiens hsa00565	0.886136	0.341276	0.838211	0.680363	['PLA2G16']	KEGG Pathways	0.167259	upregulated
Cysteine and methionine metabolism Homo sapiens hsa00270	0.886136	0.341276	0.838211	0.680363	['TST']	KEGG Pathways	0.167259	upregulated
NRAGE signals death through JNK Homo sapiens R-HSA-193648	0.886136	0.341276	0.839597	0.680363	['NET1']	Reactome Pathways	0.167259	upregulated
SUMOylation of RNA binding proteins Homo sapiens R-HSA-4570464	0.886136	0.341276	0.999994	0.680363	['PHC3']	Reactome Pathways	0.167259	downregulated
Developmental Biology Homo sapiens R-HSA-1266738	0.910853	0.347749	0.999994	0.682643	['KL', 'SEMA4D', 'CHD9', 'ADAM11', 'LPL', 'ANK2', 'KSR2', 'NTN1', 'ACVR2B', 'VEGFA', 'MED14', 'COL4A4', 'COL4A3', 'HOXD4', 'COL9A3', 'COL6A6', 'FGFR4', 'SH3GL2']	Reactome Pathways	0.165807	downregulated
Herpes simplex infection Homo sapiens hsa05168	0.860765	0.328313	0.838211	0.682891	['C3', 'NFKBIA', 'NFKB1', 'TNFRSF1A']	KEGG Pathways	0.165649	upregulated
Apoptosis Homo sapiens hsa04210	0.853133	0.324479	0.994575	0.68363	['NTRK1', 'PARP3', 'TNFSF10']	KEGG Pathways	0.165179	downregulated
Longevity regulating pathway - mammal Homo sapiens hsa04211	0.847215	0.320478	0.994575	0.685044	['KL', 'MTOR']	KEGG Pathways	0.164281	downregulated
Notch Signaling Pathway Mus musculus WP29	0.866399	0.323536	0.96625	0.688372	['DLL1']	WikiPathways	0.162177	downregulated
Notch Signaling Pathway Homo sapiens WP268	0.866399	0.323536	0.96625	0.688372	['DLL1']	WikiPathways	0.162177	downregulated
ErbB signaling pathway Mus musculus WP1261	0.866399	0.323536	0.7588	0.688372	['CDKN1A']	WikiPathways	0.162177	upregulated
Selenium metabolism/Selenoproteins Mus musculus WP108	0.866399	0.323536	0.96625	0.688372	['SEPP1']	WikiPathways	0.162177	downregulated
Notch Signaling Pathway Mus musculus WP29	0.866399	0.323536	0.7588	0.688372	['NOTCH1']	WikiPathways	0.162177	upregulated
Phospholipase C-mediated cascade; FGFR4 Homo sapiens R-HSA-5654228	0.866399	0.323536	0.999994	0.688372	['FGFR4']	Reactome Pathways	0.162177	downregulated
ErbB signaling pathway Mus musculus WP1261	0.866399	0.323536	0.96625	0.688372	['MTOR']	WikiPathways	0.162177	downregulated
Scavenging of heme from plasma Homo sapiens R-HSA-2168880	0.866399	0.323536	0.84533	0.688372	['LRP1']	Reactome Pathways	0.162177	upregulated
Phospholipase C-mediated cascade; FGFR4 Homo sapiens R-HSA-5654228	0.866399	0.323536	0.84533	0.688372	['ADCY4']	Reactome Pathways	0.162177	upregulated
DNA Damage Bypass Homo sapiens R-HSA-73893	0.866399	0.323536	0.84533	0.688372	['POLD2']	Reactome Pathways	0.162177	upregulated
Notch Signaling Pathway Homo sapiens WP268	0.866399	0.323536	0.7588	0.688372	['NOTCH1']	WikiPathways	0.162177	upregulated
G Protein Signaling Pathways Homo sapiens WP35	0.838062	0.310207	0.96625	0.690632	['GNA14', 'PRKD3']	WikiPathways	0.160753	downregulated
Glycerophospholipid metabolism Homo sapiens hsa00564	0.838062	0.310207	0.838211	0.690632	['PLA2G16', 'LPCAT3']	KEGG Pathways	0.160753	upregulated
Neurotransmitter Receptor Binding And Downstream Transmission In The Postsynaptic Cell Homo sapiens R-HSA-112314	0.840771	0.308523	0.999994	0.692843	['GABBR1', 'KCNJ16', 'GRIA3']	Reactome Pathways	0.159365	downregulated
Signaling pathways regulating pluripotency of stem cells Homo sapiens hsa04550	0.840771	0.308523	0.994575	0.692843	['FZD5', 'FGFR4', 'ACVR2B']	KEGG Pathways	0.159365	downregulated
L1CAM interactions Homo sapiens R-HSA-373760	0.829104	0.300307	0.999994	0.696138	['ANK2', 'SH3GL2']	Reactome Pathways	0.157305	downregulated
Heart Development Homo sapiens WP1591	0.847521	0.306926	0.96625	0.696181	['VEGFA']	WikiPathways	0.157278	downregulated
Nucleotide excision repair Homo sapiens hsa03420	0.847521	0.306926	0.838211	0.696181	['POLD2']	KEGG Pathways	0.157278	upregulated
Phospholipase C-mediated cascade: FGFR1 Homo sapiens R-HSA-5654219	0.847521	0.306926	0.999994	0.696181	['KL']	Reactome Pathways	0.157278	downregulated
RNA Polymerase I Transcription Initiation Homo sapiens R-HSA-73762	0.847521	0.306926	0.999994	0.696181	['CHD3']	Reactome Pathways	0.157278	downregulated
TSLP Signaling Pathway Homo sapiens WP2203	0.847521	0.306926	0.96625	0.696181	['MTOR']	WikiPathways	0.157278	downregulated
Phospholipase C-mediated cascade: FGFR1 Homo sapiens R-HSA-5654219	0.847521	0.306926	0.853529	0.696181	['ADCY4']	Reactome Pathways	0.157278	upregulated
Heart Development Homo sapiens WP1591	0.847521	0.306926	0.763205	0.696181	['NOTCH1']	WikiPathways	0.157278	upregulated
Selenium Metabolism and Selenoproteins Homo sapiens WP28	0.847521	0.306926	0.96625	0.696181	['SEPP1']	WikiPathways	0.157278	downregulated
Synthesis of DNA Homo sapiens R-HSA-69239	0.820334	0.290763	0.857287	0.701563	['CDKN1A', 'POLD2']	Reactome Pathways	0.153933	upregulated
Regulation of actin dynamics for phagocytic cup formation Homo sapiens R-HSA-2029482	0.820334	0.290763	0.857287	0.701563	['WIPF1', 'ARPC1B']	Reactome Pathways	0.153933	upregulated
Visual phototransduction Homo sapiens R-HSA-2187338	0.820334	0.290763	0.999994	0.701563	['TTR', 'LPL']	Reactome Pathways	0.153933	downregulated
BDNF signaling pathway Homo sapiens WP2380	0.82876	0.293408	0.96625	0.701852	['NTRK1', 'GRIA3', 'MTOR']	WikiPathways	0.153754	downregulated
Amino sugar and nucleotide sugar metabolism Homo sapiens hsa00520	0.829446	0.291359	0.838211	0.703794	['HK1']	KEGG Pathways	0.152554	upregulated
Notch signaling pathway Homo sapiens hsa04330	0.829446	0.291359	0.838211	0.703794	['NOTCH1']	KEGG Pathways	0.152554	upregulated
TP53 Regulates Transcription of Cell Cycle Genes Homo sapiens R-HSA-6791312	0.829446	0.291359	0.999994	0.703794	['CENPJ']	Reactome Pathways	0.152554	downregulated
Notch signaling pathway Homo sapiens hsa04330	0.829446	0.291359	0.994575	0.703794	['DLL1']	KEGG Pathways	0.152554	downregulated
Pyruvate metabolism and Citric Acid (TCA) cycle Homo sapiens R-HSA-71406	0.829446	0.291359	0.999994	0.703794	['ADHFE1']	Reactome Pathways	0.152554	downregulated
Type II diabetes mellitus Homo sapiens hsa04930	0.829446	0.291359	0.838211	0.703794	['HK1']	KEGG Pathways	0.152554	upregulated
Pyruvate metabolism and Citric Acid (TCA) cycle Homo sapiens R-HSA-71406	0.829446	0.291359	0.857287	0.703794	['SLC16A1']	Reactome Pathways	0.152554	upregulated
Diurnally Regulated Genes with Circadian Orthologs Homo sapiens WP410	0.829446	0.291359	0.96625	0.703794	['ETV6']	WikiPathways	0.152554	downregulated
Intestinal immune network for IgA production Homo sapiens hsa04672	0.829446	0.291359	0.994575	0.703794	['CCL28']	KEGG Pathways	0.152554	downregulated
Diurnally Regulated Genes with Circadian Orthologs Mus musculus WP1268	0.829446	0.291359	0.96625	0.703794	['ETV6']	WikiPathways	0.152554	downregulated
Exercise-induced Circadian Regulation Mus musculus WP544	0.829446	0.291359	0.96625	0.703794	['ETV6']	WikiPathways	0.152554	downregulated
Differentiation Pathway Homo sapiens WP2848	0.829446	0.291359	0.96625	0.703794	['VEGFA']	WikiPathways	0.152554	downregulated
One carbon metabolism and related pathways Mus musculus WP1770	0.829446	0.291359	0.96625	0.703794	['DNMT3A']	WikiPathways	0.152554	downregulated
Diurnally Regulated Genes with Circadian Orthologs Homo sapiens WP410	0.829446	0.291359	0.763205	0.703794	['GSTP1']	WikiPathways	0.152554	upregulated
Diurnally Regulated Genes with Circadian Orthologs Mus musculus WP1268	0.829446	0.291359	0.763205	0.703794	['GSTP1']	WikiPathways	0.152554	upregulated
Exercise-induced Circadian Regulation Mus musculus WP544	0.829446	0.291359	0.763205	0.703794	['GSTP1']	WikiPathways	0.152554	upregulated
Integrated Cancer Pathway Homo sapiens WP1971	0.829446	0.291359	0.763205	0.703794	['CDKN1A']	WikiPathways	0.152554	upregulated
Death Receptor Signalling Homo sapiens R-HSA-73887	0.829446	0.291359	0.857287	0.703794	['TNFRSF1A']	Reactome Pathways	0.152554	upregulated
Type II diabetes mellitus Homo sapiens hsa04930	0.829446	0.291359	0.994575	0.703794	['MTOR']	KEGG Pathways	0.152554	downregulated
G alpha (q) signalling events Homo sapiens R-HSA-416476	0.832888	0.289142	0.999994	0.706695	['DGKG', 'GNA14', 'PROKR2', 'DGKQ']	Reactome Pathways	0.150768	downregulated
G alpha (q) signalling events Homo sapiens R-HSA-416476	0.832888	0.289142	0.859433	0.706695	['PRKCH', 'F2R', 'ABHD6', 'MGLL']	Reactome Pathways	0.150768	upregulated
Inflammatory mediator regulation of TRP channels Homo sapiens hsa04750	0.811747	0.281559	0.838211	0.706907	['PRKCH', 'ADCY4']	KEGG Pathways	0.150638	upregulated
Progesterone-mediated oocyte maturation Homo sapiens hsa04914	0.811747	0.281559	0.838211	0.706907	['ADCY4', 'PGR']	KEGG Pathways	0.150638	upregulated
Downstream signaling events of B Cell Receptor (BCR) Homo sapiens R-HSA-1168372	0.828415	0.283101	0.999994	0.710534	['KL', 'FGFR4', 'MALT1', 'MTOR']	Reactome Pathways	0.148415	downregulated
NRF2 pathway Homo sapiens WP2884	0.817084	0.279085	0.96625	0.710659	['SLC5A9', 'GGT1', 'SLC5A2']	WikiPathways	0.148338	downregulated
Cell Differentiation - Index Homo sapiens WP2029	0.812124	0.276754	0.768759	0.711217	['STAT3']	WikiPathways	0.147998	upregulated
Mitochondrial biogenesis Homo sapiens R-HSA-1592230	0.812124	0.276754	0.999994	0.711217	['CHD9']	Reactome Pathways	0.147998	downregulated
Retrograde transport at the Trans-Golgi-Network Homo sapiens R-HSA-6811440	0.812124	0.276754	0.999994	0.711217	['STX16']	Reactome Pathways	0.147998	downregulated
N-Glycan biosynthesis Homo sapiens hsa00510	0.812124	0.276754	0.994575	0.711217	['ALG6']	KEGG Pathways	0.147998	downregulated
Phospholipase C-mediated cascade; FGFR2 Homo sapiens R-HSA-5654221	0.812124	0.276754	0.861922	0.711217	['ADCY4']	Reactome Pathways	0.147998	upregulated
N-Glycan biosynthesis Homo sapiens hsa00510	0.812124	0.276754	0.838211	0.711217	['ST6GAL1']	KEGG Pathways	0.147998	upregulated
CLEC7A (Dectin-1) signaling Homo sapiens R-HSA-5607764	0.803337	0.272682	0.861922	0.712171	['NFKBIA', 'NFKB1']	Reactome Pathways	0.147416	upregulated
Downstream TCR signaling Homo sapiens R-HSA-202424	0.803337	0.272682	0.861922	0.712171	['NFKBIA', 'NFKB1']	Reactome Pathways	0.147416	upregulated
MAPK family signaling cascades Homo sapiens R-HSA-5683057	0.839804	0.279345	0.863978	0.717034	['PDGFRB', 'PDGFRA', 'FGA', 'RASA3', 'PPP2R5C', 'TEK']	Reactome Pathways	0.14446	upregulated
IRS-mediated signalling Homo sapiens R-HSA-112399	0.839804	0.279345	0.863978	0.717034	['PDGFRB', 'PDGFRA', 'FGA', 'RASA3', 'PPP2R5C', 'TEK']	Reactome Pathways	0.14446	upregulated
Stimuli-sensing channels Homo sapiens R-HSA-2672351	0.795099	0.264118	0.863978	0.717356	['MCOLN3', 'SGK1']	Reactome Pathways	0.144265	upregulated
Melanogenesis Homo sapiens hsa04916	0.795099	0.264118	0.838211	0.717356	['WNT7B', 'ADCY4']	KEGG Pathways	0.144265	upregulated
Stimuli-sensing channels Homo sapiens R-HSA-2672351	0.795099	0.264118	0.999994	0.717356	['CLCN7', 'BSND']	Reactome Pathways	0.144265	downregulated
Imatinib Resistance in Chronic Myeloid Leukemia Homo sapiens WP2946	0.795509	0.263038	0.96625	0.718454	['CDK6']	WikiPathways	0.143601	downregulated
Regulation of Apoptosis Homo sapiens R-HSA-169911	0.795509	0.263038	0.999994	0.718454	['ARHGAP10']	Reactome Pathways	0.143601	downregulated
Ovarian steroidogenesis Homo sapiens hsa04913	0.795509	0.263038	0.994575	0.718454	['HSD3B2']	KEGG Pathways	0.143601	downregulated
Hedgehog signaling pathway Homo sapiens hsa04340	0.795509	0.263038	0.838211	0.718454	['WNT7B']	KEGG Pathways	0.143601	upregulated
Regulation of ornithine decarboxylase (ODC) Homo sapiens R-HSA-350562	0.795509	0.263038	0.863978	0.718454	['NQO1']	Reactome Pathways	0.143601	upregulated
Adrenergic signaling in cardiomyocytes Homo sapiens hsa04261	0.805731	0.265509	0.838211	0.719265	['TPM4', 'ADCY4', 'PPP2R5C']	KEGG Pathways	0.143111	upregulated
Cell surface interactions at the vascular wall Homo sapiens R-HSA-202733	0.787027	0.255855	0.999994	0.722462	['PROC', 'SLC7A9']	Reactome Pathways	0.141185	downregulated
Choline metabolism in cancer Homo sapiens hsa05231	0.787027	0.255855	0.838211	0.722462	['PDGFRB', 'PDGFRA']	KEGG Pathways	0.141185	upregulated
Vibrio cholerae infection Homo sapiens hsa05110	0.779559	0.250145	0.994575	0.72551	['CFTR']	KEGG Pathways	0.139356	downregulated
Ion homeostasis Homo sapiens R-HSA-5578775	0.779559	0.250145	0.867418	0.72551	['ATP2A3']	Reactome Pathways	0.139356	upregulated
Aquaporin-mediated transport Homo sapiens R-HSA-445717	0.779559	0.250145	0.867418	0.72551	['ADCY4']	Reactome Pathways	0.139356	upregulated
Neurotransmitter Release Cycle Homo sapiens R-HSA-112310	0.779559	0.250145	0.867418	0.72551	['NAAA']	Reactome Pathways	0.139356	upregulated
Mineral absorption Homo sapiens hsa04978	0.779559	0.250145	0.838211	0.72551	['HMOX1']	KEGG Pathways	0.139356	upregulated
Id Signaling Pathway Mus musculus WP512	0.779559	0.250145	0.96625	0.72551	['VEGFA']	WikiPathways	0.139356	downregulated
Vibrio cholerae infection Homo sapiens hsa05110	0.779559	0.250145	0.838211	0.72551	['TJP1']	KEGG Pathways	0.139356	upregulated
Nuclear Receptor transcription pathway Homo sapiens R-HSA-383280	0.779559	0.250145	0.999994	0.72551	['RORA']	Reactome Pathways	0.139356	downregulated
Wnt Signaling Pathway Netpath Homo sapiens WP363	0.779559	0.250145	0.781679	0.72551	['TEK']	WikiPathways	0.139356	upregulated
Insulin receptor signalling cascade Homo sapiens R-HSA-74751	0.830709	0.265631	0.867418	0.72632	['PDGFRB', 'PDGFRA', 'FGA', 'RASA3', 'PPP2R5C', 'TEK']	Reactome Pathways	0.138872	upregulated
Glycerophospholipid biosynthesis Homo sapiens R-HSA-1483206	0.779116	0.24788	0.999994	0.72749	['ACHE', 'GPCPD1']	Reactome Pathways	0.138173	downregulated
Wnt Signaling Pathway and Pluripotency Homo sapiens WP399	0.779116	0.24788	0.96625	0.72749	['FZD5', 'LRRK2']	WikiPathways	0.138173	downregulated
IGF1R signaling cascade Homo sapiens R-HSA-2428924	0.82772	0.26121	0.867418	0.729368	['PDGFRB', 'PDGFRA', 'FGA', 'RASA3', 'PPP2R5C', 'TEK']	Reactome Pathways	0.137054	upregulated
IRS-related events triggered by IGF1R Homo sapiens R-HSA-2428928	0.82772	0.26121	0.867418	0.729368	['PDGFRB', 'PDGFRA', 'FGA', 'RASA3', 'PPP2R5C', 'TEK']	Reactome Pathways	0.137054	upregulated
Signaling by Type 1 Insulin-like Growth Factor 1 Receptor (IGF1R) Homo sapiens R-HSA-2404192	0.82772	0.26121	0.867418	0.729368	['PDGFRB', 'PDGFRA', 'FGA', 'RASA3', 'PPP2R5C', 'TEK']	Reactome Pathways	0.137054	upregulated
Diseases of signal transduction Homo sapiens R-HSA-5663202	0.82772	0.26121	0.999994	0.729368	['KL', 'TTR', 'FZD5', 'FGFR4', 'DLL1', 'MTOR']	Reactome Pathways	0.137054	downregulated
Nonhomologous End-Joining (NHEJ) Homo sapiens R-HSA-5693571	0.764234	0.238015	0.999994	0.73239	['PRKDC']	Reactome Pathways	0.135257	downregulated
miRNAs involved in DNA damage response Homo sapiens WP1545	0.764234	0.238015	0.786554	0.73239	['CDKN1A']	WikiPathways	0.135257	upregulated
Lysine degradation Homo sapiens hsa00310	0.764234	0.238015	0.842072	0.73239	['EHHADH']	KEGG Pathways	0.135257	upregulated
miRNAs involved in DNA damage response Homo sapiens WP1545	0.764234	0.238015	0.96625	0.73239	['CDK6']	WikiPathways	0.135257	downregulated
FCERI mediated MAPK activation Homo sapiens R-HSA-2871796	0.824752	0.256861	0.869642	0.732391	['PDGFRB', 'PDGFRA', 'FGA', 'RASA3', 'PPP2R5C', 'TEK']	Reactome Pathways	0.135257	upregulated
MHC class II antigen presentation Homo sapiens R-HSA-2132295	0.771363	0.240181	0.999994	0.732441	['SEC24A', 'SH3GL2']	Reactome Pathways	0.135227	downregulated
HIF-1 signaling pathway Homo sapiens hsa04066	0.771363	0.240181	0.994575	0.732441	['MTOR', 'VEGFA']	KEGG Pathways	0.135227	downregulated
T cell receptor signaling pathway Homo sapiens hsa04660	0.763761	0.232748	0.842576	0.737315	['NFKBIA', 'NFKB1']	KEGG Pathways	0.132347	upregulated
Chagas disease (American trypanosomiasis) Homo sapiens hsa05142	0.763761	0.232748	0.994575	0.737315	['GNA14', 'CALR']	KEGG Pathways	0.132347	downregulated
Vitamin B12 Metabolism Homo sapiens WP1533	0.749499	0.226592	0.96625	0.739098	['CBS']	WikiPathways	0.131298	downregulated
GPVI-mediated activation cascade Homo sapiens R-HSA-114604	0.749499	0.226592	0.876226	0.739098	['RHOB']	Reactome Pathways	0.131298	upregulated
Hippo signaling pathway Homo sapiens hsa04390	0.778672	0.234558	0.842576	0.739909	['TGFB1', 'WNT7B', 'CTGF']	KEGG Pathways	0.130822	upregulated
DNA Replication Homo sapiens R-HSA-69306	0.756307	0.225571	0.87842	0.742113	['CDKN1A', 'POLD2']	Reactome Pathways	0.12953	upregulated
Interferon type I signaling pathways Homo sapiens WP585	0.73532	0.215828	0.96625	0.745638	['MTOR']	WikiPathways	0.127472	downregulated
Interferon type I signaling pathways Homo sapiens WP585	0.73532	0.215828	0.796944	0.745638	['STAT3']	WikiPathways	0.127472	upregulated
Meiotic recombination Homo sapiens R-HSA-912446	0.73532	0.215828	0.999994	0.745638	['PRDM9']	Reactome Pathways	0.127472	downregulated
Mitochondrial protein import Homo sapiens R-HSA-1268020	0.73532	0.215828	0.999994	0.745638	['LDHD']	Reactome Pathways	0.127472	downregulated
Heparan sulfate/heparin (HS-GAG) metabolism Homo sapiens R-HSA-1638091	0.73532	0.215828	0.999994	0.745638	['GLB1L']	Reactome Pathways	0.127472	downregulated
Wnt Signaling Pathway NetPath Mus musculus WP539	0.748996	0.218638	0.96625	0.746837	['DAB2', 'FZD5']	WikiPathways	0.126774	downregulated
Wnt Signaling Pathway NetPath Mus musculus WP539	0.748996	0.218638	0.796944	0.746837	['LRP1', 'FHL2']	WikiPathways	0.126774	upregulated
Integrated Breast Cancer Pathway Homo sapiens WP1984	0.768347	0.223273	0.96625	0.747823	['MAP3K7CL', 'MTOR', 'VEGFA']	WikiPathways	0.126201	downregulated
Proteoglycans in cancer Homo sapiens hsa05205	0.782177	0.224654	0.994575	0.750349	['FZD5', 'ANK2', 'MTOR', 'VEGFA']	KEGG Pathways	0.124737	downregulated
HATs acetylate histones Homo sapiens R-HSA-3214847	0.741824	0.211942	0.999994	0.751486	['ING4', 'JADE1']	Reactome Pathways	0.124079	downregulated
Cardiac Hypertrophic Response Homo sapiens WP2795	0.721666	0.205675	0.96625	0.752014	['MTOR']	WikiPathways	0.123774	downregulated
Ion transport by P-type ATPases Homo sapiens R-HSA-936837	0.721666	0.205675	0.999994	0.752014	['ATP11A']	Reactome Pathways	0.123774	downregulated
Basal cell carcinoma Homo sapiens hsa05217	0.721666	0.205675	0.994575	0.752014	['FZD5']	KEGG Pathways	0.123774	downregulated
RANKL/RANK Signaling Pathway Homo sapiens WP2018	0.721666	0.205675	0.96625	0.752014	['MTOR']	WikiPathways	0.123774	downregulated
ErbB Signaling Pathway Homo sapiens WP673	0.721666	0.205675	0.797374	0.752014	['CDKN1A']	WikiPathways	0.123774	upregulated
ErbB Signaling Pathway Homo sapiens WP673	0.721666	0.205675	0.96625	0.752014	['MTOR']	WikiPathways	0.123774	downregulated
Basal cell carcinoma Homo sapiens hsa05217	0.721666	0.205675	0.852282	0.752014	['WNT7B']	KEGG Pathways	0.123774	upregulated
GABA receptor activation Homo sapiens R-HSA-977443	0.721666	0.205675	0.887353	0.752014	['ADCY4']	Reactome Pathways	0.123774	upregulated
Ion transport by P-type ATPases Homo sapiens R-HSA-936837	0.721666	0.205675	0.887353	0.752014	['ATP2A3']	Reactome Pathways	0.123774	upregulated
Parkinsons Disease Pathway Homo sapiens WP2371	0.721666	0.205675	0.797374	0.752014	['DDC']	WikiPathways	0.123774	upregulated
Non-small cell lung cancer Homo sapiens hsa05223	0.708508	0.196092	0.994575	0.758231	['CDK6']	KEGG Pathways	0.120199	downregulated
Non-small cell lung cancer Homo sapiens hsa05223	0.708508	0.196092	0.855255	0.758231	['RARB']	KEGG Pathways	0.120199	upregulated
Chemokine receptors bind chemokines Homo sapiens R-HSA-380108	0.708508	0.196092	0.999994	0.758231	['CCL28']	Reactome Pathways	0.120199	downregulated
Jak-STAT signaling pathway Homo sapiens hsa04630	0.753359	0.207413	0.994575	0.759331	['FHL1', 'SOCS7', 'MTOR']	KEGG Pathways	0.119569	downregulated
Constitutive Signaling by NOTCH1 HD+PEST Domain Mutants Homo sapiens R-HSA-2894862	0.69582	0.18704	0.893246	0.764292	['NOTCH1']	Reactome Pathways	0.116741	upregulated
Signaling by NOTCH1 PEST Domain Mutants in Cancer Homo sapiens R-HSA-2644602	0.69582	0.18704	0.893246	0.764292	['NOTCH1']	Reactome Pathways	0.116741	upregulated
Constitutive Signaling by NOTCH1 PEST Domain Mutants Homo sapiens R-HSA-2644606	0.69582	0.18704	0.893246	0.764292	['NOTCH1']	Reactome Pathways	0.116741	upregulated
Signaling by NOTCH1 HD+PEST Domain Mutants in Cancer Homo sapiens R-HSA-2894858	0.69582	0.18704	0.893246	0.764292	['NOTCH1']	Reactome Pathways	0.116741	upregulated
Signaling by NOTCH1 HD+PEST Domain Mutants in Cancer Homo sapiens R-HSA-2894858	0.69582	0.18704	0.999994	0.764292	['DLL1']	Reactome Pathways	0.116741	downregulated
Constitutive Signaling by NOTCH1 PEST Domain Mutants Homo sapiens R-HSA-2644606	0.69582	0.18704	0.999994	0.764292	['DLL1']	Reactome Pathways	0.116741	downregulated
Signaling by NOTCH1 in Cancer Homo sapiens R-HSA-2644603	0.69582	0.18704	0.893246	0.764292	['NOTCH1']	Reactome Pathways	0.116741	upregulated
Signaling by NOTCH1 PEST Domain Mutants in Cancer Homo sapiens R-HSA-2644602	0.69582	0.18704	0.999994	0.764292	['DLL1']	Reactome Pathways	0.116741	downregulated
Signaling by NOTCH1 in Cancer Homo sapiens R-HSA-2644603	0.69582	0.18704	0.999994	0.764292	['DLL1']	Reactome Pathways	0.116741	downregulated
Constitutive Signaling by NOTCH1 HD+PEST Domain Mutants Homo sapiens R-HSA-2894862	0.69582	0.18704	0.999994	0.764292	['DLL1']	Reactome Pathways	0.116741	downregulated
Acute myeloid leukemia Homo sapiens hsa05221	0.69582	0.18704	0.994575	0.764292	['MTOR']	KEGG Pathways	0.116741	downregulated
Integration of energy metabolism Homo sapiens R-HSA-163685	0.721107	0.193176	0.893246	0.764993	['ADCY4', 'TKT']	Reactome Pathways	0.116342	upregulated
SIDS Susceptibility Pathways Homo sapiens WP706	0.743685	0.197504	0.974363	0.766766	['SLC9A3', 'RORA', 'VEGFA']	WikiPathways	0.115337	downregulated
SIDS Susceptibility Pathways Homo sapiens WP706	0.743685	0.197504	0.810442	0.766766	['ADCYAP1R1', 'DDC', 'NFKB1']	WikiPathways	0.115337	upregulated
FCERI mediated NF-kB activation Homo sapiens R-HSA-2871837	0.714454	0.187334	0.893246	0.769352	['NFKBIA', 'NFKB1']	Reactome Pathways	0.113875	upregulated
Selenoamino acid metabolism Homo sapiens R-HSA-2408522	0.714454	0.187334	0.999994	0.769352	['CBS', 'INMT']	Reactome Pathways	0.113875	downregulated
Formation of the beta-catenin:TCF transactivating complex Homo sapiens R-HSA-201722	0.683578	0.178484	0.893246	0.770201	['TLE1']	Reactome Pathways	0.113396	upregulated
Recruitment and ATM-mediated phosphorylation of repair and signaling proteins at DNA double strand breaks Homo sapiens R-HSA-5693565	0.683578	0.178484	0.893246	0.770201	['EYA2']	Reactome Pathways	0.113396	upregulated
Wnt Signaling Pathway Mus musculus WP403	0.683578	0.178484	0.974363	0.770201	['FZD5']	WikiPathways	0.113396	downregulated
Initial triggering of complement Homo sapiens R-HSA-166663	0.683578	0.178484	0.999994	0.770201	['CFB']	Reactome Pathways	0.113396	downregulated
Transcriptional Regulation by TP53 Homo sapiens R-HSA-3700989	0.797755	0.208189	0.893246	0.770305	['CDKN1A', 'RGCC', 'TXNRD1', 'PPP2R5C', 'SGK1', 'NDRG1', 'NELFE']	Reactome Pathways	0.113337	upregulated
Phospholipid metabolism Homo sapiens R-HSA-1483257	0.73894	0.192738	0.999994	0.770412	['ACHE', 'PI4KA', 'GPCPD1']	Reactome Pathways	0.113277	downregulated
Phospholipid metabolism Homo sapiens R-HSA-1483257	0.73894	0.192738	0.893246	0.770412	['PLA2G16', 'LPCAT3', 'MGLL']	Reactome Pathways	0.113277	upregulated
Role of LAT2/NTAL/LAB on calcium mobilization Homo sapiens R-HSA-2730905	0.734255	0.188092	0.999994	0.774012	['KL', 'FGFR4', 'MTOR']	Reactome Pathways	0.111252	downregulated
SCF(Skp2)-mediated degradation of p27/p21 Homo sapiens R-HSA-187577	0.671757	0.170392	0.893246	0.775963	['CDKN1A']	Reactome Pathways	0.110159	upregulated
Viral myocarditis Homo sapiens hsa05416	0.671757	0.170392	0.867038	0.775963	['LAMA2']	KEGG Pathways	0.110159	upregulated
Glycerolipid metabolism Homo sapiens hsa00561	0.671757	0.170392	0.867038	0.775963	['MGLL']	KEGG Pathways	0.110159	upregulated
The role of GTSE1 in G2/M progression after G2 checkpoint Homo sapiens R-HSA-8852276	0.671757	0.170392	0.893246	0.775963	['CDKN1A']	Reactome Pathways	0.110159	upregulated
DNA Double Strand Break Response Homo sapiens R-HSA-5693606	0.671757	0.170392	0.893246	0.775963	['EYA2']	Reactome Pathways	0.110159	upregulated
DNA Damage/Telomere Stress Induced Senescence Homo sapiens R-HSA-2559586	0.671757	0.170392	0.893246	0.775963	['CDKN1A']	Reactome Pathways	0.110159	upregulated
SIDS Susceptibility Pathways Mus musculus WP1266	0.671757	0.170392	0.974363	0.775963	['RORA']	WikiPathways	0.110159	downregulated
Preimplantation Embryo Homo sapiens WP3527	0.671757	0.170392	0.974363	0.775963	['ELAVL1']	WikiPathways	0.110159	downregulated
Telomere Maintenance Homo sapiens R-HSA-157579	0.671757	0.170392	0.893246	0.775963	['POLD2']	Reactome Pathways	0.110159	upregulated
Transmission across Chemical Synapses Homo sapiens R-HSA-112315	0.751636	0.19006	0.999994	0.776575	['ACHE', 'GABBR1', 'KCNJ16', 'GRIA3']	Reactome Pathways	0.109816	downregulated
Carbon metabolism Homo sapiens hsa01200	0.701509	0.176226	0.994575	0.77786	['GPT2', 'HAO2']	KEGG Pathways	0.109099	downregulated
Translocation of GLUT4 to the plasma membrane Homo sapiens R-HSA-1445148	0.660338	0.162732	0.999994	0.78158	['EXOC6']	Reactome Pathways	0.107026	downregulated
MAP kinase activation in TLR cascade Homo sapiens R-HSA-450294	0.660338	0.162732	0.898341	0.78158	['NFKB1']	Reactome Pathways	0.107026	upregulated
G1 to S cell cycle control Mus musculus WP413	0.660338	0.162732	0.975872	0.78158	['CDK6']	WikiPathways	0.107026	downregulated
G1 to S cell cycle control Mus musculus WP413	0.660338	0.162732	0.823495	0.78158	['CDKN1A']	WikiPathways	0.107026	upregulated
PI Metabolism Homo sapiens R-HSA-1483255	0.660338	0.162732	0.999994	0.78158	['PI4KA']	Reactome Pathways	0.107026	downregulated
Long-term depression Homo sapiens hsa04730	0.660338	0.162732	0.994575	0.78158	['GRIA3']	KEGG Pathways	0.107026	downregulated
VEGF signaling pathway Homo sapiens hsa04370	0.649299	0.155477	0.994575	0.787057	['VEGFA']	KEGG Pathways	0.103994	downregulated
Ca2+ pathway Homo sapiens R-HSA-4086398	0.649299	0.155477	0.999994	0.787057	['FZD5']	Reactome Pathways	0.103994	downregulated
Cell death signalling via NRAGE, NRIF and NADE Homo sapiens R-HSA-204998	0.649299	0.155477	0.901886	0.787057	['NET1']	Reactome Pathways	0.103994	upregulated
TP53 Regulates Transcription of DNA Repair Genes Homo sapiens R-HSA-6796648	0.649299	0.155477	0.901886	0.787057	['NELFE']	Reactome Pathways	0.103994	upregulated
Cell-cell junction organization Homo sapiens R-HSA-421270	0.649299	0.155477	0.999994	0.787057	['CADM1']	Reactome Pathways	0.103994	downregulated
VEGF signaling pathway Homo sapiens hsa04370	0.649299	0.155477	0.875325	0.787057	['KDR']	KEGG Pathways	0.103994	upregulated
RNA Polymerase I, RNA Polymerase III, and Mitochondrial Transcription Homo sapiens R-HSA-504046	0.682942	0.160894	0.999994	0.790105	['BRF1', 'CHD3']	Reactome Pathways	0.102315	downregulated
Cytochrome P450 - arranged by substrate type Homo sapiens R-HSA-211897	0.638622	0.148603	0.999994	0.792397	['CYP4B1']	Reactome Pathways	0.101057	downregulated
Arachidonic acid metabolism Homo sapiens hsa00590	0.638622	0.148603	0.994575	0.792397	['GGT1']	KEGG Pathways	0.101057	downregulated
Gap-filling DNA repair synthesis and ligation in TC-NER Homo sapiens R-HSA-6782210	0.638622	0.148603	0.903368	0.792397	['POLD2']	Reactome Pathways	0.101057	upregulated
Oxidation by Cytochrome P450 Homo sapiens WP43	0.638622	0.148603	0.976373	0.792397	['CYP4B1']	WikiPathways	0.101057	downregulated
Colorectal cancer Homo sapiens hsa05210	0.638622	0.148603	0.877165	0.792397	['TGFB1']	KEGG Pathways	0.101057	upregulated
Signaling by Insulin receptor Homo sapiens R-HSA-74752	0.764386	0.177372	0.903368	0.79291	['PDGFRB', 'PDGFRA', 'FGA', 'RASA3', 'PPP2R5C', 'TEK']	Reactome Pathways	0.100776	upregulated
Dual incision in TC-NER Homo sapiens R-HSA-6782135	0.628289	0.142084	0.903368	0.797603	['POLD2']	Reactome Pathways	0.0982131	upregulated
p53-Dependent G1/S DNA damage checkpoint Homo sapiens R-HSA-69580	0.628289	0.142084	0.903368	0.797603	['CDKN1A']	Reactome Pathways	0.0982131	upregulated
p53-Dependent G1 DNA Damage Response Homo sapiens R-HSA-69563	0.628289	0.142084	0.903368	0.797603	['CDKN1A']	Reactome Pathways	0.0982131	upregulated
Signaling by FGFR in disease Homo sapiens R-HSA-1226099	0.628289	0.142084	0.999994	0.797603	['FGFR4']	Reactome Pathways	0.0982131	downregulated
Asymmetric localization of PCP proteins Homo sapiens R-HSA-4608870	0.628289	0.142084	0.999994	0.797603	['FZD5']	Reactome Pathways	0.0982131	downregulated
Circadian Clock Homo sapiens R-HSA-400253	0.628289	0.142084	0.903368	0.797603	['SREBF1']	Reactome Pathways	0.0982131	upregulated
Signaling by FGFR in disease Homo sapiens R-HSA-1226099	0.628289	0.142084	0.903368	0.797603	['STAT3']	Reactome Pathways	0.0982131	upregulated
TCR signaling Homo sapiens R-HSA-202403	0.671098	0.151485	0.903368	0.797936	['NFKBIA', 'NFKB1']	Reactome Pathways	0.0980322	upregulated
Spinal Cord Injury Homo sapiens WP2431	0.665328	0.147007	0.976373	0.801753	['CHST11', 'NTN1']	WikiPathways	0.0959595	downregulated
Hedgehog ligand biogenesis Homo sapiens R-HSA-5358346	0.618284	0.135899	0.999994	0.802679	['NOTUM']	Reactome Pathways	0.095458	downregulated
RNA Polymerase II Pre-transcription Events Homo sapiens R-HSA-674695	0.618284	0.135899	0.906018	0.802679	['NELFE']	Reactome Pathways	0.095458	upregulated
HDR through Homologous Recombination (HRR) Homo sapiens R-HSA-5685942	0.618284	0.135899	0.906018	0.802679	['POLD2']	Reactome Pathways	0.095458	upregulated
p53 signaling Mus musculus WP2902	0.618284	0.135899	0.839558	0.802679	['CDKN1A']	WikiPathways	0.095458	upregulated
Longevity regulating pathway - multiple species Homo sapiens hsa04213	0.618284	0.135899	0.994575	0.802679	['MTOR']	KEGG Pathways	0.095458	downregulated
miRNA regulation of DNA Damage Response Mus musculus WP2087	0.618284	0.135899	0.839558	0.802679	['CDKN1A']	WikiPathways	0.095458	upregulated
p53 signaling Mus musculus WP2902	0.618284	0.135899	0.976373	0.802679	['CDK6']	WikiPathways	0.095458	downregulated
miRNA regulation of DNA Damage Response Mus musculus WP2087	0.618284	0.135899	0.976373	0.802679	['CDK6']	WikiPathways	0.095458	downregulated
HDR through Homologous Recombination (HRR) Homo sapiens R-HSA-5685942	0.618284	0.135899	0.999994	0.802679	['EME2']	Reactome Pathways	0.095458	downregulated
EGFR1 Signaling Pathway Mus musculus WP572	0.694596	0.151213	0.839558	0.804367	['SH2D3C', 'STAT3', 'GIT1']	WikiPathways	0.0945458	upregulated
Fcgamma receptor (FCGR) dependent phagocytosis Homo sapiens R-HSA-2029480	0.659656	0.142673	0.90785	0.805506	['WIPF1', 'ARPC1B']	Reactome Pathways	0.0939312	upregulated
G1/S DNA Damage Checkpoints Homo sapiens R-HSA-69615	0.608592	0.130028	0.908883	0.807628	['CDKN1A']	Reactome Pathways	0.0927886	upregulated
Retinol metabolism Homo sapiens hsa00830	0.608592	0.130028	0.994575	0.807628	['UGT2A3']	KEGG Pathways	0.0927886	downregulated
Inflammatory bowel disease (IBD) Homo sapiens hsa05321	0.608592	0.130028	0.994575	0.807628	['RORA']	KEGG Pathways	0.0927886	downregulated
ER-Phagosome pathway Homo sapiens R-HSA-1236974	0.608592	0.130028	0.999994	0.807628	['CALR']	Reactome Pathways	0.0927886	downregulated
G2/M Transition Homo sapiens R-HSA-69275	0.686353	0.144097	0.999994	0.810628	['CENPJ', 'CEP290', 'SFI1']	Reactome Pathways	0.0911785	downregulated
Signaling by GPCR Homo sapiens R-HSA-372790	0.855128	0.178516	0.911981	0.811591	['ADCYAP1R1', 'PTGER3', 'ADCY4', 'RRH', 'ABHD6', 'CX3CL1', 'C3', 'HEBP1', 'GPR176', 'ADORA1', 'S1PR3', 'GNAT1', 'PDGFRB', 'PDGFRA', 'FGA', 'PTGIR', 'PRKCH', 'P2RY14', 'WNT7B', 'F2R', 'PDE2A', 'PPP2R5C', 'RHOB', 'NET1', 'CXCL12', 'RASA3', 'TEK', 'MGLL']	Reactome Pathways	0.0906628	upregulated
Long-term potentiation Homo sapiens hsa04720	0.599198	0.124452	0.994575	0.812453	['RAPGEF3']	KEGG Pathways	0.0902018	downregulated
Aminoacyl-tRNA biosynthesis Homo sapiens hsa00970	0.599198	0.124452	0.994575	0.812453	['RARS2']	KEGG Pathways	0.0902018	downregulated
TSH signaling pathway Homo sapiens WP2032	0.599198	0.124452	0.976373	0.812453	['MTOR']	WikiPathways	0.0902018	downregulated
TSH signaling pathway Homo sapiens WP2032	0.599198	0.124452	0.843115	0.812453	['STAT3']	WikiPathways	0.0902018	upregulated
Renal cell carcinoma Homo sapiens hsa05211	0.599198	0.124452	0.994575	0.812453	['VEGFA']	KEGG Pathways	0.0902018	downregulated
Activation of NF-kappaB in B cells Homo sapiens R-HSA-1169091	0.599198	0.124452	0.999994	0.812453	['MALT1']	Reactome Pathways	0.0902018	downregulated
Cytosolic sensors of pathogen-associated DNA Homo sapiens R-HSA-1834949	0.599198	0.124452	0.999994	0.812453	['PRKDC']	Reactome Pathways	0.0902018	downregulated
Odorant GPCRs Mus musculus WP1397	0.648594	0.134416	0.843115	0.812824	['GPR176', 'GPR182']	WikiPathways	0.0900037	upregulated
Odorant GPCRs Mus musculus WP1397	0.648594	0.134416	0.976373	0.812824	['GPR37', 'GPR179']	WikiPathways	0.0900037	downregulated
C-type lectin receptors (CLRs) Homo sapiens R-HSA-5621481	0.643201	0.130482	0.914149	0.816389	['NFKBIA', 'NFKB1']	Reactome Pathways	0.0881027	upregulated
Mitotic G2-G2/M phases Homo sapiens R-HSA-453274	0.678302	0.137329	0.999994	0.816719	['CENPJ', 'CEP290', 'SFI1']	Reactome Pathways	0.0879274	downregulated
Amphetamine addiction Homo sapiens hsa05031	0.590089	0.119153	0.994575	0.817157	['GRIA3']	KEGG Pathways	0.0876945	downregulated
Wnt Signaling Pathway Homo sapiens WP428	0.590089	0.119153	0.976373	0.817157	['FZD5']	WikiPathways	0.0876945	downregulated
Amphetamine addiction Homo sapiens hsa05031	0.590089	0.119153	0.899239	0.817157	['DDC']	KEGG Pathways	0.0876945	upregulated
Semaphorin interactions Homo sapiens R-HSA-373755	0.590089	0.119153	0.999994	0.817157	['SEMA4D']	Reactome Pathways	0.0876945	downregulated
Transcription of the HIV genome Homo sapiens R-HSA-167172	0.590089	0.119153	0.914149	0.817157	['NELFE']	Reactome Pathways	0.0876945	upregulated
Regulation of RAS by GAPs Homo sapiens R-HSA-5658442	0.590089	0.119153	0.914149	0.817157	['RASA3']	Reactome Pathways	0.0876945	upregulated
Cell cycle Homo sapiens hsa04110	0.637896	0.126673	0.899239	0.819894	['CDKN1A', 'TGFB1']	KEGG Pathways	0.0862421	upregulated
S Phase Homo sapiens R-HSA-69242	0.637896	0.126673	0.915206	0.819894	['CDKN1A', 'POLD2']	Reactome Pathways	0.0862421	upregulated
Cell cycle Homo sapiens hsa04110	0.637896	0.126673	0.994575	0.819894	['CDK6', 'PRKDC']	KEGG Pathways	0.0862421	downregulated
G1 to S cell cycle control Homo sapiens WP45	0.581252	0.114115	0.847106	0.821743	['CDKN1A']	WikiPathways	0.0852637	upregulated
Interferon alpha/beta signaling Homo sapiens R-HSA-909733	0.581252	0.114115	0.915206	0.821743	['IFITM1']	Reactome Pathways	0.0852637	upregulated
Folate Metabolism Homo sapiens WP176	0.581252	0.114115	0.976373	0.821743	['CBS']	WikiPathways	0.0852637	downregulated
G1 to S cell cycle control Homo sapiens WP45	0.581252	0.114115	0.976373	0.821743	['CDK6']	WikiPathways	0.0852637	downregulated
Cyclin E associated events during G1/S transition Homo sapiens R-HSA-69202	0.581252	0.114115	0.915206	0.821743	['CDKN1A']	Reactome Pathways	0.0852637	upregulated
DNA Damage Response Homo sapiens WP707	0.581252	0.114115	0.847106	0.821743	['CDKN1A']	WikiPathways	0.0852637	upregulated
p53 signaling pathway Homo sapiens hsa04115	0.572675	0.109324	0.902015	0.826215	['CDKN1A']	KEGG Pathways	0.0829069	upregulated
Loss of Nlp from mitotic centrosomes Homo sapiens R-HSA-380259	0.572675	0.109324	0.916127	0.826215	['TUBA1A']	Reactome Pathways	0.0829069	upregulated
p53 signaling pathway Homo sapiens hsa04115	0.572675	0.109324	0.994575	0.826215	['CDK6']	KEGG Pathways	0.0829069	downregulated
Cyclin A:Cdk2-associated events at S phase entry Homo sapiens R-HSA-69656	0.572675	0.109324	0.916127	0.826215	['CDKN1A']	Reactome Pathways	0.0829069	upregulated
Loss of proteins required for interphase microtubule organization?from the centrosome Homo sapiens R-HSA-380284	0.572675	0.109324	0.916127	0.826215	['TUBA1A']	Reactome Pathways	0.0829069	upregulated
Axon guidance Homo sapiens hsa04360	0.62249	0.115949	0.994575	0.830052	['SEMA4D', 'NTN1']	KEGG Pathways	0.0808945	downregulated
Parkin-Ubiquitin Proteasomal System pathway Homo sapiens WP2359	0.564346	0.104764	0.981588	0.830575	['GPR37']	WikiPathways	0.0806213	downregulated
Orc1 removal from chromatin Homo sapiens R-HSA-68949	0.564346	0.104764	0.91826	0.830575	['CDKN1A']	Reactome Pathways	0.0806213	upregulated
Switching of origins to a post-replicative state Homo sapiens R-HSA-69052	0.564346	0.104764	0.91826	0.830575	['CDKN1A']	Reactome Pathways	0.0806213	upregulated
Adipocytokine signaling pathway Homo sapiens hsa04920	0.564346	0.104764	0.994575	0.830575	['MTOR']	KEGG Pathways	0.0806213	downregulated
[truncated: 346 more rows]

## Sheet: M_Alp_Veh vs M_Ctrl_Veh
term_name	zscore	combined_score	FDR	pvalue	overlapping_genes	gene_set_library	log10P	geneset
Metabolism Homo sapiens R-HSA-1430728	4.50314	424.117	6.36509e-39	1.25051e-41	['DMGDH', 'ALDH1L1', 'TPMT', 'ACSM1', 'RORA', 'ACSM5', 'HNMT', 'TM7SF2', 'GCSH', 'HYKK', 'IYD', 'MPC1', 'PPAT', 'NAMPT', 'CHAC2', 'MLYCD', 'ACAD11', 'NUDT12', 'MCCC2', 'CUBN', 'GSTK1', 'STARD5', 'DGAT2', 'MCCC1', 'ACOT12', 'PIPOX', 'CMBL', 'KMO', 'UPB1', 'SLC5A6', 'SLC5A9', 'FOLH1', 'MTHFD1', 'FDX1', 'GPD1', 'ACOT6', 'HPD', 'SLC27A2', 'ACOT4', 'IDI1', 'FECH', 'COX15', 'MTTP', 'AK4', 'GLYAT', 'ACA…	Reactome Pathways	40.9029	downregulated
Extracellular matrix organization Homo sapiens R-HSA-1474244	12.3484	1129.83	1.23154e-37	1.83538e-40	['COL18A1', 'SPARC', 'ITGAM', 'COL14A1', 'ELN', 'ITGB3', 'SERPINE1', 'COL12A1', 'ITGB2', 'TNC', 'LOXL3', 'PLOD2', 'LAMC1', 'CTSS', 'LOXL1', 'ICAM1', 'LOXL2', 'EFEMP2', 'ADAMTS1', 'CTSK', 'TIMP2', 'ITGAX', 'ITGB7', 'TIMP1', 'FGB', 'FGA', 'MMP7', 'MMP2', 'FGG', 'BGN', 'DCN', 'MMP11', 'MMP14', 'COL4A2', 'LOX', 'COL4A1', 'COL6A2', 'COL6A1', 'COL8A1', 'COL6A3', 'ADAM8', 'ITGA5', 'CD44', 'DDR2', 'COL15…	Reactome Pathways	39.7363	upregulated
Metabolic pathways Homo sapiens hsa01100	5.18724	461.838	4.43741e-37	2.15408e-39	['DGKG', 'DMGDH', 'ACSM1', 'ABAT', 'ACSM5', 'CNDP1', 'TM7SF2', 'GCSH', 'HYKK', 'PPAT', 'NAMPT', 'MLYCD', 'SEPHS2', 'NUDT12', 'MCCC2', 'MECR', 'DGAT2', 'OXSM', 'MCCC1', 'PIPOX', 'CMBL', 'KMO', 'UPB1', 'GANC', 'FOLH1', 'MTHFD1', 'HPD', 'ATP6V0D2', 'ACOT4', 'GNE', 'IDI1', 'FECH', 'COX15', 'AK4', 'ACACB', 'ACAT1', 'FUT9', 'AFMID', 'PNPO', 'RDH16', 'ATP6V0A4', 'PRODH', 'HAO2', 'ATP6V1C2', 'MPST', 'KL'…	KEGG Pathways	38.6667	downregulated
Immune System Homo sapiens R-HSA-168256	3.32887	159.479	5.24344e-19	1.56287e-21	['IFITM3', 'IL1RN', 'NCF1', 'WIPF1', 'PROS1', 'IFIT2', 'ICAM1', 'LGALS3', 'C3AR1', 'PIP4K2A', 'LGALS9', 'B2M', 'PDGFRB', 'PDGFRA', 'SLC11A1', 'TAP2', 'TAP1', 'CYBB', 'TYROBP', 'IFI27', 'CFH', 'UBA7', 'CFI', 'PLD4', 'CSF2RB', 'CSF2RA', 'C3', 'SOCS3', 'C6', 'C7', 'CLEC7A', 'INPP5D', 'SLAMF7', 'NCKAP1L', 'CD14', 'EGR1', 'JUN', 'VCAM1', 'FN1', 'LIF', 'NFKB1', 'NFKB2', 'NFKBIA', 'PTPRC', 'NFKBIE', 'CD…	Reactome Pathways	20.8061	upregulated
Metabolism of amino acids and derivatives Homo sapiens R-HSA-71291	6.55135	295.817	6.24761e-18	2.45485e-20	['AHCY', 'HIBADH', 'PPM1K', 'HNMT', 'PAPSS2', 'FTCD', 'ACAT1', 'DHTKD1', 'GCSH', 'HYKK', 'AUH', 'IYD', 'CBS', 'AFMID', 'DBT', 'SLC25A21', 'PRODH', 'AASS', 'HIBCH', 'MCCC2', 'ACAD8', 'AADAT', 'AGXT2', 'BHMT2', 'MCCC1', 'BCKDHB', 'PIPOX', 'FAH', 'KMO', 'ACADSB', 'INMT', 'GNMT', 'GSTZ1', 'ALDH6A1', 'BHMT', 'FOLH1', 'TST', 'ADI1', 'PAH', 'CTH', 'ASPG', 'HPD', 'ASPA', 'BCAT2', 'ALDH9A1']	Reactome Pathways	19.61	downregulated
Valine, leucine and isoleucine degradation Homo sapiens hsa00280	28.9762	1285.2	5.62786e-18	5.46394e-20	['ACAD8', 'MCCC2', 'ECHS1', 'HIBADH', 'AGXT2', 'BCKDHB', 'MCCC1', 'ABAT', 'ACADSB', 'MUT', 'ACAT1', 'HADHB', 'ALDH6A1', 'AUH', 'PCCA', 'DBT', 'ACADS', 'HIBCH', 'BCAT2', 'ALDH9A1']	KEGG Pathways	19.2625	downregulated
Branched-chain amino acid catabolism Homo sapiens R-HSA-70895	62.3855	2396.67	3.50974e-15	2.06861e-17	['ACAD8', 'MCCC2', 'HIBADH', 'BCKDHB', 'MCCC1', 'PPM1K', 'ACADSB', 'ACAT1', 'ALDH6A1', 'AUH', 'DBT', 'HIBCH', 'BCAT2', 'ALDH9A1']	Reactome Pathways	16.6843	downregulated
Assembly of collagen fibrils and other multimeric structures Homo sapiens R-HSA-2022090	21.9682	843.418	4.74114e-15	2.11974e-17	['COL18A1', 'COL15A1', 'MMP7', 'LOXL3', 'LOXL1', 'CTSS', 'LOXL2', 'COL1A1', 'COL3A1', 'COL1A2', 'COL4A2', 'LOX', 'COL5A1', 'COL4A1', 'COL6A2', 'COL5A3', 'COL6A1', 'COL8A1', 'COL6A3']	Reactome Pathways	16.6737	upregulated
Focal Adhesion Mus musculus WP85	8.30346	313.527	1.10692e-14	3.99611e-17	['ITGAM', 'LAMA2', 'ITGB3', 'ITGB2', 'TNC', 'PIK3CD', 'LAMC1', 'THBS2', 'PIK3R5', 'ITGAX', 'RAC2', 'SPP1', 'FLNA', 'ITGB7', 'PDGFRB', 'PDGFRA', 'JUN', 'FN1', 'RHOB', 'COL1A1', 'FGR', 'HCK', 'COL3A1', 'COL1A2', 'COL4A2', 'COL5A1', 'COL4A1', 'COL5A3', 'COL6A2', 'ITGA5', 'BIRC3']	WikiPathways	16.3984	upregulated
Focal Adhesion Homo sapiens WP306	7.98961	294.17	1.41626e-14	1.02257e-16	['ITGAM', 'LAMA2', 'ITGB3', 'ITGB2', 'TNC', 'PIK3CD', 'LAMC1', 'THBS2', 'PIK3R5', 'ITGAX', 'RAC2', 'SPP1', 'FLNA', 'ITGB7', 'PDGFRB', 'PDGFRA', 'JUN', 'FN1', 'RHOB', 'COL1A1', 'FGR', 'HCK', 'COL3A1', 'COL1A2', 'COL4A2', 'COL5A1', 'COL4A1', 'COL5A3', 'COL6A2', 'ITGA5', 'BIRC3']	WikiPathways	15.9903	upregulated
Collagen formation Homo sapiens R-HSA-1474290	14.1998	522.352	1.7734e-14	1.05717e-16	['COL18A1', 'COL15A1', 'MMP7', 'COL14A1', 'COL12A1', 'LOXL3', 'PLOD2', 'LOXL1', 'CTSS', 'LOXL2', 'COL1A1', 'COL3A1', 'COL1A2', 'COL4A2', 'LOX', 'COL5A1', 'COL4A1', 'COL6A2', 'COL5A3', 'COL6A1', 'COL8A1', 'COL6A3']	Reactome Pathways	15.9759	upregulated
Integrin cell surface interactions Homo sapiens R-HSA-216083	16.0078	541.288	2.77024e-13	2.06426e-15	['FGB', 'COL18A1', 'FGA', 'ITGAM', 'VCAM1', 'ITGB3', 'ITGB2', 'FGG', 'TNC', 'FN1', 'ICAM1', 'COL4A2', 'COL4A1', 'ITGAX', 'SPP1', 'ITGB7', 'ITGA5', 'CD44', 'FBN1']	Reactome Pathways	14.6852	upregulated
Complement and coagulation cascades Homo sapiens hsa04610	13.7295	454.41	8.11573e-13	4.22694e-15	['FGB', 'C1QB', 'FGA', 'C1QA', 'ITGAM', 'CFH', 'PROS1', 'SERPINE1', 'ITGB2', 'FGG', 'F2R', 'CFI', 'C3', 'THBD', 'C6', 'C7', 'C3AR1', 'ITGAX', 'SERPING1', 'C1QC']	KEGG Pathways	14.374	upregulated
Propanoate metabolism Homo sapiens hsa00640	31.1783	1005.99	6.6673e-13	9.70966e-15	['ACSS3', 'ECHS1', 'ACSS2', 'BCKDHB', 'ABAT', 'ACACB', 'MUT', 'ACAT1', 'ALDH6A1', 'SUCLA2', 'PCCA', 'DBT', 'MLYCD', 'HIBCH']	KEGG Pathways	14.0128	downregulated
Innate Immune System Homo sapiens R-HSA-168249	3.49318	112.211	1.25236e-12	1.11985e-14	['CDKN1A', 'ITGAM', 'WIPF1', 'ARPC1B', 'PROS1', 'ITGB3', 'ITGB2', 'PIK3CD', 'TNFAIP3', 'ARRB2', 'CTSS', 'LGALS3', 'CTSK', 'CASP4', 'C3AR1', 'PIP4K2A', 'LBP', 'B2M', 'CCR2', 'PDGFRB', 'FGB', 'PDGFRA', 'FGA', 'FCER1G', 'SYK', 'FGG', 'TMEM173', 'FGR', 'HCK', 'TYROBP', 'IRF7', 'TLR4', 'BIRC3', 'TLR2', 'C1QB', 'C1QA', 'CFH', 'UBA7', 'UNC93B1', 'CFI', 'PLD4', 'CSF2RB', 'IL2RG', 'ADCY7', 'CSF2RA', 'PSMB…	Reactome Pathways	13.9508	upregulated
AGE-RAGE signaling pathway in diabetic complications Homo sapiens hsa04933	10.6425	323.882	5.82681e-12	6.06959e-14	['EGR1', 'JUN', 'TGFB1', 'VCAM1', 'MMP2', 'SERPINE1', 'STAT3', 'FN1', 'CYBB', 'PIK3CD', 'NFKB1', 'ICAM1', 'PIK3R5', 'TGFBR2', 'COL1A1', 'THBD', 'COL3A1', 'COL1A2', 'COL4A2', 'COL4A1', 'CCL2']	KEGG Pathways	13.2168	upregulated
Tuberculosis Homo sapiens hsa05152	6.98212	199.192	2.60766e-11	4.07447e-13	['CIITA', 'ITGAM', 'ITGB2', 'LSP1', 'CORO1A', 'CTSS', 'C3', 'MRC2', 'CLEC7A', 'MRC1', 'ITGAX', 'CD14', 'LBP', 'CD74', 'TGFB1', 'FCER1G', 'APAF1', 'SYK', 'IFNGR1', 'SPHK1', 'IFNGR2', 'IL10RA', 'NFKB1', 'TNFRSF1A', 'TLR4', 'TLR2']	KEGG Pathways	12.3899	upregulated
Histidine, lysine, phenylalanine, tyrosine, proline and tryptophan catabolism Homo sapiens R-HSA-6788656	20.7759	585.003	7.51476e-11	5.90551e-13	['AADAT', 'PIPOX', 'HNMT', 'FAH', 'KMO', 'FTCD', 'GSTZ1', 'HYKK', 'PAH', 'AFMID', 'SLC25A21', 'PRODH', 'HPD', 'AASS']	Reactome Pathways	12.2287	downregulated
Phagosome Homo sapiens hsa04145	7.51261	209.446	3.7449e-11	7.80188e-13	['COLEC12', 'ITGAM', 'NCF1', 'ITGB3', 'ITGB2', 'TAP2', 'TAP1', 'CYBB', 'THBS2', 'CORO1A', 'CTSS', 'C3', 'MRC2', 'TUBA1B', 'TUBB2B', 'TUBA1A', 'TUBB2A', 'CLEC7A', 'MRC1', 'CD14', 'ITGA5', 'RAB7B', 'TLR4', 'TLR2']	KEGG Pathways	12.1078	upregulated
Cytokine Signaling in Immune system Homo sapiens R-HSA-1280215	3.60173	99.12	1.07099e-10	1.11728e-12	['IFITM3', 'CIITA', 'IL1RN', 'ITGB3', 'PIK3CD', 'ARRB2', 'TNFSF13B', 'IFIT2', 'ICAM1', 'LGALS9', 'B2M', 'PDGFRB', 'FGB', 'PDGFRA', 'FGA', 'TNFRSF12A', 'SYK', 'IFNGR1', 'IFNGR2', 'FGG', 'TNFRSF1B', 'OSMR', 'TNFRSF1A', 'HCK', 'IFI27', 'IRF7', 'CD44', 'BIRC3', 'UBA7', 'CSF2RB', 'IL2RG', 'CSF2RA', 'PSMB10', 'RELB', 'SOCS3', 'INPP5D', 'GBP2', 'GBP3', 'EGR1', 'IL33', 'VCAM1', 'STAT3', 'FN1', 'LIF', 'PS…	Reactome Pathways	11.9518	upregulated
ECM-receptor interaction Homo sapiens hsa04512	11.341	309.27	5.50929e-11	1.43471e-12	['LAMA2', 'ITGB3', 'TNC', 'FN1', 'LAMC1', 'THBS2', 'COL1A1', 'COL1A2', 'COL4A2', 'COL4A1', 'COL6A2', 'COL6A1', 'SPP1', 'COL6A3', 'SDC1', 'ITGB7', 'ITGA5', 'CD44']	KEGG Pathways	11.8432	upregulated
Osteoclast differentiation Homo sapiens hsa04380	8.11297	219.56	5.6484e-11	1.76512e-12	['JUN', 'SPI1', 'TGFB1', 'NCF1', 'CSF1', 'SYK', 'IFNGR1', 'ITGB3', 'IFNGR2', 'CYBB', 'PIK3CD', 'NFKB1', 'PIK3R5', 'NFKB2', 'TNFRSF1A', 'TGFBR2', 'RELB', 'NFKBIA', 'SOCS3', 'TYROBP', 'CTSK', 'JUNB']	KEGG Pathways	11.7532	upregulated
Collagen biosynthesis and modifying enzymes Homo sapiens R-HSA-1650814	13.6824	366.785	1.91201e-10	2.2796e-12	['COL18A1', 'COL15A1', 'COL14A1', 'COL12A1', 'PLOD2', 'COL1A1', 'COL3A1', 'COL1A2', 'COL4A2', 'COL5A1', 'COL4A1', 'COL6A2', 'COL5A3', 'COL6A1', 'COL8A1', 'COL6A3']	Reactome Pathways	11.6421	upregulated
Complement and Coagulation Cascades Mus musculus WP449	15.0464	396.51	3.31595e-10	3.59128e-12	['FGB', 'C1QB', 'C1QA', 'CFH', 'PROS1', 'SERPINE1', 'F2R', 'CFI', 'C3', 'THBD', 'C6', 'C7', 'C3AR1', 'SERPING1', 'C1QC']	WikiPathways	11.4448	upregulated
Amoebiasis Homo sapiens hsa05146	9.47001	245.914	1.44739e-10	5.27695e-12	['TGFB1', 'ITGAM', 'LAMA2', 'ITGB2', 'FN1', 'PIK3CD', 'SERPINB9', 'LAMC1', 'NFKB1', 'PIK3R5', 'COL1A1', 'COL3A1', 'COL1A2', 'COL4A2', 'COL4A1', 'CD14', 'RAB7B', 'TLR4', 'TLR2']	KEGG Pathways	11.2776	upregulated
Complement and Coagulation Cascades Homo sapiens WP558	13.6757	345.101	7.60628e-10	1.09838e-11	['FGB', 'C1QB', 'C1QA', 'CFH', 'PROS1', 'SERPINE1', 'F2R', 'CFI', 'C3', 'THBD', 'C6', 'C7', 'C3AR1', 'SERPING1', 'C1QC']	WikiPathways	10.9592	upregulated
Elastic fibre formation Homo sapiens R-HSA-1566948	18.5638	467.009	8.84997e-10	1.18703e-11	['TGFB1', 'ELN', 'ITGB3', 'LOXL3', 'FBLN1', 'LTBP2', 'LOXL1', 'LOXL2', 'MFAP4', 'EFEMP2', 'LOX', 'ITGA5', 'FBN1']	Reactome Pathways	10.9255	upregulated
Degradation of the extracellular matrix Homo sapiens R-HSA-1474228	8.81418	219.375	1.04135e-09	1.55194e-11	['COL18A1', 'COL15A1', 'MMP7', 'COL14A1', 'MMP2', 'COL12A1', 'LAMC1', 'NID1', 'CTSS', 'DCN', 'MMP11', 'MMP14', 'ADAMTS1', 'CTSK', 'TIMP2', 'SPP1', 'ADAM8', 'TIMP1', 'CD44']	Reactome Pathways	10.8091	upregulated
TNF signaling pathway Homo sapiens hsa04668	8.42501	203.979	7.33563e-10	3.05651e-11	['JUN', 'VCAM1', 'CSF1', 'LIF', 'TNFAIP3', 'PIK3CD', 'TNFRSF1B', 'CXCL2', 'NFKB1', 'CX3CL1', 'ICAM1', 'PIK3R5', 'TNFRSF1A', 'NFKBIA', 'SOCS3', 'MMP14', 'CCL2', 'JUNB', 'BIRC3']	KEGG Pathways	10.5148	upregulated
Focal Adhesion-PI3K-Akt-mTOR-signaling pathway Mus musculus WP2841	4.67255	112.686	1.8613e-09	3.35975e-11	['CDKN1A', 'ITGAM', 'CSF1', 'LAMA2', 'ITGB3', 'ITGB2', 'TNC', 'PIK3CD', 'LAMC1', 'IL2RG', 'THBS2', 'PIK3R5', 'SPP1', 'ITGAX', 'ITGB7', 'PDGFRB', 'PDGFRA', 'F2R', 'FN1', 'OSMR', 'NGF', 'COL1A1', 'COL3A1', 'COL1A2', 'COL4A2', 'COL5A1', 'COL4A1', 'COL5A3', 'COL6A2', 'ITGA5', 'EPHA2']	WikiPathways	10.4737	upregulated
Hemostasis Homo sapiens R-HSA-109582	3.51061	83.5163	2.84185e-09	4.65877e-11	['LGALS3BP', 'ITGAM', 'SPARC', 'SELPLG', 'SERPINE2', 'PROS1', 'ITGB3', 'SERPINE1', 'ITGB2', 'PLEK', 'PIK3CD', 'CSF2RB', 'ARRB2', 'IL2RG', 'CSF2RA', 'PIK3R5', 'DOCK10', 'THBD', 'TMSB4X', 'INPP5D', 'PDPN', 'ITGAX', 'RAC2', 'FLNA', 'TIMP1', 'KIF21B', 'FGB', 'CD74', 'FGA', 'FCER1G', 'TGFB1', 'ANXA2', 'SYK', 'F2R', 'FGG', 'FN1', 'RHOB', 'FGR', 'IRF7', 'SERPING1', 'ITGA5', 'DOCK2', 'CD44']	Reactome Pathways	10.3317	upregulated
Chagas disease (American trypanosomiasis) Homo sapiens hsa05142	8.43028	194.285	2.09059e-09	9.79964e-11	['C1QB', 'C1QA', 'JUN', 'TGFB1', 'IFNGR1', 'IFNGR2', 'SERPINE1', 'PIK3CD', 'NFKB1', 'PIK3R5', 'TNFRSF1A', 'TGFBR2', 'C3', 'NFKBIA', 'CCL2', 'TLR4', 'TLR2', 'C1QC']	KEGG Pathways	10.0088	upregulated
Metabolism of lipids and lipoproteins Homo sapiens R-HSA-556833	3.20209	73.3002	1.16457e-08	1.14398e-10	['DMGDH', 'IDI1', 'ASAH2', 'PRKAA2', 'ECHS1', 'AKR1D1', 'MTTP', 'RORA', 'PIK3C2G', 'PIK3CB', 'ACACB', 'ACAT1', 'TM7SF2', 'MED14', 'SC5D', 'MLYCD', 'ACAD11', 'PPARGC1A', 'HAO2', 'ACADS', 'CUBN', 'STARD5', 'DGAT2', 'GK', 'SRD5A2', 'PNPLA8', 'ACOT12', 'MUT', 'ETNPPL', 'COQ5', 'HADHB', 'BHMT', 'NUDT7', 'BDH2', 'PCCA', 'GPAM', 'FDX1', 'AGPS', 'ALB', 'GPD1', 'SARDH', 'CHPT1', 'ACOT6', 'PPARA', 'LPIN1',…	Reactome Pathways	9.94158	downregulated
PI3K-Akt signaling pathway Homo sapiens hsa04151	4.24662	95.9832	2.93268e-09	1.52744e-10	['CDKN1A', 'CSF1', 'LAMA2', 'ITGB3', 'TNC', 'PIK3CD', 'LAMC1', 'IL2RG', 'THBS2', 'PIK3R5', 'SPP1', 'ITGB7', 'PDGFRB', 'PDGFRA', 'SYK', 'F2R', 'FN1', 'OSMR', 'NGF', 'NFKB1', 'COL1A1', 'COL1A2', 'COL4A2', 'COL4A1', 'COL6A2', 'COL6A1', 'COL6A3', 'ITGA5', 'PIK3AP1', 'TLR4', 'EPHA2', 'TLR2']	KEGG Pathways	9.81604	upregulated
miRNA targets in ECM and membrane receptors Homo sapiens WP2911	16.5102	367.627	9.86322e-09	2.13644e-10	['COL3A1', 'COL1A2', 'COL5A1', 'COL4A2', 'COL4A1', 'COL5A3', 'COL6A2', 'COL6A1', 'FN1', 'COL6A3', 'LAMC1', 'THBS2']	WikiPathways	9.67031	upregulated
Platelet activation, signaling and aggregation Homo sapiens R-HSA-76002	4.86817	107.689	1.38203e-08	2.47159e-10	['LGALS3BP', 'SPARC', 'PROS1', 'ITGB3', 'SERPINE1', 'PLEK', 'PIK3CD', 'CSF2RB', 'ARRB2', 'IL2RG', 'CSF2RA', 'PIK3R5', 'TMSB4X', 'PDPN', 'RAC2', 'FLNA', 'TIMP1', 'FGB', 'FGA', 'FCER1G', 'TGFB1', 'SYK', 'F2R', 'FGG', 'FN1', 'RHOB', 'SERPING1']	Reactome Pathways	9.60702	upregulated
Focal adhesion Homo sapiens hsa04510	5.47314	120.468	4.81707e-09	2.75978e-10	['PDGFRB', 'PDGFRA', 'JUN', 'LAMA2', 'ITGB3', 'FN1', 'TNC', 'PIK3CD', 'LAMC1', 'THBS2', 'PIK3R5', 'COL1A1', 'COL1A2', 'COL4A2', 'COL4A1', 'COL6A2', 'COL6A1', 'RAC2', 'SPP1', 'FLNA', 'COL6A3', 'ITGB7', 'ITGA5', 'BIRC3']	KEGG Pathways	9.55913	upregulated
Metabolism of water-soluble vitamins and cofactors Homo sapiens R-HSA-196849	8.43808	184.635	2.66489e-08	3.14132e-10	['MCCC2', 'CUBN', 'ALDH1L1', 'MOCS2', 'TPK1', 'MCCC1', 'ACACB', 'MUT', 'COASY', 'SLC5A6', 'DHFR', 'SLC25A16', 'MTHFD1', 'PCCA', 'NAMPT', 'PNPO', 'NUDT12']	Reactome Pathways	9.50289	downregulated
Protein digestion and absorption Homo sapiens hsa04974	8.67813	182.716	1.1485e-08	7.17809e-10	['COL18A1', 'COL15A1', 'COL14A1', 'ELN', 'COL12A1', 'COL1A1', 'COL3A1', 'COL1A2', 'COL4A2', 'COL5A1', 'COL4A1', 'COL6A2', 'COL5A3', 'COL6A1', 'COL6A3', 'KCNN4']	KEGG Pathways	9.14399	upregulated
Metabolism of vitamins and cofactors Homo sapiens R-HSA-196854	6.30599	131.477	6.40884e-08	8.81372e-10	['MCCC2', 'CUBN', 'ALDH1L1', 'MOCS2', 'TPK1', 'MCCC1', 'LRP2', 'ACACB', 'MUT', 'COASY', 'SLC5A6', 'DHFR', 'SLC25A16', 'APOM', 'MTHFD1', 'PCCA', 'NAMPT', 'PNPO', 'BCO2', 'NUDT12']	Reactome Pathways	9.05484	downregulated
NF-kappa B signaling pathway Homo sapiens hsa04064	8.33874	171.366	1.75538e-08	1.18854e-09	['VCAM1', 'SYK', 'GADD45B', 'TNFAIP3', 'CXCL2', 'NFKB1', 'TNFSF13B', 'ICAM1', 'TNFRSF1A', 'RELB', 'NFKB2', 'NFKBIA', 'LBP', 'CD14', 'TLR4', 'BIRC3']	KEGG Pathways	8.92499	upregulated
beta-Alanine metabolism Homo sapiens hsa00410	18.93	375.613	1.05688e-07	2.41351e-09	['ALDH6A1', 'ECHS1', 'DPYS', 'DPYD', 'ABAT', 'MLYCD', 'UPB1', 'CNDP1', 'HIBCH', 'ALDH9A1']	KEGG Pathways	8.61735	downregulated
Glycine, serine and threonine metabolism Homo sapiens hsa00260	15.1034	298.763	1.05688e-07	2.56524e-09	['DMGDH', 'GCSH', 'SRR', 'BHMT', 'CBS', 'AGXT2', 'CTH', 'PGAM2', 'SARDH', 'PIPOX', 'GNMT']	KEGG Pathways	8.59087	downregulated
Cytokine-cytokine receptor interaction Homo sapiens hsa04060	4.42055	86.3996	4.45543e-08	3.24875e-09	['CX3CR1', 'CSF1', 'CSF2RB', 'IL2RG', 'CSF2RA', 'CXCL2', 'CX3CL1', 'CXCL16', 'TNFSF13B', 'CCL2', 'CCR5', 'CCR2', 'PDGFRB', 'PDGFRA', 'TGFB1', 'TNFRSF12A', 'IFNGR1', 'IFNGR2', 'IL10RA', 'LIF', 'OSMR', 'TNFRSF1B', 'TNFRSF1A', 'TGFBR2', 'PLEKHO2', 'CRLF2']	KEGG Pathways	8.48828	upregulated
Type II interferon signaling (IFNG) Mus musculus WP1253	18.0686	352.157	1.35833e-07	3.4326e-09	['SOCS3', 'CIITA', 'SPI1', 'IFNGR1', 'IFNGR2', 'CYBB', 'TAP1', 'IFIT2', 'ICAM1', 'GBP3']	WikiPathways	8.46438	upregulated
Chemokine signaling pathway Mus musculus WP2292	5.56178	105.246	2.09501e-07	6.05058e-09	['CX3CR1', 'NCF1', 'STAT3', 'PIK3CD', 'ARRB2', 'CXCL2', 'ADCY7', 'NFKB1', 'CX3CL1', 'CXCL16', 'PIK3R5', 'NFKBIA', 'FGR', 'PREX1', 'HCK', 'RAC2', 'CCL2', 'CCR5', 'DOCK2', 'CCR2']	WikiPathways	8.2182	upregulated
Toxoplasmosis Homo sapiens hsa05145	6.7602	127.915	7.75482e-08	6.05845e-09	['CIITA', 'TGFB1', 'LAMA2', 'IFNGR1', 'IFNGR2', 'IL10RA', 'STAT3', 'PIK3CD', 'LAMC1', 'NFKB1', 'PIK3R5', 'TNFRSF1A', 'NFKBIA', 'CCR5', 'TLR4', 'BIRC3', 'TLR2']	KEGG Pathways	8.21764	upregulated
Staphylococcus aureus infection Homo sapiens hsa05150	10.8733	199.514	1.28921e-07	1.07434e-08	['C1QB', 'C3', 'C1QA', 'ITGAM', 'SELPLG', 'CFH', 'ITGB2', 'FGG', 'CFI', 'C3AR1', 'ICAM1', 'C1QC']	KEGG Pathways	7.96886	upregulated
IL-5 Signaling Pathway Mus musculus WP151	9.43756	172.596	3.51385e-07	1.14168e-08	['JUN', 'ITGAM', 'SYK', 'ITGB2', 'STAT3', 'CSF2RB', 'NFKB1', 'ICAM1', 'NFKBIA', 'HCK', 'ALOX5AP', 'HCLS1', 'SOX4']	WikiPathways	7.94245	upregulated
Butanoate metabolism Homo sapiens hsa00650	18.794	337.289	5.5156e-07	1.60648e-08	['ECHS1', 'ALDH5A1', 'BDH2', 'ACSM1', 'ACSM5', 'ABAT', 'L2HGDH', 'ACADS', 'ACAT1']	KEGG Pathways	7.79412	downregulated
Oxidative Damage Mus musculus WP1496	14.7188	263.701	4.5889e-07	1.65664e-08	['C1QB', 'C1QA', 'CDKN1A', 'MAP3K1', 'APAF1', 'C3AR1', 'TNFRSF1B', 'NFKBIE', 'NFKB1', 'C1QC']	WikiPathways	7.78077	upregulated
Leishmaniasis Homo sapiens hsa05140	8.64887	150.407	3.16456e-07	2.80195e-08	['JUN', 'MARCKSL1', 'ITGAM', 'TGFB1', 'NCF1', 'IFNGR1', 'IFNGR2', 'ITGB2', 'NFKB1', 'C3', 'NFKBIA', 'TLR4', 'TLR2']	KEGG Pathways	7.55254	upregulated
Fatty acid, triacylglycerol, and ketone body metabolism Homo sapiens R-HSA-535734	4.55649	79.0142	1.87287e-06	2.94361e-08	['ECHS1', 'DGAT2', 'PRKAA2', 'GK', 'ACOT12', 'RORA', 'ACACB', 'MUT', 'ACAT1', 'HADHB', 'MED14', 'BDH2', 'GPAM', 'PCCA', 'GPD1', 'ACAD11', 'ACOT6', 'PPARA', 'LPIN1', 'PPARGC1A', 'ACADS', 'ACOT4']	Reactome Pathways	7.53112	downregulated
Axon guidance Homo sapiens R-HSA-422475	3.08093	53.2105	1.62976e-06	3.15751e-08	['SEMA7A', 'ARPC1B', 'ITGB3', 'CSF2RB', 'ARRB2', 'LAMC1', 'IL2RG', 'CSF2RA', 'PSMB10', 'RRAS', 'DPYSL3', 'RAC2', 'SLIT3', 'PLXNC1', 'SCN1B', 'PDGFRB', 'FGB', 'PDGFRA', 'FGA', 'UNC5B', 'MMP2', 'FGG', 'FN1', 'PSMB8', 'RHOB', 'PTPRC', 'TYROBP', 'COL4A2', 'COL4A1', 'FES', 'COL6A2', 'COL6A1', 'COL6A3', 'EVL', 'ITGA5', 'EPHA2']	Reactome Pathways	7.50065	upregulated
Chemokine signaling pathway Homo sapiens hsa04062	4.8236	80.9464	5.49533e-07	5.15187e-08	['CX3CR1', 'NCF1', 'STAT3', 'PIK3CD', 'ARRB2', 'CXCL2', 'ADCY7', 'NFKB1', 'CX3CL1', 'CXCL16', 'PIK3R5', 'NFKBIA', 'FGR', 'PREX1', 'HCK', 'RAC2', 'CCL2', 'CCR5', 'DOCK2', 'CCR2']	KEGG Pathways	7.28804	upregulated
Platelet degranulation Homo sapiens R-HSA-114608	6.6701	111.697	2.55812e-06	5.33736e-08	['LGALS3BP', 'FGB', 'FGA', 'SPARC', 'TGFB1', 'PROS1', 'ITGB3', 'SERPINE1', 'PLEK', 'FGG', 'FN1', 'TMSB4X', 'SERPING1', 'FLNA', 'TIMP1']	Reactome Pathways	7.27267	upregulated
Legionellosis Homo sapiens hsa05134	9.94683	160.873	9.56304e-07	9.46343e-08	['C3', 'NFKBIA', 'ITGAM', 'APAF1', 'ITGB2', 'CD14', 'CXCL2', 'TLR4', 'NFKB1', 'TLR2', 'NFKB2']	KEGG Pathways	7.02395	upregulated
Response to elevated platelet cytosolic Ca2+ Homo sapiens R-HSA-76005	6.31742	101.79	4.49799e-06	1.00551e-07	['LGALS3BP', 'FGB', 'FGA', 'SPARC', 'TGFB1', 'PROS1', 'ITGB3', 'SERPINE1', 'PLEK', 'FGG', 'FN1', 'TMSB4X', 'SERPING1', 'FLNA', 'TIMP1']	Reactome Pathways	6.99761	upregulated
Cysteine and methionine metabolism Homo sapiens hsa00270	11.3499	180.243	3.52337e-06	1.26807e-07	['MPST', 'BHMT', 'AHCY', 'TST', 'CBS', 'AGXT2', 'ADI1', 'BHMT2', 'CTH', 'BCAT2']	KEGG Pathways	6.89686	downregulated
Peroxisome Homo sapiens hsa04146	7.4095	117.104	3.52337e-06	1.3683e-07	['GSTK1', 'IDH2', 'PIPOX', 'PEX1', 'SOD2', 'PEX7', 'NUDT7', 'AGPS', 'PXMP2', 'MLYCD', 'SLC27A2', 'HAO2', 'NUDT12']	KEGG Pathways	6.86382	downregulated
Type II interferon signaling (IFNG) Homo sapiens WP619	12.7472	194.469	5.96421e-06	2.36846e-07	['SOCS3', 'CIITA', 'SPI1', 'IFNGR1', 'IFNGR2', 'CYBB', 'TAP1', 'IFIT2', 'ICAM1']	WikiPathways	6.62553	upregulated
Spinal Cord Injury Homo sapiens WP2431	5.76804	86.8663	6.6505e-06	2.88108e-07	['C1QB', 'EGR1', 'TGFB1', 'CXCL2', 'AIF1', 'ICAM1', 'TNFSF13B', 'RHOB', 'LGALS3', 'COL4A1', 'CCL2', 'SLIT3', 'VIM', 'TLR4', 'CCR2']	WikiPathways	6.54044	upregulated
Malaria Homo sapiens hsa05144	10.1837	152.999	2.86706e-06	2.98652e-07	['TGFB1', 'VCAM1', 'LRP1', 'ITGB2', 'CCL2', 'SDC1', 'THBS2', 'TLR4', 'ICAM1', 'TLR2']	KEGG Pathways	6.52484	upregulated
Pertussis Homo sapiens hsa05133	7.58665	113.3	2.98743e-06	3.2675e-07	['C1QB', 'C3', 'C1QA', 'JUN', 'ITGAM', 'ITGB2', 'SERPING1', 'ITGA5', 'CD14', 'TLR4', 'NFKB1', 'C1QC']	KEGG Pathways	6.48578	upregulated
Collagen degradation Homo sapiens R-HSA-1442490	11.8961	175.678	1.61843e-05	3.85915e-07	['COL18A1', 'MMP11', 'COL15A1', 'MMP14', 'MMP7', 'COL14A1', 'CTSK', 'MMP2', 'COL12A1']	Reactome Pathways	6.41351	upregulated
Toll-Like Receptors Cascades Homo sapiens R-HSA-168898	5.16556	75.4509	1.78951e-05	4.53377e-07	['JUN', 'ITGAM', 'MAP3K1', 'UNC93B1', 'ITGB2', 'NFKB1', 'CTSS', 'NFKB2', 'NFKBIA', 'CTSK', 'IRF7', 'CD14', 'LBP', 'TLR4', 'BIRC3', 'TLR2']	Reactome Pathways	6.34354	upregulated
Apoptosis Homo sapiens hsa04210	5.16556	75.4509	3.95675e-06	4.53377e-07	['JUN', 'GADD45B', 'APAF1', 'PIK3CD', 'CSF2RB', 'NGF', 'NFKB1', 'CTSS', 'PIK3R5', 'TNFRSF1A', 'NFKBIA', 'TUBA1B', 'TUBA1A', 'CTSK', 'CTSC', 'BIRC3']	KEGG Pathways	6.34354	upregulated
Metabolism of ingested SeMet, Sec, MeSec into H2Se Homo sapiens R-HSA-2408508	65.6465	951.953	2.84892e-05	5.03738e-07	['AHCY', 'CBS', 'CTH', 'HNMT', 'GNMT']	Reactome Pathways	6.2978	downregulated
Inflammatory Response Pathway Homo sapiens WP453	14.3962	208.297	1.02939e-05	5.20269e-07	['COL1A1', 'COL3A1', 'COL1A2', 'FN1', 'LAMC1', 'IL2RG', 'TNFRSF1B', 'TNFRSF1A']	WikiPathways	6.28377	upregulated
Inflammatory Response Pathway Mus musculus WP458	14.3962	208.297	1.02939e-05	5.20269e-07	['COL1A1', 'COL3A1', 'COL1A2', 'FN1', 'LAMC1', 'IL2RG', 'TNFRSF1B', 'TNFRSF1A']	WikiPathways	6.28377	upregulated
Fc gamma R-mediated phagocytosis Homo sapiens hsa04666	6.47998	93.5787	4.46517e-06	5.3489e-07	['MARCKSL1', 'NCF1', 'SYK', 'ARPC1B', 'SPHK1', 'PIK3CD', 'PIK3R5', 'HCK', 'MARCKS', 'PTPRC', 'INPP5D', 'RAC2', 'DOCK2']	KEGG Pathways	6.27174	upregulated
Complement Activation, Classical Pathway Mus musculus WP200	29.5931	423.962	1.10797e-05	5.99984e-07	['C1QB', 'C3', 'C1QA', 'C6', 'C7', 'C1QC']	WikiPathways	6.22186	upregulated
HTLV-I infection Homo sapiens hsa05166	3.7569	53.7274	4.92317e-06	6.15397e-07	['PDGFRB', 'EGR1', 'PDGFRA', 'JUN', 'CDKN1A', 'SPI1', 'MAP3K1', 'TGFB1', 'VCAM1', 'ITGB2', 'PIK3CD', 'IL2RG', 'ADCY7', 'NFKB1', 'ICAM1', 'PIK3R5', 'RELB', 'NFKB2', 'TNFRSF1A', 'TGFBR2', 'NFKBIA', 'RRAS']	KEGG Pathways	6.21084	upregulated
GPVI-mediated activation cascade Homo sapiens R-HSA-114604	9.23446	131.586	2.41536e-05	6.47935e-07	['FCER1G', 'SYK', 'PDPN', 'RAC2', 'PIK3CD', 'CSF2RB', 'IL2RG', 'CSF2RA', 'RHOB', 'PIK3R5']	Reactome Pathways	6.18847	upregulated
Common Pathway of Fibrin Clot Formation Homo sapiens R-HSA-140875	18.4442	260.859	2.54505e-05	7.20656e-07	['FGB', 'FGA', 'THBD', 'SERPINE2', 'PROS1', 'FGG', 'F2R']	Reactome Pathways	6.14227	upregulated
IL-3 Signaling Pathway Mus musculus WP373	6.17014	86.0529	1.51432e-05	8.77074e-07	['SPI1', 'SYK', 'MMP2', 'STAT3', 'PIK3CD', 'CSF2RB', 'TNFRSF1B', 'NFKB1', 'SOCS3', 'HCK', 'FES', 'INPP5D', 'RAC2']	WikiPathways	6.05696	upregulated
Activation of Matrix Metalloproteinases Homo sapiens R-HSA-1592389	13.1951	183.765	2.96954e-05	8.94745e-07	['COL18A1', 'MMP11', 'MMP14', 'MMP7', 'CTSK', 'MMP2', 'TIMP2', 'TIMP1']	Reactome Pathways	6.0483	upregulated
RANKL/RANK Signaling Pathway Homo sapiens WP2018	8.82313	122.542	1.51432e-05	9.29366e-07	['NFKBIA', 'JUN', 'SPI1', 'VCAM1', 'SYK', 'CTSK', 'NFKB1', 'ICAM1', 'RELB', 'NFKB2']	WikiPathways	6.03181	upregulated
ECM proteoglycans Homo sapiens R-HSA-3000178	8.82313	122.542	2.96954e-05	9.29366e-07	['SPARC', 'TGFB1', 'LAMA2', 'ITGB3', 'SERPINE1', 'TNC', 'ITGAX', 'BGN', 'LAMC1', 'DCN']	Reactome Pathways	6.03181	upregulated
Transmembrane transport of small molecules Homo sapiens R-HSA-382551	2.63376	36.3271	5.20648e-05	1.02288e-06	['SLC22A4', 'SLC22A5', 'TFRC', 'ABCB6', 'SLC3A1', 'SLC2A5', 'CLCN3', 'ADD3', 'CLCN2', 'SLC22A18', 'BSND', 'SLC16A7', 'ATP6V0A4', 'TRPM7', 'SLC37A4', 'RHBG', 'ATP6V1C2', 'SLC34A3', 'SLC13A2', 'SLC6A19', 'SLC35A3', 'SLC2A12', 'ABCC6', 'SLC5A6', 'SLC2A9', 'SLC5A8', 'AZGP1', 'SLC5A9', 'WNK1', 'ALB', 'AQP11', 'RHCG', 'SLC26A4', 'SGK2', 'ATP6V0D2', 'ATP6V1B1']	Reactome Pathways	5.99017	downregulated
Macrophage markers Mus musculus WP2271	49.2323	675.028	1.70829e-05	1.11008e-06	['CD74', 'CD83', 'RAC2', 'CD14', 'CD68']	WikiPathways	5.95465	upregulated
IL1 and megakaryotyces in obesity Homo sapiens WP2865	16.2726	219.335	2.04162e-05	1.40039e-06	['F2R', 'TIMP2', 'CCL2', 'TIMP1', 'NFKB1', 'ICAM1', 'TLR2']	WikiPathways	5.85375	upregulated
Cell surface interactions at the vascular wall Homo sapiens R-HSA-202733	5.88846	79.361	4.2771e-05	1.40233e-06	['CD74', 'ITGAM', 'FCER1G', 'SELPLG', 'PROS1', 'ITGB3', 'ITGB2', 'FN1', 'THBD', 'INPP5D', 'ITGAX', 'ITGA5', 'CD44']	Reactome Pathways	5.85315	upregulated
Catalytic cycle of mammalian Flavin-containing MonoOxygenases (FMOs) Homo sapiens WP688	157.25	2072.23	0.000282619	1.89189e-06	['FMO1', 'FMO2', 'FMO3', 'FMO4']	WikiPathways	5.7231	downregulated
Sulfur amino acid metabolism Homo sapiens R-HSA-1614635	15.3678	202.424	8.80689e-05	1.90326e-06	['BHMT', 'AHCY', 'TST', 'CBS', 'ADI1', 'BHMT2', 'CTH']	Reactome Pathways	5.7205	downregulated
Regulation of actin cytoskeleton Homo sapiens hsa04810	3.9106	51.378	1.51199e-05	1.96874e-06	['PDGFRB', 'PDGFRA', 'ITGAM', 'ARPC1B', 'ITGB3', 'F2R', 'ITGB2', 'FN1', 'PIK3CD', 'PIK3R5', 'RRAS', 'TMSB4X', 'RAC2', 'ITGAX', 'PIP4K2A', 'NCKAP1L', 'ITGB7', 'CD14', 'ITGA5']	KEGG Pathways	5.70581	upregulated
Platelet activation Homo sapiens hsa04611	5.17238	67.2604	1.6629e-05	2.25184e-06	['FGB', 'FGA', 'FCER1G', 'SYK', 'ITGB3', 'F2R', 'FGG', 'PIK3CD', 'ADCY7', 'PIK3R5', 'COL1A1', 'COL3A1', 'COL1A2', 'FERMT3']	KEGG Pathways	5.64746	upregulated
Interferon Signaling Homo sapiens R-HSA-913531	4.05376	52.7026	6.34715e-05	2.25822e-06	['IFITM3', 'EGR1', 'CIITA', 'VCAM1', 'UBA7', 'IFNGR1', 'IFNGR2', 'PSMB8', 'IFIT2', 'ICAM1', 'SOCS3', 'IFI27', 'IRF7', 'TRIM35', 'GBP2', 'B2M', 'CD44', 'GBP3']	Reactome Pathways	5.64623	upregulated
Signaling by Interleukins Homo sapiens R-HSA-449147	2.99253	38.8898	6.34715e-05	2.27022e-06	['IL1RN', 'ITGB3', 'PIK3CD', 'CSF2RB', 'ARRB2', 'IL2RG', 'CSF2RA', 'PSMB10', 'SOCS3', 'INPP5D', 'LGALS9', 'PDGFRB', 'FGB', 'IL33', 'PDGFRA', 'FGA', 'SYK', 'STAT3', 'FGG', 'FN1', 'LIF', 'OSMR', 'PSMB8', 'NFKB1', 'NFKB2', 'HCK', 'CRLF1']	Reactome Pathways	5.64393	upregulated
Mitochondrial Fatty Acid Beta-Oxidation Homo sapiens R-HSA-77289	21.519	279.191	9.79258e-05	2.31947e-06	['HADHB', 'ECHS1', 'PCCA', 'ACAD11', 'MUT', 'ACADS']	Reactome Pathways	5.63461	downregulated
Pyruvate metabolism and Citric Acid (TCA) cycle Homo sapiens R-HSA-71406	9.14664	117.981	9.79258e-05	2.50105e-06	['PDPR', 'PDP2', 'SUCLA2', 'NNT', 'MPC1', 'ADHFE1', 'IDH2', 'D2HGDH', 'L2HGDH']	Reactome Pathways	5.60188	downregulated
One carbon metabolism and related pathways Mus musculus WP1770	9.14664	117.981	0.000282619	2.50105e-06	['DMGDH', 'DHFR', 'BHMT', 'BHMT2', 'CTH', 'SARDH', 'CHPT1', 'SOD2', 'GNMT']	WikiPathways	5.60188	downregulated
Regulation of Complement cascade Homo sapiens R-HSA-977606	14.5582	187.51	6.84042e-05	2.54859e-06	['C3', 'C6', 'CFH', 'C7', 'PROS1', 'CFI', 'C3AR1']	Reactome Pathways	5.5937	upregulated
Regulation of toll-like receptor signaling pathway Homo sapiens WP1449	4.75552	61.1998	3.56796e-05	2.57615e-06	['JUN', 'SYK', 'TNFAIP3', 'PIK3CD', 'NFKB1', 'PIK3R5', 'NFKB2', 'NFKBIA', 'TIFA', 'IRF7', 'SPP1', 'CD14', 'LBP', 'TLR4', 'TLR2']	WikiPathways	5.58903	upregulated
Biological oxidations Homo sapiens R-HSA-211859	3.98595	50.956	0.000102001	2.80552e-06	['GSTK1', 'AHCY', 'ACSS2', 'ACY1', 'TPMT', 'ACSM1', 'FMO1', 'ABHD14B', 'ACSM5', 'FMO2', 'CMBL', 'FMO3', 'GLYAT', 'BPHL', 'PAPSS2', 'GSTZ1', 'FDX1', 'CHAC2']	Reactome Pathways	5.55199	downregulated
TNF alpha Signaling Pathway Homo sapiens WP231	5.96926	75.735	4.07523e-05	3.08952e-06	['NFKBIA', 'JUN', 'MAP3K1', 'APAF1', 'TNFAIP3', 'CCL2', 'TNFRSF1B', 'NFKBIE', 'NFKB1', 'TNFRSF1A', 'BIRC3', 'NFKB2']	WikiPathways	5.51011	upregulated
Defects in vitamin and cofactor metabolism Homo sapiens R-HSA-3296482	19.7247	248.334	0.000115573	3.40588e-06	['MCCC2', 'CUBN', 'PCCA', 'MCCC1', 'MUT', 'ACACB']	Reactome Pathways	5.46777	downregulated
Interferon gamma signaling Homo sapiens R-HSA-877300	5.89526	74.1149	8.95009e-05	3.46799e-06	['SOCS3', 'CIITA', 'VCAM1', 'IFNGR1', 'IFNGR2', 'IRF7', 'TRIM35', 'GBP2', 'B2M', 'CD44', 'ICAM1', 'GBP3']	Reactome Pathways	5.45992	upregulated
Epstein-Barr virus infection Homo sapiens hsa05169	3.92035	49.2842	2.4675e-05	3.46993e-06	['JUN', 'CDKN1A', 'SPI1', 'SYK', 'IL10RA', 'STAT3', 'TNFAIP3', 'PIK3CD', 'NFKB1', 'ICAM1', 'PIK3R5', 'RELB', 'NFKB2', 'NFKBIA', 'FGR', 'VIM', 'NFKBIE', 'CD44']	KEGG Pathways	5.45968	upregulated
Biotin transport and metabolism Homo sapiens R-HSA-196780	32.8182	408.697	0.000124214	3.90456e-06	['MCCC2', 'SLC5A6', 'PCCA', 'MCCC1', 'ACACB']	Reactome Pathways	5.40843	downregulated
Apoptosis Mus musculus WP1254	6.42824	79.64	5.24264e-05	4.16383e-06	['NFKBIA', 'JUN', 'MAP3K1', 'APAF1', 'CASP4', 'IRF7', 'TNFRSF1B', 'NFKBIE', 'NFKB1', 'TNFRSF1A', 'BIRC3']	WikiPathways	5.38051	upregulated
One Carbon Metabolism Homo sapiens WP241	13.1704	162.464	0.00033093	4.39287e-06	['DHFR', 'ALDH1L1', 'BHMT', 'AHCY', 'FOLH1', 'MTHFD1', 'FTCD']	WikiPathways	5.35725	downregulated
Formation of Fibrin Clot (Clotting Cascade) Homo sapiens R-HSA-140877	10.2119	125.751	0.000111527	4.48768e-06	['FGB', 'THBD', 'FGA', 'SERPINE2', 'PROS1', 'FGG', 'F2R', 'SERPING1']	Reactome Pathways	5.34798	upregulated
Scavenging by Class A Receptors Homo sapiens R-HSA-3000480	18.2065	222.698	0.000116777	4.87295e-06	['COLEC12', 'COL1A1', 'COL3A1', 'COL1A2', 'COL4A2', 'COL4A1']	Reactome Pathways	5.31221	upregulated
Signaling by PDGF Homo sapiens R-HSA-186797	2.97485	35.945	0.000130846	5.65504e-06	['CDKN1A', 'ITGB3', 'PIK3CD', 'CSF2RB', 'ARRB2', 'IL2RG', 'THBS2', 'ADCY7', 'CSF2RA', 'PSMB10', 'SPP1', 'PIP4K2A', 'PDGFRB', 'FGB', 'PDGFRA', 'FGA', 'STAT3', 'FGG', 'FN1', 'PSMB8', 'COL4A2', 'COL4A1', 'COL6A2', 'COL6A1', 'COL6A3']	Reactome Pathways	5.24756	upregulated
Antigen processing-Cross presentation Homo sapiens R-HSA-1236975	6.15568	73.9824	0.000134898	6.0312e-06	['MRC2', 'NCF1', 'MRC1', 'TAP2', 'TAP1', 'CYBB', 'B2M', 'CTSS', 'PSMB10', 'PSMB8', 'TAPBP']	Reactome Pathways	5.2196	upregulated
Pyrimidine catabolism Homo sapiens R-HSA-73621	28.1284	335.717	0.000185388	6.55595e-06	['AGXT2', 'DPYS', 'DPYD', 'UPP2', 'UPB1']	Reactome Pathways	5.18336	downregulated
Lysine catabolism Homo sapiens R-HSA-71064	28.1284	335.717	0.000185388	6.55595e-06	['HYKK', 'AADAT', 'PIPOX', 'SLC25A21', 'AASS']	Reactome Pathways	5.18336	downregulated
XPodNet - protein-protein interactions in the podocyte expanded by STRING Mus musculus WP2309	2.24277	26.7467	7.97032e-05	6.61796e-06	['COL18A1', 'CDKN1A', 'SPARC', 'CFH', 'CSF1', 'LAMA2', 'WIPF1', 'ARPC1B', 'ITGB3', 'PIK3CD', 'ARRB2', 'LAMC1', 'NID1', 'CLDN1', 'FYB', 'CXCL16', 'NKD2', 'PIK3R5', 'TUBA1A', 'INPP5D', 'PDPN', 'SPP1', 'ITGAX', 'HOMER3', 'RAB8B', 'MAP4K4', 'PDGFRB', 'TGFB1', 'ANXA2', 'SYK', 'FN1', 'SULF1', 'NGF', 'SYTL2', 'TGFBR2', 'PTPRC', 'NPHS2', 'FAT1', 'HCLS1', 'VIM', 'ITGA5', 'EPHA2']	WikiPathways	5.17928	upregulated
IL-4 Signaling Pathway Homo sapiens WP395	7.92464	94.127	8.0135e-05	6.94311e-06	['NFKBIA', 'SOCS3', 'FES', 'INPP5D', 'STAT3', 'PIK3CD', 'FLNA', 'IL2RG', 'NFKB1']	WikiPathways	5.15845	upregulated
Developmental Biology Homo sapiens R-HSA-1266738	2.2487	26.4292	0.00016903	7.8651e-06	['SEMA7A', 'ARPC1B', 'ITGB3', 'CSF2RB', 'ARRB2', 'LAMC1', 'IL2RG', 'CSF2RA', 'PSMB10', 'RRAS', 'DPYSL3', 'RAC2', 'SLIT3', 'PLXNC1', 'SCN1B', 'PDGFRB', 'FGB', 'PDGFRA', 'FGA', 'JUN', 'TGFB1', 'UNC5B', 'MMP2', 'STAT3', 'FGG', 'FN1', 'ADAM11', 'PSMB8', 'NFKB1', 'RHOB', 'PTPRC', 'TYROBP', 'COL4A2', 'COL4A1', 'FES', 'COL6A2', 'COL6A1', 'COL6A3', 'EVL', 'ITGA5', 'EPHA2']	Reactome Pathways	5.1043	upregulated
TWEAK Signaling Pathway Homo sapiens WP2036	9.30942	109.185	8.65062e-05	8.06105e-06	['NFKBIA', 'JUN', 'TNFRSF12A', 'CCL2', 'NFKB1', 'RELB', 'NFKB2', 'BIRC3']	WikiPathways	5.09361	upregulated
Non-integrin membrane-ECM interactions Homo sapiens R-HSA-3000171	9.30942	109.185	0.00016903	8.06105e-06	['TGFB1', 'LAMA2', 'ITGB3', 'SDC3', 'TNC', 'SDC1', 'LAMC1', 'DDR2']	Reactome Pathways	5.09361	upregulated
Pathogenic Escherichia coli infection Homo sapiens hsa05130	7.75197	90.8625	5.56781e-05	8.11972e-06	['TUBA1B', 'TUBB2B', 'TUBA1A', 'TUBB2A', 'ARPC1B', 'HCLS1', 'CD14', 'CLDN1', 'TLR4']	KEGG Pathways	5.09046	upregulated
Pathogenic Escherichia coli infection Homo sapiens WP2272	7.75197	90.8625	8.65062e-05	8.11972e-06	['TUBA1B', 'TUBB2B', 'TUBA1A', 'TUBB2A', 'ARPC1B', 'HCLS1', 'CD14', 'CLDN1', 'TLR4']	WikiPathways	5.09046	upregulated
Transport of glucose and other sugars, bile salts and organic acids, metal ions and amine compounds Homo sapiens R-HSA-425366	5.36314	62.7553	0.000221918	8.28379e-06	['SLC22A4', 'SLC2A9', 'SLC13A2', 'SLC6A19', 'SLC5A9', 'SLC22A5', 'SLC22A18', 'SLC2A12', 'SLC16A7', 'RHCG', 'SLC2A5', 'RHBG']	Reactome Pathways	5.08177	downregulated
Toll-like Receptor Signaling Pathway Homo sapiens WP75	5.30328	61.5107	9.4168e-05	9.17883e-06	['NFKBIA', 'JUN', 'IRF7', 'SPP1', 'PIK3CD', 'CD14', 'LBP', 'TLR4', 'NFKB1', 'PIK3R5', 'NFKB2', 'TLR2']	WikiPathways	5.03721	upregulated
Salmonella infection Homo sapiens hsa05132	5.82618	67.2947	6.16456e-05	9.63212e-06	['JUN', 'IFNGR1', 'ARPC1B', 'IFNGR2', 'FLNA', 'LBP', 'CD14', 'RAB7B', 'CXCL2', 'TLR4', 'NFKB1']	KEGG Pathways	5.01628	upregulated
Apoptosis Homo sapiens WP254	5.82618	67.2947	9.52892e-05	9.63212e-06	['NFKBIA', 'JUN', 'MAP3K1', 'APAF1', 'CASP4', 'IRF7', 'TNFRSF1B', 'NFKBIE', 'NFKB1', 'TNFRSF1A', 'BIRC3']	WikiPathways	5.01628	upregulated
Small cell lung cancer Homo sapiens hsa05222	5.82618	67.2947	6.16456e-05	9.63212e-06	['NFKBIA', 'APAF1', 'COL4A2', 'LAMA2', 'COL4A1', 'FN1', 'PIK3CD', 'LAMC1', 'NFKB1', 'BIRC3', 'PIK3R5']	KEGG Pathways	5.01628	upregulated
HIF-1 signaling pathway Homo sapiens hsa04066	5.24473	60.3003	6.29107e-05	1.01574e-05	['CDKN1A', 'IFNGR1', 'IFNGR2', 'SERPINE1', 'STAT3', 'CYBB', 'PIK3CD', 'TIMP1', 'TLR4', 'NFKB1', 'HK2', 'PIK3R5']	KEGG Pathways	4.99322	upregulated
Primary Focal Segmental Glomerulosclerosis FSGS Homo sapiens WP2572	6.39829	72.6834	0.000111321	1.16545e-05	['SCARB2', 'CDKN1C', 'CDKN1A', 'TGFB1', 'NPHS2', 'ITGB3', 'FAT1', 'VIM', 'CLDN1', 'TLR4']	WikiPathways	4.93351	upregulated
Toll Like Receptor 4 (TLR4) Cascade Homo sapiens R-HSA-166016	4.74885	53.9184	0.000238355	1.17224e-05	['JUN', 'ITGAM', 'MAP3K1', 'ITGB2', 'NFKB1', 'NFKB2', 'NFKBIA', 'IRF7', 'CD14', 'LBP', 'TLR4', 'BIRC3', 'TLR2']	Reactome Pathways	4.93098	upregulated
Complement Activation Homo sapiens WP545	14.7905	166.896	0.000116082	1.25721e-05	['C1QB', 'C3', 'C1QA', 'C6', 'C7', 'C1QC']	WikiPathways	4.90059	upregulated
Defects in biotin (Btn) metabolism Homo sapiens R-HSA-3323169	52.4113	590.782	0.000308399	1.27237e-05	['MCCC2', 'PCCA', 'MCCC1', 'ACACB']	Reactome Pathways	4.89539	downregulated
Defective HLCS causes multiple carboxylase deficiency Homo sapiens R-HSA-3371599	52.4113	590.782	0.000308399	1.27237e-05	['MCCC2', 'PCCA', 'MCCC1', 'ACACB']	Reactome Pathways	4.89539	downregulated
B cell receptor signaling pathway Homo sapiens hsa04662	6.2964	70.7388	7.92397e-05	1.32066e-05	['NFKBIA', 'JUN', 'SYK', 'INPP5D', 'RAC2', 'PIK3CD', 'NFKBIE', 'PIK3AP1', 'NFKB1', 'PIK3R5']	KEGG Pathways	4.87921	upregulated
Toll-like receptor signaling pathway Homo sapiens hsa04620	5.07656	56.8619	7.94904e-05	1.36624e-05	['NFKBIA', 'JUN', 'CTSK', 'IRF7', 'SPP1', 'PIK3CD', 'CD14', 'LBP', 'TLR4', 'NFKB1', 'PIK3R5', 'TLR2']	KEGG Pathways	4.86447	upregulated
Diseases of metabolism Homo sapiens R-HSA-5668914	8.55328	95.728	0.000318927	1.37847e-05	['GYS2', 'MCCC2', 'CUBN', 'PCCA', 'MCCC1', 'FDX1', 'ACACB', 'MUT']	Reactome Pathways	4.8606	downregulated
Fluoropyrimidine Activity Homo sapiens WP1601	10.6349	118.692	0.00080364	1.42237e-05	['DHFR', 'UCK1', 'DPYS', 'PPAT', 'DPYD', 'UPP2', 'UPB1']	WikiPathways	4.84699	downregulated
Proteoglycans in cancer Homo sapiens hsa05205	3.65478	40.6734	8.29142e-05	1.46827e-05	['CDKN1A', 'TGFB1', 'ITGB3', 'MMP2', 'STAT3', 'FN1', 'PIK3CD', 'DCN', 'PIK3R5', 'RRAS', 'SDC1', 'HCLS1', 'FLNA', 'ITGA5', 'TLR4', 'CD44', 'TLR2']	KEGG Pathways	4.83319	upregulated
SLC-mediated transmembrane transport Homo sapiens R-HSA-425407	3.23454	35.9812	0.000326494	1.47532e-05	['SLC34A3', 'SLC22A4', 'SLC13A2', 'SLC6A19', 'SLC22A5', 'SLC35A3', 'SLC2A12', 'SLC3A1', 'SLC2A5', 'SLC5A6', 'SLC2A9', 'SLC5A8', 'SLC5A9', 'SLC22A18', 'ALB', 'SLC16A7', 'RHCG', 'SLC26A4', 'SLC37A4', 'RHBG']	Reactome Pathways	4.83111	downregulated
Amino Acid metabolism Mus musculus WP662	5.39294	58.7715	0.000836098	1.84977e-05	['MPST', 'BHMT', 'HIBADH', 'AUH', 'CTH', 'MCCC1', 'HNMT', 'FAH', 'MUT', 'FTCD', 'HIBCH']	WikiPathways	4.73288	downregulated
TSLP Signaling Pathway Homo sapiens WP2203	8.11382	88.1008	0.000171988	1.92477e-05	['NFKBIA', 'HCK', 'FES', 'STAT3', 'NFKB1', 'RELB', 'NFKB2', 'CRLF2']	WikiPathways	4.71562	upregulated
Prion diseases Homo sapiens hsa05020	9.87424	106.15	0.000117623	2.14417e-05	['C1QB', 'C1QA', 'EGR1', 'C6', 'C7', 'LAMC1', 'C1QC']	KEGG Pathways	4.66874	upregulated
Pyrimidine metabolism Homo sapiens R-HSA-73848	13.1457	141.14	0.000460969	2.17353e-05	['UCK1', 'AGXT2', 'DPYS', 'DPYD', 'UPP2', 'UPB1']	Reactome Pathways	4.66284	downregulated
Diseases associated with the TLR signaling cascade Homo sapiens R-HSA-5602358	13.1457	141.14	0.000416696	2.17353e-05	['NFKBIA', 'CD14', 'TLR4', 'NFKB1', 'NFKB2', 'TLR2']	Reactome Pathways	4.66284	upregulated
Diseases of Immune System Homo sapiens R-HSA-5260271	13.1457	141.14	0.000416696	2.17353e-05	['NFKBIA', 'CD14', 'TLR4', 'NFKB1', 'NFKB2', 'TLR2']	Reactome Pathways	4.66284	upregulated
GRB2:SOS provides linkage to MAPK signaling for Integrins Homo sapiens R-HSA-354194	19.6869	209.952	0.000423601	2.3358e-05	['FGB', 'FGA', 'ITGB3', 'FGG', 'FN1']	Reactome Pathways	4.63156	upregulated
p130Cas linkage to MAPK signaling for integrins Homo sapiens R-HSA-372708	19.6869	209.952	0.000423601	2.3358e-05	['FGB', 'FGA', 'ITGB3', 'FGG', 'FN1']	Reactome Pathways	4.63156	upregulated
MAPK signaling pathway Homo sapiens hsa04010	3.22436	34.225	0.000128693	2.45564e-05	['PDGFRB', 'PDGFRA', 'JUN', 'MAP3K1', 'TGFB1', 'GADD45B', 'ARRB2', 'NGF', 'NFKB1', 'RELB', 'NFKB2', 'TNFRSF1A', 'TGFBR2', 'RRAS', 'RAC2', 'FLNA', 'CD14', 'PTPN7', 'MAP4K4']	KEGG Pathways	4.60983	upregulated
Pathways in cancer Homo sapiens hsa05200	2.70628	28.6992	0.000128693	2.48003e-05	['CDKN1A', 'SPI1', 'LAMA2', 'PIK3CD', 'LAMC1', 'ADCY7', 'CSF2RA', 'PIK3R5', 'RAC2', 'PDGFRB', 'PDGFRA', 'JUN', 'TGFB1', 'MMP2', 'STAT3', 'F2R', 'FN1', 'NFKB1', 'NFKB2', 'RUNX1', 'TGFBR2', 'NFKBIA', 'COL4A2', 'COL4A1', 'BIRC3']	KEGG Pathways	4.60554	upregulated
ApoE and miR-146 in inflammation and atherosclerosis Mus musculus WP3592	39.3065	416.604	0.000215921	2.49439e-05	['SPI1', 'TLR4', 'TLR2', 'NFKB2']	WikiPathways	4.60304	upregulated
Carbon metabolism Homo sapiens hsa01200	4.72302	49.8266	0.000599691	2.62001e-05	['ALDH6A1', 'ACSS2', 'ECHS1', 'SUCLA2', 'PCCA', 'IDH2', 'PGAM2', 'HAO2', 'ACADS', 'MUT', 'HIBCH', 'ACAT1']	KEGG Pathways	4.5817	downregulated
IL-3 Signaling Pathway Homo sapiens WP286	7.71723	81.3499	0.000221781	2.64216e-05	['HCK', 'JUN', 'TGFB1', 'SYK', 'INPP5D', 'STAT3', 'PIK3CD', 'CSF2RB']	WikiPathways	4.57804	upregulated
Spinal Cord Injury Mus musculus WP2432	5.1381	53.9112	0.000226042	2.77453e-05	['EGR1', 'TGFB1', 'COL4A1', 'SLIT3', 'VIM', 'CXCL2', 'TLR4', 'TNFSF13B', 'ICAM1', 'CCR2', 'RHOB']	WikiPathways	4.55681	upregulated
Glyoxylate metabolism and glycine degradation Homo sapiens R-HSA-389661	12.4532	130.552	0.00057004	2.7998e-05	['GCSH', 'AGXT2', 'DBT', 'BCKDHB', 'DHTKD1', 'GNMT']	Reactome Pathways	4.55287	downregulated
Complement cascade Homo sapiens R-HSA-166658	5.66472	59.0051	0.000528723	2.99426e-05	['C1QB', 'C3', 'C1QA', 'C6', 'CFH', 'C7', 'PROS1', 'CFI', 'C3AR1', 'C1QC']	Reactome Pathways	4.52371	upregulated
Oncostatin M Signaling Pathway Homo sapiens WP2374	6.36442	65.7284	0.000258968	3.27216e-05	['NFKBIA', 'SOCS3', 'EGR1', 'SERPINE1', 'STAT3', 'CCL2', 'OSMR', 'JUNB', 'NFKB1']	WikiPathways	4.48517	upregulated
Inflammatory bowel disease (IBD) Homo sapiens hsa05321	6.36442	65.7284	0.00016533	3.27216e-05	['JUN', 'TGFB1', 'IFNGR1', 'IFNGR2', 'STAT3', 'IL2RG', 'TLR4', 'NFKB1', 'TLR2']	KEGG Pathways	4.48517	upregulated
Influenza A Homo sapiens hsa05164	3.7384	38.3175	0.000174121	3.53683e-05	['IL33', 'JUN', 'CIITA', 'IFNGR1', 'IFNGR2', 'PIK3CD', 'NFKB1', 'ICAM1', 'PIK3R5', 'TNFRSF1A', 'NFKBIA', 'SOCS3', 'IRF7', 'CCL2', 'TLR4']	KEGG Pathways	4.45139	upregulated
AGE/RAGE pathway Homo sapiens WP2324	6.25244	63.7934	0.000285159	3.70604e-05	['NFKBIA', 'LGALS3', 'MMP14', 'JUN', 'MMP7', 'NCF1', 'MMP2', 'STAT3', 'NFKB1']	WikiPathways	4.43109	upregulated
TGF Beta Signaling Pathway Mus musculus WP113	7.18995	72.5819	0.000309108	4.12888e-05	['JUN', 'TGFB1', 'SERPINE1', 'STAT3', 'SPP1', 'LIF', 'NFKB1', 'TGFBR2']	WikiPathways	4.38417	upregulated
Semaphorin interactions Homo sapiens R-HSA-373755	6.14432	61.9397	0.000720483	4.18761e-05	['SEMA7A', 'TYROBP', 'PTPRC', 'RRAS', 'FES', 'DPYSL3', 'RAC2', 'PLXNC1', 'RHOB']	Reactome Pathways	4.37803	upregulated
Crosslinking of collagen fibrils Homo sapiens R-HSA-2243919	31.4435	315.412	0.000722081	4.40111e-05	['LOX', 'LOXL3', 'LOXL1', 'LOXL2']	Reactome Pathways	4.35644	upregulated
Jak-STAT signaling pathway Homo sapiens hsa04630	3.87209	38.7985	0.000213593	4.44985e-05	['CDKN1A', 'IFNGR1', 'IFNGR2', 'IL10RA', 'STAT3', 'LIF', 'PIK3CD', 'CSF2RB', 'OSMR', 'IL2RG', 'CSF2RA', 'PIK3R5', 'SOCS3', 'CRLF2']	KEGG Pathways	4.35165	upregulated
Integrin alphaIIb beta3 signaling Homo sapiens R-HSA-354192	11.266	112.797	0.000722081	4.48519e-05	['FGB', 'FGA', 'SYK', 'ITGB3', 'FGG', 'FN1']	Reactome Pathways	4.34822	upregulated
Adaptive Immune System Homo sapiens R-HSA-1280218	2.13308	21.3403	0.000722081	4.51973e-05	['CDKN1A', 'NCF1', 'UBA7', 'ITGB2', 'PIK3CD', 'FYB', 'PSMB10', 'CTSS', 'ICAM1', 'C3', 'MRC2', 'SOCS3', 'INPP5D', 'CTSK', 'MRC1', 'PIP4K2A', 'SLAMF7', 'ITGB7', 'B2M', 'CTSC', 'PDGFRB', 'CD74', 'PDGFRA', 'VCAM1', 'SYK', 'TAP2', 'TAP1', 'CYBB', 'PSMB8', 'NFKB1', 'TAPBP', 'NFKBIA', 'PTPRC', 'TYROBP', 'EVL', 'SIGLEC1', 'PIK3AP1', 'NFKBIE']	Reactome Pathways	4.34489	upregulated
Primary Focal Segmental Glomerulosclerosis FSGS Mus musculus WP2573	6.03987	60.1626	0.000344136	4.721e-05	['SCARB2', 'CDKN1A', 'TGFB1', 'NPHS2', 'ITGB3', 'FAT1', 'VIM', 'CLDN1', 'TLR4']	WikiPathways	4.32597	upregulated
Glycerophospholipid biosynthesis Homo sapiens R-HSA-1483206	4.79784	47.6122	0.00095928	4.90005e-05	['DMGDH', 'HADHB', 'BHMT', 'DGAT2', 'GPAM', 'PNPLA8', 'GPD1', 'SARDH', 'CHPT1', 'LPIN1', 'ETNPPL']	Reactome Pathways	4.3098	downregulated
Tryptophan metabolism Homo sapiens hsa00380	8.37599	82.4064	0.0010466	5.33623e-05	['ECHS1', 'AADAT', 'AFMID', 'KMO', 'INMT', 'ACAT1', 'ALDH9A1']	KEGG Pathways	4.27277	downregulated
One Carbon Metabolism Mus musculus WP435	10.7534	105.299	0.00210505	5.58863e-05	['DHFR', 'ALDH1L1', 'BHMT', 'AHCY', 'MTHFD1', 'FTCD']	WikiPathways	4.25269	downregulated
Glyoxylate and dicarboxylate metabolism Homo sapiens hsa00630	10.7534	105.299	0.0010466	5.58863e-05	['GCSH', 'PCCA', 'AFMID', 'HAO2', 'MUT', 'ACAT1']	KEGG Pathways	4.25269	downregulated
Pantothenate and CoA biosynthesis Homo sapiens hsa00770	15.1414	146.543	0.00107514	6.26293e-05	['DPYS', 'DPYD', 'UPB1', 'COASY', 'BCAT2']	KEGG Pathways	4.20322	downregulated
Senescence and Autophagy in Cancer Homo sapiens WP615	4.644	44.8398	0.000455109	6.40767e-05	['COL1A1', 'JUN', 'CDKN1A', 'MMP14', 'COL3A1', 'SPARC', 'TGFB1', 'SERPINE1', 'FN1', 'IRF7', 'CD44']	WikiPathways	4.1933	upregulated
Matrix Metalloproteinases Mus musculus WP441	10.2853	98.5499	0.000477736	6.89872e-05	['MMP11', 'MMP14', 'MMP7', 'MMP2', 'TIMP2', 'TIMP1']	WikiPathways	4.16123	upregulated
TGF-beta Receptor Signaling Homo sapiens WP560	6.58943	62.9094	0.000482477	7.14136e-05	['JUN', 'TGFB1', 'SERPINE1', 'STAT3', 'SPP1', 'LIF', 'NFKB1', 'TGFBR2']	WikiPathways	4.14622	upregulated
Hepatitis B Homo sapiens hsa05161	3.88709	36.7331	0.000368495	7.8689e-05	['JUN', 'CDKN1A', 'TGFB1', 'MAP3K1', 'APAF1', 'STAT3', 'PIK3CD', 'NFKB1', 'PIK3R5', 'NFKBIA', 'IRF7', 'TLR4', 'TLR2']	KEGG Pathways	4.10409	upregulated
Rheumatoid arthritis Homo sapiens hsa05323	4.95408	46.5349	0.000380727	8.3284e-05	['JUN', 'TGFB1', 'CSF1', 'CTSK', 'ITGB2', 'CCL2', 'TLR4', 'TNFSF13B', 'ICAM1', 'TLR2']	KEGG Pathways	4.07944	upregulated
Matrix Metalloproteinases Homo sapiens WP129	9.85628	92.4483	0.000531499	8.44259e-05	['MMP11', 'MMP14', 'MMP7', 'MMP2', 'TIMP2', 'TIMP1']	WikiPathways	4.07352	upregulated
Prostaglandin Synthesis and Regulation Homo sapiens WP98	9.85628	92.4483	0.000531499	8.44259e-05	['ANXA2', 'ANXA3', 'ANXA5', 'ANXA6', 'S100A6', 'PTGDS']	WikiPathways	4.07352	upregulated
Prostaglandin Synthesis and Regulation Mus musculus WP374	9.85628	92.4483	0.000531499	8.44259e-05	['ANXA2', 'ANXA3', 'ANXA5', 'ANXA6', 'S100A6', 'PTGDS']	WikiPathways	4.07352	upregulated
Molecules associated with elastic fibres Homo sapiens R-HSA-2129379	9.85628	92.4483	0.00131744	8.44259e-05	['MFAP4', 'EFEMP2', 'TGFB1', 'ITGB3', 'FBLN1', 'LTBP2']	Reactome Pathways	4.07352	upregulated
Binding and Uptake of Ligands by Scavenger Receptors Homo sapiens R-HSA-2173782	5.48065	50.8909	0.00141451	9.27547e-05	['COLEC12', 'COL1A1', 'COL3A1', 'SPARC', 'COL1A2', 'COL4A2', 'LRP1', 'COL4A1', 'STAB1']	Reactome Pathways	4.03266	upregulated
Syndecan interactions Homo sapiens R-HSA-3000170	13.1212	119.752	0.0016214	0.000108738	['TGFB1', 'ITGB3', 'SDC3', 'TNC', 'SDC1']	Reactome Pathways	3.96362	upregulated
Trans-sulfuration pathway Homo sapiens WP2333	22.4574	204.545	0.00310132	0.000110759	['MPST', 'AHCY', 'CBS', 'CTH']	WikiPathways	3.95562	downregulated
Phenylalanine and tyrosine catabolism Homo sapiens R-HSA-71182	22.4574	204.545	0.00208801	0.000110759	['GSTZ1', 'PAH', 'FAH', 'HPD']	Reactome Pathways	3.95562	downregulated
Metapathway biotransformation Mus musculus WP1251	3.97131	35.8309	0.00310132	0.000120671	['GSTZ1', 'GSTK1', 'NAT8', 'TPMT', 'AKR1D1', 'FMO1', 'FMO2', 'GLYAT', 'FMO3', 'HNMT', 'FMO4', 'INMT']	WikiPathways	3.9184	downregulated
Trans-sulfuration and one carbon metabolism Homo sapiens WP2525	9.09717	81.8676	0.00310132	0.000123504	['DHFR', 'BHMT', 'AHCY', 'MTHFD1', 'CBS', 'CTH']	WikiPathways	3.90832	downregulated
NCAM signaling for neurite out-growth Homo sapiens R-HSA-375165	2.89901	25.7791	0.00200468	0.00013743	['PDGFRB', 'FGB', 'PDGFRA', 'FGA', 'ITGB3', 'FGG', 'FN1', 'CSF2RB', 'ARRB2', 'IL2RG', 'CSF2RA', 'PSMB8', 'PSMB10', 'COL4A2', 'COL4A1', 'COL6A2', 'COL6A1', 'COL6A3']	Reactome Pathways	3.86192	upregulated
Glycerophospholipid Biosynthetic Pathway Homo sapiens WP2533	12.3005	109.171	0.00315947	0.0001398	['GK', 'GPD1', 'AGPS', 'CHPT1', 'LPIN1']	WikiPathways	3.85449	downregulated
MAPK signaling pathway Mus musculus WP493	3.63904	32.1786	0.000889126	0.000144443	['PDGFRB', 'JUN', 'TGFB1', 'MAP3K1', 'ARRB2', 'NGF', 'NFKB1', 'TGFBR2', 'RAC2', 'FLNA', 'CD14', 'PTPN7', 'MAP4K4']	WikiPathways	3.8403	upregulated
Beta oxidation of hexanoyl-CoA to butanoyl-CoA Homo sapiens R-HSA-77350	58.8471	518.299	0.00271947	0.000149598	['HADHB', 'ECHS1', 'ACADS']	Reactome Pathways	3.82507	downregulated
Measles Homo sapiens hsa05162	3.84241	33.5767	0.00071578	0.000160305	['NFKBIA', 'IFNGR1', 'IFNGR2', 'STAT3', 'IRF7', 'TNFAIP3', 'PIK3CD', 'IL2RG', 'TLR4', 'NFKB1', 'PIK3R5', 'TLR2']	KEGG Pathways	3.79505	upregulated
Fatty Acid Beta Oxidation Homo sapiens WP143	8.4465	73.0345	0.00360987	0.000175702	['HADHB', 'ECHS1', 'ACSS2', 'GK', 'ACADS', 'ACAT1']	WikiPathways	3.75522	downregulated
Fatty acid metabolism Homo sapiens hsa01212	6.73888	58.2052	0.00281078	0.000177379	['HADHB', 'ECHS1', 'MECR', 'OXSM', 'ACADS', 'ACADSB', 'ACAT1']	KEGG Pathways	3.7511	downregulated
Leukocyte transendothelial migration Homo sapiens hsa04670	4.07704	35.0642	0.000803051	0.000184032	['VCAM1', 'ITGAM', 'NCF1', 'MMP2', 'ITGB2', 'RAC2', 'CYBB', 'PIK3CD', 'CLDN1', 'ICAM1', 'PIK3R5']	KEGG Pathways	3.73511	upregulated
Phase II conjugation Homo sapiens R-HSA-156580	4.40136	37.4469	0.00354266	0.000201841	['GSTZ1', 'GSTK1', 'AHCY', 'TPMT', 'ACSM1', 'ABHD14B', 'ACSM5', 'CHAC2', 'GLYAT', 'PAPSS2']	Reactome Pathways	3.69499	downregulated
Alanine, aspartate and glutamate metabolism Homo sapiens hsa00250	8.15482	69.1514	0.00305495	0.000207618	['ALDH5A1', 'FOLH1', 'AGXT2', 'PPAT', 'ABAT', 'ASPA']	KEGG Pathways	3.68274	downregulated
Phospholipid metabolism Homo sapiens R-HSA-1483257	3.49043	29.5442	0.00357744	0.000210851	['DMGDH', 'DGAT2', 'PNPLA8', 'PIK3C2G', 'PIK3CB', 'ETNPPL', 'HADHB', 'BHMT', 'GPAM', 'GPD1', 'SARDH', 'CHPT1', 'LPIN1']	Reactome Pathways	3.67602	downregulated
Interleukin-2 signaling Homo sapiens R-HSA-451927	2.88538	24.3409	0.00309698	0.000216927	['PDGFRB', 'FGB', 'PDGFRA', 'FGA', 'SYK', 'ITGB3', 'FGG', 'FN1', 'PIK3CD', 'CSF2RB', 'ARRB2', 'IL2RG', 'CSF2RA', 'PSMB8', 'PSMB10', 'INPP5D', 'LGALS9']	Reactome Pathways	3.66369	upregulated
Triglyceride Biosynthesis Homo sapiens R-HSA-75109	5.45052	45.61	0.00381216	0.000232175	['DGAT2', 'GK', 'GPAM', 'GPD1', 'ACOT12', 'ACOT6', 'LPIN1', 'ACOT4']	Reactome Pathways	3.63418	downregulated
Herpes simplex infection Homo sapiens hsa05168	3.25615	27.1375	0.00100333	0.000240161	['CD74', 'JUN', 'IFNGR1', 'IFNGR2', 'TAP2', 'TAP1', 'NFKB1', 'TNFRSF1A', 'C3', 'NFKBIA', 'SOCS3', 'IRF7', 'CCL2', 'TLR2']	KEGG Pathways	3.6195	upregulated
Cell adhesion molecules (CAMs) Homo sapiens hsa04514	3.66393	30.5326	0.00100333	0.00024038	['VCAM1', 'PTPRC', 'ITGAM', 'NLGN2', 'SELPLG', 'SDC3', 'ITGB2', 'SDC1', 'ITGB7', 'SIGLEC1', 'CLDN1', 'ICAM1']	KEGG Pathways	3.6191	upregulated
Histidine metabolism Homo sapiens hsa00340	10.3567	84.9318	0.00376949	0.000274477	['HNMT', 'ASPA', 'CNDP1', 'FTCD', 'ALDH9A1']	KEGG Pathways	3.56149	downregulated
Triacylglyceride Synthesis Homo sapiens WP325	10.3567	84.9318	0.00516932	0.000274477	['DGAT2', 'GK', 'GPAM', 'GPD1', 'AGPS']	WikiPathways	3.56149	downregulated
Platelet Aggregation (Plug Formation) Homo sapiens R-HSA-76009	7.62792	62.2653	0.00391756	0.00028506	['FGB', 'FGA', 'SYK', 'ITGB3', 'FGG', 'FN1']	Reactome Pathways	3.54506	upregulated
Interferon alpha/beta signaling Homo sapiens R-HSA-909733	5.26829	42.9852	0.00391756	0.000286081	['IFITM3', 'SOCS3', 'EGR1', 'IFI27', 'IRF7', 'GBP2', 'PSMB8', 'IFIT2']	Reactome Pathways	3.54351	upregulated
Rap1 signaling pathway Homo sapiens hsa04015	3.04608	24.837	0.00117509	0.000287653	['PDGFRB', 'PDGFRA', 'ITGAM', 'CSF1', 'ITGB3', 'F2R', 'ITGB2', 'PIK3CD', 'NGF', 'ADCY7', 'FYB', 'PIK3R5', 'RRAS', 'RAC2', 'EPHA2']	KEGG Pathways	3.54113	upregulated
Choline catabolism Homo sapiens R-HSA-6798163	39.2294	319.059	0.00467061	0.000293634	['DMGDH', 'BHMT', 'SARDH']	Reactome Pathways	3.53219	downregulated
Lysine degradation Homo sapiens hsa00310	6.13861	49.8824	0.00380771	0.000295745	['HYKK', 'ECHS1', 'AADAT', 'PIPOX', 'AASS', 'ALDH9A1', 'ACAT1']	KEGG Pathways	3.52908	downregulated
Osteoblast Signaling Homo sapiens WP322	15.7177	126.657	0.00188541	0.00031649	['PDGFRB', 'COL1A1', 'PDGFRA', 'ITGB3']	WikiPathways	3.49964	upregulated
MAPK Signaling Pathway Homo sapiens WP382	3.33159	26.8109	0.00188541	0.000319906	['PDGFRB', 'JUN', 'TGFB1', 'MAP3K1', 'ARRB2', 'NGF', 'NFKB1', 'TGFBR2', 'RAC2', 'FLNA', 'CD14', 'PTPN7', 'MAP4K4']	WikiPathways	3.49498	upregulated
Metabolism of nucleotides Homo sapiens R-HSA-15869	4.56415	36.6811	0.00498743	0.00032335	['UCK1', 'AGXT2', 'DPYS', 'PPAT', 'DPYD', 'ADK', 'UPP2', 'AK4', 'UPB1']	Reactome Pathways	3.49033	downregulated
Interleukin-3, 5 and GM-CSF signaling Homo sapiens R-HSA-512988	2.77765	22.2911	0.00436067	0.000327129	['PDGFRB', 'FGB', 'PDGFRA', 'FGA', 'SYK', 'ITGB3', 'FGG', 'FN1', 'PIK3CD', 'CSF2RB', 'ARRB2', 'IL2RG', 'CSF2RA', 'PSMB8', 'PSMB10', 'HCK', 'INPP5D']	Reactome Pathways	3.48528	upregulated
MAP2K and MAPK activation Homo sapiens R-HSA-5674135	7.38917	59.2026	0.00436067	0.000331437	['FGB', 'FGA', 'ITGB3', 'FGG', 'FN1', 'ARRB2']	Reactome Pathways	3.4796	upregulated
Vitamin B12 Metabolism Homo sapiens WP1533	6.00485	48.0739	0.00579793	0.000333509	['CUBN', 'CBS', 'CTH', 'ALB', 'LRP2', 'SOD2', 'MUT']	WikiPathways	3.47689	downregulated
Adipocytokine signaling pathway Homo sapiens hsa04920	5.09782	40.5692	0.0013992	0.0003498	['NFKBIA', 'SOCS3', 'STAT3', 'ACSBG1', 'TNFRSF1B', 'NFKBIE', 'NFKB1', 'TNFRSF1A']	KEGG Pathways	3.45618	upregulated
Diseases of glycosylation Homo sapiens R-HSA-3781865	4.50615	35.8277	0.00454681	0.000352361	['SPON1', 'ADAMTS1', 'ADAMTSL2', 'SDC3', 'BGN', 'SDC1', 'THBS2', 'MUC4', 'DCN']	Reactome Pathways	3.45301	upregulated
Fc epsilon receptor (FCERI) signaling Homo sapiens R-HSA-2454202	2.36011	18.3198	0.00538692	0.000425494	['PDGFRB', 'FGB', 'PDGFRA', 'FGA', 'JUN', 'CDKN1A', 'FCER1G', 'MAP3K1', 'SYK', 'ITGB3', 'FGG', 'FN1', 'PIK3CD', 'CSF2RB', 'ARRB2', 'IL2RG', 'CSF2RA', 'PSMB8', 'NFKB1', 'PSMB10', 'NFKBIA', 'PIP4K2A']	Reactome Pathways	3.37111	upregulated
DAP12 signaling Homo sapiens R-HSA-2424491	2.46605	19.019	0.00555789	0.000447282	['PDGFRB', 'FGB', 'PDGFRA', 'FGA', 'CDKN1A', 'SYK', 'ITGB3', 'FGG', 'FN1', 'PIK3CD', 'CSF2RB', 'ARRB2', 'IL2RG', 'ADCY7', 'CSF2RA', 'PSMB8', 'PSMB10', 'TYROBP', 'PIP4K2A', 'B2M']	Reactome Pathways	3.34942	upregulated
Chronic myeloid leukemia Homo sapiens hsa05220	4.86179	37.2897	0.00182845	0.000466637	['NFKBIA', 'CDKN1A', 'TGFB1', 'PIK3CD', 'NFKB1', 'RUNX1', 'TGFBR2', 'PIK3R5']	KEGG Pathways	3.33102	upregulated
Chemokine receptors bind chemokines Homo sapiens R-HSA-380108	5.63634	43.184	0.00574008	0.000470499	['CX3CR1', 'CCL2', 'CCR5', 'CXCL2', 'CX3CL1', 'CXCL16', 'CCR2']	Reactome Pathways	3.32744	upregulated
Peroxisomal lipid metabolism Homo sapiens R-HSA-390918	8.94307	68.1544	0.00733691	0.000490088	['NUDT7', 'AGPS', 'MLYCD', 'HAO2', 'SLC27A2']	Reactome Pathways	3.30973	downregulated
Interleukin-6 family signaling Homo sapiens R-HSA-6783589	8.94307	68.1544	0.00585265	0.000490088	['SOCS3', 'STAT3', 'LIF', 'OSMR', 'CRLF1']	Reactome Pathways	3.30973	upregulated
IkBA variant leads to EDA-ID Homo sapiens R-HSA-5603029	29.4205	223.37	0.00585265	0.000504318	['NFKBIA', 'NFKB1', 'NFKB2']	Reactome Pathways	3.2973	upregulated
Activated TLR4 signalling Homo sapiens R-HSA-166054	3.88115	29.4548	0.00585265	0.000505892	['NFKBIA', 'JUN', 'MAP3K1', 'IRF7', 'CD14', 'TLR4', 'NFKB1', 'NFKB2', 'BIRC3', 'TLR2']	Reactome Pathways	3.29594	upregulated
Biosynthesis of amino acids Homo sapiens hsa01230	4.78788	36.2791	0.0062037	0.000511956	['ACY1', 'CBS', 'AADAT', 'CTH', 'PAH', 'PGAM2', 'IDH2', 'BCAT2']	KEGG Pathways	3.29077	downregulated
Apoptosis Modulation and Signaling Homo sapiens WP1772	4.23683	31.9447	0.00306732	0.000531521	['NFKBIA', 'JUN', 'APAF1', 'CASP4', 'HN1', 'TNFRSF1B', 'NFKB1', 'TNFRSF1A', 'BIRC3']	WikiPathways	3.27448	upregulated
Apoptosis Modulation by HSP70 Mus musculus WP166	13.0968	98.2273	0.00312626	0.00055302	['MAP3K1', 'APAF1', 'NFKB1', 'TNFRSF1A']	WikiPathways	3.25726	upregulated
Activation of gene expression by SREBF (SREBP) Homo sapiens R-HSA-2426168	6.5668	48.952	0.00841812	0.000578849	['IDI1', 'GPAM', 'SC5D', 'PPARA', 'ACACB', 'TM7SF2']	Reactome Pathways	3.23743	downregulated
TNF-alpha NF-kB Signaling Pathway Mus musculus WP246	3.10905	23.1328	0.00325209	0.000587019	['MAP3K1', 'TNFAIP3', 'TNFRSF1B', 'NFKB1', 'NFKB2', 'TNFRSF1A', 'RELB', 'NFKBIA', 'NFKBIZ', 'TIFA', 'FLNA', 'NFKBIE', 'BIRC3']	WikiPathways	3.23135	upregulated
TNFR2 non-canonical NF-kB pathway Homo sapiens R-HSA-5668541	4.13788	30.5518	0.00706768	0.00062145	['TNFRSF12A', 'TNFRSF1B', 'PSMB10', 'PSMB8', 'TNFSF13B', 'TNFRSF1A', 'BIRC3', 'RELB', 'NFKB2']	Reactome Pathways	3.20659	upregulated
Tryptophan metabolism Mus musculus WP79	6.38899	46.8009	0.0106333	0.000658698	['ECHS1', 'AADAT', 'AFMID', 'INMT', 'ACAT1', 'ALDH9A1']	WikiPathways	3.18131	downregulated
Transferrin endocytosis and recycling Homo sapiens R-HSA-917977	8.19697	59.642	0.00978235	0.000691876	['TFRC', 'ATP6V0A4', 'ATP6V0D2', 'ATP6V1C2', 'ATP6V1B1']	Reactome Pathways	3.15997	downregulated
Selenocompound metabolism Homo sapiens hsa00450	12.0887	87.6636	0.00768675	0.000708972	['CTH', 'SEPHS2', 'INMT', 'PAPSS2']	KEGG Pathways	3.14937	downregulated
2-Oxocarboxylic acid metabolism Homo sapiens hsa01210	12.0887	87.6636	0.00768675	0.000708972	['ACY1', 'AADAT', 'IDH2', 'BCAT2']	KEGG Pathways	3.14937	downregulated
PodNet: protein-protein interactions in the podocyte Mus musculus WP2310	2.49999	18.1093	0.00385377	0.000714622	['COL18A1', 'CDKN1A', 'SPARC', 'TGFB1', 'CFH', 'ARPC1B', 'ITGB3', 'PIK3CD', 'LAMC1', 'ARRB2', 'SULF1', 'NID1', 'CXCL16', 'TGFBR2', 'NPHS2', 'PDPN', 'FAT1', 'SPP1']	WikiPathways	3.14592	upregulated
B Cell Receptor Signaling Pathway Homo sapiens WP23	4.04342	29.2399	0.00385377	0.000723452	['NFKBIA', 'JUN', 'PTPRC', 'SYK', 'INPP5D', 'RAC2', 'HCLS1', 'PIK3AP1', 'NFKB1']	WikiPathways	3.14059	upregulated
Fatty acid degradation Homo sapiens hsa00071	6.22054	44.786	0.0076922	0.000746815	['HADHB', 'ECHS1', 'ACADS', 'ACADSB', 'ACAT1', 'ALDH9A1']	KEGG Pathways	3.12679	downregulated
DAP12 interactions Homo sapiens R-HSA-2172127	2.35509	16.9053	0.00853344	0.00076305	['PDGFRB', 'FGB', 'PDGFRA', 'FGA', 'CDKN1A', 'SYK', 'ITGB3', 'FGG', 'FN1', 'PIK3CD', 'CSF2RB', 'ARRB2', 'IL2RG', 'ADCY7', 'CSF2RA', 'PSMB8', 'PSMB10', 'TYROBP', 'PIP4K2A', 'B2M']	Reactome Pathways	3.11745	upregulated
mitochondrial fatty acid beta-oxidation of saturated fatty acids Homo sapiens R-HSA-77286	23.5352	168.065	0.0108946	0.000791945	['HADHB', 'ECHS1', 'ACADS']	Reactome Pathways	3.10131	downregulated
IKBKG deficiency causes anhidrotic ectodermal dysplasia with immunodeficiency (EDA-ID) (via TLR) Homo sapiens R-HSA-5603027	23.5352	168.065	0.00871139	0.000791945	['NFKBIA', 'NFKB1', 'NFKB2']	Reactome Pathways	3.10131	upregulated
Tryptophan metabolism Homo sapiens WP465	5.90891	41.1195	0.0143155	0.000950143	['ECHS1', 'AADAT', 'AFMID', 'INMT', 'ACAT1', 'ALDH9A1']	WikiPathways	3.02221	downregulated
Drug metabolism - other enzymes Homo sapiens hsa00983	5.90891	41.1195	0.00932045	0.000950143	['UCK1', 'TPMT', 'DPYS', 'DPYD', 'UPP2', 'UPB1']	KEGG Pathways	3.02221	downregulated
Rho GTPase cycle Homo sapiens R-HSA-194840	3.5328	24.4471	0.0106905	0.000987794	['ARHGAP9', 'ARHGAP11A', 'ARHGAP30', 'ARHGDIB', 'ARHGAP19', 'RAC2', 'HMHA1', 'RHOU', 'RHOB', 'FGD2']	Reactome Pathways	3.00533	upregulated
Phospholipase D signaling pathway Homo sapiens hsa04072	3.27563	22.6017	0.00387005	0.00100783	['PDGFRB', 'PDGFRA', 'FCER1G', 'CYTH4', 'RRAS', 'SYK', 'SPHK1', 'F2R', 'PIK3CD', 'ADCY7', 'PIK3R5']	KEGG Pathways	2.99661	upregulated
Lysosome Homo sapiens hsa04142	3.50135	24.0098	0.00395952	0.00105175	['SCARB2', 'PLA2G15', 'SLC11A1', 'CTSK', 'HEXA', 'LAPTM5', 'CD68', 'LITAF', 'CTSS', 'CTSC']	KEGG Pathways	2.97809	upregulated
Defective B3GAT3 causes JDSSDHD Homo sapiens R-HSA-3560801	10.4758	71.2734	0.0112824	0.00110975	['SDC3', 'BGN', 'SDC1', 'DCN']	Reactome Pathways	2.95478	upregulated
Defective B4GALT7 causes EDS, progeroid type Homo sapiens R-HSA-3560783	10.4758	71.2734	0.0112824	0.00110975	['SDC3', 'BGN', 'SDC1', 'DCN']	Reactome Pathways	2.95478	upregulated
Other semaphorin interactions Homo sapiens R-HSA-416700	10.4758	71.2734	0.0112824	0.00110975	['SEMA7A', 'TYROBP', 'PTPRC', 'PLXNC1']	Reactome Pathways	2.95478	upregulated
Blood Clotting Cascade Mus musculus WP460	10.4758	71.2734	0.00569259	0.00110975	['FGB', 'FGA', 'FGG', 'SERPINE1']	WikiPathways	2.95478	upregulated
Apoptosis Modulation by HSP70 Homo sapiens WP384	10.4758	71.2734	0.00569259	0.00110975	['MAP3K1', 'APAF1', 'NFKB1', 'TNFRSF1A']	WikiPathways	2.95478	upregulated
Defective B3GALT6 causes EDSP2 and SEMDJL1 Homo sapiens R-HSA-4420332	10.4758	71.2734	0.0112824	0.00110975	['SDC3', 'BGN', 'SDC1', 'DCN']	Reactome Pathways	2.95478	upregulated
Organic cation transport Homo sapiens R-HSA-549127	19.6117	132.462	0.0148362	0.00116591	['SLC22A4', 'SLC22A5', 'SLC22A18']	Reactome Pathways	2.93333	downregulated
Methylation Mus musculus WP1247	19.6117	132.462	0.0154998	0.00116591	['TPMT', 'HNMT', 'INMT']	WikiPathways	2.93333	downregulated
Methylation Pathways Homo sapiens WP704	19.6117	132.462	0.0154998	0.00116591	['TPMT', 'HNMT', 'INMT']	WikiPathways	2.93333	downregulated
Conjugation of carboxylic acids Homo sapiens R-HSA-159424	19.6117	132.462	0.0148362	0.00116591	['ACSM1', 'ACSM5', 'GLYAT']	Reactome Pathways	2.93333	downregulated
Amino Acid conjugation Homo sapiens R-HSA-156587	19.6117	132.462	0.0148362	0.00116591	['ACSM1', 'ACSM5', 'GLYAT']	Reactome Pathways	2.93333	downregulated
VEGFA-VEGFR2 Pathway Homo sapiens R-HSA-4420097	2.37397	15.8984	0.0122493	0.00123466	['PDGFRB', 'FGB', 'PDGFRA', 'FGA', 'NCF1', 'SPHK1', 'ITGB3', 'FGG', 'FN1', 'CYBB', 'CSF2RB', 'ARRB2', 'IL2RG', 'CSF2RA', 'PSMB8', 'PSMB10', 'AXL', 'NCKAP1L']	Reactome Pathways	2.90845	upregulated
Signaling by Leptin Homo sapiens R-HSA-2586552	2.61422	17.4932	0.0122493	0.00124136	['PDGFRB', 'FGB', 'PDGFRA', 'FGA', 'ITGB3', 'STAT3', 'FGG', 'FN1', 'CSF2RB', 'ARRB2', 'IL2RG', 'CSF2RA', 'PSMB8', 'PSMB10', 'SOCS3']	Reactome Pathways	2.9061	upregulated
Fatty Acid Beta Oxidation Mus musculus WP1269	7.02453	46.8241	0.0159925	0.00127374	['HADHB', 'ECHS1', 'ACSS2', 'ACADS', 'ACAT1']	WikiPathways	2.89492	downregulated
Smooth Muscle Contraction Homo sapiens R-HSA-445355	7.02453	46.8241	0.0123867	0.00127374	['ANXA2', 'TPM4', 'CALD1', 'DYSF', 'ANXA6']	Reactome Pathways	2.89492	upregulated
Pancreatic cancer Homo sapiens hsa05212	4.67862	31.1802	0.0047096	0.00127552	['TGFB1', 'STAT3', 'RAC2', 'PIK3CD', 'NFKB1', 'TGFBR2', 'PIK3R5']	KEGG Pathways	2.89431	upregulated
Interleukin receptor SHC signaling Homo sapiens R-HSA-912526	2.59121	17.1282	0.0129091	0.0013467	['PDGFRB', 'FGB', 'PDGFRA', 'FGA', 'ITGB3', 'FGG', 'FN1', 'PIK3CD', 'CSF2RB', 'ARRB2', 'IL2RG', 'CSF2RA', 'PSMB8', 'PSMB10', 'INPP5D']	Reactome Pathways	2.87073	upregulated
One carbon pool by folate Homo sapiens hsa00670	9.82056	64.8184	0.0127345	0.00136	['DHFR', 'ALDH1L1', 'MTHFD1', 'FTCD']	KEGG Pathways	2.86646	downregulated
Regulation of Actin Cytoskeleton Homo sapiens WP51	3.13326	20.5794	0.00707376	0.00140454	['PDGFRB', 'PDGFRA', 'RRAS', 'TMSB4X', 'F2R', 'FN1', 'RAC2', 'PIP4K2A', 'PIK3CD', 'CD14', 'PIK3R5']	WikiPathways	2.85247	upregulated
Disease Homo sapiens R-HSA-1643685	1.85563	12.1577	0.013491	0.00142751	['CDKN1A', 'SPON1', 'SDC3', 'PIK3CD', 'CSF2RB', 'THBS2', 'CSF2RA', 'PSMB10', 'ADAMTS1', 'ADAMTSL2', 'CD14', 'CCR5', 'MUC4', 'B2M', 'STRA6', 'PDGFRB', 'PDGFRA', 'TGFB1', 'STAT3', 'BGN', 'PSMB8', 'NFKB1', 'DCN', 'NFKB2', 'TGFBR2', 'NFKBIA', 'HEYL', 'HCK', 'SDC1', 'DOCK2', 'TLR4', 'TLR2']	Reactome Pathways	2.84542	upregulated
Signaling by SCF-KIT Homo sapiens R-HSA-1433557	2.33469	15.2317	0.0136224	0.00146767	['PDGFRB', 'FGB', 'PDGFRA', 'FGA', 'CDKN1A', 'ITGB3', 'STAT3', 'FGG', 'FN1', 'PIK3CD', 'CSF2RB', 'ARRB2', 'IL2RG', 'CSF2RA', 'PSMB8', 'PSMB10', 'FES', 'PIP4K2A']	Reactome Pathways	2.83337	upregulated
Chondroitin sulfate/dermatan sulfate metabolism Homo sapiens R-HSA-1793185	5.37063	34.9861	0.0136224	0.00148202	['CHPF', 'HEXA', 'SDC3', 'BGN', 'SDC1', 'DCN']	Reactome Pathways	2.82915	upregulated
Folate Metabolism Homo sapiens WP176	4.52476	29.3572	0.017726	0.0015214	['DHFR', 'AHCY', 'MTHFD1', 'CBS', 'CTH', 'ALB', 'SOD2']	WikiPathways	2.81776	downregulated
Signaling by VEGF Homo sapiens R-HSA-194138	2.31174	14.8471	0.0147312	0.00162461	['PDGFRB', 'FGB', 'PDGFRA', 'FGA', 'NCF1', 'SPHK1', 'ITGB3', 'FGG', 'FN1', 'CYBB', 'CSF2RB', 'ARRB2', 'IL2RG', 'CSF2RA', 'PSMB8', 'PSMB10', 'AXL', 'NCKAP1L']	Reactome Pathways	2.78925	upregulated
Fatty acid oxidation Mus musculus WP2318	16.8091	107.852	0.017726	0.00163478	['ECHS1', 'MTTP', 'ACADS']	WikiPathways	2.78654	downregulated
Osteoblast Mus musculus WP238	16.8091	107.852	0.00808631	0.00163478	['COL1A1', 'PDGFRB', 'PDGFRA']	WikiPathways	2.78654	upregulated
Sulfur metabolism Homo sapiens hsa00920	16.8091	107.852	0.0140318	0.00163478	['MPST', 'TST', 'PAPSS2']	KEGG Pathways	2.78654	downregulated
Sulfur relay system Homo sapiens hsa04122	16.8091	107.852	0.0140318	0.00163478	['MPST', 'MOCS2', 'TST']	KEGG Pathways	2.78654	downregulated
The citric acid (TCA) cycle and respiratory electron transport Homo sapiens R-HSA-1428517	3.06659	19.6544	0.0204387	0.00164634	['PDPR', 'PDP2', 'SUCLA2', 'MPC1', 'NNT', 'ADHFE1', 'IDH2', 'ACAD9', 'NDUFS1', 'D2HGDH', 'L2HGDH']	Reactome Pathways	2.78348	downregulated
Triacylglyceride Synthesis Mus musculus WP386	9.24241	59.2321	0.017726	0.00164711	['DGAT2', 'GPAM', 'GPD1', 'AGPS']	WikiPathways	2.78328	downregulated
TGF-beta Signaling Pathway Homo sapiens WP366	3.24155	20.4969	0.00871931	0.00179423	['JUN', 'CDKN1A', 'KLF6', 'TGFB1', 'COL1A2', 'ITGB3', 'TNC', 'FN1', 'JUNB', 'TGFBR2']	WikiPathways	2.74612	upregulated
TCR Signaling Pathway Homo sapiens WP69	3.85049	24.2049	0.00889187	0.00186184	['NFKBIA', 'JUN', 'CD83', 'TGFB1', 'VIM', 'CCR5', 'FYB', 'NFKB1']	WikiPathways	2.73006	upregulated
Signal Transduction Homo sapiens R-HSA-162582	1.45179	9.12102	0.0167174	0.00186856	['ARHGAP9', 'ARHGAP11A', 'CDKN1A', 'NCF1', 'WIPF1', 'ARPC1B', 'ITGB3', 'SERPINE1', 'PIK3CD', 'TNFAIP3', 'ARRB2', 'CXCL2', 'CX3CL1', 'CXCL16', 'GPR176', 'ARHGDIB', 'C3AR1', 'RAC2', 'PIP4K2A', 'CCR5', 'JUNB', 'SOX4', 'CCR2', 'PDGFRB', 'FGB', 'PDGFRA', 'FGA', 'SYK', 'SPHK1', 'MMP2', 'F2R', 'FGG', 'HMHA1', 'CYBB', 'NGF', 'TNFRSF1A', 'RHOB', 'TGFBR2', 'COL4A2', 'COL4A1', 'COL6A2', 'ALDH1A2', 'COL6A1',…	Reactome Pathways	2.72849	upregulated
Hepatitis C Homo sapiens hsa05160	3.21503	20.1487	0.0068753	0.00189787	['NFKBIA', 'SOCS3', 'CDKN1A', 'STAT3', 'IRF7', 'PIK3CD', 'CLDN1', 'NFKB1', 'PIK3R5', 'TNFRSF1A']	KEGG Pathways	2.72173	upregulated
Fatty Acid Biosynthesis Mus musculus WP336	8.72849	54.3595	0.0193942	0.00197375	['MECR', 'ECHS1', 'ACSS2', 'ACACB']	WikiPathways	2.70471	downregulated
Fatty Acid Biosynthesis Homo sapiens WP357	8.72849	54.3595	0.0193942	0.00197375	['MECR', 'ECHS1', 'ACSS2', 'ACACB']	WikiPathways	2.70471	downregulated
Post-chaperonin tubulin folding pathway Homo sapiens R-HSA-389977	8.72849	54.3595	0.0174261	0.00197375	['TUBB2B', 'TUBA1B', 'TUBB2A', 'TUBA1A']	Reactome Pathways	2.70471	upregulated
Blood Clotting Cascade Homo sapiens WP272	8.72849	54.3595	0.00926659	0.00197375	['FGB', 'FGA', 'FGG', 'SERPINE1']	WikiPathways	2.70471	upregulated
Apoptosis-related network due to altered Notch3 in ovarian cancer Homo sapiens WP2864	5.02705	31.2146	0.00928216	0.00201058	['SOCS3', 'CDKN1A', 'ANXA5', 'F2R', 'VIM', 'NFKB1']	WikiPathways	2.69668	upregulated
Natural killer cell mediated cytotoxicity Homo sapiens hsa04650	3.16327	19.4747	0.00752444	0.00211965	['TYROBP', 'FCER1G', 'SYK', 'IFNGR1', 'IFNGR2', 'ITGB2', 'RAC2', 'PIK3CD', 'ICAM1', 'PIK3R5']	KEGG Pathways	2.67374	upregulated
Toll Like Receptor TLR1:TLR2 Cascade Homo sapiens R-HSA-168179	3.75842	23.1007	0.0178364	0.00214119	['NFKBIA', 'JUN', 'MAP3K1', 'CD14', 'TLR4', 'NFKB1', 'TLR2', 'NFKB2']	Reactome Pathways	2.66935	upregulated
MyD88:Mal cascade initiated on plasma membrane Homo sapiens R-HSA-166058	3.75842	23.1007	0.0178364	0.00214119	['NFKBIA', 'JUN', 'MAP3K1', 'CD14', 'TLR4', 'NFKB1', 'TLR2', 'NFKB2']	Reactome Pathways	2.66935	upregulated
Toll Like Receptor TLR6:TLR2 Cascade Homo sapiens R-HSA-168188	3.75842	23.1007	0.0178364	0.00214119	['NFKBIA', 'JUN', 'MAP3K1', 'CD14', 'TLR4', 'NFKB1', 'TLR2', 'NFKB2']	Reactome Pathways	2.66935	upregulated
Toll Like Receptor 2 (TLR2) Cascade Homo sapiens R-HSA-181438	3.75842	23.1007	0.0178364	0.00214119	['NFKBIA', 'JUN', 'MAP3K1', 'CD14', 'TLR4', 'NFKB1', 'TLR2', 'NFKB2']	Reactome Pathways	2.66935	upregulated
Primary immunodeficiency Homo sapiens hsa05340	6.1452	37.7301	0.00752444	0.00215544	['CIITA', 'PTPRC', 'TAP2', 'TAP1', 'IL2RG']	KEGG Pathways	2.66646	upregulated
Steroid hormones Homo sapiens R-HSA-209943	6.1452	37.7301	0.0255227	0.00215544	['CUBN', 'STARD5', 'SRD5A2', 'FDX1', 'LRP2']	Reactome Pathways	2.66646	downregulated
NCAM1 interactions Homo sapiens R-HSA-419037	6.1452	37.7301	0.0178364	0.00215544	['COL4A2', 'COL4A1', 'COL6A2', 'COL6A1', 'COL6A3']	Reactome Pathways	2.66646	upregulated
Heme biosynthesis Homo sapiens R-HSA-189451	14.7072	89.956	0.0255227	0.00220629	['FECH', 'COX15', 'UROS']	Reactome Pathways	2.65634	downregulated
MyD88 deficiency (TLR2/4) Homo sapiens R-HSA-5602498	14.7072	89.956	0.0178364	0.00220629	['CD14', 'TLR4', 'TLR2']	Reactome Pathways	2.65634	upregulated
Tryptophan catabolism Homo sapiens R-HSA-71240	14.7072	89.956	0.0255227	0.00220629	['AADAT', 'AFMID', 'KMO']	Reactome Pathways	2.65634	downregulated
IRAK4 deficiency (TLR2/4) Homo sapiens R-HSA-5603041	14.7072	89.956	0.0178364	0.00220629	['CD14', 'TLR4', 'TLR2']	Reactome Pathways	2.65634	upregulated
Signalling by NGF Homo sapiens R-HSA-166520	2.05091	12.4733	0.0182444	0.00228395	['PDGFRB', 'FGB', 'PDGFRA', 'FGA', 'CDKN1A', 'ITGB3', 'STAT3', 'FGG', 'FN1', 'PIK3CD', 'CSF2RB', 'ARRB2', 'NGF', 'IL2RG', 'ADCY7', 'CSF2RA', 'PSMB8', 'NFKB1', 'PSMB10', 'FGD2', 'NFKBIA', 'PIP4K2A']	Reactome Pathways	2.64131	upregulated
EBV LMP1 signaling Homo sapiens WP262	8.26868	50.0793	0.0106376	0.00234258	['NFKBIA', 'NFKB1', 'PDLIM7', 'NFKB2']	WikiPathways	2.63031	upregulated
Laminin interactions Homo sapiens R-HSA-3000157	8.26868	50.0793	0.0184926	0.00234258	['COL18A1', 'LAMA2', 'LAMC1', 'NID1']	Reactome Pathways	2.63031	upregulated
Regulation of cholesterol biosynthesis by SREBP (SREBF) Homo sapiens R-HSA-1655829	4.82137	29.0146	0.0275396	0.00243474	['IDI1', 'GPAM', 'SC5D', 'PPARA', 'ACACB', 'TM7SF2']	Reactome Pathways	2.61355	downregulated
Downstream signal transduction Homo sapiens R-HSA-186763	2.21719	13.3032	0.0193396	0.0024787	['PDGFRB', 'FGB', 'PDGFRA', 'FGA', 'CDKN1A', 'ITGB3', 'STAT3', 'FGG', 'FN1', 'PIK3CD', 'CSF2RB', 'ARRB2', 'IL2RG', 'ADCY7', 'CSF2RA', 'PSMB8', 'PSMB10', 'PIP4K2A']	Reactome Pathways	2.60578	upregulated
FCERI mediated MAPK activation Homo sapiens R-HSA-2871796	2.32822	13.8202	0.0203823	0.00264271	['PDGFRB', 'FGB', 'PDGFRA', 'FGA', 'JUN', 'MAP3K1', 'SYK', 'ITGB3', 'FGG', 'FN1', 'CSF2RB', 'ARRB2', 'IL2RG', 'CSF2RA', 'PSMB8', 'PSMB10']	Reactome Pathways	2.57795	upregulated
Starch and sucrose metabolism Homo sapiens hsa00500	4.7247	27.9962	0.0220045	0.00267045	['GYS2', 'KL', 'MGAM', 'GBE1', 'PGM2', 'GANC']	KEGG Pathways	2.57342	downregulated
PDGF Pathway Homo sapiens WP2526	5.78313	34.134	0.0122104	0.00273302	['PDGFRB', 'NFKBIA', 'JUN', 'MAP3K1', 'STAT3']	WikiPathways	2.56336	upregulated
TRAF6 mediated NF-kB activation Homo sapiens R-HSA-933542	7.85484	46.2956	0.021016	0.0027562	['NFKBIA', 'MAP3K1', 'NFKB1', 'NFKB2']	Reactome Pathways	2.55969	upregulated
Signalling to p38 via RIT and RIN Homo sapiens R-HSA-187706	2.46776	14.4344	0.0211396	0.00288231	['PDGFRB', 'FGB', 'PDGFRA', 'FGA', 'ITGB3', 'FGG', 'FN1', 'CSF2RB', 'ARRB2', 'NGF', 'IL2RG', 'CSF2RA', 'PSMB8', 'PSMB10']	Reactome Pathways	2.54026	upregulated
ARMS-mediated activation Homo sapiens R-HSA-170984	2.46776	14.4344	0.0211396	0.00288231	['PDGFRB', 'FGB', 'PDGFRA', 'FGA', 'ITGB3', 'FGG', 'FN1', 'CSF2RB', 'ARRB2', 'NGF', 'IL2RG', 'CSF2RA', 'PSMB8', 'PSMB10']	Reactome Pathways	2.54026	upregulated
Vitamin B5 (pantothenate) metabolism Homo sapiens R-HSA-199220	13.0724	76.4396	0.0319501	0.00288743	['SLC25A16', 'SLC5A6', 'COASY']	Reactome Pathways	2.53949	downregulated
NGF signalling via TRKA from the plasma membrane Homo sapiens R-HSA-187037	2.13027	12.4344	0.0211396	0.00291765	['PDGFRB', 'FGB', 'PDGFRA', 'FGA', 'CDKN1A', 'ITGB3', 'STAT3', 'FGG', 'FN1', 'PIK3CD', 'CSF2RB', 'ARRB2', 'NGF', 'IL2RG', 'ADCY7', 'CSF2RA', 'PSMB8', 'PSMB10', 'PIP4K2A']	Reactome Pathways	2.53497	upregulated
NOD-like receptor signaling pathway Homo sapiens hsa04621	4.63182	27.0275	0.00984542	0.00292286	['NFKBIA', 'TNFAIP3', 'CCL2', 'CXCL2', 'NFKB1', 'BIRC3']	KEGG Pathways	2.53419	upregulated
Acute myeloid leukemia Homo sapiens hsa05221	4.63182	27.0275	0.00984542	0.00292286	['SPI1', 'STAT3', 'PIK3CD', 'NFKB1', 'RUNX1', 'PIK3R5']	KEGG Pathways	2.53419	upregulated
Toll Like Receptor 3 (TLR3) Cascade Homo sapiens R-HSA-168164	3.54636	20.6196	0.0211396	0.0029846	['NFKBIA', 'JUN', 'IRF7', 'CD14', 'TLR4', 'NFKB1', 'NFKB2', 'BIRC3']	Reactome Pathways	2.52511	upregulated
TRIF-mediated TLR3/TLR4 signaling Homo sapiens R-HSA-937061	3.54636	20.6196	0.0211396	0.0029846	['NFKBIA', 'JUN', 'IRF7', 'CD14', 'TLR4', 'NFKB1', 'NFKB2', 'BIRC3']	Reactome Pathways	2.52511	upregulated
IL-6 signaling Pathway Mus musculus WP387	3.54636	20.6196	0.0131227	0.0029846	['FGR', 'SOCS3', 'HCK', 'JUN', 'FES', 'INPP5D', 'STAT3', 'NFKB1']	WikiPathways	2.52511	upregulated
MyD88-independent TLR3/TLR4 cascade Homo sapiens R-HSA-166166	3.54636	20.6196	0.0211396	0.0029846	['NFKBIA', 'JUN', 'IRF7', 'CD14', 'TLR4', 'NFKB1', 'NFKB2', 'BIRC3']	Reactome Pathways	2.52511	upregulated
Frs2-mediated activation Homo sapiens R-HSA-170968	2.45672	14.2772	0.0211396	0.00299294	['PDGFRB', 'FGB', 'PDGFRA', 'FGA', 'ITGB3', 'FGG', 'FN1', 'CSF2RB', 'ARRB2', 'NGF', 'IL2RG', 'CSF2RA', 'PSMB8', 'PSMB10']	Reactome Pathways	2.5239	upregulated
Pyruvate metabolism Homo sapiens hsa00620	5.6176	32.5216	0.0242473	0.00306034	['ACSS2', 'ACOT12', 'ACACB', 'ACAT1', 'ALDH9A1']	KEGG Pathways	2.51423	downregulated
Antigen processing and presentation Homo sapiens hsa04612	3.94118	22.7459	0.0103135	0.00311552	['CD74', 'CIITA', 'TAP2', 'TAP1', 'B2M', 'CTSS', 'TAPBP']	KEGG Pathways	2.50647	upregulated
Neurotrophin signaling pathway Homo sapiens hsa04722	3.20179	18.39	0.0104235	0.00320307	['NFKBIA', 'JUN', 'MAP3K1', 'ARHGDIB', 'PIK3CD', 'NFKBIE', 'NGF', 'NFKB1', 'PIK3R5']	KEGG Pathways	2.49443	upregulated
Formation of tubulin folding intermediates by CCT/TriC Homo sapiens R-HSA-389960	7.48041	42.932	0.0220791	0.00321718	['TUBA1B', 'TUBB2B', 'TUBA1A', 'TUBB2A']	Reactome Pathways	2.49253	upregulated
Antigen Presentation: Folding, assembly and peptide loading of class I MHC Homo sapiens R-HSA-983170	7.48041	42.932	0.0220791	0.00321718	['TAP2', 'TAP1', 'B2M', 'TAPBP']	Reactome Pathways	2.49253	upregulated
Fatty acid elongation Homo sapiens hsa00062	7.48041	42.932	0.0245459	0.00321718	['HADHB', 'ECHS1', 'MECR', 'ACOT4']	KEGG Pathways	2.49253	downregulated
Prolonged ERK activation events Homo sapiens R-HSA-169893	2.43491	13.9689	0.0220791	0.00322467	['PDGFRB', 'FGB', 'PDGFRA', 'FGA', 'ITGB3', 'FGG', 'FN1', 'CSF2RB', 'ARRB2', 'NGF', 'IL2RG', 'CSF2RA', 'PSMB8', 'PSMB10']	Reactome Pathways	2.49152	upregulated
Bacterial invasion of epithelial cells Homo sapiens hsa05100	3.88547	22.1417	0.0107222	0.0033507	['SEPT8', 'ARPC1B', 'FN1', 'PIK3CD', 'HCLS1', 'ITGA5', 'PIK3R5']	KEGG Pathways	2.47487	upregulated
CLEC7A (Dectin-1) signaling Homo sapiens R-HSA-5607764	3.46806	19.7262	0.0229529	0.0033865	['NFKBIA', 'SYK', 'CLEC7A', 'NFKB1', 'PSMB10', 'PSMB8', 'NFKB2', 'RELB']	Reactome Pathways	2.47025	upregulated
BDNF signaling pathway Homo sapiens WP2380	2.94944	16.7734	0.0146713	0.00338975	['NFKBIA', 'EGR1', 'JUN', 'MARCKS', 'MAP3K1', 'NCF1', 'STAT3', 'SPP1', 'NGF', 'NFKB1']	WikiPathways	2.46983	upregulated
Glycerolipid metabolism Homo sapiens hsa00561	4.45657	25.2266	0.0256076	0.00348065	['DGKG', 'DGAT2', 'GK', 'GPAM', 'LPIN1', 'ALDH9A1']	KEGG Pathways	2.45834	downregulated
RIG-I/MDA5 mediated induction of IFN-alpha/beta pathways Homo sapiens R-HSA-168928	3.8313	21.559	0.0229754	0.00359916	['NFKBIA', 'MAP3K1', 'UBA7', 'IRF7', 'TNFAIP3', 'NFKB1', 'NFKB2']	Reactome Pathways	2.4438	upregulated
TFs Regulate miRNAs related to cardiac hypertrophy Homo sapiens WP1559	11.7646	65.9243	0.0150089	0.00368449	['TGFB1', 'STAT3', 'NFKB1']	WikiPathways	2.43362	upregulated
Osteopontin Signaling Homo sapiens WP1434	11.7646	65.9243	0.0150089	0.00368449	['ITGB3', 'SPP1', 'NFKB1']	WikiPathways	2.43362	upregulated
Facilitative Na+-independent glucose transporters Homo sapiens R-HSA-428790	11.7646	65.9243	0.0395324	0.00368449	['SLC2A9', 'SLC2A12', 'SLC2A5']	Reactome Pathways	2.43362	downregulated
Osteoclast Mus musculus WP454	11.7646	65.9243	0.0150089	0.00368449	['ITGB3', 'CTSK', 'SPP1']	WikiPathways	2.43362	upregulated
Estrogen Receptor Pathway Homo sapiens WP2881	11.7646	65.9243	0.0150089	0.00368449	['JUN', 'STAT3', 'CYP1B1']	WikiPathways	2.43362	upregulated
NF-kB is activated and signals survival Homo sapiens R-HSA-209560	11.7646	65.9243	0.0229754	0.00368449	['NFKBIA', 'NGF', 'NFKB1']	Reactome Pathways	2.43362	upregulated
RHO GTPases Activate NADPH Oxidases Homo sapiens R-HSA-5668599	11.7646	65.9243	0.0229754	0.00368449	['NCF1', 'RAC2', 'CYBB']	Reactome Pathways	2.43362	upregulated
Dissolution of Fibrin Clot Homo sapiens R-HSA-75205	11.7646	65.9243	0.0229754	0.00368449	['ANXA2', 'SERPINE2', 'SERPINE1']	Reactome Pathways	2.43362	upregulated
DEx/H-box helicases activate type I IFN and inflammatory cytokines production Homo sapiens R-HSA-3134963	11.7646	65.9243	0.0229754	0.00368449	['IRF7', 'NFKB1', 'NFKB2']	Reactome Pathways	2.43362	upregulated
Trafficking and processing of endosomal TLR Homo sapiens R-HSA-1679131	11.7646	65.9243	0.0229754	0.00368449	['UNC93B1', 'CTSK', 'CTSS']	Reactome Pathways	2.43362	upregulated
Insulin receptor recycling Homo sapiens R-HSA-77387	7.14003	39.9262	0.0395324	0.003728	['ATP6V0A4', 'ATP6V0D2', 'ATP6V1C2', 'ATP6V1B1']	Reactome Pathways	2.42852	downregulated
Diseases associated with glycosaminoglycan metabolism Homo sapiens R-HSA-3560782	7.14003	39.9262	0.0229754	0.003728	['SDC3', 'BGN', 'SDC1', 'DCN']	Reactome Pathways	2.42852	upregulated
A tetrasaccharide linker sequence is required for GAG synthesis Homo sapiens R-HSA-1971475	7.14003	39.9262	0.0229754	0.003728	['SDC3', 'BGN', 'SDC1', 'DCN']	Reactome Pathways	2.42852	upregulated
ZBP1(DAI) mediated induction of type I IFNs Homo sapiens R-HSA-1606322	7.14003	39.9262	0.0229754	0.003728	['NFKBIA', 'TMEM173', 'NFKB1', 'NFKB2']	Reactome Pathways	2.42852	upregulated
Signalling to RAS Homo sapiens R-HSA-167044	2.39244	13.3755	0.0229754	0.00373221	['PDGFRB', 'FGB', 'PDGFRA', 'FGA', 'ITGB3', 'FGG', 'FN1', 'CSF2RB', 'ARRB2', 'NGF', 'IL2RG', 'CSF2RA', 'PSMB8', 'PSMB10']	Reactome Pathways	2.42803	upregulated
C-type lectin receptors (CLRs) Homo sapiens R-HSA-5621481	3.11705	17.3901	0.0230356	0.00377633	['NFKBIA', 'FCER1G', 'SYK', 'CLEC7A', 'NFKB1', 'PSMB10', 'PSMB8', 'NFKB2', 'RELB']	Reactome Pathways	2.42293	upregulated
IL-2 Signaling Pathway Homo sapiens WP49	5.3134	29.6127	0.0152482	0.00379828	['SOCS3', 'JUN', 'SYK', 'STAT3', 'IL2RG']	WikiPathways	2.42041	upregulated
Glucagon signaling pathway Homo sapiens hsa04922	3.39313	18.8831	0.0272002	0.00382916	['GYS2', 'PRKAA2', 'GCGR', 'PGAM2', 'PHKB', 'PPARA', 'ACACB', 'PPARGC1A']	KEGG Pathways	2.4169	downregulated
Downstream signaling of activated FGFR4 Homo sapiens R-HSA-5654716	2.1646	11.952	0.023599	0.00399952	['PDGFRB', 'FGB', 'PDGFRA', 'FGA', 'CDKN1A', 'ITGB3', 'FGG', 'FN1', 'PIK3CD', 'CSF2RB', 'ARRB2', 'IL2RG', 'ADCY7', 'CSF2RA', 'PSMB8', 'PSMB10', 'PIP4K2A']	Reactome Pathways	2.39799	upregulated
[truncated: 1,741 more rows]

## Sheet: M_Alp_NR vs M_Alp_Veh
term_name	zscore	combined_score	FDR	pvalue	overlapping_genes	gene_set_library	log10P	geneset
[truncated: 2,293 more rows]

[truncated: 3 more sheets: F_Ctrl_NR vs F_Ctrl_Veh, F_Alp_Veh vs F_Ctrl_Veh, F_Alp_NR vs F_Alp_Veh]
