# Supplementary material for: NAD+ prevents chronic kidney disease by activating renal tubular metabolism
Source: JCI Insight. 2025 Mar 10;10(5):e181443. doi: 10.1172/jci.insight.181443 (PMC11949063; doi:10.1172/jci.insight.181443)
Supplement: Supplemental table 7 [file jciinsight-10-181443-s070.xlsx]

## Sheet: M_Ctrl_NR vs M_Ctrl_Veh
term_name	zscore	combined_score	FDR	pvalue	overlapping_genes	gene_set_library	log10P	geneset
EPAS1 human tf ARCHS4 coexpression	10.9895	913.968	1.21722e-33	7.60289e-37	['ACVRL1', 'PLXND1', 'FLT4', 'CLEC14A', 'LAMC1', 'CX3CL1', 'CDH5', 'THBD', 'SOX18', 'C1QTNF5', 'TIMP2', 'EMILIN1', 'PTRF', 'ZCCHC24', 'PDGFRB', 'CD93', 'HEG1', 'MYOF', 'BGN', 'EMP2', 'OSMR', 'HSPG2', 'DCN', 'RHOB', 'TGFBR3', 'COL6A2', 'MMRN2', 'MXRA8', 'SERPING1', 'PLPP3', 'MYL9', 'SHANK3', 'MGLL', 'DDR2', 'ENG', 'KANK2', 'TNXB', 'RETSAT', 'AHNAK', 'LRP1', 'NPR1', 'ADCY4', 'LTBP4', 'PRELP', 'CYGB…	ARCHS4 (coexpressed genes)	36.119	upregulated
OSR1 human tf ARCHS4 coexpression	10.2392	778.776	7.44299e-31	9.29793e-34	['SRPX', 'ECM1', 'COL12A1', 'LAMC1', 'PRSS23', 'LOXL1', 'ADAMTSL1', 'C1QTNF5', 'TIMP2', 'SOSTDC1', 'EMILIN1', 'PTRF', 'ZCCHC24', 'PDGFRB', 'CCBE1', 'PDGFRA', 'PTGIS', 'TPM4', 'HEG1', 'MYOF', 'BGN', 'P3H3', 'OSMR', 'DCN', 'DKK3', 'TNFRSF1A', 'TGFBR3', 'RCN3', 'GREM1', 'LOX', 'COL6A2', 'COL6A1', 'MXRA8', 'PLPP3', 'MFGE8', 'MYL9', 'DDR2', 'MATN2', 'KANK2', 'TNXB', 'FAM114A1', 'LRP1', 'LAMA2', 'LTBP4…	ARCHS4 (coexpressed genes)	33.0316	upregulated
FOXF1 human tf ARCHS4 coexpression	9.99511	736.995	5.0621e-30	9.48551e-33	['ECM1', 'CDKN1A', 'COL12A1', 'LAMC1', 'LOXL1', 'CTGF', 'GPR176', 'ANXA6', 'TIMP2', 'EMILIN1', 'PTRF', 'ZCCHC24', 'PDGFRB', 'PDGFRA', 'ABCC4', 'TPM4', 'HEG1', 'MYOF', 'F2R', 'P3H3', 'OSMR', 'DCN', 'DKK3', 'RCN3', 'GREM1', 'LOX', 'COL6A2', 'COL6A1', 'MXRA8', 'MFGE8', 'MYL9', 'DDR2', 'KANK2', 'TAGLN', 'FAM114A1', 'LRP1', 'EPAS1', 'MVP', 'LTBP4', 'FSTL1', 'NID2', 'CYGB', 'MARVELD1', 'EPB41L2', 'STOM…	ARCHS4 (coexpressed genes)	32.0229	upregulated
PRRX1 human tf ARCHS4 coexpression	9.75391	696.79	3.02501e-29	9.44725e-32	['SRPX', 'SPARC', 'COL12A1', 'LAMC1', 'LOXL1', 'ADAMTSL1', 'C1QTNF5', 'TIMP2', 'EMILIN1', 'PTRF', 'ZCCHC24', 'PDGFRB', 'PDGFRA', 'PTGIS', 'TPM4', 'HEG1', 'MYOF', 'BGN', 'P3H3', 'OSMR', 'DCN', 'DKK3', 'RCN3', 'GREM1', 'LOX', 'COL6A2', 'COL6A1', 'MXRA8', 'PLPP3', 'MYL9', 'DDR2', 'KANK2', 'TAGLN', 'TNXB', 'FAM114A1', 'LRP1', 'LAMA2', 'FSTL1', 'NID2', 'CYGB', 'CALD1', 'MARVELD1', 'ABI3BP', 'MAP4', 'P…	ARCHS4 (coexpressed genes)	31.0247	upregulated
OSR2 human tf ARCHS4 coexpression	9.75391	696.79	3.02501e-29	9.44725e-32	['SRPX', 'ECM1', 'SERPINE2', 'COL12A1', 'LAMC1', 'LOXL1', 'HOXA11', 'GPR176', 'TIMP2', 'EMILIN1', 'A4GALT', 'PTRF', 'ZCCHC24', 'PDGFRB', 'CCBE1', 'PDGFRA', 'PTGIS', 'HEG1', 'MYOF', 'OSMR', 'DCN', 'TGFBR3', 'RCN3', 'GREM1', 'LOX', 'COL6A2', 'COL6A1', 'MXRA8', 'SERPING1', 'PLPP3', 'MFGE8', 'MYL9', 'DDR2', 'KANK2', 'TNXB', 'FAM114A1', 'LRP1', 'LAMA2', 'LTBP4', 'FBLN1', 'PRELP', 'FSTL1', 'NID2', 'C7'…	ARCHS4 (coexpressed genes)	31.0247	upregulated
ATOH8 human tf ARCHS4 coexpression	9.5156	658.125	2.10033e-28	9.18319e-31	['SCARB2', 'SPARC', 'COL12A1', 'LAMC1', 'LOXL1', 'ADAMTSL1', 'C1QTNF5', 'ANXA6', 'TIMP2', 'EMILIN1', 'PTRF', 'ZCCHC24', 'PDGFRB', 'HEG1', 'BGN', 'P3H3', 'RHOB', 'RCN3', 'GREM1', 'LOX', 'COL6A2', 'COL6A1', 'MXRA8', 'SERPING1', 'CDC42EP1', 'PLPP3', 'MYL9', 'MGLL', 'DDR2', 'ENG', 'KANK2', 'ADCYAP1R1', 'TAGLN', 'TNXB', 'RETSAT', 'LRP1', 'LAMA2', 'EPAS1', 'NPR1', 'LTBP4', 'PRELP', 'FSTL1', 'MARVELD1',…	ARCHS4 (coexpressed genes)	30.037	upregulated
FBN1 human tf ARCHS4 coexpression	9.5156	658.125	2.10033e-28	9.18319e-31	['SRPX', 'SPARC', 'COL12A1', 'LAMC1', 'PRSS23', 'LOXL1', 'CTGF', 'ADAMTSL1', 'GPR176', 'ANXA6', 'TIMP2', 'EMILIN1', 'PTRF', 'ZCCHC24', 'PDGFRB', 'PDGFRA', 'PTGIS', 'TPM4', 'HEG1', 'MYOF', 'BGN', 'P3H3', 'OSMR', 'DKK3', 'RCN3', 'GREM1', 'LOX', 'COL6A2', 'COL6A1', 'MXRA8', 'PLPP3', 'MFGE8', 'MYL9', 'DDR2', 'KANK2', 'TAGLN', 'FAM114A1', 'LRP1', 'LAMA2', 'NID2', 'CALD1', 'MARVELD1', 'ABI3BP', 'FLNA',…	ARCHS4 (coexpressed genes)	30.037	upregulated
CREB3L1 human tf ARCHS4 coexpression	9.28013	620.963	1.16199e-27	8.70952e-30	['SRPX', 'ECM1', 'SPARC', 'COL12A1', 'LAMC1', 'PRSS23', 'LOXL1', 'CTGF', 'ADAMTSL1', 'GPR176', 'TIMP2', 'EMILIN1', 'PTRF', 'ZCCHC24', 'PDGFRB', 'TPM4', 'HEG1', 'MYOF', 'BGN', 'P3H3', 'OSMR', 'DCN', 'DKK3', 'RCN3', 'GREM1', 'LOX', 'COL6A2', 'COL6A1', 'MXRA8', 'CDC42EP1', 'MFGE8', 'MYL9', 'DDR2', 'KANK2', 'TAGLN', 'FAM114A1', 'LRP1', 'MVP', 'FSTL1', 'NID2', 'CALD1', 'MARVELD1', 'FLNA', 'SLC12A4', '…	ARCHS4 (coexpressed genes)	29.06	upregulated
BCL6B human tf ARCHS4 coexpression	9.28013	620.963	1.16199e-27	8.70952e-30	['ACVRL1', 'SRPX', 'NRP2', 'PLVAP', 'EXOC3L2', 'FLT1', 'PLXND1', 'FLT4', 'DYSF', 'CLEC14A', 'LAMC1', 'ELK3', 'AKAP12', 'SHE', 'THBD', 'SOX18', 'C1QTNF5', 'KDR', 'CD34', 'PTRF', 'CD93', 'F2R', 'HSPG2', 'PALD1', 'RHOB', 'EMCN', 'RHOJ', 'MMRN2', 'FSCN1', 'PECAM1', 'ERG', 'SHANK3', 'ENG', 'ITGA9', 'NOTCH1', 'EPAS1', 'NPR1', 'ADCY4', 'CRIP2', 'FAM43A', 'CYYR1', 'CD300LG', 'TIE1', 'TJP1', 'EHD2', 'PTPR…	ARCHS4 (coexpressed genes)	29.06	upregulated
PRRX2 human tf ARCHS4 coexpression	9.28013	620.963	1.16199e-27	8.70952e-30	['ECM1', 'SPARC', 'SERPINE2', 'COL12A1', 'LAMC1', 'LOXL1', 'CTGF', 'ADAMTSL1', 'GPR176', 'TIMP2', 'EMILIN1', 'A4GALT', 'PTRF', 'ZCCHC24', 'PDGFRB', 'PDGFRA', 'PTGIS', 'TPM4', 'HEG1', 'MYOF', 'BGN', 'P3H3', 'OSMR', 'DCN', 'DKK3', 'RCN3', 'GREM1', 'LOX', 'COL6A2', 'COL6A1', 'MXRA8', 'PLPP3', 'MFGE8', 'MYL9', 'DDR2', 'KANK2', 'TAGLN', 'FAM114A1', 'LRP1', 'FBLN1', 'FSTL1', 'NID2', 'CALD1', 'MARVELD1'…	ARCHS4 (coexpressed genes)	29.06	upregulated
TBX18 human tf ARCHS4 coexpression	9.28013	620.963	1.16199e-27	8.70952e-30	['SRPX', 'SPARC', 'COL12A1', 'LAMC1', 'LOXL1', 'ADAMTSL1', 'AKAP12', 'TIMP2', 'LEPR', 'EMILIN1', 'PTRF', 'ZCCHC24', 'PDGFRB', 'PDGFRA', 'PTGIS', 'TPM4', 'HEG1', 'MYOF', 'BGN', 'P3H3', 'DCN', 'CPED1', 'RCN3', 'GREM1', 'LOX', 'COL6A2', 'ALDH1A2', 'COL6A1', 'MXRA8', 'PLPP3', 'MFGE8', 'MYL9', 'DDR2', 'KANK2', 'TNXB', 'LRP1', 'LAMA2', 'LTBP4', 'FBLN1', 'FSTL1', 'NID2', 'CALD1', 'MARVELD1', 'LAYN', 'TJ…	ARCHS4 (coexpressed genes)	29.06	upregulated
FOXC2 human tf ARCHS4 coexpression	9.28013	620.963	1.16199e-27	8.70952e-30	['SRPX', 'SPARC', 'FHL2', 'LAMC1', 'PRSS23', 'LOXL1', 'CTGF', 'ADAMTSL1', 'AKAP12', 'SOX18', 'TIMP2', 'EMILIN1', 'PDGFRB', 'ANXA2', 'TPM4', 'HEG1', 'MYOF', 'BGN', 'P3H3', 'OSMR', 'HSPG2', 'DKK3', 'RCN3', 'GREM1', 'LOX', 'COL6A2', 'COL6A1', 'MXRA8', 'CDC42EP1', 'MFGE8', 'MYL9', 'DDR2', 'ENG', 'KANK2', 'TAGLN', 'FAM114A1', 'ADCY4', 'FSTL1', 'NID2', 'CALD1', 'MARVELD1', 'ABI3BP', 'FLNA', 'FAM43A', '…	ARCHS4 (coexpressed genes)	29.06	upregulated
SOX18 human tf ARCHS4 coexpression	9.04746	585.266	9.92244e-27	8.05695e-29	['ACVRL1', 'PLVAP', 'FLT1', 'PLXND1', 'FLT4', 'CLEC14A', 'CTGF', 'LIPE', 'SHE', 'CDH5', 'C1QTNF5', 'KDR', 'CD34', 'PTRF', 'ZCCHC24', 'CD93', 'BGN', 'HSPG2', 'PALD1', 'RHOB', 'EMCN', 'RHOJ', 'MMRN2', 'PECAM1', 'CDC42EP1', 'ERG', 'SHANK3', 'MGLL', 'ENG', 'TNXB', 'RETSAT', 'EPAS1', 'NPR1', 'ADCY4', 'LTBP4', 'CRIP2', 'CYGB', 'FAM43A', 'CD300LG', 'BTNL9', 'TMEM184B', 'TIE1', 'EHD2', 'SMOC2', 'PTPRB', …	ARCHS4 (coexpressed genes)	28.0938	upregulated
GLIS1 human tf ARCHS4 coexpression	8.81755	551	8.31081e-26	7.26742e-28	['SPARC', 'COL12A1', 'FHL2', 'LAMC1', 'CTGF', 'ADAMTSL1', 'GPR176', 'TIMP2', 'EMILIN1', 'PTRF', 'ZCCHC24', 'PDGFRB', 'ANXA2', 'TPM4', 'HEG1', 'MYOF', 'BGN', 'P3H3', 'OSMR', 'DKK3', 'RCN3', 'GREM1', 'LOX', 'COL6A2', 'COL6A1', 'MXRA8', 'CDC42EP1', 'MFGE8', 'MYL9', 'DDR2', 'KANK2', 'TAGLN', 'FAM114A1', 'LRP1', 'FSTL1', 'NID2', 'CALD1', 'MARVELD1', 'FLNA', 'MAP4', 'SLC12A4', 'TMEM184B', 'LAYN', 'EHD2…	ARCHS4 (coexpressed genes)	27.1386	upregulated
NFATC4 human tf ARCHS4 coexpression	8.36585	486.618	5.4774e-24	5.47397e-26	['SPARC', 'COL12A1', 'LAMC1', 'LOXL1', 'ADAMTSL1', 'GPR176', 'TIMP2', 'EMILIN1', 'PTRF', 'ZCCHC24', 'PDGFRA', 'PTGIS', 'TPM4', 'HEG1', 'BGN', 'P3H3', 'DCN', 'DKK3', 'RCN3', 'GREM1', 'LOX', 'COL6A2', 'COL6A1', 'MXRA8', 'PLPP3', 'MFGE8', 'MYL9', 'DDR2', 'KANK2', 'TAGLN', 'LRP1', 'LAMA2', 'LTBP4', 'FBLN1', 'PRELP', 'FSTL1', 'NID2', 'CALD1', 'MARVELD1', 'SLC12A4', 'LAYN', 'EHD2', 'COL1A2', 'PTK7', 'D…	ARCHS4 (coexpressed genes)	25.2617	upregulated
TCF21 human tf ARCHS4 coexpression	8.36585	486.618	5.4774e-24	5.47397e-26	['ACVRL1', 'LAMC1', 'LOXL1', 'TIMP2', 'EMILIN1', 'PGM5', 'PTRF', 'ZCCHC24', 'PDGFRB', 'CCBE1', 'PDGFRA', 'PTGIS', 'TPM4', 'HEG1', 'BGN', 'EMP2', 'P3H3', 'DCN', 'DKK3', 'TGFBR3', 'GREM1', 'BCAM', 'PEAK1', 'COL6A2', 'COL6A1', 'MXRA8', 'SERPING1', 'PLPP3', 'MYL9', 'DDR2', 'MATN2', 'KANK2', 'TNXB', 'LRP1', 'LAMA2', 'EPAS1', 'MVP', 'LTBP4', 'FBLN1', 'PRELP', 'FSTL1', 'NID2', 'CYGB', 'EPB41L2', 'EHD2',…	ARCHS4 (coexpressed genes)	25.2617	upregulated
SNAI2 human tf ARCHS4 coexpression	8.14399	456.435	4.06275e-23	4.56773e-25	['KANK2', 'SRPX', 'TAGLN', 'SPARC', 'FAM114A1', 'LRP1', 'COL12A1', 'LAMC1', 'FSTL1', 'NID2', 'LOXL1', 'CYGB', 'CTGF', 'ADAMTSL1', 'CALD1', 'MARVELD1', 'TIMP2', 'EMILIN1', 'PTRF', 'PDGFRA', 'FGFBP1', 'ANXA2', 'TPM4', 'HEG1', 'MYOF', 'BGN', 'LAYN', 'P3H3', 'OSMR', 'DCN', 'DKK3', 'RCN3', 'GREM1', 'EHD2', 'MYO1B', 'COL1A2', 'LOX', 'PTK7', 'DLC1', 'COL6A2', 'COL6A1', 'MXRA8', 'AMOTL2', 'AMOTL1', 'TGFB…	ARCHS4 (coexpressed genes)	24.3403	upregulated
TWIST1 human tf ARCHS4 coexpression	8.14399	456.435	4.06275e-23	4.56773e-25	['KANK2', 'SRPX', 'ECM1', 'SPARC', 'FAM114A1', 'LRP1', 'LAMA2', 'COL12A1', 'LAMC1', 'FSTL1', 'NID2', 'LOXL1', 'ADAMTSL1', 'CALD1', 'MARVELD1', 'TIMP2', 'EMILIN1', 'PTRF', 'ZCCHC24', 'PDGFRB', 'PDGFRA', 'TPM4', 'HEG1', 'MYOF', 'BGN', 'LAYN', 'P3H3', 'OSMR', 'DCN', 'RCN3', 'GREM1', 'EHD2', 'MYO1B', 'COL1A2', 'LOX', 'PTK7', 'DLC1', 'COL6A2', 'COL6A1', 'MXRA8', 'FSCN1', 'PMP22', 'AMOTL2', 'AMOTL1', '…	ARCHS4 (coexpressed genes)	24.3403	upregulated
TBX5 human tf ARCHS4 coexpression	7.92473	427.545	3.12709e-22	3.7111e-24	['KANK2', 'ECM1', 'SPARC', 'FAM114A1', 'LRP1', 'LAMA2', 'EPAS1', 'COL12A1', 'FHL2', 'FBLN1', 'LAMC1', 'FSTL1', 'NID2', 'LOXL1', 'HOXA11', 'GPR176', 'CALD1', 'TIMP2', 'EMILIN1', 'PGM5', 'MAP4', 'PTRF', 'ZCCHC24', 'PDGFRB', 'PDGFRA', 'TPM4', 'HEG1', 'LAYN', 'P3H3', 'DCN', 'DKK3', 'RCN3', 'GREM1', 'EHD2', 'COL1A2', 'LOX', 'PTK7', 'DLC1', 'COL6A2', 'COL6A1', 'MXRA8', 'PMP22', 'AMOTL2', 'MFGE8', 'MYL9…	ARCHS4 (coexpressed genes)	23.4305	upregulated
FOXL1 human tf ARCHS4 coexpression	7.70805	399.916	2.2372e-21	2.93449e-23	['KANK2', 'SRPX', 'TAGLN', 'SPARC', 'FAM114A1', 'LRP1', 'MVP', 'COL12A1', 'FHL2', 'LAMC1', 'FSTL1', 'NID2', 'LOXL1', 'CTGF', 'CALD1', 'MARVELD1', 'TIMP2', 'FLNA', 'EMILIN1', 'PTRF', 'PDGFRB', 'SLC12A4', 'TMEM184B', 'TPM4', 'HEG1', 'MYOF', 'F2R', 'LAYN', 'P3H3', 'OSMR', 'DKK3', 'RCN3', 'GREM1', 'EHD2', 'MYO1B', 'LOX', 'DLC1', 'COL6A2', 'COL6A1', 'MXRA8', 'AMOTL2', 'TGFBI', 'MFGE8', 'MYL9', 'MGLL',…	ARCHS4 (coexpressed genes)	22.5325	upregulated
ELK3 human tf ARCHS4 coexpression	7.70805	399.916	2.2372e-21	2.93449e-23	['SRPX', 'PLXND1', 'MVP', 'LAMC1', 'PPP1R18', 'PRSS23', 'FSTL1', 'ETS1', 'HACD4', 'CDH5', 'S100A16', 'PRKCDBP', 'TIMP2', 'STOM', 'PTRF', 'TGFB1', 'ANXA2', 'TPM4', 'CD93', 'HEG1', 'MYOF', 'F2R', 'BGN', 'LAYN', 'OSMR', 'HSPG2', 'TNFRSF1A', 'GREM1', 'EHD2', 'KLF6', 'EHD4', 'LOX', 'RASA3', 'DLC1', 'COL6A1', 'MYADM', 'PECAM1', 'ESAM', 'FXYD5', 'PLP2', 'TGFBI', 'VIM', 'TEK', 'ADGRL4', 'MYL9', 'ENG']	ARCHS4 (coexpressed genes)	22.5325	upregulated
MKX human tf ARCHS4 coexpression	7.4939	373.516	1.64278e-20	2.25741e-22	['KANK2', 'TAGLN', 'SPARC', 'SERPINE2', 'FAM114A1', 'LRP1', 'LAMA2', 'COL12A1', 'FBLN1', 'LAMC1', 'FSTL1', 'NID2', 'LOXL1', 'CTGF', 'HOXA11', 'GPR176', 'CALD1', 'MARVELD1', 'TIMP2', 'FLNA', 'EMILIN1', 'PTRF', 'ZCCHC24', 'PDGFRB', 'TPM4', 'HEG1', 'MYOF', 'LAYN', 'P3H3', 'OSMR', 'DKK3', 'RCN3', 'GREM1', 'EHD2', 'COL1A2', 'LOX', 'PTK7', 'COL6A2', 'COL6A1', 'MXRA8', 'AMOTL2', 'MFGE8', 'MYL9', 'RECK',…	ARCHS4 (coexpressed genes)	21.6464	upregulated
GLIS2 human tf ARCHS4 coexpression	7.28225	348.313	1.12648e-19	1.68866e-21	['KANK2', 'LRP1', 'EPAS1', 'LTBP4', 'PRELP', 'LAMC1', 'FSTL1', 'NID2', 'LOXL1', 'ADAMTSL1', 'MARVELD1', 'TIMP2', 'EMILIN1', 'MAP4', 'PTRF', 'ZCCHC24', 'PDGFRB', 'SREBF1', 'SLC12A4', 'TMEM184B', 'PTGIS', 'HEG1', 'MYOF', 'PCDHGC3', 'BGN', 'P3H3', 'OSMR', 'DCN', 'EHD2', 'COL1A2', 'LOX', 'PTK7', 'COL6A2', 'COL6A1', 'MXRA8', 'FSCN1', 'CDC42EP1', 'AMOTL2', 'DHCR7', 'PLPP3', 'MFGE8', 'MYL9', 'RECK', 'DD…	ARCHS4 (coexpressed genes)	20.7725	upregulated
ZMAT3 human tf ARCHS4 coexpression	7.28225	348.313	1.12648e-19	1.68866e-21	['KANK2', 'SCARB2', 'CDKN1A', 'TAGLN', 'SPARC', 'FAM114A1', 'LRP1', 'COL12A1', 'AK5', 'LAMC1', 'FSTL1', 'NID2', 'LOXL1', 'CTGF', 'ADAMTSL1', 'CALD1', 'ANXA6', 'TIMP2', 'EMILIN1', 'MAP4', 'VSTM4', 'PTRF', 'GPM6B', 'ZCCHC24', 'PDGFRB', 'PDGFRA', 'TPM4', 'HEG1', 'MYOF', 'RFTN1', 'F2R', 'PCDHGC3', 'P3H3', 'GREM1', 'EHD2', 'COL1A2', 'LOX', 'COL6A2', 'COL6A1', 'MXRA8', 'DHCR7', 'MYL9', 'RECK', 'DDR2']	ARCHS4 (coexpressed genes)	20.7725	upregulated
TBX3 human tf ARCHS4 coexpression	7.07306	324.275	7.56049e-19	1.22781e-20	['KANK2', 'SCARB2', 'LRP1', 'EPAS1', 'COL12A1', 'FSTL1', 'NID2', 'LOXL1', 'HOXA11', 'CALD1', 'MARVELD1', 'TIMP2', 'EMILIN1', 'MAP4', 'PTRF', 'PDGFRB', 'PDGFRA', 'ABCC4', 'SLC12A4', 'TPM4', 'HEG1', 'MYOF', 'P3H3', 'OSMR', 'TJP1', 'RCN3', 'GREM1', 'EHD2', 'BCAM', 'COL1A2', 'LOX', 'PTK7', 'DLC1', 'COL6A2', 'COL6A1', 'MXRA8', 'AMOTL2', 'AIDA', 'AMOTL1', 'MYL9', 'RECK', 'PLPP1', 'DDR2']	ARCHS4 (coexpressed genes)	19.9109	upregulated
SOX17 human tf ARCHS4 coexpression	7.07306	324.275	7.56049e-19	1.22781e-20	['ACVRL1', 'NRP2', 'PLVAP', 'FLT1', 'PLXND1', 'NPR1', 'FLT4', 'ADCY4', 'SLC2A3', 'CLEC14A', 'CTGF', 'SHE', 'CDH5', 'SOX18', 'EPB41L2', 'C1QTNF5', 'KDR', 'FAM43A', 'CYYR1', 'CD93', 'TIE1', 'SERPINB9', 'HSPG2', 'PALD1', 'RHOB', 'TJP1', 'BCAM', 'PTPRB', 'MYO1B', 'EMCN', 'RGCC', 'DLC1', 'MMRN2', 'FSCN1', 'PECAM1', 'DCHS1', 'AMOTL2', 'ESAM', 'TEK', 'SGK1', 'ADGRL4', 'SHANK3', 'ITGA9']	ARCHS4 (coexpressed genes)	19.9109	upregulated
PLXND1 human tf ARCHS4 coexpression	6.2603	239.176	1.5162e-15	2.55699e-17	['ACVRL1', 'C1QA', 'NRP2', 'NOTCH1', 'LRP1', 'EPAS1', 'FLT4', 'ADCY4', 'CLEC14A', 'LAMC1', 'PPP1R18', 'CDH5', 'THBD', 'SOX18', 'CREG1', 'SLCO2B1', 'STAB1', 'KDR', 'TIMP2', 'FLNA', 'FAM43A', 'CD14', 'PTRF', 'PDGFRB', 'SEMA6B', 'TMEM184B', 'TGFB1', 'CD93', 'TIE1', 'CYBB', 'HSPG2', 'TNFRSF1A', 'EHD2', 'PTPRB', 'EHD4', 'EHBP1L1', 'MMRN2', 'PECAM1', 'MGLL']	ARCHS4 (coexpressed genes)	16.5923	upregulated
TEAD3 human tf ARCHS4 coexpression	6.06294	220.516	8.83602e-15	1.60053e-16	['KANK2', 'PTPRU', 'TAGLN', 'LRP1', 'COL12A1', 'LAMC1', 'OPLAH', 'FSTL1', 'NID2', 'LOXL1', 'CTGF', 'S100A16', 'CALD1', 'MARVELD1', 'TIMP2', 'FLNA', 'EMILIN1', 'MAP4', 'PTRF', 'PDGFRB', 'SLC12A4', 'TMEM184B', 'TPM4', 'MYOF', 'BGN', 'P3H3', 'OSMR', 'EHD2', 'BCAM', 'PTK7', 'COL6A2', 'COL6A1', 'MXRA8', 'CDC42EP1', 'AMOTL2', 'AMOTL1', 'MFGE8', 'MYL9']	ARCHS4 (coexpressed genes)	15.7957	upregulated
TSHZ3 human tf ARCHS4 coexpression	6.06294	220.516	8.83602e-15	1.60053e-16	['KANK2', 'TAGLN', 'LRP1', 'COL12A1', 'LAMC1', 'PPP1R18', 'FSTL1', 'NID2', 'LOXL1', 'ADAMTSL1', 'NKAIN1', 'GPR176', 'RUSC2', 'CALD1', 'TIMP2', 'EMILIN1', 'EPHB2', 'PTRF', 'PDGFRB', 'PDGFRA', 'TPM4', 'HEG1', 'BGN', 'P3H3', 'DKK3', 'RCN3', 'GREM1', 'EHD2', 'COL1A2', 'LOX', 'COL6A2', 'COL6A1', 'MXRA8', 'TGFBI', 'MYL9', 'RECK', 'DDR2', 'ENG']	ARCHS4 (coexpressed genes)	15.7957	upregulated
SOX7 human tf ARCHS4 coexpression	5.86785	202.844	4.85602e-14	9.70598e-16	['ACVRL1', 'FLT1', 'PLXND1', 'EPAS1', 'NPR1', 'RAB3D', 'FLT4', 'ADCY4', 'CLEC14A', 'ELK3', 'SHE', 'CDH5', 'THBD', 'SOX18', 'KDR', 'FAM43A', 'CD34', 'CD300LG', 'BTNL9', 'CD93', 'ANXA3', 'TIE1', 'EMP2', 'FAM213A', 'HSPG2', 'RHOB', 'TJP1', 'PTPRB', 'EMCN', 'DLC1', 'RHOJ', 'PECAM1', 'ESAM', 'ERG', 'TEK', 'ADGRL4', 'SHANK3']	ARCHS4 (coexpressed genes)	15.013	upregulated
TEAD1 human tf ARCHS4 coexpression	5.86785	202.844	4.85602e-14	9.70598e-16	['KANK2', 'TAGLN', 'SPARC', 'FAM114A1', 'LRP1', 'LAMA2', 'COL12A1', 'FSTL1', 'NID2', 'LOXL1', 'CALD1', 'TIMP2', 'FLNA', 'MAP4', 'PTRF', 'ZCCHC24', 'PDGFRB', 'TPM4', 'HEG1', 'TXNRD1', 'MYOF', 'P3H3', 'OSMR', 'TJP1', 'EHD2', 'MYO1B', 'COL1A2', 'LOX', 'PTK7', 'DLC1', 'COL6A2', 'COL6A1', 'MXRA8', 'AMOTL2', 'AMOTL1', 'MYL9', 'DDR2']	ARCHS4 (coexpressed genes)	15.013	upregulated
SSH1 human tf ARCHS4 coexpression	5.86785	202.844	4.85602e-14	9.70598e-16	['KANK2', 'TAGLN', 'PLXND1', 'LRP1', 'MVP', 'SDC3', 'LAMC1', 'PPP1R18', 'FSTL1', 'NID2', 'LOXL1', 'TNFSF13B', 'CALD1', 'TIMP2', 'FLNA', 'EMILIN1', 'PTRF', 'PDGFRB', 'CCBE1', 'PTGIR', 'TGFB1', 'TPM4', 'HEG1', 'MYOF', 'OSMR', 'GREM1', 'FMNL3', 'EHD2', 'LOX', 'DLC1', 'COL6A2', 'COL6A1', 'MXRA8', 'TGFBI', 'MYL9', 'DDR2', 'ENG']	ARCHS4 (coexpressed genes)	15.013	upregulated
FOXF2 human tf ARCHS4 coexpression	5.675	186.132	2.76475e-13	5.69874e-15	['KANK2', 'LTBP4', 'FBLN1', 'PRELP', 'LAMC1', 'FSTL1', 'NID2', 'HOXA11', 'TNFSF13B', 'CALD1', 'C1QTNF5', 'TIMP2', 'EMILIN1', 'PDGFRB', 'AFAP1L2', 'LHFP', 'BGN', 'LAYN', 'P3H3', 'PALD1', 'DCN', 'RHOB', 'GREM1', 'EHD2', 'MYO1B', 'DLC1', 'COL6A2', 'RHOJ', 'COL6A1', 'MXRA8', 'ACOT1', 'PLPP3', 'RECK', 'ATF3', 'MGLL', 'DDR2']	ARCHS4 (coexpressed genes)	14.2442	upregulated
CD36 human tf ARCHS4 coexpression	5.48436	170.352	1.43971e-12	3.23732e-14	['TNXB', 'RETSAT', 'PLXND1', 'LRP1', 'LAMA2', 'EPAS1', 'NPR1', 'PTGER3', 'MGST1', 'ADCY4', 'PRELP', 'CYGB', 'LIPE', 'STOM', 'SLC25A20', 'CD300LG', 'ZCCHC24', 'BTNL9', 'HSDL2', 'ACSL1', 'ELOVL5', 'KCNIP2', 'EPHX1', 'FAM213A', 'ACSF2', 'TGFBR3', 'EHD2', 'PLA2G16', 'FABP4', 'LPCAT3', 'CAT', 'THRSP', 'MYL9', 'MGLL', 'DDR2']	ARCHS4 (coexpressed genes)	13.4898	upregulated
MEOX1 human tf ARCHS4 coexpression	5.48436	170.352	1.43971e-12	3.23732e-14	['KANK2', 'SPON1', 'TNXB', 'RETSAT', 'NPR1', 'ADCY4', 'LTBP4', 'PRELP', 'CYGB', 'LIPE', 'EGFLAM', 'SOX18', 'ANXA6', 'SOSTDC1', 'PTRF', 'CD300LG', 'ZCCHC24', 'BTNL9', 'KCNIP2', 'HEG1', 'PDE2A', 'EPHX1', 'EHD2', 'SMOC2', 'BCAM', 'PTPRB', 'FABP4', 'MMRN2', 'AMOTL2', 'THRSP', 'SPRY1', 'MYL9', 'SHANK3', 'MGLL', 'DDR2']	ARCHS4 (coexpressed genes)	13.4898	upregulated
BNC2 human tf ARCHS4 coexpression	5.48436	170.352	1.43971e-12	3.23732e-14	['KANK2', 'TAGLN', 'SPARC', 'FAM114A1', 'LAMA2', 'COL12A1', 'LAMC1', 'FSTL1', 'NID2', 'LOXL1', 'ADAMTSL1', 'GPR176', 'CALD1', 'ABI3BP', 'CHP1', 'TIMP1', 'VSTM4', 'PTRF', 'PDGFRB', 'PDGFRA', 'PTGIS', 'ANXA2', 'HEG1', 'MYOF', 'ABCA9', 'BGN', 'DCN', 'TJP1', 'COL1A2', 'TMEM98', 'AXL', 'PEAK1', 'DLC1', 'MXRA8', 'DDR2']	ARCHS4 (coexpressed genes)	13.4898	upregulated
LXR 22158963 ChIP-Seq LIVER Mouse	2.4075	67.579	3.32418e-10	6.44558e-13	['SCARB2', 'PLXND1', 'GDA', 'PROS1', 'ETS1', 'CTGF', 'SLCO2B1', 'LEPR', 'LGALS9', 'FADS1', 'ST6GAL1', 'TLE1', 'ACSL1', 'DAPK1', 'MPEG1', 'DKK3', 'CYP2D26', 'CH25H', 'BTD', 'ACOT1', 'SERPING1', 'FETUB', 'UTRN', 'ACOT4', 'CFH', 'EPAS1', 'INSIG1', 'MTTP', 'MGST1', 'ABHD6', 'NDRG1', 'C3', 'ST3GAL4', 'FAM43A', 'CD300LG', 'TMEM184B', 'EPHX1', 'SLC16A10', 'MFSD7C', 'NFKBIA', 'CXCL12', 'GPR182', 'AMOTL2'…	ChEA (experimentally validated targets)	12.1907	upregulated
PLEKHA4 human tf ARCHS4 coexpression	5.10958	141.48	4.0826e-11	9.43512e-13	['KANK2', 'SRPX', 'ECM1', 'SPARC', 'LRP1', 'PROS1', 'SDC3', 'TECR', 'LTBP4', 'CYGB', 'MARVELD1', 'C1QTNF5', 'ST3GAL4', 'PRKCDBP', 'TIMP2', 'EMILIN1', 'CBR3', 'ZCCHC24', 'PDGFRB', 'SLC12A4', 'BGN', 'RCN3', 'EHD2', 'FAM167B', 'COL6A2', 'COL6A1', 'MXRA8', 'PMP22', 'SERPING1', 'VIM', 'MFGE8', 'MYL9', 'MATN2']	ARCHS4 (coexpressed genes)	12.0253	upregulated
MTF2 20144788 ChIP-Seq MESCs Mouse	2.16434	59.6973	3.32418e-10	1.04993e-12	['CPNE8', 'GUCY1B3', 'SPON1', 'SERPINE2', 'PLXND1', 'CSF1', 'WIPF1', 'GDA', 'COL12A1', 'H2-K1', 'CXCL14', 'LOXL1', 'HOXA11', 'GPR176', 'ALCAM', 'RUSC2', 'SOX18', 'ADORA1', 'LEPR', 'KDR', 'CYP1B1', 'LRAT', 'GNAT1', 'EPHB2', 'BAHCC1', 'PTRF', 'SEMA6B', 'PDGFRB', 'PDGFRA', 'CCBE1', 'PRKCH', 'TLE1', 'PAQR4', 'DAPK1', 'LMO2', 'HPCAL1', 'CH25H', 'RAB31', 'LOX', 'FSCN1', 'ACOT1', 'PGR', 'ATF3', 'ACOT3',…	ChEA (experimentally validated targets)	11.9788	upregulated
RXR 22158963 ChIP-Seq LIVER Mouse	2.37675	64.614	3.32418e-10	1.56065e-12	['UGT1A10', 'ACAA2', 'CSF1', 'PROS1', 'H2-K1', 'LIPE', 'RUSC2', 'LEPR', 'LGALS9', 'FADS1', 'STARD4', 'TLE1', 'DAPK1', 'DKK3', 'CYP2D26', 'BTD', 'ACOT1', 'FETUB', 'UTRN', 'ACOT4', 'ACOT3', 'NOTCH1', 'RETSAT', 'CFH', 'EPAS1', 'INSIG1', 'MGST1', 'C3', 'ST3GAL4', 'HACL1', 'B4GALNT1', 'CD300LG', 'DECR1', 'FDPS', 'GSTM2', 'GSTM1', 'EPHX1', 'SLC16A10', 'ACSF2', 'MFSD7C', 'NFKBIA', 'GJB1', 'CXCL12', 'VNN…	ChEA (experimentally validated targets)	11.8067	upregulated
SUZ12 20075857 ChIP-Seq MESCs Mouse	1.9909	53.3022	3.76824e-10	2.35884e-12	['CPNE8', 'GUCY1B3', 'SPON1', 'PLVAP', 'SERPINE2', 'PLXND1', 'CSF1', 'WIPF1', 'GDA', 'COL12A1', 'H2-K1', 'CXCL14', 'CCDC102A', 'ETS1', 'LOXL1', 'ELK3', 'HOXA11', 'PREX1', 'STK10', 'GPR176', 'ALCAM', 'RUSC2', 'SOX18', 'ADORA1', 'LEPR', 'KDR', 'CYP1B1', 'LRAT', 'GNAT1', 'EPHB2', 'BAHCC1', 'PTRF', 'GUCY1A3', 'PDGFRA', 'CCBE1', 'PRKCH', 'PAQR4', 'LMO2', 'HPCAL1', 'CH25H', 'PLA2G16', 'RAB31', 'LOX', '…	ChEA (experimentally validated targets)	11.6273	upregulated
CREB3L2 human tf ARCHS4 coexpression	4.92538	128.333	1.98406e-10	4.83312e-12	['KANK2', 'TAGLN', 'FAM114A1', 'LRP1', 'EPAS1', 'LAMC1', 'FSTL1', 'NID2', 'LOXL1', 'CALD1', 'TIMP2', 'EMILIN1', 'PTRF', 'PDGFRB', 'SLC12A4', 'TMEM184B', 'TPM4', 'HEG1', 'MYOF', 'BGN', 'P3H3', 'OSMR', 'TJP1', 'GREM1', 'EHD2', 'LOX', 'DLC1', 'COL6A2', 'COL6A1', 'MXRA8', 'MYL9', 'DDR2']	ARCHS4 (coexpressed genes)	11.3158	upregulated
HIF1A human tf ARCHS4 coexpression	4.92538	128.333	1.98406e-10	4.83312e-12	['SRPX', 'TAGLN', 'SPARC', 'FAM114A1', 'COL12A1', 'LAMC1', 'FSTL1', 'NID2', 'LOXL1', 'ALCAM', 'CALD1', 'FLNA', 'LDLR', 'PTRF', 'SLC25A24', 'ANXA2', 'TPM4', 'HEG1', 'TXNRD1', 'MYOF', 'OSMR', 'HSPG2', 'NFKB1', 'GREM1', 'EHD2', 'MYO1B', 'LOX', 'COL6A2', 'COL6A1', 'AMOTL2', 'TGFBI', 'DDR2']	ARCHS4 (coexpressed genes)	11.3158	upregulated
ERG human tf ARCHS4 coexpression	4.74328	116.011	9.10262e-10	2.38795e-11	['ACVRL1', 'PLXND1', 'FLT4', 'ADCY4', 'CLEC14A', 'NDRG1', 'ELK3', 'SHE', 'CDH5', 'SOX18', 'ARHGDIB', 'FAM43A', 'CPXM1', 'LGALS9', 'CD34', 'GUCY1A3', 'CD93', 'TIE1', 'LMO2', 'TMEM173', 'HSPG2', 'PTPRB', 'EMCN', 'MMRN2', 'CAT', 'PECAM1', 'TEK', 'ADGRL4', 'UTRN', 'SHANK3', 'ITGA9']	ARCHS4 (coexpressed genes)	10.622	upregulated
MEOX2 human tf ARCHS4 coexpression	4.74328	116.011	9.10262e-10	2.38795e-11	['KANK2', 'NRP2', 'TNXB', 'LRP1', 'LAMA2', 'TRIL', 'LTBP4', 'LAMC1', 'FSTL1', 'ADAMTSL1', 'ALCAM', 'EGFLAM', 'MARVELD1', 'EPB41L2', 'TIMP2', 'SOSTDC1', 'MAP4', 'PTRF', 'ZCCHC24', 'TLE1', 'BGN', 'SMOC2', 'PTK7', 'ALDH1A1', 'RARB', 'DCHS1', 'SPRY1', 'AMOTL1', 'VIM', 'DDR2', 'ITGA9']	ARCHS4 (coexpressed genes)	10.622	upregulated
PPARG human tf ARCHS4 coexpression	4.74328	116.011	9.10262e-10	2.38795e-11	['ACVRL1', 'UGT1A10', 'CPM', 'RETSAT', 'LRP1', 'EPAS1', 'NPR1', 'MGST1', 'DBI', 'KRT20', 'LIPE', 'PTRF', 'CD300LG', 'BTNL9', 'ABCC3', 'NXPE4', 'ACSL1', 'KCNIP2', 'MYOF', 'EPHX1', 'FAM213A', 'ACSF2', 'FABP1', 'TGFBR3', 'EHD2', 'PLA2G16', 'FABP4', 'TST', 'LPCAT3', 'THRSP', 'MGLL']	ARCHS4 (coexpressed genes)	10.622	upregulated
NR2F2 human tf ARCHS4 coexpression	4.56324	104.487	4.13703e-09	1.13697e-10	['KANK2', 'MVK', 'MSMO1', 'LAMC1', 'FSTL1', 'NID2', 'ADAMTSL1', 'CALD1', 'MARVELD1', 'TIMP2', 'EPHB2', 'PTRF', 'PDGFRB', 'SLC12A4', 'TMEM184B', 'TLE1', 'LHFP', 'MYOF', 'F2R', 'BGN', 'P3H3', 'EHD2', 'DLC1', 'COL6A1', 'MXRA8', 'CDC42EP1', 'AMOTL2', 'AMOTL1', 'VIM', 'DDR2']	ARCHS4 (coexpressed genes)	9.94425	upregulated
HOXC8 human tf ARCHS4 coexpression	4.56324	104.487	4.13703e-09	1.13697e-10	['KANK2', 'SERPINE2', 'COL12A1', 'LAMC1', 'FSTL1', 'LOXL1', 'ADAMTSL1', 'CALD1', 'MARVELD1', 'TIMP2', 'MAP4', 'PTRF', 'ZCCHC24', 'TPM4', 'HEG1', 'MYOF', 'LSS', 'RCN3', 'GREM1', 'EHD2', 'SQLE', 'COL1A2', 'LOX', 'COL6A2', 'COL6A1', 'MXRA8', 'AMOTL2', 'TGFBI', 'RECK', 'DDR2']	ARCHS4 (coexpressed genes)	9.94425	upregulated
LARP6 human tf ARCHS4 coexpression	4.38523	93.734	1.81395e-08	5.21186e-10	['KANK2', 'LRP1', 'COL12A1', 'AK5', 'LAMC1', 'FSTL1', 'NID2', 'LOXL1', 'GPR176', 'RUSC2', 'TIMP2', 'ADORA1', 'EMILIN1', 'MAP4', 'PTRF', 'ZCCHC24', 'PDGFRB', 'KCNIP2', 'LAYN', 'P3H3', 'OSMR', 'EHD2', 'COL1A2', 'LOX', 'COL6A2', 'COL6A1', 'MXRA8', 'MYL9', 'DDR2']	ARCHS4 (coexpressed genes)	9.28301	upregulated
HIC1 human tf ARCHS4 coexpression	4.38523	93.734	1.81395e-08	5.21186e-10	['KANK2', 'LRP1', 'LAMC1', 'PPP1R18', 'NID2', 'LOXL1', 'C1QTNF5', 'ANXA6', 'EMILIN1', 'PTRF', 'PDGFRB', 'ENTPD1', 'SLC12A4', 'HEG1', 'RFTN1', 'NFKB1', 'RHOB', 'RCN3', 'FMNL3', 'EHD2', 'EHD4', 'DLC1', 'COL6A2', 'COL6A1', 'MXRA8', 'FSCN1', 'MYL9', 'MGLL', 'DDR2']	ARCHS4 (coexpressed genes)	9.28301	upregulated
ELK3 25401928 ChIP-Seq HUVEC Human	2.16652	46.2625	5.67147e-08	5.32532e-10	['ACVRL1', 'CPNE8', 'CDKN1A', 'NRP2', 'ECM1', 'PLXND1', 'ARPC1B', 'MUM1', 'FHL2', 'TMEM53', 'CCDC102A', 'LOXL1', 'ELK3', 'CTGF', 'HOXA11', 'HK1', 'AKAP12', 'PREX1', 'SHE', 'CDH5', 'TUBA1B', 'TMEM43', 'CPT2', 'SOX18', 'TMEM88', 'STAB1', 'TIMP2', 'EMILIN1', 'GNAT1', 'BAHCC1', 'PTRF', 'GIT1', 'ABCC3', 'PDGFRA', 'SREBF1', 'PTGIR', 'TLE1', 'TPM4', 'CD93', 'HPCAL1', 'PGD', 'HSPG2', 'TNFRSF1A', 'TGFBR3'…	ChEA (experimentally validated targets)	9.27365	upregulated
TCF21 26020271 ChIP-Seq SMOOTH MUSCLE Human	2.16652	46.2625	5.67147e-08	5.32532e-10	['ACVRL1', 'SCARB2', 'SRPX', 'CPNE8', 'CDKN1A', 'NRP2', 'PLVAP', 'PLXND1', 'CSF1', 'FHL2', 'LAMC1', 'PRSS23', 'ETS1', 'CTSS', 'ADAMTSL1', 'HEBP1', 'THBD', 'GPR176', 'RUSC2', 'SLCO2B1', 'TIMP2', 'CYP1B1', 'EMILIN1', 'HMGCS2', 'A4GALT', 'PTRF', 'RAB8B', 'ZCCHC24', 'PDGFRB', 'PTGIR', 'PTGIS', 'ANXA2', 'TPM4', 'PRMT2', 'HEG1', 'MYOF', 'ACSL3', 'PGD', 'TNFRSF1B', 'HSPG2', 'MPEG1', 'DCN', 'DKK3', 'TNFR…	ChEA (experimentally validated targets)	9.27365	upregulated
PPARG 20887899 ChIP-Seq 3T3-L1 Mouse	1.90116	40.0565	6.45699e-08	7.07338e-10	['SCARB2', 'SPARC', 'GDA', 'COL12A1', 'MUM1', 'ETS1', 'LOXL1', 'LIPE', 'CDH5', 'ALCAM', 'RUSC2', 'SLCO2B1', 'ADORA1', 'KDR', 'CYP1B1', 'PTRF', 'FADS1', 'PDGFRA', 'CCBE1', 'TPM4', 'CD93', 'ACSL1', 'DAPK1', 'ECH1', 'HSPG2', 'DKK3', 'CH25H', 'PLA2G16', 'RAB31', 'BTD', 'KCTD10', 'FSCN1', 'ACOT1', 'UTRN', 'ADCYAP1R1', 'RETSAT', 'INSIG1', 'PEX11A', 'MGST3', 'AK5', 'FLRT3', 'CALD1', 'PRKCDBP', 'HMOX1', …	ChEA (experimentally validated targets)	9.15037	upregulated
Nerf2 26677805 Chip-Seq MACROPHAGESS Mouse	2.35459	46.5932	2.03465e-07	2.54729e-09	['CDKN1A', 'NRP2', 'SERPINE2', 'ATP2A3', 'TMEM97', 'LITAF', 'CTSS', 'GPR176', 'ALCAM', 'TMEM43', 'RUSC2', 'RASGEF1B', 'ARHGDIB', 'AOX1', 'FADS1', 'RAB8B', 'ABCC3', 'ABCC4', 'ENTPD1', 'ST6GAL1', 'PTGIR', 'TLE1', 'TPM4', 'ANXA3', 'DAPK1', 'MYOF', 'HPCAL1', 'SERPINB9', 'PGD', 'TNFRSF1B', 'MPEG1', 'DCN', 'TNFRSF1A', 'RHOB', 'SLC22A23', 'CH25H', 'RAB31', 'CAT', 'BLVRB', 'TKT', 'UTRN', 'ZFP652', 'SGK1'…	ChEA (experimentally validated targets)	8.59392	upregulated
CLOCK 20551151 ChIP-Seq 293T Human	3.61368	70.506	2.38673e-07	3.36159e-09	['CDKN1A', 'MGST3', 'PTGER3', 'ABHD6', 'LITAF', 'CX3CL1', 'LOXL1', 'CYGB', 'THBD', 'NSDHL', 'TUBA1A', 'RDH11', 'CALD1', 'MARVELD1', 'PMVK', 'PRKCDBP', 'SLC16A1', 'ANXA2', 'DAPK1', 'STAT3', 'EPHX1', 'LSS', 'NET1', 'NFKBIA', 'SLC7A6', 'TUBB2A', 'CXCL12', 'GSTA3', 'COL6A1', 'FSCN1', 'ACOT1', 'MYL9', 'PFKP']	ChEA (experimentally validated targets)	8.47346	upregulated
NFE2L2 20460467 ChIP-Seq MEFs Mouse	2.48553	47.1066	3.41366e-07	5.87642e-09	['CPNE8', 'CDKN1A', 'ECM1', 'LAMC1', 'ETS1', 'ARHGDIB', 'CYP1B1', 'AOX1', 'CD34', 'ABCC4', 'PTGIR', 'DAPK1', 'SERPINB9', 'PGD', 'OSMR', 'MPEG1', 'DCN', 'TNFRSF1A', 'SLC22A23', 'ALDH1A1', 'CAT', 'FSCN1', 'FETUB', 'BLVRB', 'TKT', 'UTRN', 'ZFP652', 'SGK1', 'DDR2', 'MATN2', 'SAMD5', 'DDC', 'OAT', 'LAMA2', 'AK5', 'CREG1', 'ST3GAL4', 'PRKCDBP', 'HMOX1', 'SPP2', 'FAM43A', 'S1PR3', 'FDFT1', 'CBR3', 'NQO1…	ChEA (experimentally validated targets)	8.23089	upregulated
NRF2 20460467 ChIP-Seq MEFs Mouse	2.48553	47.1066	3.41366e-07	5.87642e-09	['CPNE8', 'CDKN1A', 'ECM1', 'LAMC1', 'ETS1', 'ARHGDIB', 'CYP1B1', 'AOX1', 'CD34', 'ABCC4', 'PTGIR', 'DAPK1', 'SERPINB9', 'PGD', 'OSMR', 'MPEG1', 'DCN', 'TNFRSF1A', 'SLC22A23', 'ALDH1A1', 'CAT', 'FSCN1', 'FETUB', 'BLVRB', 'TKT', 'UTRN', 'ZFP652', 'SGK1', 'DDR2', 'MATN2', 'SAMD5', 'DDC', 'OAT', 'LAMA2', 'AK5', 'CREG1', 'ST3GAL4', 'PRKCDBP', 'HMOX1', 'SPP2', 'FAM43A', 'S1PR3', 'FDFT1', 'CBR3', 'NQO1…	ChEA (experimentally validated targets)	8.23089	upregulated
FOXS1 human tf ARCHS4 coexpression	4.03523	74.4408	3.31542e-07	9.73296e-09	['SRPX', 'GUCY1B3', 'TAGLN', 'SPARC', 'CFH', 'CRIP2', 'PRELP', 'LAMC1', 'CTGF', 'CALD1', 'C1QTNF5', 'B4GALNT1', 'VSTM4', 'PDGFRB', 'LHFP', 'BGN', 'PALD1', 'RHOB', 'SMOC2', 'DLC1', 'RHOJ', 'ACOT1', 'SPRY1', 'AMOTL1', 'MYL9', 'MGLL', 'DDR2']	ARCHS4 (coexpressed genes)	8.01175	upregulated
NR0B2 human tf ARCHS4 coexpression	4.03523	74.4408	1.65752e-05	9.73296e-09	['CHRD', 'PROZ', 'LRRC3', 'MIA2', 'ACSM5', 'ITIH1', 'FTCD', 'GYS2', 'TTR', 'APOH', 'ASPDH', 'HAO2', 'GPT2', 'SERPINF2', 'ABCC6', 'PIPOX', 'FMO5', 'F5', 'VIL1', 'MLXIPL', 'PROC', 'ASPG', 'CPE', 'F13B', 'NOTUM', 'FGFR4', 'SLC22A7']	ARCHS4 (coexpressed genes)	8.01175	downregulated
AHR human tf ARCHS4 coexpression	3.86317	65.8492	1.29267e-06	3.95633e-08	['AHNAK', 'PLXND1', 'LRP1', 'EPAS1', 'MVP', 'CTSS', 'THBD', 'CREG1', 'FLNA', 'STOM', 'RAB8B', 'SRGN', 'TPM4', 'CD93', 'MYOF', 'CYBB', 'OSMR', 'MPEG1', 'NFKB1', 'NFKBIA', 'KLF6', 'EHD4', 'RGCC', 'MYADM', 'SGK1', 'UTRN']	ARCHS4 (coexpressed genes)	7.40271	upregulated
GLIS3 human tf ARCHS4 coexpression	3.86317	65.8492	1.29267e-06	3.95633e-08	['SCARB2', 'SPARC', 'FAM114A1', 'LRP1', 'COL12A1', 'LAMC1', 'FSTL1', 'NID2', 'SGCE', 'ALCAM', 'CALD1', 'TIMP2', 'PLTP', 'GPM6B', 'PDGFRB', 'VCAM1', 'GOLM1', 'HEG1', 'MYOF', 'OSMR', 'TJP1', 'MYO1B', 'COL1A2', 'COL6A2', 'COL6A1', 'VIM']	ARCHS4 (coexpressed genes)	7.40271	upregulated
MLXIPL human tf ARCHS4 coexpression	3.86317	65.8492	3.36881e-05	3.95633e-08	['CHRD', 'PROZ', 'ACSM5', 'ITIH1', 'FTCD', 'GYS2', 'APOH', 'LDHD', 'ASPDH', 'HAO2', 'SLC17A4', 'AGXT2', 'GPT2', 'SERPINF2', 'ABCC6', 'PIPOX', 'FMO5', 'F5', 'SLC5A9', 'PROC', 'ASPG', 'F13B', 'NOTUM', 'FGFR4', 'SLC22A7', 'CFB']	ARCHS4 (coexpressed genes)	7.40271	downregulated
CEBPB 21427703 ChIP-Seq 3T3-L1 Mouse	1.9931	33.6184	2.3234e-06	4.7268e-08	['RAB9', 'NRP2', 'PLVAP', 'SERPINE2', 'GDA', 'ARPC1B', 'COL12A1', 'DYSF', 'FHL2', 'DBI', 'TMEM53', 'LAMC1', 'CX3CL1', 'HEBP1', 'THBD', 'ARHGDIB', 'AOX1', 'BAHCC1', 'ZCCHC24', 'PDGFRB', 'PDGFRA', 'TLE1', 'PTGIS', 'ANXA2', 'ANXA3', 'F2R', 'BGN', 'EMP2', 'PGD', 'TNFRSF1B', 'OSMR', 'TM4SF1', 'DCN', 'DKK3', 'TNFRSF1A', 'RCN3', 'PTP4A2', 'SLC7A6', 'RAB31', 'LOX', 'KCTD10', 'COL6A2', 'RHOJ', 'ALDH1A1', …	ChEA (experimentally validated targets)	7.32543	upregulated
RUNX2 24764292 ChIP-Seq MC3T3 Mouse	1.9931	33.6184	2.3234e-06	4.7268e-08	['CDKN1A', 'IFITM1', 'NRP2', 'SPARC', 'FLT4', 'DYSF', 'FHL2', 'CCDC102A', 'CTSS', 'SGCE', 'GPR176', 'TMEM43', 'ARHGDIB', 'TIMP2', 'CYP1B1', 'AOX1', 'EMILIN1', 'EPHB2', 'BAHCC1', 'PTRF', 'FADS1', 'UTP14B', 'PDGFRB', 'PDGFRA', 'ST6GAL1', 'TLE1', 'PTGIS', 'ANXA2', 'TPM4', 'GSTO1', 'MYOF', 'BGN', 'PPP2R5C', 'TNFRSF1B', 'HSPG2', 'TM4SF1', 'DKK3', 'RHOB', 'RCN3', 'CH25H', 'PLA2G16', 'RAB31', 'CLDN15', …	ChEA (experimentally validated targets)	7.32543	upregulated
SREBF1 HepG2 hg19	3.06765	51.4161	4.28077e-05	5.25894e-08	['CDKN1A', 'MVK', 'TECR', 'MGST1', 'PCSK9', 'DBI', 'MSMO1', 'TMEM97', 'TMEM53', 'TM7SF2', 'MUC1', 'NSDHL', 'RDH11', 'UCP2', 'POLD2', 'LDLR', 'FADS1', 'FDFT1', 'FDPS', 'STARD4', 'SLC12A4', 'MMAB', 'MID1IP1', 'ECH1', 'ACSL3', 'PGD', 'LSS', 'SREBF2', 'FABP1', 'SQLE', 'KLF6', 'LPCAT3', 'ACOT1', 'DHCR7', 'TKT']	ENCODE (experimentally validated targets)	7.2791	upregulated
RAPGEF3 human tf ARCHS4 coexpression	3.69305	57.9269	4.48696e-06	1.54143e-07	['TNXB', 'RETSAT', 'LRP1', 'EPAS1', 'NPR1', 'FLT4', 'ADCY4', 'LTBP4', 'LIPE', 'SOX18', 'ADORA1', 'MAP4', 'CD300LG', 'GIT1', 'ZCCHC24', 'BTNL9', 'KCNIP2', 'PDE2A', 'RHOB', 'SMOC2', 'BCAM', 'PTPRB', 'MMRN2', 'SHANK3', 'MGLL']	ARCHS4 (coexpressed genes)	6.81208	upregulated
JDP2 human tf ARCHS4 coexpression	3.69305	57.9269	4.48696e-06	1.54143e-07	['C1QA', 'PLXND1', 'LRP1', 'MVP', 'PPP1R18', 'LITAF', 'CTSS', 'THBD', 'SLCO2B1', 'STAB1', 'CHST15', 'TIMP2', 'HMOX1', 'LGALS9', 'CD14', 'SEMA6B', 'TGFB1', 'ACSL1', 'CYBB', 'TNFRSF1B', 'MPEG1', 'TNFRSF1A', 'EHBP1L1', 'MXRA8', 'ENG']	ARCHS4 (coexpressed genes)	6.81208	upregulated
ETS2 human tf ARCHS4 coexpression	3.69305	57.9269	4.48696e-06	1.54143e-07	['C1QB', 'C1QA', 'PLXND1', 'EPAS1', 'MVP', 'THBD', 'CREG1', 'SLCO2B1', 'STOM', 'LGALS9', 'CD34', 'CD93', 'LMO2', 'TNFRSF1B', 'NFKB1', 'TNFRSF1A', 'FABP1', 'VNN1', 'RGCC', 'EHBP1L1', 'CAT', 'SERPING1', 'SGK1', 'ATF3', 'MGLL']	ARCHS4 (coexpressed genes)	6.81208	upregulated
PLXNA1 human tf ARCHS4 coexpression	3.69305	57.9269	4.48696e-06	1.54143e-07	['PTPRU', 'LRP1', 'LAMC1', 'LOXL1', 'MARVELD1', 'TIMP2', 'FLNA', 'EMILIN1', 'MAP4', 'PTRF', 'SLC12A4', 'TMEM184B', 'MYOF', 'P3H3', 'LSS', 'SREBF2', 'EHD2', 'PTK7', 'COL6A2', 'COL6A1', 'MXRA8', 'FSCN1', 'CDC42EP1', 'AMOTL2', 'MFGE8']	ARCHS4 (coexpressed genes)	6.81208	upregulated
HOXD8 human tf ARCHS4 coexpression	3.69305	57.9269	4.48696e-06	1.54143e-07	['KANK2', 'SPARC', 'NPR1', 'LAMC1', 'FSTL1', 'HOXA11', 'ADAMTSL1', 'MARVELD1', 'EPB41L2', 'TIMP2', 'EMILIN1', 'PTRF', 'ZCCHC24', 'PDGFRB', 'TPM4', 'MYOF', 'HSPG2', 'TJP1', 'BACE2', 'BCAM', 'EMCN', 'COL6A1', 'MXRA8', 'AMOTL1', 'DDR2']	ARCHS4 (coexpressed genes)	6.81208	upregulated
CUL4B human tf ARCHS4 coexpression	3.69305	57.9269	4.48696e-06	1.54143e-07	['FAM114A1', 'COL12A1', 'LAMC1', 'FSTL1', 'CALD1', 'TIMP2', 'FLNA', 'PTRF', 'TPM4', 'HEG1', 'TXNRD1', 'MYOF', 'LAYN', 'OSMR', 'HSPG2', 'TJP1', 'EHD2', 'COL1A2', 'LOX', 'AMOTL2', 'AIDA', 'AMOTL1', 'PLPP3', 'RECK', 'DDR2']	ARCHS4 (coexpressed genes)	6.81208	upregulated
SUZ12 18974828 ChIP-Seq MESCs Mouse	1.95525	30.4392	7.91265e-06	1.7336e-07	['CPNE8', 'PTPRU', 'GUCY1B3', 'SPON1', 'NRP2', 'ZFP521', 'FLT1', 'SERPINE2', 'PLXND1', 'CSF1', 'GDA', 'COL12A1', 'DYSF', 'FHL2', 'PCSK9', 'PRSS23', 'CXCL14', 'CX3CL1', 'LOXL1', 'RERG', 'HOXA11', 'SHE', 'THBD', 'GPR176', 'ALCAM', 'SOX18', 'TIMP2', 'ADORA1', 'LEPR', 'KDR', 'CYP1B1', 'LRAT', 'PTRF', 'RAB8B', 'PDGFRA', 'CCBE1', 'PRKCH', 'PTGIS', 'UGT1A1', 'LMO2', 'OSMR', 'TNFRSF1A', 'TGFBR3', 'GREM1'…	ChEA (experimentally validated targets)	6.76105	upregulated
RXR 22158963 ChIP-Seq LIVER Mouse	1.93663	29.981	0.000120451	1.89091e-07	['PECR', 'ERRFI1', 'ACY3', 'ZFP444', 'ACSM2', 'CHD9', 'PZP', 'CCBL1', 'LRRC3', 'ACSM5', 'CHD3', 'ELAVL1', 'FTCD', 'GYS2', 'TMEM189', 'C1QTNF3', 'CYP2D9', 'AMMECR1L', 'CYP2B10', 'NUDT19', 'UPP2', 'SLC12A7', 'RALGPS1', 'FBXO9', 'SLC36A1', 'HES6', 'PAQR7', 'IGFBP4', 'GPT2', 'SERPINF2', 'ADAM11', 'PIPOX', 'ANK2', 'KMO', 'GPCPD1', 'COQ10B', 'MTSS1', 'F5', 'ETV6', 'FCAMR', 'AZGP1', 'SLC9A8', 'GORASP1',…	ChEA (experimentally validated targets)	6.72333	downregulated
PPARA 22158963 ChIP-Seq LIVER Mouse	1.90864	28.2644	1.57789e-05	3.70396e-07	['CDKN1A', 'FLT1', 'COL12A1', 'DBI', 'TMEM97', 'TMEM53', 'OPLAH', 'LITAF', 'SERPINA1A', 'HEBP1', 'LIPE', 'ACADL', 'TMEM88', 'KYNU', 'ANXA6', 'ADORA1', 'AOX1', 'HMGCS2', 'LGALS9', 'BAHCC1', 'UTP14B', 'PDGFRB', 'ABCC3', 'SREBF1', 'FGA', 'TLE1', 'UGT1A1', 'ACSL1', 'DAPK1', 'ELOVL2', 'CYP4A10', 'ELOVL6', 'CYP4A14', 'CYP2D26', 'RHOB', 'PTP4A2', 'TUBB2A', 'BTD', 'TST', 'RASA3', 'EHHADH', 'ACOT1', 'CDC4…	ChEA (experimentally validated targets)	6.43133	upregulated
SOX2 20726797 ChIP-Seq SW620 Human	1.7963	25.8815	2.20791e-05	5.5284e-07	['SCARB2', 'UGT1A10', 'CPNE8', 'IFITM1', 'GDA', 'PROS1', 'RAB3D', 'ETS1', 'ELK3', 'TM7SF2', 'PREX1', 'NSDHL', 'ARHGDIB', 'LEPR', 'CYP1B1', 'EPHB2', 'PTRF', 'FADS1', 'ST6GAL1', 'PRKCH', 'TLE1', 'ACSL1', 'DAPK1', 'F2R', 'LMO2', 'RAB31', 'FSCN1', 'MYADM', 'UTRN', 'ATF3', 'CFH', 'EPAS1', 'PEX11A', 'FBLN1', 'AK5', 'FLRT3', 'CALD1', 'EPB41L2', 'ST3GAL4', 'PRKCDBP', 'FAM43A', 'CD14', 'FDFT1', 'BTNL9', '…	ChEA (experimentally validated targets)	6.2574	upregulated
SMAD7 human tf ARCHS4 coexpression	3.52483	50.6487	1.53396e-05	5.74875e-07	['SEMA6B', 'C1QA', 'CDKN1A', 'TGFB1', 'PLXND1', 'LRP1', 'INSIG1', 'TNFRSF1B', 'PPP1R18', 'NFKB1', 'THBD', 'EHD4', 'RGCC', 'CREG1', 'SLCO2B1', 'STAB1', 'CYP1B1', 'HMOX1', 'FLNA', 'CD14', 'TGFBI', 'SGK1', 'ATF3', 'ENG']	ARCHS4 (coexpressed genes)	6.24043	upregulated
HNF4A human tf ARCHS4 coexpression	3.52483	50.6487	0.000195802	5.74875e-07	['SERPINF2', 'ABCC6', 'PROZ', 'ACSM5', 'OLFM4', 'ITIH1', 'SEPP1', 'FMO5', 'FTCD', 'F5', 'VIL1', 'SLC9A3', 'MLXIPL', 'BAIAP2L2', 'PDZD3', 'SLC5A9', 'PROC', 'SLC7A9', 'APOH', 'UGT2A3', 'F13B', 'EPS8L3', 'FGFR4', 'SLC17A4']	ARCHS4 (coexpressed genes)	6.24043	downregulated
PROX1 human tf ARCHS4 coexpression	3.52483	50.6487	0.000195802	5.74875e-07	['ANKRD13C', 'HES6', 'UNC119B', 'SERPINF2', 'ABCC6', 'CHRD', 'PROZ', 'PIPOX', 'ACSM5', 'PPP1R9A', 'ITIH1', 'FMO5', 'FTCD', 'F5', 'GYS2', 'MLXIPL', 'PROC', 'AMACR', 'TTR', 'APOH', 'CPE', 'F13B', 'SLC22A7', 'SLC17A4']	ARCHS4 (coexpressed genes)	6.24043	downregulated
NR1I2 human tf ARCHS4 coexpression	3.52483	50.6487	0.000195802	5.74875e-07	['SLC46A3', 'SERPINF2', 'PROZ', 'ACSM5', 'ITIH1', 'SEPP1', 'FTCD', 'GYS2', 'VIL1', 'SLC9A3', 'MLXIPL', 'BAIAP2L2', 'PDZD3', 'SLC5A9', 'PROC', 'SLC7A9', 'APOH', 'ASPG', 'UGT2A3', 'F13B', 'EPS8L3', 'HAO2', 'SLC22A7', 'SLC17A4']	ARCHS4 (coexpressed genes)	6.24043	downregulated
ZFP36L1 human tf ARCHS4 coexpression	3.52483	50.6487	1.53396e-05	5.74875e-07	['PDGFRB', 'NOTCH1', 'TGFB1', 'CSF1', 'WIPF1', 'MVP', 'ADCY4', 'GIMAP6', 'PPP1R18', 'LITAF', 'ETS1', 'RHOB', 'CTGF', 'TNFRSF1A', 'NFKBIA', 'PREX1', 'EHD2', 'STK10', 'KLF6', 'CXCL12', 'EHBP1L1', 'CHST15', 'MYADM', 'HCLS1']	ARCHS4 (coexpressed genes)	6.24043	upregulated
HEYL human tf ARCHS4 coexpression	3.52483	50.6487	1.53396e-05	5.74875e-07	['ZCCHC24', 'KANK2', 'PDGFRB', 'TAGLN', 'SPARC', 'LAMA2', 'EPAS1', 'BGN', 'LTBP4', 'PRELP', 'FSTL1', 'SMOC2', 'MYO1B', 'SRPX2', 'CALD1', 'ABI3BP', 'DLC1', 'C1QTNF5', 'RHOJ', 'PGM5', 'MAP4', 'AMOTL1', 'VSTM4', 'MYL9']	ARCHS4 (coexpressed genes)	6.24043	upregulated
NFIC human tf ARCHS4 coexpression	3.52483	50.6487	1.53396e-05	5.74875e-07	['ZCCHC24', 'KANK2', 'PDGFRB', 'SREBF1', 'SLC12A4', 'TMEM184B', 'TNXB', 'LRP1', 'EPAS1', 'EPHX1', 'BGN', 'LTBP4', 'OPLAH', 'EHD2', 'RUSC2', 'COL6A1', 'MXRA8', 'TIMP2', 'CDC42EP1', 'MAP4', 'MYL9', 'CRAT', 'PTRF', 'GIT1']	ARCHS4 (coexpressed genes)	6.24043	upregulated
NR1H3 human tf ARCHS4 coexpression	3.52483	50.6487	1.53396e-05	5.74875e-07	['C1QB', 'SEMA6B', 'C1QA', 'RETSAT', 'PLXND1', 'ACSL1', 'GSTO1', 'INSIG1', 'CYBB', 'PGD', 'TNFRSF1B', 'CTSS', 'FABP4', 'RGCC', 'CREG1', 'SLCO2B1', 'STAB1', 'HMOX1', 'LGALS9', 'CD14', 'PLTP', 'ATF3', 'MGLL', 'ENG']	ARCHS4 (coexpressed genes)	6.24043	upregulated
RELA 24523406 ChIP-Seq FIBROSARCOMA Human	2.14531	30.4247	2.60563e-05	6.93205e-07	['CDKN1A', 'SERPINE2', 'CSF1', 'CTSS', 'TNFSF13B', 'ALCAM', 'ADORA1', 'CD34', 'SRGN', 'PDGFRA', 'ST6GAL1', 'PTGIR', 'PRKCH', 'TLE1', 'PTGIS', 'TPM4', 'BGN', 'TMEM173', 'TNFRSF1B', 'HSPG2', 'PTP4A2', 'FSCN1', 'MYADM', 'PGR', 'UTRN', 'MGLL', 'ENG', 'AHNAK', 'GSTP1', 'LTBP4', 'SLC3A2', 'C3', 'MUC1', 'CALD1', 'UCP2', 'CHST15', 'SPP1', 'HMOX1', 'FLNA', 'LDLR', 'CBR3', 'NQO1', 'SLC16A1', 'VCAM1', 'TXNR…	ChEA (experimentally validated targets)	6.15914	upregulated
NR1H3 23393188 ChIP-Seq ATHEROSCLEROTIC-FOAM Human	2.60968	35.4858	4.30791e-05	1.24328e-06	['C1QB', 'ECM1', 'NOTCH1', 'SERPINE2', 'SLC43A3', 'SLC2A3', 'DBI', 'THBD', 'TUBA1B', 'TUBA1A', 'SLCO2B1', 'KYNU', 'ST3GAL4', 'SPP1', 'PLTP', 'PDGFRB', 'SREBF1', 'ENTPD1', 'CD93', 'ELOVL5', 'ACSL1', 'TXNRD1', 'TIE1', 'DUSP28', 'ACSL3', 'TMEM173', 'PGD', 'GATM', 'RAB31', 'PTK7', 'ALOX5AP', 'HCLS1', 'ALDOC', 'FXYD5', 'TGFBI', 'TKT']	ChEA (experimentally validated targets)	5.90543	upregulated
BACH1 22875853 ChIP-PCR HELA AND SCP4 Human	2.03676	27.6346	4.30791e-05	1.28091e-06	['CPM', 'IFITM1', 'SPON1', 'FLT1', 'CSF1', 'PROS1', 'DBI', 'CXCL14', 'CTGF', 'AKAP12', 'THBD', 'CYP26B1', 'ALCAM', 'ACADL', 'LEPR', 'KDR', 'CYP1B1', 'LRAT', 'PGM5', 'TIMP1', 'PTRF', 'PDGFRA', 'ST6GAL1', 'PRKCH', 'ELOVL2', 'SH2D3C', 'SERPINB9', 'TNFRSF1B', 'OSMR', 'LSS', 'RCN3', 'EMCN', 'COL6A1', 'PECAM1', 'MXRA8', 'RARB', 'ATF3', 'PLA1A', 'TNXB', 'AHNAK', 'EPAS1', 'AK5', 'NDRG1', 'NID2', 'MUC1', …	ChEA (experimentally validated targets)	5.89248	upregulated
PPARD 23176727 ChIP-Seq KERATINOCYTES Mouse	4.10025	53.9107	6.22729e-05	1.94907e-06	['PTPRU', 'PDGFRA', 'HSDL2', 'ELOVL6', 'CRIP2', 'ABHD6', 'DBI', 'MFSD7C', 'HEBP1', 'COL6A2', 'ARHGDIB', 'ANXA6', 'PMP22', 'PLIN2', 'TGFBI', 'HMGCS2', 'MFGE8', 'PLTP']	ChEA (experimentally validated targets)	5.71017	upregulated
FOSL1 human tf ARCHS4 coexpression	3.35849	43.9893	5.04792e-05	2.04943e-06	['SRPX', 'SERPINE2', 'ANXA2', 'TPM4', 'TXNRD1', 'MYOF', 'HPCAL1', 'LAYN', 'OSMR', 'PRSS23', 'ELK3', 'EHD2', 'EHD4', 'S100A16', 'PRKCDBP', 'CDC42EP1', 'FLNA', 'AMOTL2', 'PLP2', 'VIM', 'LDLR', 'PTRF', 'PFKP']	ARCHS4 (coexpressed genes)	5.68837	upregulated
RARG human tf ARCHS4 coexpression	3.35849	43.9893	5.04792e-05	2.04943e-06	['PTPRU', 'SREBF1', 'ECM1', 'TMEM184B', 'TPM4', 'MYOF', 'LAMC1', 'LOXL1', 'RCN3', 'EHD2', 'S100A16', 'PTK7', 'MARVELD1', 'COL6A2', 'COL6A1', 'MXRA8', 'TIMP2', 'CDC42EP1', 'FLNA', 'AMOTL2', 'TKT', 'MFGE8', 'PTRF']	ARCHS4 (coexpressed genes)	5.68837	upregulated
SMAD3 human tf ARCHS4 coexpression	3.35849	43.9893	5.04792e-05	2.04943e-06	['KANK2', 'AHNAK', 'TPM4', 'HEG1', 'TXNRD1', 'LAMC1', 'OSMR', 'PRSS23', 'NID2', 'LOXL1', 'EHD2', 'MARVELD1', 'EHBP1L1', 'COL6A1', 'MXRA8', 'TIMP2', 'CDC42EP1', 'FLNA', 'AMOTL2', 'MAP4', 'PTRF', 'PFKP', 'DDR2']	ARCHS4 (coexpressed genes)	5.68837	upregulated
RUNX1 human tf ARCHS4 coexpression	3.35849	43.9893	5.04792e-05	2.04943e-06	['TGFB1', 'AHNAK', 'PLXND1', 'WIPF1', 'SLC43A3', 'LMO2', 'ATP2A3', 'TMEM173', 'PPP1R18', 'NFKB1', 'ELK3', 'TNFRSF1A', 'PTBP3', 'DIAPH1', 'KLF6', 'CREG1', 'EHBP1L1', 'CAT', 'MYADM', 'HCLS1', 'LGALS9', 'CD34', 'BAHCC1']	ARCHS4 (coexpressed genes)	5.68837	upregulated
NR4A1 human tf ARCHS4 coexpression	3.35849	43.9893	5.04792e-05	2.04943e-06	['KANK2', 'SREBF1', 'SLC12A4', 'TNXB', 'EPAS1', 'ADCY4', 'LTBP4', 'EMP2', 'PRELP', 'CX3CL1', 'RHOB', 'THBD', 'BCAM', 'PTPRB', 'KLF6', 'RGCC', 'DLC1', 'EHBP1L1', 'MYADM', 'SGK1', 'LDLR', 'SHANK3', 'ATF3']	ARCHS4 (coexpressed genes)	5.68837	upregulated
WT1 25993318 ChIP-Seq PODOCYTE Human	1.64915	21.1773	8.02309e-05	2.64894e-06	['UGT1A10', 'IFITM1', 'SPON1', 'PLVAP', 'GDA', 'ETS1', 'LOXL1', 'ALCAM', 'EVA1C', 'ADORA1', 'CYP1B1', 'CHP1', 'EPHB2', 'VSTM4', 'BAHCC1', 'PTRF', 'PDGFRB', 'CCBE1', 'ST6GAL1', 'PAQR4', 'DAPK1', 'HPCAL1', 'CPED1', 'BCAM', 'SERPING1', 'FETUB', 'UTRN', 'PLA1A', 'ADCYAP1R1', 'NOTCH1', 'NPR1', 'TSHZ2', 'LTBP4', 'AK5', 'NDRG1', 'NKAIN1', 'EFNB1', 'S100A16', 'CALD1', 'CHST15', 'ST3GAL4', 'HMOX1', 'PLTP'…	ChEA (experimentally validated targets)	5.57693	upregulated
ESR1 17901129 ChIP-ChIP LIVER Mouse	2.83153	36.2421	8.02309e-05	2.76225e-06	['RAB9', 'DDC', 'ACAA2', 'LRP1', 'EPAS1', 'NR1I3', 'PROS1', 'MGST1', 'CRIP2', 'LITAF', 'C3', 'MARVELD1', 'KYNU', 'SPP2', 'EMILIN1', 'LGALS9', 'GC', 'SLC38A3', 'SLC12A4', 'CYP4A10', 'STAT3', 'SLC16A10', 'TM6SF2', 'DHRS7', 'GJB1', 'LRG1', 'CXCL12', 'GSTA1', 'CRAT']	ChEA (experimentally validated targets)	5.55874	upregulated
MYB 21317192 ChIP-Seq ERMYB Mouse	2.20581	27.9154	8.86347e-05	3.19029e-06	['NOTCH1', 'CSF1', 'WIPF1', 'RAB3D', 'MUM1', 'TMEM97', 'HEBP1', 'PREX1', 'THBD', 'ALCAM', 'CCL6', 'STAB1', 'FLNA', 'B4GALNT1', 'PTRF', 'SLC25A24', 'RAB8B', 'SRGN', 'IL33', 'ABCC4', 'PRKCH', 'GSTM1', 'VCAM1', 'MGL2', 'CD93', 'ELOVL5', 'GSTO1', 'ACSL1', 'HPCAL1', 'TNFRSF1B', 'NFKB1', 'RHOB', 'SLC7A6', 'KLF6', 'BTD', 'SERPINB6A', 'RHOJ', 'ALOX5AP', 'PECAM1', 'PMP22', 'BLVRB', 'PLIN2', 'FXYD5', 'PLP2…	ChEA (experimentally validated targets)	5.49617	upregulated
DROSHA 22980978 ChIP-Seq HELA Human	2.75022	33.7698	0.000123771	4.64868e-06	['SAMD5', 'C1QB', 'CPM', 'PLVAP', 'TNXB', 'FLT4', 'TSHZ2', 'DYSF', 'FBLN1', 'PREX1', 'STK10', 'EPHB2', 'SEMA6B', 'CERS4', 'PTGIS', 'GOLM1', 'WNT7B', 'SMOC2', 'BCAM', 'DAB1', 'RASA3', 'PSAT1', 'AXL', 'COL6A2', 'RARB', 'DHCR7', 'AMOTL1', 'SHANK3', 'MGLL']	ChEA (experimentally validated targets)	5.33267	upregulated
SCL 21571218 ChIP-Seq MEGAKARYOCYTES Human	1.83709	22.3002	0.000136688	5.34773e-06	['NRP2', 'CSF1', 'PROS1', 'TECR', 'ATP2A3', 'SLC2A3', 'OPLAH', 'ETS1', 'PREX1', 'SHE', 'STK10', 'CYP26B1', 'RASGEF1B', 'TIMP2', 'CD34', 'PTRF', 'SEMA6B', 'ZCCHC24', 'ABCC3', 'ABCC4', 'STARD4', 'ST6GAL1', 'TPM4', 'CD93', 'ANXA3', 'ACSL1', 'DAPK1', 'LMO2', 'HPCAL1', 'DUSP28', 'PPP2R5C', 'TNFRSF1B', 'ASRGL1', 'TM4SF1', 'RAB31', 'LOX', 'RASA3', 'COL6A2', 'EHBP1L1', 'COL6A1', 'ALDH1A1', 'FSCN1', 'PECA…	ChEA (experimentally validated targets)	5.27183	upregulated
PPARG 20176806 ChIP-Seq THIOMACROPHAGE Mouse	2.21673	26.3588	0.000168422	6.85286e-06	['CDKN1A', 'NOTCH1', 'LRP1', 'EPAS1', 'INSIG1', 'MGST1', 'OPLAH', 'CYGB', 'ELK3', 'CTGF', 'CNN2', 'PREX1', 'STK10', 'GJC2', 'S100A16', 'CCL6', 'RASGEF1B', 'ANXA6', 'CYP1B1', 'PGM5', 'HMGCS2', 'SCD1', 'PTRF', 'RAB8B', 'CBR1', 'PRKCH', 'GSTO1', 'DAPK1', 'SH2D3C', 'HPCAL1', 'SLC16A10', 'PARVB', 'ASRGL1', 'CSF2RB2', 'FMNL3', 'KLF6', 'CLDN15', 'LPCAT3', 'PECAM1', 'MYADM', 'AMOTL2', 'VIM', 'SGK1']	ChEA (experimentally validated targets)	5.16413	upregulated
PCSK6 human tf ARCHS4 coexpression	3.19401	37.9237	0.00131956	6.9736e-06	['SRD5A2', 'AGXT2', 'SERPINF2', 'ABCC6', 'CHRD', 'PROZ', 'PIPOX', 'ACSM5', 'ITIH1', 'FMO5', 'FTCD', 'F5', 'GYS2', 'MLXIPL', 'PROC', 'APOH', 'ASPG', 'F13B', 'FGFR4', 'HAO2', 'SLC22A7', 'CFB']	ARCHS4 (coexpressed genes)	5.15654	downregulated
FOSL2 human tf ARCHS4 coexpression	3.19401	37.9237	0.000159496	6.9736e-06	['CDKN1A', 'TGFB1', 'AHNAK', 'PLXND1', 'CD93', 'ACSL1', 'MVP', 'CYBB', 'TNFRSF1B', 'PPP1R18', 'LITAF', 'CTSS', 'MPEG1', 'NFKB1', 'TNFRSF1A', 'THBD', 'RGCC', 'EHBP1L1', 'MYADM', 'FLNA', 'LGALS9', 'ATF3']	ARCHS4 (coexpressed genes)	5.15654	upregulated
FLI1 human tf ARCHS4 coexpression	3.19401	37.9237	0.000159496	6.9736e-06	['PRKCH', 'TGFB1', 'CD93', 'LMO2', 'DYSF', 'ATP2A3', 'CYBB', 'GIMAP4', 'GIMAP6', 'PPP1R18', 'ETS1', 'CTSS', 'MPEG1', 'HACD4', 'PREX1', 'STK10', 'RASA3', 'ARHGDIB', 'CHST15', 'PECAM1', 'HCLS1', 'LGALS9']	ARCHS4 (coexpressed genes)	5.15654	upregulated
MBD2 human tf ARCHS4 coexpression	3.19401	37.9237	0.000159496	6.9736e-06	['TGFB1', 'AHNAK', 'WIPF1', 'MVP', 'RFTN1', 'ATP2A3', 'CYBB', 'TNFRSF1B', 'PPP1R18', 'LITAF', 'ETS1', 'CTSS', 'MPEG1', 'NFKB1', 'STK10', 'DIAPH1', 'PTP4A2', 'EHBP1L1', 'CHST15', 'ANXA6', 'HCLS1', 'LGALS9']	ARCHS4 (coexpressed genes)	5.15654	upregulated
SMAD6 human tf ARCHS4 coexpression	3.19401	37.9237	0.000159496	6.9736e-06	['ACVRL1', 'KANK2', 'SLC12A4', 'PLXND1', 'LRP1', 'EPAS1', 'NPR1', 'HEG1', 'MYOF', 'LTBP4', 'EMP2', 'LAMC1', 'HSPG2', 'TJP1', 'PTPRB', 'DLC1', 'FSCN1', 'CDC42EP1', 'FLNA', 'AMOTL2', 'SGK1', 'PTRF']	ARCHS4 (coexpressed genes)	5.15654	upregulated
NR5A1 human tf ARCHS4 coexpression	3.19401	37.9237	0.00131956	6.9736e-06	['CARD10', 'IL34', 'GPT2', 'SERPINF2', 'ABCC6', 'CHRD', 'LRRC3', 'PIPOX', 'SEPP1', 'FTCD', 'F5', 'VIL1', 'MLXIPL', 'SLC5A9', 'PROC', 'APOH', 'COL9A3', 'NOTUM', 'EPS8L3', 'FGFR4', 'RAB11FIP3', 'SLC26A6']	ARCHS4 (coexpressed genes)	5.15654	downregulated
NR1H4 human tf ARCHS4 coexpression	3.19401	37.9237	0.00131956	6.9736e-06	['SLC46A3', 'SERPINF2', 'ACSM5', 'OLFM4', 'ITIH1', 'SEPP1', 'FMO5', 'FTCD', 'F5', 'GYS2', 'VIL1', 'MLXIPL', 'SLC5A9', 'PROC', 'NLRP6', 'SLC7A9', 'APOH', 'UGT2A3', 'F13B', 'EPS8L3', 'CFB', 'SLC17A4']	ARCHS4 (coexpressed genes)	5.15654	downregulated
FOXA3 human tf ARCHS4 coexpression	3.19401	37.9237	0.00131956	6.9736e-06	['SERPINF2', 'PROZ', 'ACSM5', 'OLFM4', 'ITIH1', 'SEPP1', 'FMO5', 'FTCD', 'F5', 'GYS2', 'VIL1', 'MLXIPL', 'PDZD3', 'SLC5A9', 'PROC', 'APOH', 'F13B', 'EPS8L3', 'FGFR4', 'HAO2', 'SLC22A7', 'SLC17A4']	ARCHS4 (coexpressed genes)	5.15654	downregulated
ZHX3 human tf ARCHS4 coexpression	3.19401	37.9237	0.000159496	6.9736e-06	['ZCCHC24', 'KANK2', 'PDGFRB', 'LRP1', 'LAMA2', 'HEG1', 'PCDHGC3', 'AK5', 'LAMC1', 'DKK3', 'EHD2', 'RUSC2', 'EPB41L2', 'COL6A2', 'COL6A1', 'MXRA8', 'TIMP2', 'ADORA1', 'MAP4', 'AMOTL1', 'PTRF', 'DDR2']	ARCHS4 (coexpressed genes)	5.15654	upregulated
GATA2 endothelial cell of umbilical vein hg19	1.77109	20.6499	0.00351518	8.6368e-06	['ACVRL1', 'PLVAP', 'SPARC', 'COL12A1', 'TECR', 'DYSF', 'DBI', 'CLEC14A', 'MSMO1', 'ELK3', 'CTGF', 'ADAMTSL1', 'HEBP1', 'CDH5', 'ALCAM', 'CPT2', 'TMEM88', 'STAB1', 'ARHGDIB', 'LEPR', 'BAHCC1', 'SEMA6B', 'SRGN', 'ABCC4', 'ST6GAL1', 'PRKCH', 'ANXA2', 'TPM4', 'CD93', 'ANXA3', 'ELOVL5', 'GSTO1', 'TMEM173', 'OSMR', 'TM4SF1', 'TNFRSF1A', 'EMCN', 'RASA3', 'RHOJ', 'MMRN2', 'CAT', 'FSCN1', 'PECAM1', 'RARB…	ENCODE (experimentally validated targets)	5.06365	upregulated
RING1B 27294783 Chip-Seq ESCs Mouse	1.77109	20.6499	0.00019104	8.6368e-06	['CPNE8', 'PTPRU', 'SPON1', 'NRP2', 'FLT1', 'SERPINE2', 'FLT4', 'FHL2', 'CLEC14A', 'CCDC102A', 'SHE', 'STK10', 'THBD', 'GPR176', 'CYP26B1', 'ALCAM', 'ACADL', 'ADORA1', 'CYP1B1', 'GNAT1', 'BAHCC1', 'PTRF', 'GIT1', 'SEMA6B', 'PDGFRA', 'ABCC4', 'FGA', 'CCBE1', 'TLE1', 'PAQR4', 'DAPK1', 'HPCAL1', 'EMP2', 'RHOB', 'RHOJ', 'MXRA8', 'ACOT1', 'RARB', 'CDC42EP1', 'ERG', 'SHANK3', 'ATF3', 'ACOT3', 'SAMD5', …	ChEA (experimentally validated targets)	5.06365	upregulated
SMAD3 18955504 ChIP-ChIP HaCaT Human	1.78281	20.7798	0.00019104	8.67007e-06	['UGT1A10', 'PTPRU', 'CDKN1A', 'EXOC3L2', 'ACAA2', 'COL12A1', 'FHL2', 'GIMAP4', 'LAMC1', 'GIMAP6', 'PRSS23', 'ETS1', 'ELK3', 'CTGF', 'HOXA11', 'STK10', 'THBD', 'CYP26B1', 'ALCAM', 'TUBA1A', 'KYNU', 'ARHGDIB', 'LGALS9', 'FADS1', 'SREBF1', 'STARD4', 'HSDL2', 'PRKCH', 'TLE1', 'ANXA2', 'TPM4', 'UGT1A1', 'ANXA3', 'ECH1', 'PPP2R5C', 'TM4SF1', 'DKK3', 'TNFRSF1A', 'SLC7A6', 'TUBB2A', 'RHOJ', 'MMRN2', 'RA…	ChEA (experimentally validated targets)	5.06198	upregulated
SMAD2 18955504 ChIP-ChIP HaCaT Human	1.78281	20.7798	0.00019104	8.67007e-06	['UGT1A10', 'PTPRU', 'CDKN1A', 'EXOC3L2', 'ACAA2', 'COL12A1', 'FHL2', 'GIMAP4', 'LAMC1', 'GIMAP6', 'PRSS23', 'ETS1', 'ELK3', 'CTGF', 'HOXA11', 'STK10', 'THBD', 'CYP26B1', 'ALCAM', 'TUBA1A', 'KYNU', 'ARHGDIB', 'LGALS9', 'FADS1', 'SREBF1', 'STARD4', 'HSDL2', 'PRKCH', 'TLE1', 'ANXA2', 'TPM4', 'UGT1A1', 'ANXA3', 'ECH1', 'PPP2R5C', 'TM4SF1', 'DKK3', 'TNFRSF1A', 'SLC7A6', 'TUBB2A', 'RHOJ', 'MMRN2', 'RA…	ChEA (experimentally validated targets)	5.06198	upregulated
SUZ12 18692474 ChIP-Seq MEFs Mouse	2.01829	23.4385	0.000192709	9.04738e-06	['ACVRL1', 'PTPRU', 'NRP2', 'FLT1', 'PLXND1', 'CSF1', 'GDA', 'FLT4', 'COL12A1', 'H2-K1', 'DYSF', 'FHL2', 'ATP2A3', 'CXCL14', 'CX3CL1', 'HOXA11', 'ALCAM', 'SOX18', 'ADORA1', 'LEPR', 'KDR', 'CYP1B1', 'PTRF', 'PDGFRA', 'PRKCH', 'F2R', 'LMO2', 'OSMR', 'TGFBR3', 'GREM1', 'CH25H', 'BACE2', 'LOX', 'ALDH1A2', 'PGR', 'ATF3', 'MGLL', 'ADCYAP1R1', 'EPAS1', 'NPR1', 'PTGER3', 'CD14', 'SH2B2', 'GPM6B', 'TGFB1'…	ChEA (experimentally validated targets)	5.04348	upregulated
PPARG 19300518 ChIP-PET 3T3-L1 Mouse	3.18254	34.7178	0.000377137	1.82961e-05	['SCARB2', 'ACAA2', 'MVK', 'ACSL1', 'MMAB', 'ECH1', 'MGST1', 'DBI', 'RHOB', 'C3', 'LIPE', 'THBD', 'FABP4', 'ACADL', 'CLDN15', 'CPT2', 'RHOJ', 'AOX1', 'EMILIN1', 'THRSP']	ChEA (experimentally validated targets)	4.73764	upregulated
CEBPB human tf ARCHS4 coexpression	3.03136	32.4265	0.000502811	2.26124e-05	['SEMA6B', 'C1QA', 'TGFB1', 'ACSL1', 'INSIG1', 'MVP', 'CYBB', 'TNFRSF1B', 'PPP1R18', 'LITAF', 'CTSS', 'NFKB1', 'TNFRSF1A', 'THBD', 'CREG1', 'STAB1', 'EHBP1L1', 'CHST15', 'HMOX1', 'CD14', 'ENG']	ARCHS4 (coexpressed genes)	4.64565	upregulated
TBX20 human tf ARCHS4 coexpression	3.03136	32.4265	0.000502811	2.26124e-05	['ZCCHC24', 'KANK2', 'LAMA2', 'KCNIP2', 'PROS1', 'FHL2', 'CRIP2', 'PRELP', 'LAMC1', 'OPLAH', 'NID2', 'TJP1', 'DLC1', 'PGM5', 'MAP4', 'MFGE8', 'A4GALT', 'MYL9', 'PFKP', 'MATN2', 'ITGA9']	ARCHS4 (coexpressed genes)	4.64565	upregulated
HLF human tf ARCHS4 coexpression	3.03136	32.4265	0.0035008	2.26124e-05	['GABBR1', 'GPT2', 'SERPINF2', 'ADAM11', 'CHRD', 'PIPOX', 'NDRG2', 'FMO5', 'MTURN', 'FTCD', 'F5', 'MLXIPL', 'SLC5A9', 'PROC', 'TEF', 'DNAJC6', 'APOH', 'NOTUM', 'FGFR4', 'RFFL', 'KCNH1']	ARCHS4 (coexpressed genes)	4.64565	downregulated
CREB3L3 human tf ARCHS4 coexpression	3.03136	32.4265	0.0035008	2.26124e-05	['SLC46A3', 'AGXT2', 'SERPINF2', 'OLFM4', 'ITIH1', 'SEPP1', 'FMO5', 'FTCD', 'VIL1', 'MLXIPL', 'BAIAP2L2', 'PDZD3', 'SLC5A9', 'PROC', 'NLRP6', 'SLC7A9', 'APOH', 'UGT2A3', 'EPS8L3', 'SLC22A7', 'SLC17A4']	ARCHS4 (coexpressed genes)	4.64565	downregulated
PPARA 22158963 ChIP-Seq LIVER Mouse	1.71716	18.0317	0.00876272	2.75125e-05	['PECR', 'ERRFI1', 'ZFP444', 'ACSM2', 'CHD9', 'PZP', 'CCBL1', 'LRRC3', 'MIA2', 'ACSM5', 'CHD3', 'FTCD', 'GYS2', 'TMEM189', 'C1QTNF3', 'CYP2D9', 'AIFM3', 'HELB', 'CYP2B10', 'NUDT19', 'SLC25A45', 'LGALS8', 'FBXO7', 'SLC12A7', 'SLC36A1', 'HES6', 'HEMK1', 'USP8', 'IGFBP4', 'SERPINF2', 'PIPOX', 'KMO', 'COQ10B', 'RABGGTA', 'GTPBP4', 'TMC3', 'MTSS1', 'F5', 'ETV6', 'AZGP1', 'GORASP1', 'ASPG', 'ZFP692', '…	ChEA (experimentally validated targets)	4.56047	downregulated
FOXP2 23625967 ChIP-Seq PFSK-1 AND SK-N-MC Human	2.08638	21.6239	0.000629778	3.15382e-05	['AHNAK', 'EPAS1', 'GSTP1', 'FLT4', 'ECI1', 'NDRG1', 'ETS1', 'CYP26B1', 'RUSC2', 'S100A16', 'TIMP2', 'CHP1', 'FAM43A', 'PLTP', 'PDGFRB', 'STARD4', 'SLC16A1', 'LHFP', 'WNT7B', 'MID1IP1', 'STAT3', 'SEMA4C', 'LMO2', 'ELOVL6', 'MEIS2', 'NFKB1', 'SREBF2', 'NAP1L5', 'TNFRSF1A', 'PTBP3', 'RHOB', 'TGFBR3', 'PTP4A2', 'MYO1B', 'CXCL12', 'GSTA4', 'RASA3', 'EHBP1L1', 'ALOX5AP', 'CDC42EP1', 'SPRY1', 'ENG']	ChEA (experimentally validated targets)	4.50116	upregulated
ESR1 22446102 ChIP-Seq UTERUS Mouse	1.72037	17.661	0.000673873	3.4801e-05	['SCARB2', 'UGT1A10', 'PTPRU', 'CDKN1A', 'SPON1', 'SERPINE2', 'FHL2', 'CLEC14A', 'LITAF', 'PRSS23', 'ADAMTSL1', 'CDH5', 'THBD', 'ALCAM', 'RUSC2', 'RASGEF1B', 'SLCO2B1', 'LEPR', 'KDR', 'CYP1B1', 'PGM5', 'A4GALT', 'BAHCC1', 'ABCC3', 'SRGN', 'SREBF1', 'ANXA2', 'ANXA3', 'DAPK1', 'F2R', 'PPP2R5C', 'DCN', 'RHOB', 'TGFBR3', 'BACE2', 'RAB31', 'EMCN', 'RASA3', 'COL6A2', 'COL6A1', 'RARB', 'PGR', 'UTRN', 'M…	ChEA (experimentally validated targets)	4.45841	upregulated
NFIB 24661679 ChIP-Seq LUNG Mouse	2.31197	22.7888	0.000962861	5.2386e-05	['KANK2', 'NRP2', 'PLXND1', 'CSF1', 'INSIG1', 'TMEM97', 'AK5', 'LAMC1', 'STK10', 'MUC1', 'RUSC2', 'FAM43A', 'SLC38A3', 'BAHCC1', 'CBR3', 'SRGN', 'ST6GAL1', 'PTGIS', 'EYA2', 'DAPK1', 'PCDHGC3', 'OSMR', 'ACSF2', 'DKK3', 'NET1', 'TJP1', 'KLF6', 'RARB', 'AMOTL2', 'AIDA', 'ZFP652']	ChEA (experimentally validated targets)	4.28078	upregulated
TAL1 20566737 ChIP-Seq PRIMARY FETAL LIVER ERYTHROID Mouse	1.70709	16.8151	0.000962861	5.27389e-05	['ACVRL1', 'PTPRU', 'NRP2', 'PLVAP', 'FLT1', 'ACAA2', 'GDA', 'ATP2A3', 'PCSK9', 'SLC2A3', 'TMEM53', 'CX3CL1', 'HK1', 'ADAMTSL1', 'HEBP1', 'CYP26B1', 'KDR', 'SCD1', 'CD34', 'ABCC4', 'UGT1A1', 'DAPK1', 'F2R', 'LSS', 'SREBF2', 'CYP2D26', 'CSF2RB2', 'SLC22A23', 'TGFBR3', 'TUBB2A', 'CLDN15', 'KCTD10', 'EHHADH', 'CAT', 'BLVRB', 'ERG', 'UTRN', 'ZFP652', 'MYL9', 'SHANK3', 'MGLL', 'SLFN5', 'DDC', 'OAT', '…	ChEA (experimentally validated targets)	4.27787	upregulated
TBX2 human tf ARCHS4 coexpression	2.87052	27.4725	0.00134544	6.97512e-05	['KANK2', 'PDGFRB', 'SREBF1', 'EPAS1', 'SEMA4C', 'LTBP4', 'EMP2', 'P3H3', 'LAMC1', 'NID2', 'PTK7', 'MARVELD1', 'DLC1', 'COL6A2', 'COL6A1', 'MXRA8', 'TIMP2', 'EMILIN1', 'PTRF', 'DDR2']	ARCHS4 (coexpressed genes)	4.15645	upregulated
NEUROG3 human tf ARCHS4 coexpression	2.87052	27.4725	0.00134544	6.97512e-05	['SREBF1', 'FDPS', 'RETSAT', 'ACSL1', 'DBI', 'TMEM53', 'FAM213A', 'PGD', 'ACSF2', 'LIPE', 'SQLE', 'NSDHL', 'FABP4', 'CPT2', 'LPCAT3', 'THRSP', 'BAHCC1', 'PLTP', 'FADS1', 'FDFT1']	ARCHS4 (coexpressed genes)	4.15645	upregulated
KLF4 human tf ARCHS4 coexpression	2.87052	27.4725	0.00134544	6.97512e-05	['SRGN', 'NXPE4', 'RETSAT', 'AHNAK', 'CD93', 'EPAS1', 'MVP', 'KRT20', 'MPEG1', 'RHOB', 'FABP1', 'CH25H', 'THBD', 'KLF6', 'RGCC', 'EHBP1L1', 'MYADM', 'LGALS9', 'SGK1', 'ATF3']	ARCHS4 (coexpressed genes)	4.15645	upregulated
STAT3 human tf ARCHS4 coexpression	2.87052	27.4725	0.00134544	6.97512e-05	['SPON1', 'TGFB1', 'WIPF1', 'ACSL1', 'EPAS1', 'MVP', 'DYSF', 'TNFRSF1B', 'PPP1R18', 'LITAF', 'CTSS', 'NFKB1', 'TNFRSF1A', 'DIAPH1', 'ALCAM', 'EHBP1L1', 'CHST15', 'HCLS1', 'STOM', 'ESYT1']	ARCHS4 (coexpressed genes)	4.15645	upregulated
JUN human tf ARCHS4 coexpression	2.87052	27.4725	0.00134544	6.97512e-05	['PDGFRB', 'SPON1', 'LHFP', 'INSIG1', 'ADCY4', 'PALD1', 'RHOB', 'CTGF', 'CYP26B1', 'KLF6', 'CXCL12', 'RGCC', 'SOX18', 'DLC1', 'C1QTNF5', 'MYADM', 'DIP2A', 'PLPP3', 'SGK1', 'ATF3']	ARCHS4 (coexpressed genes)	4.15645	upregulated
FOXE1 human tf ARCHS4 coexpression	2.87052	27.4725	0.00134544	6.97512e-05	['AFAP1L2', 'ECM1', 'FGFBP1', 'PLVAP', 'EPAS1', 'SEMA3D', 'HEG1', 'FLT4', 'MYOF', 'LAMC1', 'OSMR', 'HSPG2', 'NID2', 'AMOTL2', 'VSTM4', 'PLPP3', 'UTRN', 'PTRF', 'MATN2', 'ITGA9']	ARCHS4 (coexpressed genes)	4.15645	upregulated
ST18 human tf ARCHS4 coexpression	2.87052	27.4725	0.00913741	6.97512e-05	['GPR37', 'CADM1', 'PLEKHA6', 'KSR2', 'PPP1R9A', 'TMEM163', 'DLL1', 'MTURN', 'CNDP1', 'STXBP5L', 'MLLT11', 'TMEM144', 'RIMS2', 'TMEM169', 'RUFY3', 'ASXL3', 'ENPP2', 'CPE', 'SH3GL2', 'GRIA3']	ARCHS4 (coexpressed genes)	4.15645	downregulated
KLF15 human tf ARCHS4 coexpression	2.87052	27.4725	0.00913741	6.97512e-05	['TMPRSS9', 'GPT2', 'SERPINF2', 'FHL1', 'CHRD', 'PROZ', 'ACSM5', 'NDRG2', 'ITIH1', 'FTCD', 'GYS2', 'MLXIPL', 'PROC', 'TEF', 'APOH', 'LDHD', 'ASPG', 'F13B', 'HAO2', 'SLC22A7']	ARCHS4 (coexpressed genes)	4.15645	downregulated
CEBPA human tf ARCHS4 coexpression	2.87052	27.4725	0.00134544	6.97512e-05	['C1QA', 'RETSAT', 'PLXND1', 'ACSL1', 'EPHX1', 'ACSF2', 'TNFRSF1A', 'LIPE', 'GJB1', 'FABP4', 'TST', 'CREG1', 'SLCO2B1', 'STAB1', 'CAT', 'FETUB', 'THRSP', 'LGALS9', 'BAHCC1', 'MGLL']	ARCHS4 (coexpressed genes)	4.15645	upregulated
MESP1 human tf ARCHS4 coexpression	2.87052	27.4725	0.00134544	6.97512e-05	['SREBF1', 'PAQR4', 'RETSAT', 'KCNIP2', 'ECI1', 'MID1IP1', 'CRIP2', 'ACSL3', 'NDRG1', 'ACSF2', 'TM7SF2', 'PLA2G16', 'BCAM', 'TUBB2A', 'FABP4', 'PMVK', 'POLD2', 'THRSP', 'ERG', 'PLA1A']	ARCHS4 (coexpressed genes)	4.15645	upregulated
FGD1 human tf ARCHS4 coexpression	2.87052	27.4725	0.00134544	6.97512e-05	['PTPRU', 'TMEM184B', 'SDC3', 'P3H3', 'LAMC1', 'FSTL1', 'SREBF2', 'LOXL1', 'GPR176', 'PTK7', 'MARVELD1', 'COL6A2', 'COL6A1', 'TIMP2', 'FSCN1', 'DCHS1', 'AMOTL2', 'MAP4', 'MFGE8', 'PTRF']	ARCHS4 (coexpressed genes)	4.15645	upregulated
MAFB human tf ARCHS4 coexpression	2.87052	27.4725	0.00134544	6.97512e-05	['SEMA6B', 'C1QA', 'PLXND1', 'INSIG1', 'CYBB', 'TNFRSF1B', 'CTSS', 'MPEG1', 'NFKB1', 'THBD', 'RGCC', 'CREG1', 'SLCO2B1', 'STAB1', 'CYP1B1', 'HMOX1', 'LGALS9', 'CD14', 'TGFBI', 'ENG']	ARCHS4 (coexpressed genes)	4.15645	upregulated
NFE2L2 human tf ARCHS4 coexpression	2.87052	27.4725	0.00134544	6.97512e-05	['C1QA', 'CDKN1A', 'ACSL1', 'EPAS1', 'INSIG1', 'MVP', 'MYOF', 'EPHX1', 'OSMR', 'NFKB1', 'TNFRSF1A', 'THBD', 'ALCAM', 'CREG1', 'STAB1', 'CYP1B1', 'STOM', 'ATF3', 'MGLL', 'ENG']	ARCHS4 (coexpressed genes)	4.15645	upregulated
SMC1 22415368 ChIP-Seq MEFs Mouse	1.66386	15.6424	0.00146649	8.26193e-05	['CPNE8', 'CDKN1A', 'NRP2', 'SPARC', 'CSF1', 'ARPC1B', 'COL12A1', 'FHL2', 'RRH', 'SLC2A3', 'LAMC1', 'LITAF', 'PRSS23', 'LOXL1', 'CTGF', 'STK10', 'THBD', 'CYP26B1', 'ALCAM', 'TMEM88', 'AOX1', 'EMILIN1', 'GNAT1', 'BAHCC1', 'UTP14B', 'TLE1', 'DAPK1', 'MYOF', 'F2R', 'ECH1', 'TNFRSF1B', 'RHOB', 'AKR1C12', 'CH25H', 'SLC7A6', 'CLDN15', 'LOX', 'EHBP1L1', 'RARB', 'BLVRB', 'ZFP652', 'ALDH1A7', 'ATF3', 'SAM…	ChEA (experimentally validated targets)	4.08292	upregulated
SUZ12 16625203 ChIP-ChIP MESCs Mouse	1.82052	16.872	0.00163081	9.44287e-05	['PTPRU', 'SPON1', 'NRP2', 'FLT1', 'SERPINE2', 'FLT4', 'COL12A1', 'H2-K1', 'FHL2', 'PCSK9', 'CXCL14', 'CX3CL1', 'HOXA11', 'SGCE', 'STK10', 'THBD', 'SOX18', 'ADORA1', 'LEPR', 'CYP1B1', 'LRAT', 'SCD1', 'PTRF', 'PDGFRA', 'CCBE1', 'PTGIR', 'PAQR4', 'TNFRSF1B', 'OSMR', 'CH25H', 'BACE2', 'PTP4A2', 'ALDH1A2', 'RHOJ', 'PGR', 'ATF3', 'SLFN5', 'ADCYAP1R1', 'SEMA3D', 'EPAS1', 'SDC3', 'PTGER3', 'ABHD6', 'CYG…	ChEA (experimentally validated targets)	4.0249	upregulated
PPAR 26484153 Chip-Seq NCI-H1993 Human	1.83961	16.7548	0.00186312	0.000110796	['CDKN1A', 'SPON1', 'NRP2', 'GDA', 'COL12A1', 'FHL2', 'KRT20', 'ETS1', 'PREX1', 'CYP26B1', 'CPT2', 'CYP1B1', 'LGALS9', 'ABCC3', 'SRGN', 'HSDL2', 'PRKCH', 'TLE1', 'HEG1', 'ECH1', 'ELOVL6', 'ACSL3', 'TNFRSF1B', 'OSMR', 'DCN', 'SLC22A23', 'SLC7A6', 'RAB31', 'ALDH1A1', 'CAT', 'FSCN1', 'PLIN2', 'SGK1', 'RETSAT', 'EPAS1', 'MGST3', 'FBLN1', 'FSTL1', 'POLD2', 'SPP2', 'RHPN2', 'GC', 'SH2B2', 'AFAP1L2', 'V…	ChEA (experimentally validated targets)	3.95548	upregulated
TP63 23658742 ChIP-Seq EP156T Human	1.49302	13.2953	0.00218198	0.000135706	['CPNE8', 'EXOC3L2', 'PLXND1', 'CSF1', 'PROS1', 'ETS1', 'LOXL1', 'ELK3', 'CTGF', 'STK10', 'NSDHL', 'ALCAM', 'ARHGDIB', 'KDR', 'CYP1B1', 'FADS1', 'SEMA6B', 'STARD4', 'ST6GAL1', 'PRKCH', 'TLE1', 'CD93', 'ACSL1', 'F2R', 'LMO2', 'HPCAL1', 'ACSL3', 'HSPG2', 'MPEG1', 'CH25H', 'RAB31', 'EMCN', 'FSCN1', 'SERPING1', 'ERG', 'UTRN', 'ATF3', 'NOTCH1', 'EPAS1', 'INSIG1', 'TSHZ2', 'MTTP', 'NDRG1', 'NID2', 'CNN…	ChEA (experimentally validated targets)	3.8674	upregulated
LXR 22292898 ChIP-Seq THP-1 Human	1.63743	14.5303	0.00218198	0.000140002	['PTPRU', 'ECM1', 'PLXND1', 'CSF1', 'MUM1', 'OPLAH', 'CXCL14', 'CTGF', 'THBD', 'CYP26B1', 'SLCO2B1', 'STAB1', 'ANXA6', 'TIMP2', 'ADORA1', 'CYP1B1', 'BAHCC1', 'PTRF', 'FADS1', 'GIT1', 'ZCCHC24', 'PDGFRB', 'ABCC3', 'PDGFRA', 'TPM4', 'PAQR4', 'ELOVL5', 'HEG1', 'F2R', 'ECH1', 'DNAJB13', 'TNFRSF1B', 'LSS', 'SREBF2', 'RHOB', 'GREM1', 'LOX', 'KCTD10', 'EHBP1L1', 'FSCN1', 'SHANK3', 'ATF3', 'ENG', 'C1QA',…	ChEA (experimentally validated targets)	3.85387	upregulated
KDM2B 26808549 Chip-Seq K562 Human	1.63743	14.5303	0.00218198	0.000140002	['PTPRU', 'CDKN1A', 'FLT1', 'PLXND1', 'CSF1', 'MUM1', 'DYSF', 'PCSK9', 'LAMC1', 'HK1', 'CYP26B1', 'SOX18', 'SLCO2B1', 'TIMP2', 'CPXM1', 'DIP2A', 'EPHB2', 'CD34', 'BAHCC1', 'SEMA6B', 'ZCCHC24', 'PDGFRA', 'ST6GAL1', 'PAQR4', 'ANXA3', 'HEG1', 'LIX1L', 'HPCAL1', 'PGD', 'TNFRSF1B', 'HSPG2', 'TGFBR3', 'RCN3', 'PTP4A2', 'TUBB2A', 'ALDH1A2', 'COL6A1', 'FSCN1', 'AIDA', 'UTRN', 'SAMD5', 'AHNAK', 'LRP1', 'E…	ChEA (experimentally validated targets)	3.85387	upregulated
POLR2A liver mm9	1.63743	14.5303	0.0241415	0.000140002	['SCARB2', 'CPM', 'ECM1', 'FLT1', 'ACAA2', 'SERPINE2', 'PROS1', 'ECI1', 'OPLAH', 'ETS1', 'SGCE', 'TUBA1B', 'ALCAM', 'TUBA1A', 'SOX18', 'KYNU', 'KDR', 'AOX1', 'LRAT', 'BAHCC1', 'PTRF', 'ABCC3', 'SRGN', 'STARD4', 'ELOVL2', 'F2R', 'ECH1', 'BGN', 'TNFRSF1B', 'LSS', 'ASRGL1', 'SREBF2', 'RHOB', 'GCHFR', 'AKR1C12', 'SLC22A23', 'TUBB2A', 'ALDH1A1', 'FSCN1', 'ACOT1', 'CDC42EP1', 'ALDH1A7', 'PLIN5', 'SLFN5…	ENCODE (experimentally validated targets)	3.85387	upregulated
POLR2A small intestine mm9	1.63743	14.5303	0.0241415	0.000140002	['SPON1', 'FLT1', 'ACAA2', 'WIPF1', 'PROS1', 'RAB3D', 'ECI1', 'PCSK9', 'OPLAH', 'KRT20', 'ETS1', 'ALCAM', 'SOX18', 'TMEM88', 'KDR', 'CYP1B1', 'AOX1', 'LRAT', 'HMGCS2', 'EPHB2', 'BAHCC1', 'PTRF', 'STARD4', 'ENTPD1', 'TPM4', 'CD93', 'F2R', 'LIX1L', 'ASRGL1', 'TNFRSF1A', 'RHOB', 'SLC22A23', 'CH25H', 'TUBB2A', 'RASA3', 'FSCN1', 'CDC42EP1', 'MYL9', 'C1QA', 'SLFN5', 'NOTCH1', 'RETSAT', 'GSTP1', 'PEX11A…	ENCODE (experimentally validated targets)	3.85387	upregulated
GATA2 20887958 ChIP-Seq HPC-7 Mouse	1.68397	14.8473	0.00225507	0.00014822	['CDKN1A', 'MUM1', 'FHL2', 'ATP2A3', 'RRH', 'GIMAP6', 'CTSS', 'SHE', 'CDH5', 'ARHGDIB', 'EPHB2', 'CD34', 'BAHCC1', 'FADS1', 'PDGFRB', 'PTGIR', 'TPM4', 'DAPK1', 'HEG1', 'F2R', 'SH2D3C', 'SREBF2', 'TNFRSF1A', 'CSF2RB2', 'GCHFR', 'TGFBR3', 'KCTD10', 'NAAA', 'SERPING1', 'CDC42EP1', 'ZFP652', 'MYL9', 'SHANK3', 'ACOT4', 'ATF3', 'ENG', 'PLA1A', 'C1QA', 'DDC', 'RETSAT', 'NR1I3', 'INSIG1', 'MTTP', 'PTGER3…	ChEA (experimentally validated targets)	3.82909	upregulated
NFIC SK-N-SH hg19	2.11655	18.6602	0.0241415	0.00014829	['KANK2', 'CDKN1A', 'ACAA2', 'AHNAK', 'CSF1', 'EPAS1', 'TRIL', 'ARPC1B', 'ECI1', 'MTTP', 'LAMC1', 'LOXL1', 'CTGF', 'ADAMTSL1', 'CALD1', 'EMILIN1', 'PTRF', 'ZCCHC24', 'MID1IP1', 'PCDHGC3', 'TMEM173', 'OSMR', 'MEIS2', 'GCHFR', 'NFKBIA', 'KLF6', 'MYO1B', 'RHOJ', 'FSCN1', 'MXRA8', 'AMOTL2', 'VIM', 'DDR2']	ENCODE (experimentally validated targets)	3.82889	upregulated
ZBTB38 human tf ARCHS4 coexpression	2.71146	23.0364	0.00363431	0.000204302	['KANK2', 'SCARB2', 'PDGFRB', 'SLFN5', 'AHNAK', 'TPM4', 'FAM114A1', 'LRP1', 'HEG1', 'MYOF', 'RFTN1', 'LAMC1', 'OSMR', 'GREM1', 'ANXA6', 'TIMP2', 'MAP4', 'PTRF', 'DDR2']	ARCHS4 (coexpressed genes)	3.68973	upregulated
FOXA3 human tf ARCHS4 coexpression	2.71146	23.0364	0.00363431	0.000204302	['FGA', 'UGT1A1', 'MTTP', 'EPHX1', 'KRT20', 'TM6SF2', 'C3', 'FABP1', 'GJB1', 'TST', 'EHHADH', 'GSTA1', 'SLC39A5', 'FETUB', 'AOX1', 'REEP6', 'HMGCS2', 'GC', 'SLC38A3']	ARCHS4 (coexpressed genes)	3.68973	upregulated
HAND2 human tf ARCHS4 coexpression	2.71146	23.0364	0.00363431	0.000204302	['KANK2', 'PDGFRB', 'LAMA2', 'HEG1', 'FHL2', 'LAYN', 'P3H3', 'LAMC1', 'MEIS2', 'PTK7', 'MARVELD1', 'TIMP2', 'FSCN1', 'DCHS1', 'EMILIN1', 'PGM5', 'AMOTL1', 'MYL9', 'DDR2']	ARCHS4 (coexpressed genes)	3.68973	upregulated
ETS1 human tf ARCHS4 coexpression	2.71146	23.0364	0.00363431	0.000204302	['SLFN5', 'PRKCH', 'TGFB1', 'AHNAK', 'WIPF1', 'ATP2A3', 'GIMAP4', 'GIMAP6', 'PPP1R18', 'CTSS', 'MPEG1', 'PREX1', 'STK10', 'DIAPH1', 'SLC7A6', 'RASA3', 'EHBP1L1', 'ANXA6', 'HCLS1']	ARCHS4 (coexpressed genes)	3.68973	upregulated
MLXIPL human tf ARCHS4 coexpression	2.71146	23.0364	0.00363431	0.000204302	['FGA', 'RETSAT', 'CFH', 'UGT1A1', 'EPHX1', 'OPLAH', 'C3', 'FABP1', 'GJB1', 'LRG1', 'TST', 'EHHADH', 'SERPING1', 'SLC39A5', 'FETUB', 'AOX1', 'GC', 'SLC38A3', 'PLIN5']	ARCHS4 (coexpressed genes)	3.68973	upregulated
TIPARP human tf ARCHS4 coexpression	2.71146	23.0364	0.00363431	0.000204302	['CDKN1A', 'TXNRD1', 'MYOF', 'OSMR', 'NFKB1', 'NFKBIA', 'FMNL3', 'THBD', 'KLF6', 'EHD4', 'RGCC', 'S100A16', 'LEPR', 'CDC42EP1', 'CHP1', 'DHCR7', 'VSTM4', 'SGK1', 'ATF3']	ARCHS4 (coexpressed genes)	3.68973	upregulated
MSC human tf ARCHS4 coexpression	2.71146	23.0364	0.00363431	0.000204302	['SEMA6B', 'C1QA', 'CDKN1A', 'SLC43A3', 'INSIG1', 'RFTN1', 'TNFRSF1B', 'PPP1R18', 'NFKB1', 'THBD', 'EHD4', 'CREG1', 'STAB1', 'CYP1B1', 'HMOX1', 'LGALS9', 'CD14', 'ATF3', 'ENG']	ARCHS4 (coexpressed genes)	3.68973	upregulated
SP5 human tf ARCHS4 coexpression	2.71146	23.0364	0.0248519	0.000204302	['PECR', 'CARD10', 'GPT2', 'SERPINF2', 'ABCC6', 'CHRD', 'LRRC3', 'FTCD', 'F5', 'VIL1', 'MLXIPL', 'SLC5A9', 'TTLL4', 'PROC', 'PABPN1', 'APOH', 'COL9A3', 'FGFR4', 'SLC26A6']	ARCHS4 (coexpressed genes)	3.68973	downregulated
PPARG 20176806 ChIP-Seq MACROPHAGES Mouse	1.7285	14.5738	0.00323808	0.000217899	['PTPRU', 'CDKN1A', 'SERPINE2', 'PLXND1', 'OPLAH', 'LITAF', 'PRSS23', 'CTGF', 'AKAP12', 'HEBP1', 'PREX1', 'SHE', 'STK10', 'RASGEF1B', 'TIMP2', 'CYP1B1', 'GNAT1', 'HMGCS2', 'CD34', 'PTRF', 'CBR1', 'PRKCH', 'PTGIS', 'ANXA3', 'ELOVL5', 'GSTO1', 'DAPK1', 'SH2D3C', 'LMO2', 'HPCAL1', 'EMP2', 'ASRGL1', 'MPEG1', 'CLDN15', 'PECAM1', 'MYADM', 'UTRN', 'SGK1', 'MATN2', 'EPAS1', 'INSIG1', 'MGST1', 'NID2', 'CN…	ChEA (experimentally validated targets)	3.66175	upregulated
RACK7 27058665 Chip-Seq MCF-7 Human	1.61115	13.4717	0.00331844	0.000233693	['SCARB2', 'PTPRU', 'PLXND1', 'MUM1', 'ATP2A3', 'PCSK9', 'SLC2A3', 'LAMC1', 'OPLAH', 'LITAF', 'ELK3', 'TM7SF2', 'HK1', 'PREX1', 'CYP26B1', 'TIMP2', 'ADORA1', 'EMILIN1', 'GIT1', 'ZCCHC24', 'SREBF1', 'TLE1', 'TPM4', 'PAQR4', 'ELOVL2', 'MYOF', 'HPCAL1', 'EMP2', 'PPP2R5C', 'PGD', 'HSPG2', 'LSS', 'TNFRSF1A', 'PTP4A2', 'LOX', 'EHBP1L1', 'MXRA8', 'MYADM', 'BLVRB', 'PLIN5', 'TAGLN', 'NOTCH1', 'AHNAK', 'G…	ChEA (experimentally validated targets)	3.63135	upregulated
SMC3 22415368 ChIP-Seq MEFs Mouse	1.61115	13.4717	0.00331844	0.000233693	['CPNE8', 'CDKN1A', 'NRP2', 'ZFP521', 'CSF1', 'COL12A1', 'SLC2A3', 'ELK3', 'CTGF', 'CDH5', 'THBD', 'CYP26B1', 'TMEM88', 'RASGEF1B', 'TIMP2', 'CYP1B1', 'EMILIN1', 'GNAT1', 'ABCC4', 'CCBE1', 'MYOF', 'SERPINB9', 'HSPG2', 'DKK3', 'RHOB', 'AKR1C12', 'TGFBR3', 'SLC7A6', 'CLDN15', 'LOX', 'RASA3', 'COL6A2', 'EHBP1L1', 'COL6A1', 'ZFP652', 'ALDH1A7', 'ATF3', 'SAMD5', 'TAGLN', 'RETSAT', 'AHNAK', 'LRP1', 'SE…	ChEA (experimentally validated targets)	3.63135	upregulated
SUZ12 18692474 ChIP-Seq MESCs Mouse	1.6175	13.3069	0.00371435	0.000267387	['ACVRL1', 'PTPRU', 'SPON1', 'NRP2', 'FLT1', 'PLXND1', 'CSF1', 'GDA', 'FLT4', 'COL12A1', 'H2-K1', 'DYSF', 'FHL2', 'ATP2A3', 'PCSK9', 'PRSS23', 'CXCL14', 'CX3CL1', 'RERG', 'HOXA11', 'SHE', 'GPR176', 'ALCAM', 'SOX18', 'ADORA1', 'LEPR', 'KDR', 'CYP1B1', 'LRAT', 'PTRF', 'PDGFRA', 'CCBE1', 'PRKCH', 'F2R', 'LMO2', 'OSMR', 'TGFBR3', 'GREM1', 'CH25H', 'BACE2', 'RAB31', 'LOX', 'ALDH1A2', 'RHOJ', 'RARB', '…	ChEA (experimentally validated targets)	3.57286	upregulated
SOX2 18692474 ChIP-Seq MEFs Mouse	1.59328	12.7406	0.0045484	0.000336658	['SCARB2', 'IFITM1', 'ATP2A3', 'SLC2A3', 'CTGF', 'SGCE', 'STK10', 'THBD', 'TMEM43', 'TIMP1', 'LGALS9', 'SCD1', 'FGFBP1', 'ENTPD1', 'ST6GAL1', 'HSDL2', 'TLE1', 'PTGIS', 'EMP2', 'TM4SF1', 'SREBF2', 'RHOB', 'BTD', 'ALDH1A2', 'FSCN1', 'PECAM1', 'ACOT1', 'UTRN', 'MATN2', 'DDC', 'NOTCH1', 'AHNAK', 'CFH', 'EPAS1', 'NR1I3', 'PEX11A', 'CRIP2', 'FBLN1', 'SLC3A2', 'FSTL1', 'NID2', 'MUC1', 'FLRT3', 'PMVK', '…	ChEA (experimentally validated targets)	3.47281	upregulated
OCT4 18692474 ChIP-Seq MEFs Mouse	1.59236	12.7097	0.0045484	0.000341664	['SCARB2', 'CDKN1A', 'SPARC', 'DYSF', 'ATP2A3', 'SLC2A3', 'CXCL14', 'CTSS', 'CTGF', 'SGCE', 'CDH5', 'THBD', 'TUBA1A', 'ANXA6', 'GNAT1', 'TIMP1', 'LGALS9', 'SCD1', 'EPHB2', 'CBR1', 'SREBF1', 'FGFBP1', 'ENTPD1', 'ST6GAL1', 'PTGIS', 'PPP2R5C', 'TNFRSF1B', 'TM4SF1', 'SREBF2', 'RHOB', 'TGFBR3', 'TST', 'ALDH1A2', 'FSCN1', 'PECAM1', 'ACOT1', 'UTRN', 'DDC', 'NOTCH1', 'AHNAK', 'CFH', 'EPAS1', 'NR1I3', 'MT…	ChEA (experimentally validated targets)	3.4664	upregulated
MYOD1 C2C12 mm9	1.81958	14.4401	0.0485198	0.00035764	['LAMA2', 'SEMA3D', 'MGST3', 'MUM1', 'CRIP2', 'PRSS23', 'PPP1R18', 'NDRG1', 'NID2', 'CYGB', 'CNN2', 'TUBA1B', 'ANXA6', 'SPP1', 'EPHB2', 'A4GALT', 'SH2B2', 'GPM6B', 'GIT1', 'FDFT1', 'CBR3', 'ENTPD1', 'PTGIR', 'TPM4', 'ACSL1', 'TXNRD1', 'MYOF', 'F2R', 'SH2D3C', 'SREBF2', 'FABP1', 'FMNL3', 'GATM', 'COL1A2', 'TUBB2A', 'RAB31', 'LOX', 'PSAT1', 'EHBP1L1', 'PMP22', 'MYADM', 'TMCC2', 'ESYT1', 'MYL9']	ENCODE (experimentally validated targets)	3.44655	upregulated
KLF6 26769127 Chip-Seq PDAC-Cell line Human	1.58503	12.4651	0.004907	0.000384212	['PTPRU', 'IFITM1', 'ARPC1B', 'FHL2', 'PCSK9', 'TMEM53', 'LAMC1', 'PRSS23', 'CTSS', 'ELK3', 'TM7SF2', 'HK1', 'GPR176', 'CYP26B1', 'CPT2', 'ADORA1', 'EPHB2', 'ZCCHC24', 'GUCY1A3', 'PDGFRA', 'SREBF1', 'FGFBP1', 'MYOF', 'LIX1L', 'HPCAL1', 'COX6B2', 'PGD', 'HSPG2', 'ASRGL1', 'TGFBR3', 'PTP4A2', 'BCAM', 'TUBB2A', 'EHBP1L1', 'MXRA8', 'MYADM', 'ACOT1', 'MFGE8', 'ATF3', 'MGLL', 'NOTCH1', 'AHNAK', 'EPAS1'…	ChEA (experimentally validated targets)	3.41543	upregulated
BRD4 27068464 Chip-Seq AML-cells Mouse	1.58503	12.4651	0.004907	0.000384212	['CDKN1A', 'NRP2', 'SERPINE2', 'WIPF1', 'GDA', 'ARPC1B', 'LITAF', 'CTSS', 'HOXA11', 'PREX1', 'STK10', 'TUBA1B', 'ALCAM', 'STAB1', 'AOX1', 'EMILIN1', 'DIP2A', 'LGALS9', 'CD34', 'BAHCC1', 'UTP14B', 'GIT1', 'PDGFRB', 'SRGN', 'SREBF1', 'PTGIR', 'MGL2', 'TPM4', 'CD93', 'SH2D3C', 'HPCAL1', 'CYBB', 'DUSP28', 'PPP2R5C', 'MPEG1', 'SREBF2', 'RHOB', 'RASA3', 'NAAA', 'EHBP1L1', 'PECAM1', 'ZFP652', 'SGK1', 'A…	ChEA (experimentally validated targets)	3.41543	upregulated
CEBPD 21427703 ChIP-Seq 3T3-L1 Mouse	1.6247	12.7461	0.004907	0.000391638	['SRPX', 'CPM', 'NRP2', 'FLT1', 'SPARC', 'SERPINE2', 'ARPC1B', 'COL12A1', 'DYSF', 'PRSS23', 'ETS1', 'RERG', 'SGCE', 'CDH5', 'THBD', 'CYP26B1', 'TMEM43', 'CYP1B1', 'SCD1', 'CD34', 'BAHCC1', 'FADS1', 'PDGFRA', 'ANXA2', 'TPM4', 'CD93', 'GSTO1', 'DAPK1', 'OSMR', 'TM4SF1', 'DCN', 'SLC22A23', 'TGFBR3', 'GREM1', 'CH25H', 'SLC7A6', 'EMCN', 'RASA3', 'COL6A2', 'CAT', 'FSCN1', 'SGK1', 'MATN2', 'ADCYAP1R1', …	ChEA (experimentally validated targets)	3.40711	upregulated
PPARG 20176806 ChIP-Seq 3T3-L1 Mouse	1.60766	12.4688	0.00526223	0.000428226	['CDKN1A', 'NRP2', 'PLXND1', 'COL12A1', 'DYSF', 'OPLAH', 'ETS1', 'CTGF', 'SGCE', 'AKAP12', 'CDH5', 'CYP26B1', 'TUBA1A', 'RASGEF1B', 'TIMP2', 'SLC39A5', 'SCD1', 'A4GALT', 'BAHCC1', 'PTRF', 'FADS1', 'SREBF1', 'PRKCH', 'TLE1', 'UGT1A1', 'CD93', 'ANXA3', 'DAPK1', 'MPEG1', 'RHOB', 'TGFBR3', 'EMCN', 'TST', 'RASA3', 'COL6A2', 'COL6A1', 'CAT', 'CDC42EP1', 'UTRN', 'ZFP652', 'MYL9', 'MGLL', 'MATN2', 'INSIG…	ChEA (experimentally validated targets)	3.36833	upregulated
ESR2 21235772 ChIP-Seq MCF-7 Human	2.29655	17.6513	0.00553658	0.000459215	['AFAP1L2', 'WNT7B', 'MID1IP1', 'HEG1', 'PTGER3', 'LAMC1', 'NDRG1', 'RHOB', 'HK1', 'SLC22A23', 'PTP4A2', 'PLA2G16', 'BCAM', 'RUSC2', 'RASA3', 'SOX18', 'KYNU', 'ADORA1', 'CYP1B1', 'S1PR3', 'RHPN2', 'SGK1', 'ACOT4']	ChEA (experimentally validated targets)	3.33798	upregulated
HHEX human tf ARCHS4 coexpression	2.55417	19.0924	0.00890096	0.000567082	['WIPF1', 'ARPC1B', 'LMO2', 'SH2D3C', 'ATP2A3', 'TMEM173', 'ELK3', 'HACD4', 'BST1', 'CREG1', 'ARHGDIB', 'CAT', 'PECAM1', 'HCLS1', 'CPXM1', 'LGALS9', 'ERG', 'CD34']	ARCHS4 (coexpressed genes)	3.24635	upregulated
ARNTL human tf ARCHS4 coexpression	2.55417	19.0924	0.00890096	0.000567082	['PRKCH', 'WIPF1', 'ACSL1', 'GIMAP4', 'ABHD6', 'GIMAP6', 'TNFRSF1B', 'PPP1R18', 'LITAF', 'ETS1', 'CTSS', 'MPEG1', 'PREX1', 'STK10', 'KLF6', 'RASA3', 'CHST15', 'HCLS1']	ARCHS4 (coexpressed genes)	3.24635	upregulated
STAT5A human tf ARCHS4 coexpression	2.55417	19.0924	0.00890096	0.000567082	['TGFB1', 'WIPF1', 'SLC43A3', 'RFTN1', 'LMO2', 'ATP2A3', 'TNFRSF1B', 'PPP1R18', 'CTSS', 'NFKB1', 'CPED1', 'DIAPH1', 'CREG1', 'ALDH1A2', 'EHBP1L1', 'HCLS1', 'LGALS9', 'ESYT1']	ARCHS4 (coexpressed genes)	3.24635	upregulated
PAX8 human tf ARCHS4 coexpression	2.55417	19.0924	0.00890096	0.000567082	['SPON1', 'AFAP1L2', 'AHNAK', 'NPR1', 'SEMA3D', 'HEG1', 'FLT4', 'LAMC1', 'NID2', 'BCAM', 'PTPRB', 'ACADL', 'AMOTL2', 'VSTM4', 'PLPP3', 'UTRN', 'MATN2', 'ITGA9']	ARCHS4 (coexpressed genes)	3.24635	upregulated
SHOX2 human tf ARCHS4 coexpression	2.55417	19.0924	0.00890096	0.000567082	['PDGFRB', 'SERPINE2', 'HEG1', 'COL12A1', 'LAYN', 'LAMC1', 'FSTL1', 'LOXL1', 'GREM1', 'PTK7', 'COL6A2', 'GPR182', 'COL6A1', 'MXRA8', 'TIMP2', 'PTRF', 'RECK', 'DDR2']	ARCHS4 (coexpressed genes)	3.24635	upregulated
MYBL1 human tf ARCHS4 coexpression	2.55417	19.0924	0.00890096	0.000567082	['SLFN5', 'PRKCH', 'TGFB1', 'AHNAK', 'WIPF1', 'MYOF', 'PPP1R18', 'PRSS23', 'ETS1', 'PREX1', 'STK10', 'DIAPH1', 'CLDN15', 'RASA3', 'KCTD10', 'NAAA', 'FLNA', 'UTRN']	ARCHS4 (coexpressed genes)	3.24635	upregulated
SMARCA1 human tf ARCHS4 coexpression	2.55417	19.0924	0.00890096	0.000567082	['STARD4', 'SPARC', 'FAM114A1', 'MSMO1', 'ACSL3', 'LAMC1', 'OSMR', 'HSPG2', 'FSTL1', 'LSS', 'TJP1', 'SGCE', 'SQLE', 'MYO1B', 'PTK7', 'CALD1', 'EPB41L2', 'AMOTL1']	ARCHS4 (coexpressed genes)	3.24635	upregulated
MET human tf ARCHS4 coexpression	2.55417	19.0924	0.00890096	0.000567082	['ABCC3', 'ANXA2', 'AHNAK', 'ANXA3', 'TXNRD1', 'LAMC1', 'OSMR', 'PRSS23', 'TM4SF1', 'AKAP12', 'BACE2', 'MYO1B', 'ALCAM', 'S100A16', 'FLNA', 'AMOTL2', 'PTRF', 'PFKP']	ARCHS4 (coexpressed genes)	3.24635	upregulated
ZFP36 human tf ARCHS4 coexpression	2.55417	19.0924	0.00890096	0.000567082	['PRKCH', 'TGFB1', 'WIPF1', 'GIMAP6', 'TNFRSF1B', 'MPEG1', 'RHOB', 'NFKBIA', 'PREX1', 'KLF6', 'CXCL12', 'RGCC', 'EHBP1L1', 'MYADM', 'HCLS1', 'LGALS9', 'FXYD5', 'ATF3']	ARCHS4 (coexpressed genes)	3.24635	upregulated
PCSK6 human tf ARCHS4 coexpression	2.55417	19.0924	0.00890096	0.000567082	['ABCC3', 'FGA', 'CFH', 'UGT1A1', 'PROS1', 'EPHX1', 'C3', 'GATM', 'GJB1', 'LRG1', 'TST', 'EHHADH', 'LEPR', 'SERPING1', 'FETUB', 'AOX1', 'GC', 'SLC38A3']	ARCHS4 (coexpressed genes)	3.24635	upregulated
SEMA4A human tf ARCHS4 coexpression	2.55417	19.0924	0.00890096	0.000567082	['TGFB1', 'WIPF1', 'DYSF', 'ATP2A3', 'CYBB', 'TNFRSF1B', 'PPP1R18', 'LITAF', 'CTSS', 'MPEG1', 'PREX1', 'BST1', 'STAB1', 'EHBP1L1', 'CHST15', 'HCLS1', 'LGALS9', 'CD14']	ARCHS4 (coexpressed genes)	3.24635	upregulated
IKZF1 human tf ARCHS4 coexpression	2.55417	19.0924	0.00890096	0.000567082	['SLFN5', 'PRKCH', 'TGFB1', 'ATP2A3', 'GIMAP4', 'GIMAP6', 'TNFRSF1B', 'PPP1R18', 'ETS1', 'CTSS', 'MPEG1', 'PREX1', 'STK10', 'DIAPH1', 'RASA3', 'ARHGDIB', 'HCLS1', 'GRAP']	ARCHS4 (coexpressed genes)	3.24635	upregulated
HNF1A human tf ARCHS4 coexpression	2.55417	19.0924	0.0568083	0.000567082	['SERPINF2', 'ABCC6', 'PIPOX', 'MCM10', 'ITIH1', 'FMO5', 'DLL1', 'FTCD', 'F5', 'VIL1', 'MLXIPL', 'SLC5A9', 'PROC', 'APOH', 'PDSS1', 'NOTUM', 'EPS8L3', 'FGFR4']	ARCHS4 (coexpressed genes)	3.24635	downregulated
NKX2-1 human tf ARCHS4 coexpression	2.55417	19.0924	0.0568083	0.000567082	['ANKRD13C', 'NTRK1', 'WHRN', 'SUSD2', 'DNMT3A', 'KCNJ16', 'CYP4B1', 'NDNF', 'ATP11A', 'DLL1', 'MLLT11', 'ODF2L', 'RECQL5', 'PNMA1', 'RUFY3', 'COL4A4', 'COL4A3', 'SLC26A4']	ARCHS4 (coexpressed genes)	3.24635	downregulated
NCOA1 human tf ARCHS4 coexpression	2.55417	19.0924	0.0568083	0.000567082	['SEMA4D', 'CPQ', 'LRRK2', 'TET2', 'ANK2', 'RORA', 'AOAH', 'KSR2', 'SMARCA2', 'PHC3', 'TTBK1', 'CNDP1', 'PARP8', 'CPEB1', 'SNN', 'RASSF2', 'AMMECR1L', 'TECPR2']	ARCHS4 (coexpressed genes)	3.24635	downregulated
CJUN 26792858 Chip-Seq BT549 Human	1.55905	11.5095	0.00716312	0.000622107	['SPARC', 'SERPINE2', 'WIPF1', 'DBI', 'LAMC1', 'KRT20', 'LOXL1', 'RERG', 'ELK3', 'CTGF', 'ADAMTSL1', 'HEBP1', 'TUBA1A', 'TMEM43', 'KYNU', 'SEMA6B', 'ANXA2', 'TPM4', 'MYOF', 'TMEM173', 'TM4SF1', 'SLC22A23', 'TGFBR3', 'PTP4A2', 'RAB31', 'BTD', 'LOX', 'EHHADH', 'ALDH1A1', 'RARB', 'TKT', 'UTRN', 'DDR2', 'SAMD5', 'SLFN5', 'DDC', 'SEMA3D', 'EPAS1', 'TSHZ2', 'MGST1', 'FSTL1', 'NID2', 'EGFLAM', 'C7', 'FL…	ChEA (experimentally validated targets)	3.20614	upregulated
EP300 CH12.LX mm9	1.55905	11.5095	0.0723421	0.000622107	['UGT1A10', 'CDKN1A', 'NRP2', 'SERPINE2', 'CSF1', 'FLT4', 'H2-K1', 'ATP2A3', 'LITAF', 'PPP1R18', 'ETS1', 'CTSS', 'TNFSF13B', 'KYNU', 'SOSTDC1', 'GNAT1', 'A4GALT', 'RAB8B', 'ENTPD1', 'TPM4', 'ANXA3', 'GSTO1', 'HEG1', 'F2R', 'SH2D3C', 'LIX1L', 'HPCAL1', 'CYBB', 'SERPINB9', 'DUSP28', 'TMEM173', 'TNFRSF1B', 'MPEG1', 'PTBP3', 'RHOB', 'CSF2RB2', 'PLA2G16', 'BCAM', 'TUBB2A', 'RAB31', 'RASA3', 'FSCN1', '…	ENCODE (experimentally validated targets)	3.20614	upregulated
KDM2B 26808549 Chip-Seq SUP-B15 Human	1.55905	11.5095	0.00716312	0.000622107	['NRP2', 'FLT1', 'PLXND1', 'CSF1', 'WIPF1', 'FLT4', 'TECR', 'MUM1', 'TM7SF2', 'CDH5', 'ALCAM', 'SOX18', 'SLCO2B1', 'TIMP2', 'CPXM1', 'CD34', 'BAHCC1', 'GIT1', 'PTGIR', 'ANXA2', 'PAQR4', 'LIX1L', 'LMO2', 'PPP2R5C', 'PGD', 'TNFRSF1B', 'HSPG2', 'TNFRSF1A', 'TGFBR3', 'CH25H', 'TUBB2A', 'RASA3', 'EHBP1L1', 'CAT', 'FSCN1', 'MYADM', 'CDC42EP1', 'UTRN', 'SHANK3', 'ENG', 'KANK2', 'NOTCH1', 'AHNAK', 'EPAS1…	ChEA (experimentally validated targets)	3.20614	upregulated
FOXA2 19822575 ChIP-Seq HepG2 Human	1.46856	10.8282	0.00716312	0.000627754	['SCARB2', 'CPNE8', 'PLXND1', 'CCDC102A', 'CTGF', 'ALCAM', 'SLCO2B1', 'LEPR', 'DIP2A', 'GNAT1', 'BAHCC1', 'PTRF', 'CCBE1', 'ENTPD1', 'ST6GAL1', 'PRKCH', 'TLE1', 'ACSL1', 'DAPK1', 'ECH1', 'HPCAL1', 'DNAJB13', 'ACSL3', 'HSPG2', 'TM4SF1', 'DKK3', 'MYADM', 'FETUB', 'UTRN', 'FAM114A1', 'TSHZ2', 'MTTP', 'FBLN1', 'AK5', 'C3', 'EFNB1', 'S100A16', 'CALD1', 'EPB41L2', 'HACL1', 'CD14', 'SLC38A3', 'PLTP', 'F…	ChEA (experimentally validated targets)	3.20221	upregulated
SOX9 25088423 ChIP-ChIP EMBRYONIC GONADS Mouse	1.56903	11.4931	0.00738636	0.000658877	['ACVRL1', 'PTPRU', 'ZFP521', 'FLT1', 'SPARC', 'ACAA2', 'SERPINE2', 'COL12A1', 'CLEC14A', 'PRSS23', 'CCDC102A', 'CTGF', 'TM7SF2', 'LIPE', 'STK10', 'THBD', 'CYP26B1', 'RUSC2', 'CPT2', 'TMEM88', 'ANXA6', 'KDR', 'CYP1B1', 'EPHB2', 'BAHCC1', 'SEMA6B', 'PDGFRB', 'SRGN', 'PTGIS', 'PAQR4', 'BGN', 'DUSP28', 'LSS', 'GCHFR', 'RCN3', 'TUBB2A', 'CLDN15', 'EHHADH', 'RHOJ', 'MMRN2', 'MXRA8', 'MYADM', 'SERPING1…	ChEA (experimentally validated targets)	3.1812	upregulated
SUZ12 18555785 ChIP-Seq MESCs Mouse	1.75911	12.8387	0.0074546	0.000676631	['ACVRL1', 'GUCY1B3', 'SPON1', 'ADCYAP1R1', 'NRP2', 'TNXB', 'SERPINE2', 'CSF1', 'EPAS1', 'GDA', 'NPR1', 'COL12A1', 'PTGER3', 'FHL2', 'PCSK9', 'ABHD6', 'CLEC14A', 'AK5', 'CXCL14', 'LOXL1', 'THBD', 'GPR176', 'SOX18', 'ADORA1', 'LEPR', 'PRKCDBP', 'LRAT', 'B4GALNT1', 'PGM5', 'SLC38A3', 'PTRF', 'PRKCH', 'PAQR4', 'LHFP', 'HPCAL1', 'TGFBR3', 'GREM1', 'SMOC2', 'GATM', 'CXCL12', 'LOX', 'PMP22', 'CDC42EP1'…	ChEA (experimentally validated targets)	3.16965	upregulated
JARID2 20075857 ChIP-Seq MESCs Mouse	1.68249	11.98	0.00875557	0.000808417	['CPM', 'PTPRU', 'SPON1', 'NRP2', 'FLT1', 'PLXND1', 'FLT4', 'H2-K1', 'MUM1', 'CXCL14', 'HOXA11', 'SHE', 'THBD', 'CYP26B1', 'SOX18', 'ADORA1', 'CYP1B1', 'LRAT', 'PTRF', 'PDGFRA', 'PRKCH', 'LMO2', 'SLC22A23', 'TGFBR3', 'GREM1', 'CH25H', 'LOX', 'ALDH1A2', 'PGR', 'ATF3', 'MGLL', 'PLIN5', 'SAMD5', 'TNXB', 'EPAS1', 'NPR1', 'PTGER3', 'AK5', 'CYGB', 'CHST15', 'GPM6B', 'LHFP', 'WNT7B', 'RFTN1', 'NSG1', 'M…	ChEA (experimentally validated targets)	3.09236	upregulated
TRP63 18441228 ChIP-ChIP KERATINOCYTES Mouse	3.30061	22.9631	0.0099881	0.000951747	['ALCAM', 'VCAM1', 'GSTA2', 'PMP22', 'CYP1B1', 'HMOX1', 'EMP2', 'VIM', 'NDRG1', 'ELK3', 'RHOB']	ChEA (experimentally validated targets)	3.02148	upregulated
EZH2 18974828 ChIP-Seq MESCs Mouse	1.65694	11.4658	0.0099881	0.00098792	['ACVRL1', 'PTPRU', 'SPON1', 'NRP2', 'ZFP521', 'FLT1', 'PLXND1', 'COL12A1', 'PRSS23', 'CXCL14', 'ETS1', 'HOXA11', 'SHE', 'THBD', 'GPR176', 'SOX18', 'ADORA1', 'KDR', 'CYP1B1', 'AOX1', 'LRAT', 'PTRF', 'PDGFRA', 'CCBE1', 'PRKCH', 'UGT1A1', 'LMO2', 'TGFBR3', 'GREM1', 'BACE2', 'LOX', 'ALDH1A2', 'PGR', 'SHANK3', 'MGLL', 'NOTCH1', 'TNXB', 'RETSAT', 'NPR1', 'PTGER3', 'AK5', 'EGFLAM', 'PRKCDBP', 'B4GALNT1…	ChEA (experimentally validated targets)	3.00528	upregulated
RNF2 18974828 ChIP-Seq MESCs Mouse	1.65694	11.4658	0.0099881	0.00098792	['ACVRL1', 'PTPRU', 'SPON1', 'NRP2', 'ZFP521', 'FLT1', 'PLXND1', 'COL12A1', 'PRSS23', 'CXCL14', 'ETS1', 'HOXA11', 'SHE', 'THBD', 'GPR176', 'SOX18', 'ADORA1', 'KDR', 'CYP1B1', 'AOX1', 'LRAT', 'PTRF', 'PDGFRA', 'CCBE1', 'PRKCH', 'UGT1A1', 'LMO2', 'TGFBR3', 'GREM1', 'BACE2', 'LOX', 'ALDH1A2', 'PGR', 'SHANK3', 'MGLL', 'NOTCH1', 'TNXB', 'RETSAT', 'NPR1', 'PTGER3', 'AK5', 'EGFLAM', 'PRKCDBP', 'B4GALNT1…	ChEA (experimentally validated targets)	3.00528	upregulated
LXR 22158963 ChIP-Seq LIVER Mouse	1.53321	10.6035	0.210622	0.000991938	['ERRFI1', 'CHD9', 'PZP', 'CCBL1', 'LRRC3', 'MIA2', 'MCM10', 'LDLRAD3', 'ACSM5', 'CHD3', 'MYOM3', 'GYS2', 'C1QTNF3', 'COL4A3BP', 'AMMECR1L', 'TNFSF10', 'ENPP2', 'UGT2A3', 'UPP2', 'SLC25A45', 'HES6', 'PAQR7', 'TMEM150A', 'IGFBP4', 'LMO4', 'GPT2', 'SERPINF2', 'ABCC6', 'TET2', 'ADAM11', 'PIPOX', 'ANK2', 'LARP4B', 'COQ10B', 'SEPP1', 'MTSS1', 'AZGP1', 'CDCP1', 'RUFY3', 'SLC9A8', 'GORASP1', 'GPD2', 'AS…	ChEA (experimentally validated targets)	3.00352	downregulated
EZH2 B cell hg19	1.53321	10.6035	0.10093	0.000991938	['ACVRL1', 'PTPRU', 'SPON1', 'NRP2', 'FLT1', 'SERPINE2', 'PLXND1', 'COL12A1', 'LOXL1', 'AKAP12', 'SHE', 'RUSC2', 'SOX18', 'CYP1B1', 'LRAT', 'CPXM1', 'HMGCS2', 'EPHB2', 'A4GALT', 'BAHCC1', 'PTRF', 'FADS1', 'ABCC3', 'PDGFRA', 'TLE1', 'PTGIS', 'PAQR4', 'ELOVL2', 'MYOF', 'F2R', 'EMP2', 'COX6B2', 'TNFRSF1A', 'PTBP3', 'SLC22A23', 'PLA2G16', 'LOX', 'COL6A1', 'FSCN1', 'CDC42EP1', 'BLVRB', 'ERG', 'SGK1', …	ENCODE (experimentally validated targets)	3.00352	upregulated
SOX2 27498859 Chip-Seq STOMACH Mouse	1.53321	10.6035	0.0099881	0.000991938	['SCARB2', 'ACAA2', 'PLXND1', 'ARPC1B', 'FHL2', 'ATP2A3', 'CX3CL1', 'ELK3', 'CTGF', 'AKAP12', 'ALCAM', 'DIP2A', 'HMGCS2', 'EPHB2', 'A4GALT', 'BAHCC1', 'PTRF', 'UTP14B', 'ABCC4', 'TLE1', 'ELOVL5', 'GSTO1', 'ACSL1', 'MYOF', 'PGD', 'HSPG2', 'DKK3', 'CYP2D26', 'TGFBR3', 'BACE2', 'TUBB2A', 'KCTD10', 'NAAA', 'ALDH1A1', 'PECAM1', 'ACOT1', 'RARB', 'CDC42EP1', 'UTRN', 'ZFP652', 'SGK1', 'MYL9', 'OAT', 'NOT…	ChEA (experimentally validated targets)	3.00352	upregulated
EED 16625203 ChIP-ChIP MESCs Mouse	1.82787	12.6258	0.0099881	0.00100037	['PTPRU', 'GUCY1B3', 'SPON1', 'ADCYAP1R1', 'NRP2', 'FLT1', 'TNXB', 'SERPINE2', 'SEMA3D', 'EPAS1', 'FLT4', 'COL12A1', 'PTGER3', 'FHL2', 'PCSK9', 'LOXL1', 'HOXA11', 'THBD', 'SOX18', 'CYP1B1', 'LRAT', 'CD14', 'PTRF', 'PDGFRA', 'CCBE1', 'PTGIS', 'LHFP', 'PCDHGC3', 'OSMR', 'CH25H', 'GATM', 'CXCL12', 'ALDH1A2', 'PMP22', 'ATF3', 'H2-Q10']	ChEA (experimentally validated targets)	2.99984	upregulated
EZH2 23942234 ChIP-Seq MYOBLASTS AND MYOTUBES Mouse	1.75656	11.6925	0.0126391	0.00128567	['ACVRL1', 'PTPRU', 'TNXB', 'CSF1', 'LRP1', 'WIPF1', 'TRIL', 'ARPC1B', 'PTGER3', 'LAMC1', 'LITAF', 'CXCL14', 'CCDC102A', 'TM7SF2', 'CNN2', 'PREX1', 'STK10', 'GJC2', 'SOX18', 'EPB41L2', 'FLNA', 'FAM43A', 'DIP2A', 'A4GALT', 'PTRF', 'GIT1', 'SEMA6B', 'PRKCH', 'ANXA2', 'PRMT2', 'WNT7B', 'TXNRD1', 'DHODH', 'TGFBR3', 'RASA3', 'CDC42EP1', 'GRAP', 'TGFBI', 'H2-Q10']	ChEA (experimentally validated targets)	2.89087	upregulated
NANOG 18692474 ChIP-Seq MEFs Mouse	1.51712	10.0259	0.0130593	0.00134884	['SCARB2', 'IFITM1', 'NRP2', 'FLT1', 'SLC2A3', 'PRSS23', 'CTGF', 'HK1', 'SGCE', 'CDH5', 'TUBA1A', 'CYP1B1', 'LRAT', 'GNAT1', 'TIMP1', 'LGALS9', 'SCD1', 'PDGFRA', 'FGFBP1', 'ENTPD1', 'ST6GAL1', 'HSDL2', 'PTGIS', 'DAPK1', 'HEG1', 'TNFRSF1B', 'RHOB', 'TGFBR3', 'ALDH1A2', 'FSCN1', 'PECAM1', 'ACOT1', 'UTRN', 'ATF3', 'DDR2', 'DDC', 'NOTCH1', 'AHNAK', 'CFH', 'EPAS1', 'NR1I3', 'GSTP1', 'FBLN1', 'SLC3A2',…	ChEA (experimentally validated targets)	2.87004	upregulated
PLEK human tf ARCHS4 coexpression	2.39862	15.615	0.019859	0.00148849	['SRGN', 'TGFB1', 'WIPF1', 'RFTN1', 'CYBB', 'TNFRSF1B', 'PPP1R18', 'LITAF', 'CTSS', 'MPEG1', 'NFKB1', 'STK10', 'RGCC', 'CREG1', 'ARHGDIB', 'HCLS1', 'LGALS9']	ARCHS4 (coexpressed genes)	2.82725	upregulated
STAT6 human tf ARCHS4 coexpression	2.39862	15.615	0.019859	0.00148849	['TGFB1', 'WIPF1', 'MVP', 'ATP2A3', 'TNFRSF1B', 'PPP1R18', 'LITAF', 'ETS1', 'CTSS', 'MPEG1', 'TNFRSF1A', 'PREX1', 'STK10', 'EHBP1L1', 'CHST15', 'HCLS1', 'LGALS9']	ARCHS4 (coexpressed genes)	2.82725	upregulated
PLXNA2 human tf ARCHS4 coexpression	2.39862	15.615	0.019859	0.00148849	['ACVRL1', 'SCARB2', 'TIE1', 'CRIP2', 'CLEC14A', 'HSPG2', 'MEIS2', 'SLC22A23', 'CDH5', 'PTPRB', 'COL1A2', 'TUBA1A', 'RUSC2', 'MMRN2', 'DCHS1', 'MAP4', 'EPHB2']	ARCHS4 (coexpressed genes)	2.82725	upregulated
HEY1 human tf ARCHS4 coexpression	2.39862	15.615	0.019859	0.00148849	['ZCCHC24', 'SPON1', 'ADCYAP1R1', 'SPARC', 'FLT1', 'CD93', 'GOLM1', 'LHFP', 'TRIL', 'SDC3', 'PCDHGC3', 'COL1A2', 'MMRN2', 'KDR', 'VIM', 'ADGRL4', 'GPM6B']	ARCHS4 (coexpressed genes)	2.82725	upregulated
SIX5 human tf ARCHS4 coexpression	2.39862	15.615	0.019859	0.00148849	['PTPRU', 'SREBF1', 'TMEM184B', 'LTBP4', 'P3H3', 'OPLAH', 'SREBF2', 'EFNB1', 'BCAM', 'PTK7', 'MARVELD1', 'MXRA8', 'FSCN1', 'CDC42EP1', 'AMOTL2', 'MFGE8', 'MYL9']	ARCHS4 (coexpressed genes)	2.82725	upregulated
HLX human tf ARCHS4 coexpression	2.39862	15.615	0.019859	0.00148849	['C1QA', 'TGFB1', 'ACSL1', 'SLC43A3', 'TNFRSF1B', 'PPP1R18', 'LITAF', 'CTSS', 'NFKB1', 'TNFRSF1A', 'BST1', 'CREG1', 'STAB1', 'CHST15', 'HCLS1', 'LGALS9', 'CD14']	ARCHS4 (coexpressed genes)	2.82725	upregulated
HIVEP3 human tf ARCHS4 coexpression	2.39862	15.615	0.019859	0.00148849	['SEMA6B', 'C1QA', 'TGFB1', 'SLC43A3', 'INSIG1', 'RFTN1', 'TNFRSF1B', 'PPP1R18', 'NFKB1', 'FMNL3', 'STK10', 'THBD', 'RGCC', 'SLCO2B1', 'KYNU', 'STAB1', 'HMOX1']	ARCHS4 (coexpressed genes)	2.82725	upregulated
ZNFX1 human tf ARCHS4 coexpression	2.39862	15.615	0.019859	0.00148849	['SLFN5', 'WIPF1', 'ACSL1', 'MVP', 'RFTN1', 'CYBB', 'TNFRSF1B', 'PPP1R18', 'LITAF', 'CTSS', 'NFKB1', 'STK10', 'EHD4', 'EHBP1L1', 'ST3GAL4', 'HCLS1', 'LGALS9']	ARCHS4 (coexpressed genes)	2.82725	upregulated
EGR2 human tf ARCHS4 coexpression	2.39862	15.615	0.019859	0.00148849	['CSF1', 'SLC43A3', 'INSIG1', 'RFTN1', 'CYBB', 'PGD', 'TNFRSF1B', 'NFKB1', 'THBD', 'RGCC', 'CREG1', 'SLCO2B1', 'SPP1', 'CYP1B1', 'LGALS9', 'SGK1', 'ATF3']	ARCHS4 (coexpressed genes)	2.82725	upregulated
STAT1 human tf ARCHS4 coexpression	2.39862	15.615	0.019859	0.00148849	['SLFN5', 'WIPF1', 'MVP', 'RFTN1', 'CYBB', 'GIMAP6', 'PPP1R18', 'ETS1', 'CTSS', 'MPEG1', 'NFKB1', 'DIAPH1', 'EHD4', 'EHBP1L1', 'ANXA6', 'HCLS1', 'LGALS9']	ARCHS4 (coexpressed genes)	2.82725	upregulated
CREBL2 human tf ARCHS4 coexpression	2.39862	15.615	0.019859	0.00148849	['C1QB', 'SCARB2', 'C1QA', 'RETSAT', 'LRP1', 'MVP', 'CYBB', 'CTSS', 'DCN', 'EGFLAM', 'C7', 'CREG1', 'SLCO2B1', 'STOM', 'CD14', 'RAI2', 'ENG']	ARCHS4 (coexpressed genes)	2.82725	upregulated
KLF6 human tf ARCHS4 coexpression	2.39862	15.615	0.019859	0.00148849	['SLFN5', 'PRKCH', 'WIPF1', 'ATP2A3', 'TMEM173', 'GIMAP6', 'ETS1', 'MPEG1', 'NFKB1', 'NFKBIA', 'STK10', 'RGCC', 'ARHGDIB', 'MYADM', 'HCLS1', 'LGALS9', 'ATF3']	ARCHS4 (coexpressed genes)	2.82725	upregulated
SPI1 human tf ARCHS4 coexpression	2.39862	15.615	0.019859	0.00148849	['TGFB1', 'WIPF1', 'DYSF', 'CYBB', 'TNFRSF1B', 'PPP1R18', 'LITAF', 'CTSS', 'MPEG1', 'TNFRSF1A', 'PREX1', 'BST1', 'EHBP1L1', 'CHST15', 'HCLS1', 'LGALS9', 'CD14']	ARCHS4 (coexpressed genes)	2.82725	upregulated
RUNX3 human tf ARCHS4 coexpression	2.39862	15.615	0.019859	0.00148849	['PRKCH', 'TGFB1', 'WIPF1', 'RFTN1', 'ATP2A3', 'GIMAP6', 'TNFRSF1B', 'PPP1R18', 'ETS1', 'MPEG1', 'NFKB1', 'PREX1', 'STK10', 'RASA3', 'EHBP1L1', 'HCLS1', 'LGALS9']	ARCHS4 (coexpressed genes)	2.82725	upregulated
KLF3 human tf ARCHS4 coexpression	2.39862	15.615	0.019859	0.00148849	['SLFN5', 'PRKCH', 'TGFB1', 'AHNAK', 'WIPF1', 'CYBB', 'ETS1', 'CTSS', 'MPEG1', 'PREX1', 'STK10', 'RASA3', 'EHBP1L1', 'CHST15', 'PECAM1', 'HCLS1', 'UTRN']	ARCHS4 (coexpressed genes)	2.82725	upregulated
ATOH1 human tf ARCHS4 coexpression	2.39862	15.615	0.12071	0.00148849	['SLC46A3', 'OLFM4', 'SEPP1', 'SAP30', 'VIL1', 'SLC9A3', 'BAIAP2L2', 'PDZD3', 'SLC5A9', 'NLRP6', 'SLC7A9', 'TBX10', 'UGT2A3', 'VILL', 'EPS8L3', 'SLC16A2', 'SLC17A4']	ARCHS4 (coexpressed genes)	2.82725	downregulated
HNF4G human tf ARCHS4 coexpression	2.39862	15.615	0.12071	0.00148849	['SLC46A3', 'OLFM4', 'SEPP1', 'TMEM252', 'CNDP2', 'VIL1', 'SLC9A3', 'BAIAP2L2', 'PDZD3', 'SLC5A9', 'NLRP6', 'SLC7A9', 'UGT2A3', 'VILL', 'EPS8L3', 'SMPDL3A', 'SLC17A4']	ARCHS4 (coexpressed genes)	2.82725	downregulated
RORC human tf ARCHS4 coexpression	2.39862	15.615	0.12071	0.00148849	['FHL1', 'PROZ', 'ACSM5', 'SYPL2', 'ITIH1', 'FMO5', 'FTCD', 'MYOM3', 'GYS2', 'MLXIPL', 'TRIM7', 'PROC', 'LDHD', 'ASPG', 'F13B', 'HAO2', 'SLC22A7']	ARCHS4 (coexpressed genes)	2.82725	downregulated
NR1I3 human tf ARCHS4 coexpression	2.39862	15.615	0.12071	0.00148849	['PECR', 'AGXT2', 'PROZ', 'PIPOX', 'ACSM5', 'ITIH1', 'ACVR2B', 'FTCD', 'GYS2', 'MLXIPL', 'PROC', 'TMEM68', 'ZKSCAN3', 'F13B', 'SLC25A45', 'HAO2', 'SLC22A7']	ARCHS4 (coexpressed genes)	2.82725	downregulated
HOXA11 human tf ARCHS4 coexpression	2.39862	15.615	0.019859	0.00148849	['PDGFRB', 'ECI1', 'COL12A1', 'LAYN', 'P3H3', 'LAMC1', 'FSTL1', 'RCN3', 'EHD2', 'PTK7', 'COL6A2', 'COL6A1', 'MXRA8', 'CDC42EP1', 'PTRF', 'RECK', 'DDR2']	ARCHS4 (coexpressed genes)	2.82725	upregulated
STAT5B human tf ARCHS4 coexpression	2.39862	15.615	0.019859	0.00148849	['TGFB1', 'WIPF1', 'DYSF', 'ATP2A3', 'TNFRSF1B', 'PPP1R18', 'LITAF', 'ETS1', 'CTSS', 'MPEG1', 'PREX1', 'STK10', 'DIAPH1', 'RASA3', 'EHBP1L1', 'CHST15', 'HCLS1']	ARCHS4 (coexpressed genes)	2.82725	upregulated
ETV5 human tf ARCHS4 coexpression	2.39862	15.615	0.019859	0.00148849	['ZCCHC24', 'NQO1', 'SPARC', 'SERPINE2', 'TRIL', 'SDC3', 'PCDHGC3', 'ELOVL6', 'DBI', 'ACSL3', 'LAMC1', 'AKAP12', 'TUBA1B', 'RHOJ', 'PIR', 'PMP22', 'SPRY1']	ARCHS4 (coexpressed genes)	2.82725	upregulated
IRF8 27001747 Chip-Seq BMDM Mouse	1.50753	9.74581	0.014853	0.00155736	['NRP2', 'SERPINE2', 'PLXND1', 'CSF1', 'WIPF1', 'GDA', 'LITAF', 'CTSS', 'ELK3', 'SHE', 'CYP26B1', 'ALCAM', 'SLCO2B1', 'KYNU', 'TIMP2', 'BAHCC1', 'UTP14B', 'GIT1', 'ABCC4', 'ENTPD1', 'CD93', 'GSTO1', 'LMO2', 'HPCAL1', 'CYBB', 'TMEM173', 'TNFRSF1B', 'MPEG1', 'SREBF2', 'CSF2RB2', 'LOX', 'EHHADH', 'ALDH1A2', 'NAAA', 'ACOT1', 'PLIN2', 'UTRN', 'ATF3', 'C1QB', 'C1QA', 'SLFN5', 'NPR1', 'SDC3', 'PTGER3', …	ChEA (experimentally validated targets)	2.80761	upregulated
SOX9 24532713 ChIP-Seq HFSC Mouse	1.58317	9.71576	0.0203129	0.00216163	['SCARB2', 'CPNE8', 'PTPRU', 'ECM1', 'SPARC', 'ATP2A3', 'OPLAH', 'KRT20', 'LITAF', 'CXCL14', 'ALCAM', 'TMEM88', 'TIMP2', 'SOSTDC1', 'CD34', 'PTRF', 'UTP14B', 'GUCY1A3', 'PRKCH', 'ANXA2', 'UGT1A1', 'PRMT2', 'MYOF', 'EMP2', 'ELOVL6', 'ACSL3', 'DKK3', 'RHOB', 'BCAM', 'SLC7A6', 'RAB31', 'ALDH1A1', 'PLIN2', 'UTRN', 'MFGE8', 'MATN2', 'SAMD5', 'AHNAK', 'LAMA2', 'SLC3A2', 'PRELP', 'PRKCDBP', 'CYYR1', 'IL…	ChEA (experimentally validated targets)	2.66522	upregulated
ZNF217 24962896 ChIP-Seq MCF-7 Human	1.55154	9.4082	0.0207875	0.00232559	['FLT1', 'WIPF1', 'DYSF', 'LAMC1', 'LITAF', 'PRSS23', 'LOXL1', 'RERG', 'HK1', 'CYP26B1', 'ALCAM', 'KYNU', 'ABCC3', 'PRKCH', 'TLE1', 'PTGIS', 'ANXA2', 'CD93', 'ELOVL5', 'DAPK1', 'ELOVL2', 'HEG1', 'MYOF', 'EMP2', 'ACSL3', 'TM4SF1', 'DCN', 'RHOB', 'SLC22A23', 'BTD', 'EMCN', 'PGR', 'UTRN', 'SGK1', 'MGLL', 'DDC', 'AHNAK', 'SEMA3D', 'INSIG1', 'MGST1', 'NDRG1', 'FAM43A', 'RHPN2', 'SLC25A24', 'EYA2', 'TX…	ChEA (experimentally validated targets)	2.63347	upregulated
PU.1 20513432 ChIP-Seq Bcells Mouse	1.48199	8.93525	0.0207875	0.00240732	['ACVRL1', 'CPM', 'ATP2A3', 'TMEM97', 'LAMC1', 'PRSS23', 'ELK3', 'CTGF', 'TM7SF2', 'HK1', 'STK10', 'TUBA1B', 'TUBA1A', 'TMEM88', 'KYNU', 'ANXA6', 'CYP1B1', 'SLC39A5', 'LGALS9', 'GIT1', 'SREBF1', 'ENTPD1', 'ST6GAL1', 'PTGIS', 'UGT1A1', 'CD93', 'SH2D3C', 'TMEM173', 'PGD', 'SREBF2', 'GCHFR', 'PLA2G16', 'SLC7A6', 'TUBB2A', 'TST', 'RASA3', 'EHBP1L1', 'PECAM1', 'MYADM', 'SERPING1', 'CDC42EP1', 'ALDOC',…	ChEA (experimentally validated targets)	2.61847	upregulated
KLF4 26769127 Chip-Seq PDAC-Cell line Human	1.48199	8.93525	0.0207875	0.00240732	['PTPRU', 'NRP2', 'ECM1', 'TMEM53', 'LAMC1', 'ETS1', 'CTSS', 'TM7SF2', 'HK1', 'TUBA1A', 'CPT2', 'EPHB2', 'BAHCC1', 'TPM4', 'GSTO1', 'HPCAL1', 'EMP2', 'PPP2R5C', 'COX6B2', 'PGD', 'HSPG2', 'ASRGL1', 'RHOB', 'BACE2', 'PTP4A2', 'PLA2G16', 'BCAM', 'SLC7A6', 'LOX', 'EHBP1L1', 'MXRA8', 'ACOT1', 'CDC42EP1', 'SGK1', 'ACOT4', 'ATF3', 'LRP1', 'GSTP1', 'INSIG1', 'PEX11A', 'MGST3', 'SDC3', 'ADCY4', 'CRIP2', '…	ChEA (experimentally validated targets)	2.61847	upregulated
TBX20 22080862 ChIP-Seq HEART Mouse	1.48199	8.93525	0.0207875	0.00240732	['ACVRL1', 'CPM', 'CDKN1A', 'IFITM1', 'PLXND1', 'CLEC14A', 'TMEM97', 'CXCL14', 'ETS1', 'ELK3', 'CTGF', 'ADAMTSL1', 'STK10', 'ADORA1', 'LEPR', 'AOX1', 'LGALS9', 'BAHCC1', 'ZCCHC24', 'SREBF1', 'ST6GAL1', 'ELOVL5', 'ACSL1', 'EMP2', 'ELOVL6', 'PPP2R5C', 'LSS', 'TM4SF1', 'CYP2D26', 'SLC22A23', 'RCN3', 'CH25H', 'RAB31', 'MMRN2', 'ALDH1A1', 'PECAM1', 'RARB', 'CDC42EP1', 'PLIN2', 'TKT', 'NOTCH1', 'SEMA3D…	ChEA (experimentally validated targets)	2.61847	upregulated
TBX20 22328084 ChIP-Seq HEART Mouse	1.48199	8.93525	0.0207875	0.00240732	['ACVRL1', 'CPM', 'CDKN1A', 'IFITM1', 'PLXND1', 'CLEC14A', 'TMEM97', 'CXCL14', 'ETS1', 'ELK3', 'CTGF', 'ADAMTSL1', 'STK10', 'ADORA1', 'LEPR', 'AOX1', 'LGALS9', 'BAHCC1', 'ZCCHC24', 'SREBF1', 'ST6GAL1', 'ELOVL5', 'ACSL1', 'EMP2', 'ELOVL6', 'PPP2R5C', 'LSS', 'TM4SF1', 'CYP2D26', 'SLC22A23', 'RCN3', 'CH25H', 'RAB31', 'MMRN2', 'ALDH1A1', 'PECAM1', 'RARB', 'CDC42EP1', 'PLIN2', 'TKT', 'NOTCH1', 'SEMA3D…	ChEA (experimentally validated targets)	2.61847	upregulated
RING1B 27294783 Chip-Seq NPCs Mouse	1.48199	8.93525	0.0207875	0.00240732	['PTPRU', 'NRP2', 'FLT1', 'SPARC', 'SERPINE2', 'DBI', 'TMEM97', 'ETS1', 'HOXA11', 'CYP26B1', 'ALCAM', 'SOX18', 'RASGEF1B', 'ANXA6', 'ADORA1', 'CYP1B1', 'PGM5', 'GNAT1', 'A4GALT', 'BAHCC1', 'PTRF', 'GIT1', 'PDGFRA', 'SREBF1', 'CCBE1', 'ELOVL5', 'ASRGL1', 'SREBF2', 'RHOB', 'SLC22A23', 'BACE2', 'BTD', 'EHHADH', 'ALDH1A2', 'CDC42EP1', 'TKT', 'MFGE8', 'ATF3', 'MGLL', 'SAMD5', 'SLFN5', 'TSHZ2', 'ACAA1B…	ChEA (experimentally validated targets)	2.61847	upregulated
EGR1 23403033 ChIP-Seq LIVER Mouse	1.68805	9.96239	0.0233004	0.00273479	['CYP4A12B', 'DDC', 'CFH', 'GSTP1', 'TSHZ2', 'MGST1', 'TMEM53', 'SERPINA1A', 'TUBA1B', 'FLRT3', 'CALD1', 'MARVELD1', 'RASGEF1B', 'PMVK', 'LGALS9', 'GC', 'VSTM4', 'CD300LG', 'GSTM2', 'C1RA', 'CYP4A10', 'STAT3', 'ASRGL1', 'FABP1', 'VNN1', 'GSTA3', 'GSTA2', 'GSTA1', 'ALDH1A1', 'MYADM', 'SERPING1', 'FETUB', 'PLIN2', 'ZFP652', 'ALDH1A7', 'ACOT4', 'H2-Q10', 'PLA1A']	ChEA (experimentally validated targets)	2.56308	upregulated
TCF12 SK-N-SH hg19	1.71031	9.84676	0.285769	0.0031596	['SLFN5', 'CDKN1A', 'SPARC', 'AHNAK', 'FHL2', 'PRSS23', 'NID2', 'CTSS', 'LOXL1', 'ELK3', 'CTGF', 'ADAMTSL1', 'CNN2', 'SRPX2', 'CALD1', 'ARHGDIB', 'SPP2', 'EMILIN1', 'PDGFRB', 'PDGFRA', 'VCAM1', 'ANXA2', 'TXNRD1', 'DCN', 'KLF6', 'MYO1B', 'COL1A2', 'DLC1', 'RHOJ', 'FSCN1', 'MXRA8', 'AMOTL2', 'VIM', 'TGFBI', 'DDR2']	ENCODE (experimentally validated targets)	2.50037	upregulated
ESR1 15608294 ChIP-ChIP MCF-7 Human	3.50678	20.1663	0.0267423	0.00318062	['C3', 'NQO1', 'COL1A2', 'SDC3', 'LCN2', 'CYP1B1', 'PGR', 'SERPINB9']	ChEA (experimentally validated targets)	2.49749	upregulated
SMARCA4 23332759 ChIP-Seq OLIGODENDROCYTES Mouse	1.41313	7.9826	0.0285476	0.00352146	['CDKN1A', 'NRP2', 'ZFP521', 'SERPINE2', 'PLXND1', 'WIPF1', 'TRIL', 'PCSK9', 'TMEM97', 'TMEM53', 'LAMC1', 'PRSS23', 'ETS1', 'CTGF', 'TNFSF13B', 'AKAP12', 'ALCAM', 'ACADL', 'ADORA1', 'CYP1B1', 'LGALS9', 'RAB8B', 'ZCCHC24', 'ABCC4', 'FGA', 'FGFBP1', 'ST6GAL1', 'PRKCH', 'TLE1', 'ELOVL5', 'ACSL1', 'DAPK1', 'HPCAL1', 'ELOVL6', 'OSMR', 'ASRGL1', 'DCN', 'SLC22A23', 'TGFBR3', 'BTD', 'EHHADH', 'CAT', 'PLI…	ChEA (experimentally validated targets)	2.45328	upregulated
KDM2B 26808549 Chip-Seq JURKAT Human	1.45659	8.17054	0.0285476	0.00366338	['PTPRU', 'ECM1', 'FLT1', 'PLXND1', 'LAMC1', 'ELK3', 'TM7SF2', 'HK1', 'STK10', 'CYP26B1', 'ALCAM', 'CPT2', 'TMEM88', 'EPHB2', 'BAHCC1', 'ZCCHC24', 'GUCY1A3', 'PDGFRA', 'SREBF1', 'CCBE1', 'TPM4', 'ELOVL5', 'HEG1', 'LIX1L', 'HPCAL1', 'PGD', 'DKK3', 'TGFBR3', 'RCN3', 'CH25H', 'PTP4A2', 'RASA3', 'EHBP1L1', 'COL6A1', 'FSCN1', 'MYADM', 'ALDOC', 'AIDA', 'UTRN', 'NOTCH1', 'AHNAK', 'LRP1', 'EPAS1', 'MGST3…	ChEA (experimentally validated targets)	2.43612	upregulated
JUND 26020271 ChIP-Seq SMOOTH MUSCLE Human	1.45659	8.17054	0.0285476	0.00366338	['FLT1', 'PLXND1', 'TRIL', 'COL12A1', 'MUM1', 'FHL2', 'CLEC14A', 'LAMC1', 'ETS1', 'ELK3', 'PREX1', 'CDH5', 'GPR176', 'ALCAM', 'TUBA1A', 'KYNU', 'TIMP2', 'PTRF', 'ZCCHC24', 'PDGFRB', 'TPM4', 'ANXA3', 'ELOVL5', 'HEG1', 'MYOF', 'TMEM173', 'TNFRSF1B', 'TM4SF1', 'DKK3', 'TNFRSF1A', 'RHOB', 'TGFBR3', 'PTP4A2', 'RAB31', 'RHOJ', 'MYADM', 'HCLS1', 'ATF3', 'SLFN5', 'TNXB', 'INSIG1', 'MVP', 'SDC3', 'NDRG1',…	ChEA (experimentally validated targets)	2.43612	upregulated
AR 21915096 ChIP-Seq LNCaP-1F5 Human	1.45659	8.17054	0.0285476	0.00366338	['SCARB2', 'CDKN1A', 'SPON1', 'FLT1', 'CSF1', 'TRIL', 'PCSK9', 'CLEC14A', 'TMEM53', 'HK1', 'AKAP12', 'ACADL', 'CPT2', 'KDR', 'EMILIN1', 'HMGCS2', 'BAHCC1', 'FADS1', 'ZCCHC24', 'GUCY1A3', 'ABCC3', 'STARD4', 'TLE1', 'PTGIS', 'DAPK1', 'ACSL3', 'TNFRSF1B', 'ASRGL1', 'TM4SF1', 'TNFRSF1A', 'RHOB', 'PTP4A2', 'PLA2G16', 'TUBB2A', 'RAB31', 'BTD', 'EMCN', 'ALDH1A2', 'NAAA', 'BLVRB', 'AIDA', 'UTRN', 'SGK1',…	ChEA (experimentally validated targets)	2.43612	upregulated
NCOR 22465074 ChIP-Seq MACROPHAGES Mouse	1.45659	8.17054	0.0285476	0.00366338	['NRP2', 'ECM1', 'WIPF1', 'TMEM53', 'GIMAP6', 'LITAF', 'ELK3', 'PREX1', 'TUBA1B', 'ALCAM', 'RUSC2', 'ACADL', 'CPT2', 'STAB1', 'KDR', 'AOX1', 'LGALS9', 'UTP14B', 'MGL2', 'TPM4', 'GSTO1', 'HPCAL1', 'DUSP28', 'PPP2R5C', 'RHOB', 'PTP4A2', 'RASA3', 'PECAM1', 'BLVRB', 'ZFP652', 'SGK1', 'ATF3', 'SLFN5', 'AHNAK', 'CFH', 'EPAS1', 'SDC3', 'MGST1', 'CCL6', 'MARVELD1', 'CREG1', 'UCP2', 'SPP1', 'B4GALNT1', 'C…	ChEA (experimentally validated targets)	2.43612	upregulated
KDM2B 26808549 Chip-Seq DND41 Human	1.45659	8.17054	0.0285476	0.00366338	['PTPRU', 'CDKN1A', 'IFITM1', 'PLXND1', 'MUM1', 'ATP2A3', 'CCDC102A', 'TM7SF2', 'HK1', 'CYP26B1', 'SOX18', 'TMEM88', 'RASGEF1B', 'BAHCC1', 'GIT1', 'SEMA6B', 'ZCCHC24', 'GUCY1A3', 'ELOVL5', 'HEG1', 'F2R', 'LIX1L', 'HPCAL1', 'ELOVL6', 'PGD', 'TNFRSF1B', 'TNFRSF1A', 'TGFBR3', 'PTP4A2', 'TUBB2A', 'RASA3', 'EHBP1L1', 'CAT', 'FSCN1', 'AIDA', 'UTRN', 'SHANK3', 'KANK2', 'C1QA', 'MVK', 'AHNAK', 'EPAS1', '…	ChEA (experimentally validated targets)	2.43612	upregulated
POLR2A cerebellum mm9	1.45659	8.17054	0.298199	0.00366338	['ECM1', 'FLT1', 'PLXND1', 'LAMC1', 'CTGF', 'SGCE', 'AKAP12', 'HEBP1', 'LIPE', 'STK10', 'ALCAM', 'CPT2', 'SOX18', 'RASGEF1B', 'AOX1', 'PTRF', 'ZCCHC24', 'SRGN', 'SREBF1', 'ABCC4', 'STARD4', 'TLE1', 'DAPK1', 'PPP2R5C', 'TMEM173', 'PTP4A2', 'BTD', 'CLDN15', 'FSCN1', 'ACOT1', 'SERPING1', 'RARB', 'CDC42EP1', 'BLVRB', 'SHANK3', 'KANK2', 'NOTCH1', 'LAMA2', 'EPAS1', 'SDC3', 'FSTL1', 'NDRG1', 'RDH11', 'M…	ENCODE (experimentally validated targets)	2.43612	upregulated
NR1H4 human tf ARCHS4 coexpression	2.24478	12.5778	0.0424582	0.00368626	['FGA', 'CFH', 'GDA', 'MTTP', 'KRT20', 'TM6SF2', 'C3', 'FABP1', 'GJB1', 'VNN1', 'TST', 'EHHADH', 'GSTA1', 'SLC39A5', 'AOX1', 'SLC38A3']	ARCHS4 (coexpressed genes)	2.43341	upregulated
CREB3L3 human tf ARCHS4 coexpression	2.24478	12.5778	0.0424582	0.00368626	['CBR1', 'FGA', 'OAT', 'GDA', 'MTTP', 'TM6SF2', 'FABP1', 'GJB1', 'VNN1', 'LRG1', 'CLDN15', 'TST', 'GSTA1', 'SLC39A5', 'REEP6', 'SLC38A3']	ARCHS4 (coexpressed genes)	2.43341	upregulated
HOXD4 human tf ARCHS4 coexpression	2.24478	12.5778	0.0424582	0.00368626	['SRPX', 'TLE1', 'LTBP4', 'LAMC1', 'PRSS23', 'NET1', 'ADAMTSL1', 'EHD2', 'S100A16', 'PTK7', 'PRKCDBP', 'SOSTDC1', 'PLP2', 'AMOTL1', 'VIM', 'PTRF']	ARCHS4 (coexpressed genes)	2.43341	upregulated
STAT2 human tf ARCHS4 coexpression	2.24478	12.5778	0.0424582	0.00368626	['SLFN5', 'WIPF1', 'ACSL1', 'MVP', 'CYBB', 'TNFRSF1B', 'PPP1R18', 'LITAF', 'CTSS', 'MPEG1', 'NFKB1', 'TNFRSF1A', 'EHBP1L1', 'SERPING1', 'HCLS1', 'LGALS9']	ARCHS4 (coexpressed genes)	2.43341	upregulated
PLAGL1 human tf ARCHS4 coexpression	2.24478	12.5778	0.0424582	0.00368626	['PDGFRA', 'LAMA2', 'LHFP', 'FLT4', 'TSHZ2', 'DCN', 'SMOC2', 'EGFLAM', 'GSTA4', 'GSTA3', 'CPXM1', 'CD34', 'RAI2', 'CDC42SE2', 'MATN2', 'ITGA9']	ARCHS4 (coexpressed genes)	2.43341	upregulated
FOSB human tf ARCHS4 coexpression	2.24478	12.5778	0.0424582	0.00368626	['SRGN', 'PRKCH', 'AHNAK', 'WIPF1', 'EPAS1', 'ATP2A3', 'RHOB', 'NFKBIA', 'THBD', 'KLF6', 'RGCC', 'EHBP1L1', 'MYADM', 'SGK1', 'BAHCC1', 'ATF3']	ARCHS4 (coexpressed genes)	2.43341	upregulated
TRERF1 human tf ARCHS4 coexpression	2.24478	12.5778	0.0424582	0.00368626	['PRKCH', 'NOTCH1', 'TGFB1', 'WIPF1', 'ATP2A3', 'PPP1R18', 'ETS1', 'CTSS', 'MPEG1', 'CNN2', 'PREX1', 'STK10', 'DIAPH1', 'RASA3', 'EHBP1L1', 'HCLS1']	ARCHS4 (coexpressed genes)	2.43341	upregulated
NFKB1 human tf ARCHS4 coexpression	2.24478	12.5778	0.0424582	0.00368626	['C1QA', 'SLC43A3', 'INSIG1', 'RFTN1', 'CYBB', 'TNFRSF1B', 'PPP1R18', 'LITAF', 'CTSS', 'MPEG1', 'NFKBIA', 'EHD4', 'CREG1', 'STAB1', 'HCLS1', 'LGALS9']	ARCHS4 (coexpressed genes)	2.43341	upregulated
HOXA13 human tf ARCHS4 coexpression	2.24478	12.5778	0.0424582	0.00368626	['UGT1A10', 'ABCC4', 'GOLM1', 'COL12A1', 'MYOF', 'ACSL3', 'LAMC1', 'FSTL1', 'NDRG1', 'HOXA11', 'NET1', 'BCAM', 'AMOTL2', 'ERG', 'AMOTL1', 'DDR2']	ARCHS4 (coexpressed genes)	2.43341	upregulated
PRDM1 human tf ARCHS4 coexpression	2.24478	12.5778	0.0424582	0.00368626	['SLFN5', 'ENTPD1', 'PRKCH', 'ACAA2', 'WIPF1', 'SERPINB9', 'TNFRSF1B', 'LITAF', 'MPEG1', 'NFKB1', 'NFKBIA', 'SLC7A6', 'GSTA2', 'ALOX5AP', 'HCLS1', 'SGK1']	ARCHS4 (coexpressed genes)	2.43341	upregulated
ZFP36L2 human tf ARCHS4 coexpression	2.24478	12.5778	0.0424582	0.00368626	['GUCY1A3', 'PRKCH', 'WIPF1', 'ARPC1B', 'LMO2', 'SH2D3C', 'TMEM173', 'TMEM204', 'UCP2', 'ARHGDIB', 'CAT', 'CPXM1', 'GRAP', 'FXYD5', 'ERG', 'CD34']	ARCHS4 (coexpressed genes)	2.43341	upregulated
AR human tf ARCHS4 coexpression	2.24478	12.5778	0.0424582	0.00368626	['SCARB2', 'ABCC4', 'GOLM1', 'OPLAH', 'NDRG1', 'TM7SF2', 'NET1', 'TJP1', 'PLA2G16', 'BCAM', 'DHRS7', 'AIDA', 'ERG', 'UTRN', 'PLPP1', 'PLA1A']	ARCHS4 (coexpressed genes)	2.43341	upregulated
PGR human tf ARCHS4 coexpression	2.24478	12.5778	0.0424582	0.00368626	['CPNE8', 'MCOLN3', 'NPR1', 'MYOF', 'PTGER3', 'ADCY4', 'CLEC14A', 'HSPG2', 'CDH5', 'MUC1', 'ALDH1A2', 'RHOJ', 'MMRN2', 'TEK', 'GC', 'ENG']	ARCHS4 (coexpressed genes)	2.43341	upregulated
KLF13 human tf ARCHS4 coexpression	2.24478	12.5778	0.0424582	0.00368626	['TGFB1', 'WIPF1', 'ATP2A3', 'CYBB', 'TNFRSF1B', 'PPP1R18', 'ETS1', 'CTSS', 'MPEG1', 'PREX1', 'STK10', 'DIAPH1', 'RASA3', 'EHBP1L1', 'ANXA6', 'HCLS1']	ARCHS4 (coexpressed genes)	2.43341	upregulated
HLA-DRB3 human tf ARCHS4 coexpression	2.24478	12.5778	0.0424582	0.00368626	['C1QA', 'WIPF1', 'ARPC1B', 'RFTN1', 'CYBB', 'TNFRSF1B', 'PPP1R18', 'LITAF', 'CTSS', 'MPEG1', 'NFKB1', 'ARHGDIB', 'NAAA', 'HCLS1', 'LGALS9', 'GRAP']	ARCHS4 (coexpressed genes)	2.43341	upregulated
ARID5B human tf ARCHS4 coexpression	2.24478	12.5778	0.0424582	0.00368626	['CCBE1', 'NQO1', 'PDGFRA', 'ANXA2', 'FAM114A1', 'FHL2', 'DCN', 'SRPX2', 'AXL', 'CALD1', 'ELMSAN1', 'DLC1', 'PMP22', 'CHP1', 'RECK', 'DDR2']	ARCHS4 (coexpressed genes)	2.43341	upregulated
BMP2 human tf ARCHS4 coexpression	2.24478	12.5778	0.0424582	0.00368626	['VCAM1', 'EPAS1', 'ANXA3', 'NPR1', 'PCSK9', 'SLC2A3', 'OSMR', 'TM4SF1', 'TJP1', 'BACE2', 'MYO1B', 'S100A16', 'FSCN1', 'AMOTL2', 'AMOTL1', 'SGK1']	ARCHS4 (coexpressed genes)	2.43341	upregulated
DRAP1 human tf ARCHS4 coexpression	2.24478	12.5778	0.0424582	0.00368626	['TGFB1', 'GSTO1', 'ARPC1B', 'MVP', 'MYOF', 'HPCAL1', 'LOXL1', 'TNFRSF1A', 'EHD2', 'ARHGDIB', 'POLD2', 'PRKCDBP', 'FLNA', 'PLP2', 'PTRF', 'PFKP']	ARCHS4 (coexpressed genes)	2.43341	upregulated
ATF5 human tf ARCHS4 coexpression	2.24478	12.5778	0.0424582	0.00368626	['SEMA6B', 'C1QA', 'SLC43A3', 'INSIG1', 'RFTN1', 'NFKB1', 'LRG1', 'CREG1', 'SLCO2B1', 'STAB1', 'HMOX1', 'FETUB', 'LGALS9', 'CD14', 'SLC38A3', 'ENG']	ARCHS4 (coexpressed genes)	2.43341	upregulated
ZNF444 human tf ARCHS4 coexpression	2.24478	12.5778	0.261571	0.00368626	['ACBD4', 'AP5Z1', 'BRF1', 'CHRD', 'FTCD', 'CLCN7', 'RAI1', 'MLXIPL', 'EME2', 'DGKQ', 'CROCC', 'ASPDH', 'FAM193B', 'CCNL2', 'FGFR4', 'RAB11FIP3']	ARCHS4 (coexpressed genes)	2.43341	downregulated
RAPGEF5 human tf ARCHS4 coexpression	2.24478	12.5778	0.261571	0.00368626	['GABBR1', 'GPR37', 'ADAM11', 'ANK2', 'NDRG2', 'SRCIN1', 'MTURN', 'TTBK1', 'CNDP1', 'CIT', 'STXBP5L', 'TMEM144', 'TEF', 'DNAJC6', 'PI4KA', 'KCNH1']	ARCHS4 (coexpressed genes)	2.43341	downregulated
ISX human tf ARCHS4 coexpression	2.24478	12.5778	0.261571	0.00368626	['SLC46A3', 'OLFM4', 'SEPP1', 'VIL1', 'SLC9A3', 'BAIAP2L2', 'PDZD3', 'SLC5A9', 'NLRP6', 'SLC7A9', 'TBX10', 'UGT2A3', 'VILL', 'EPS8L3', 'SMPDL3A', 'SLC17A4']	ARCHS4 (coexpressed genes)	2.43341	downregulated
STAT5 23275557 ChIP-Seq MAMMARY-EPITHELIUM Mouse	1.57521	8.61911	0.0323652	0.00420393	['CPNE8', 'C1QA', 'CDKN1A', 'SPARC', 'FAM114A1', 'WIPF1', 'ARPC1B', 'CRIP2', 'OPLAH', 'CX3CL1', 'THBD', 'MUC1', 'ACADL', 'TMEM204', '4930432K21RIK', 'ST3GAL4', 'CYP1B1', 'CD14', 'SCD1', 'SH2B2', 'GPM6B', 'IL33', 'FGFBP1', 'PRKCH', 'CYP4A31', 'STAT3', 'ELOVL6', 'TMEM173', 'FAM167B', 'KLF6', 'EHD4', 'SERPINB6A', 'GSTA3', 'EHHADH', 'LCN2', 'PIR', 'PMP22', 'MYADM', 'ACOT1', 'PLIN2', 'ALDOC', 'TKT', '…	ChEA (experimentally validated targets)	2.37634	upregulated
MYOD1 myocyte mm9	1.35839	7.22932	0.341317	0.00488307	['SCARB2', 'SPARC', 'RAB3D', 'COL12A1', 'MUM1', 'ETS1', 'GPR176', 'ALCAM', 'ARHGDIB', 'CYP1B1', 'EPHB2', 'SEMA6B', 'TPM4', 'ACSL1', 'ACSL3', 'CPED1', 'RAB31', 'LOX', 'MYADM', 'MYL9', 'ATF3', 'NOTCH1', 'FAM114A1', 'INSIG1', 'AK5', 'NDRG1', 'NID2', 'NKAIN1', 'FLRT3', 'CHST15', 'PRKCDBP', 'HMOX1', 'B4GALNT1', 'MAP4', 'FDFT1', 'FDPS', 'GSTM1', 'LHFP', 'LAYN', 'NFKB1', 'EHD4', 'PTK7', 'TMCC2', 'AMOTL2…	ENCODE (experimentally validated targets)	2.31131	upregulated
TET1 21490601 ChIP-Seq MESCs Mouse	1.43628	7.57453	0.0389834	0.00512458	['CPM', 'PTPRU', 'CDKN1A', 'PLVAP', 'ZFP521', 'FLT1', 'PLXND1', 'ATP2A3', 'PCSK9', 'OPLAH', 'CTGF', 'HK1', 'TUBA1A', 'RUSC2', 'TIMP2', 'LEPR', 'SCD1', 'PTRF', 'UTP14B', 'ABCC3', 'PDGFRA', 'CCBE1', 'ST6GAL1', 'PTGIR', 'ANXA2', 'LMO2', 'ELOVL6', 'ACSL3', 'TNFRSF1A', 'BCAM', 'NAAA', 'SHANK3', 'MGLL', 'OAT', 'NOTCH1', 'TNXB', 'RETSAT', 'AHNAK', 'LRP1', 'SDC3', 'ABHD6', 'CRIP2', 'NID2', 'CYGB', 'ST3GA…	ChEA (experimentally validated targets)	2.29034	upregulated
KLF5 25053715 ChIP-Seq YYC3 Human	1.43133	7.45042	0.0412551	0.00548777	['CPNE8', 'PTPRU', 'CDKN1A', 'SPON1', 'NRP2', 'SPARC', 'COL12A1', 'CLEC14A', 'TMEM53', 'CTSS', 'TNFSF13B', 'CDH5', 'SLCO2B1', 'TIMP2', 'CYP1B1', 'HMGCS2', 'SEMA6B', 'ABCC3', 'STARD4', 'ANXA2', 'PRMT2', 'DAPK1', 'SH2D3C', 'OSMR', 'HSPG2', 'SREBF2', 'TNFRSF1A', 'PTP4A2', 'TUBB2A', 'FSCN1', 'MYADM', 'RARB', 'PGR', 'MFGE8', 'SAMD5', 'ADCYAP1R1', 'NOTCH1', 'AHNAK', 'INSIG1', 'MGST3', 'MVP', 'TSHZ2', '…	ChEA (experimentally validated targets)	2.2606	upregulated
ESR1 ECC-1 hg19	1.76768	9.16689	0.341317	0.00559537	['KANK2', 'CPM', 'GDA', 'ARPC1B', 'ECI1', 'CRIP2', 'LAMC1', 'LITAF', 'TUBA1A', 'RASGEF1B', 'CHST15', 'ANXA6', 'CYP1B1', 'EPHB2', 'SLC25A24', 'ANXA2', 'ANXA3', 'NFKB1', 'TJP1', 'PTP4A2', 'BCAM', 'TST', 'RASA3', 'AMOTL2', 'MFGE8', 'PLIN5', 'PLA1A']	ENCODE (experimentally validated targets)	2.25217	upregulated
JUN endothelial cell of umbilical vein hg19	1.60606	8.27982	0.341317	0.00576839	['ACVRL1', 'SPARC', 'CLEC14A', 'MSMO1', 'LAMC1', 'NDRG1', 'CTSS', 'ELK3', 'GPR176', 'SRPX2', 'TUBA1A', 'RUSC2', 'FLRT3', 'CALD1', 'STAB1', 'ARHGDIB', 'PRKCDBP', 'EPHB2', 'SEMA6B', 'SRGN', 'ANXA2', 'ANXA3', 'GSTO1', 'HEG1', 'TM4SF1', 'SREBF2', 'DIAPH1', 'KLF6', 'PTPRB', 'FABP4', 'RHOJ', 'ALOX5AP', 'PECAM1', 'BLVRB', 'AMOTL2', 'VIM', 'ESYT1', 'ATF3']	ENCODE (experimentally validated targets)	2.23895	upregulated
RUNX1 20887958 ChIP-Seq HPC-7 Mouse	1.56712	8.05656	0.0434803	0.00585181	['SCARB2', 'DDC', 'NR1I3', 'INSIG1', 'PTGER3', 'ATP2A3', 'TMEM53', 'OPLAH', 'GIMAP6', 'LIPE', 'CDH5', 'STK10', 'ARHGDIB', 'EPHB2', 'CD34', 'FADS1', 'FDFT1', 'ZCCHC24', 'PDGFRB', 'BTNL9', 'TGFB1', 'TPM4', 'ACSL1', 'EYA2', 'P2RY14', 'TIE1', 'STAT3', 'F2R', 'SH2D3C', 'LSS', 'SREBF2', 'ICK', 'RCN3', 'EHD2', 'TUBB2A', 'KCTD10', 'AXL', 'ALOX5AP', 'MXRA8', 'CDC42EP1', 'ESYT1', 'TGFBI']	ChEA (experimentally validated targets)	2.23271	upregulated
TP53 20018659 ChIP-ChIP R1E Mouse	1.56405	7.99387	0.0442888	0.00602993	['PTPRU', 'CDKN1A', 'SPON1', 'ZFP521', 'FLT1', 'RETSAT', 'SERPINE2', 'PLXND1', 'COL12A1', 'PTGER3', 'ACAA1B', 'HOXA11', 'ALCAM', 'TMEM43', 'SOX18', 'CYP1B1', 'CD14', 'GC', 'PLTP', 'PDGFRA', 'SREBF1', 'CCBE1', 'KCNIP2', 'WNT7B', 'MID1IP1', 'LMO2', 'EPHX1', 'HPCAL1', 'NSG1', 'PARVB', 'COX6B2', 'TGFBR3', 'GREM1', 'LOX', 'PTK7', 'AXL', 'MMRN2', 'ACOT1', 'TEK', 'VIM', 'ATF3', 'ENG']	ChEA (experimentally validated targets)	2.21969	upregulated
TCF12 myocyte mm9	1.53826	7.82949	0.341317	0.00615894	['SPARC', 'LAMA2', 'SEMA3D', 'MUM1', 'ABHD6', 'CRIP2', 'PRSS23', 'PPP1R18', 'NDRG1', 'CTGF', 'CNN2', 'NKAIN1', 'TUBA1B', 'ALCAM', 'ANXA6', 'MAP4', 'EPHB2', 'FDFT1', 'SLC25A24', 'SEMA6B', 'FDPS', 'PTGIR', 'TPM4', 'ACSL1', 'WNT7B', 'TXNRD1', 'MYOF', 'F2R', 'ECH1', 'SREBF2', 'FMNL3', 'DHRS7', 'GATM', 'COL1A2', 'LOX', 'RASA3', 'PSAT1', 'EHBP1L1', 'PMP22', 'MYADM', 'TMCC2', 'VIM', 'MYL9', 'ATF3', 'MGL…	ENCODE (experimentally validated targets)	2.21049	upregulated
NANOG 18700969 ChIP-ChIP MESCs Mouse	2.06369	10.492	0.0449796	0.00619438	['SCARB2', 'IFITM1', 'FGFBP1', 'HSDL2', 'SLC16A1', 'SLC2A3', 'PARVB', 'RHOB', 'AKAP12', 'DAB1', 'GSTA4', 'SPP1', 'FSCN1', 'CYP1B1', 'SCD1', 'CYYR1', 'VIM']	ChEA (experimentally validated targets)	2.208	upregulated
RAD21 SK-N-SH hg19	1.3424	6.80445	0.341317	0.00628962	['CPNE8', 'GUCY1B3', 'SPARC', 'SERPINE2', 'CSF1', 'TRIL', 'RAB3D', 'ECI1', 'RRH', 'TM7SF2', 'STK10', 'ALCAM', 'RUSC2', 'CYP1B1', 'GNAT1', 'FADS1', 'SEMA6B', 'PDGFRB', 'PDGFRA', 'CCBE1', 'ST6GAL1', 'TPM4', 'DAPK1', 'F2R', 'HPCAL1', 'ACSL3', 'PLA2G16', 'BCAM', 'RAB31', 'KCTD10', 'NAAA', 'FSCN1', 'EPAS1', 'NPR1', 'TSHZ2', 'ABHD6', 'FBLN1', 'AK5', 'NDRG1', 'EFNB1', 'C7', 'FLRT3', 'HMOX1', 'B4GALNT1',…	ENCODE (experimentally validated targets)	2.20138	upregulated
TP53 23651856 ChIP-Seq MEFs Mouse	1.34327	6.79186	0.0457332	0.00636973	['SCARB2', 'UGT1A10', 'SERPINE2', 'CSF1', 'PROS1', 'COL12A1', 'MUM1', 'ETS1', 'ELK3', 'GPR176', 'ARHGDIB', 'LEPR', 'EPHB2', 'BAHCC1', 'CCBE1', 'PRKCH', 'TLE1', 'DAPK1', 'HPCAL1', 'COX6B2', 'HSPG2', 'RAB31', 'LOX', 'KCTD10', 'ERG', 'ADCYAP1R1', 'NOTCH1', 'FAM114A1', 'EPAS1', 'TSHZ2', 'ABHD6', 'AK5', 'NKAIN1', 'GJC2', 'CALD1', 'CHST15', 'B4GALNT1', 'FAM43A', 'PLTP', 'AFAP1L2', 'VCAM1', 'LHFP', 'PDE…	ChEA (experimentally validated targets)	2.19588	upregulated
HIF1A 21447827 ChIP-Seq MCF-7 Human	2.08048	10.2662	0.0510758	0.00719378	['TLE1', 'AHNAK', 'LRP1', 'SLC2A3', 'NDRG1', 'AKAP12', 'BACE2', 'PTPRB', 'TMEM88', 'RDH11', 'CYP1B1', 'ALDOC', 'SPRY1', 'DHCR7', 'UTRN', 'PFKP']	ChEA (experimentally validated targets)	2.14304	upregulated
GATA2 22383799 ChIP-Seq G1ME Mouse	1.40622	6.77363	0.0538604	0.00809171	['RAB9', 'CPM', 'MUM1', 'LITAF', 'ELK3', 'TNFSF13B', 'THBD', 'TMEM88', 'RASGEF1B', 'SLCO2B1', 'STAB1', 'ARHGDIB', 'AOX1', 'EMILIN1', 'CD34', 'BAHCC1', 'PTRF', 'PDGFRB', 'SRGN', 'STARD4', 'PTGIR', 'UGT1A1', 'HEG1', 'F2R', 'SH2D3C', 'DNAJB13', 'PPP2R5C', 'SREBF2', 'RHOB', 'SLC22A23', 'PTP4A2', 'EHHADH', 'NAAA', 'EHBP1L1', 'TKT', 'UTRN', 'MFGE8', 'MYL9', 'SHANK3', 'MGLL', 'ACOT3', 'MATN2', 'RETSAT',…	ChEA (experimentally validated targets)	2.09196	upregulated
GATA1 22383799 ChIP-Seq G1ME Mouse	1.40622	6.77363	0.0538604	0.00809171	['NRP2', 'SPARC', 'PLXND1', 'MUM1', 'ELK3', 'SHE', 'ACADL', 'CPT2', 'C1QTNF5', 'STAB1', 'SLC39A5', 'EMILIN1', 'LGALS9', 'BAHCC1', 'RAB8B', 'ZCCHC24', 'PDGFRB', 'SRGN', 'ABCC4', 'STARD4', 'TPM4', 'ELOVL5', 'DAPK1', 'F2R', 'COX6B2', 'ASRGL1', 'SREBF2', 'GCHFR', 'SLC22A23', 'RCN3', 'SLC7A6', 'BTD', 'EHHADH', 'EHBP1L1', 'AIDA', 'TKT', 'MFGE8', 'MYL9', 'SHANK3', 'RETSAT', 'SLC43A3', 'GSTP1', 'ADCY4', …	ChEA (experimentally validated targets)	2.09196	upregulated
NCOR1 26117541 ChIP-Seq K562 Human	1.40622	6.77363	0.0538604	0.00809171	['ACVRL1', 'CDKN1A', 'CSF1', 'ATP2A3', 'HK1', 'PREX1', 'TUBA1B', 'KDR', 'DIP2A', 'RAB8B', 'SEMA6B', 'ZCCHC24', 'ABCC3', 'SRGN', 'CBR1', 'SREBF1', 'ST6GAL1', 'TPM4', 'PAQR4', 'ELOVL5', 'GSTO1', 'DAPK1', 'ECH1', 'ELOVL6', 'SERPINB9', 'PGD', 'TNFRSF1B', 'TNFRSF1A', 'SLC22A23', 'RCN3', 'PTP4A2', 'PLA2G16', 'TUBB2A', 'RAB31', 'RASA3', 'FSCN1', 'MYADM', 'CDC42EP1', 'BLVRB', 'ATF3', 'ENG', 'KANK2', 'EPA…	ChEA (experimentally validated targets)	2.09196	upregulated
MAF 26560356 Chip-Seq TH1 Human	1.40622	6.77363	0.0538604	0.00809171	['EXOC3L2', 'IFITM1', 'PLXND1', 'GIMAP4', 'GIMAP6', 'CCDC102A', 'ETS1', 'ELK3', 'TM7SF2', 'HK1', 'THBD', 'TUBA1B', 'ALCAM', 'CPT2', 'SOX18', 'TMEM88', 'STAB1', 'EMILIN1', 'FADS1', 'GIT1', 'RAB8B', 'SRGN', 'SREBF1', 'FGFBP1', 'ANXA2', 'TPM4', 'ANXA3', 'LIX1L', 'PPP2R5C', 'COX6B2', 'PGD', 'TNFRSF1B', 'PTP4A2', 'RASA3', 'EHBP1L1', 'CAT', 'FSCN1', 'MYADM', 'ALDOC', 'TKT', 'ACOT4', 'ATF3', 'PLIN5', 'S…	ChEA (experimentally validated targets)	2.09196	upregulated
UBF1/2 26484160 Chip-Seq HMECs Human	1.40622	6.77363	0.0538604	0.00809171	['SCARB2', 'PTPRU', 'CDKN1A', 'SPON1', 'SERPINE2', 'CSF1', 'PROS1', 'FLT4', 'PCSK9', 'LAMC1', 'LITAF', 'TM7SF2', 'LIPE', 'CDH5', 'ALCAM', 'KYNU', 'BAHCC1', 'GIT1', 'SRGN', 'PDGFRA', 'CCBE1', 'TPM4', 'GSTO1', 'HEG1', 'BGN', 'SERPINB9', 'PGD', 'TNFRSF1A', 'RHOB', 'TGFBR3', 'CH25H', 'PTP4A2', 'RASA3', 'FSCN1', 'MXRA8', 'TKT', 'UTRN', 'SHANK3', 'C1QB', 'NOTCH1', 'EPAS1', 'GSTP1', 'TSHZ2', 'NID2', 'CY…	ChEA (experimentally validated targets)	2.09196	upregulated
JUN 26020271 ChIP-Seq SMOOTH MUSCLE Human	1.40622	6.77363	0.0538604	0.00809171	['FLT1', 'SPARC', 'CSF1', 'TRIL', 'COL12A1', 'MUM1', 'FHL2', 'ATP2A3', 'CLEC14A', 'LAMC1', 'ETS1', 'ELK3', 'PREX1', 'GPR176', 'ALCAM', 'TUBA1A', 'SLCO2B1', 'KYNU', 'TIMP2', 'PTRF', 'FADS1', 'ZCCHC24', 'ANXA2', 'TPM4', 'ANXA3', 'GSTO1', 'HEG1', 'DNAJB13', 'EMP2', 'TMEM173', 'TNFRSF1B', 'TM4SF1', 'DKK3', 'TNFRSF1A', 'RHOB', 'RAB31', 'COL6A2', 'COL6A1', 'MYADM', 'HCLS1', 'ATF3', 'SLFN5', 'TNXB', 'SL…	ChEA (experimentally validated targets)	2.09196	upregulated
POLR2A heart mm9	1.40622	6.77363	0.38745	0.00809171	['ECM1', 'FLT1', 'GIMAP4', 'OPLAH', 'GIMAP6', 'ETS1', 'SHE', 'TUBA1A', 'SOX18', 'TMEM88', 'KDR', 'CYP1B1', 'AOX1', 'BAHCC1', 'PTRF', 'SRGN', 'STARD4', 'ANXA2', 'MGL2', 'CD93', 'LIX1L', 'TNFRSF1B', 'HSPG2', 'ASRGL1', 'SREBF2', 'DKK3', 'TNFRSF1A', 'RHOB', 'CSF2RB2', 'CH25H', 'TUBB2A', 'ALDH1A1', 'ACOT1', 'HCLS1', 'SLFN5', 'RETSAT', 'NPR1', 'GSTP1', 'INSIG1', 'MGST3', 'ADCY4', 'NDRG1', 'EFNB1', 'SRP…	ENCODE (experimentally validated targets)	2.09196	upregulated
SMC3 SK-N-SH hg19	1.40622	6.77363	0.38745	0.00809171	['CPNE8', 'PTPRU', 'SERPINE2', 'TRIL', 'COL12A1', 'RRH', 'LAMC1', 'RERG', 'TM7SF2', 'HEBP1', 'STK10', 'THBD', 'TUBA1B', 'ALCAM', 'RUSC2', 'CYP1B1', 'GNAT1', 'SEMA6B', 'PDGFRA', 'ST6GAL1', 'TLE1', 'TPM4', 'ELOVL2', 'MYOF', 'F2R', 'BGN', 'ACSL3', 'PTBP3', 'PTP4A2', 'BCAM', 'TUBB2A', 'LOX', 'ALDH1A2', 'CDC42EP1', 'BLVRB', 'ITGA9', 'MATN2', 'SAMD5', 'LRP1', 'NPR1', 'GSTP1', 'ADCY4', 'EFNB1', 'FLRT3',…	ENCODE (experimentally validated targets)	2.09196	upregulated
IFI16 human tf ARCHS4 coexpression	2.09264	9.95446	0.0813977	0.00859226	['SLFN5', 'PRKCH', 'TGFB1', 'WIPF1', 'ATP2A3', 'GIMAP4', 'PPP1R18', 'LITAF', 'ETS1', 'CTSS', 'MPEG1', 'NFKB1', 'ARHGDIB', 'HCLS1', 'LGALS9']	ARCHS4 (coexpressed genes)	2.06589	upregulated
AKNA human tf ARCHS4 coexpression	2.09264	9.95446	0.0813977	0.00859226	['PRKCH', 'TGFB1', 'WIPF1', 'ATP2A3', 'TNFRSF1B', 'PPP1R18', 'LITAF', 'ETS1', 'CTSS', 'MPEG1', 'PREX1', 'STK10', 'RASA3', 'EHBP1L1', 'HCLS1']	ARCHS4 (coexpressed genes)	2.06589	upregulated
NFIX human tf ARCHS4 coexpression	2.09264	9.95446	0.0813977	0.00859226	['ZCCHC24', 'PDGFRB', 'ADCYAP1R1', 'LRP1', 'SDC3', 'PCDHGC3', 'DKK3', 'RUSC2', 'COL6A1', 'MXRA8', 'TIMP2', 'ADORA1', 'MAP4', 'AIDA', 'GIT1']	ARCHS4 (coexpressed genes)	2.06589	upregulated
ALX4 human tf ARCHS4 coexpression	2.09264	9.95446	0.0813977	0.00859226	['PDGFRB', 'PTPRU', 'PDGFRA', 'COL12A1', 'P3H3', 'LAMC1', 'FSTL1', 'HOXA11', 'COL1A2', 'EGFLAM', 'PTK7', 'SOSTDC1', 'DCHS1', 'AMOTL1', 'DDR2']	ARCHS4 (coexpressed genes)	2.06589	upregulated
RARB human tf ARCHS4 coexpression	2.09264	9.95446	0.0813977	0.00859226	['NRP2', 'TAGLN', 'SPARC', 'SEMA3D', 'MSMO1', 'SLC2A3', 'LAMC1', 'TJP1', 'TMEM98', 'CALD1', 'DLC1', 'PIR', 'AMOTL1', 'CYYR1', 'DDR2']	ARCHS4 (coexpressed genes)	2.06589	upregulated
KLF15 human tf ARCHS4 coexpression	2.09264	9.95446	0.0813977	0.00859226	['ZCCHC24', 'FGA', 'RETSAT', 'CFH', 'EPHX1', 'OPLAH', 'RHOB', 'C3', 'GATM', 'GJB1', 'SERPING1', 'FETUB', 'AOX1', 'SLC38A3', 'PLIN5']	ARCHS4 (coexpressed genes)	2.06589	upregulated
BCL6 human tf ARCHS4 coexpression	2.09264	9.95446	0.0813977	0.00859226	['TGFB1', 'WIPF1', 'ACSL1', 'DYSF', 'TNFRSF1B', 'PPP1R18', 'LITAF', 'CTSS', 'MPEG1', 'TNFRSF1A', 'PREX1', 'BST1', 'EHBP1L1', 'CHST15', 'HCLS1']	ARCHS4 (coexpressed genes)	2.06589	upregulated
IRF5 human tf ARCHS4 coexpression	2.09264	9.95446	0.0813977	0.00859226	['C1QA', 'TGFB1', 'WIPF1', 'RFTN1', 'CYBB', 'TNFRSF1B', 'PPP1R18', 'LITAF', 'CTSS', 'MPEG1', 'NFKB1', 'CREG1', 'STAB1', 'HCLS1', 'CD14']	ARCHS4 (coexpressed genes)	2.06589	upregulated
GATA5 human tf ARCHS4 coexpression	2.09264	9.95446	0.0813977	0.00859226	['DDC', 'OAT', 'ACAA2', 'MTTP', 'KRT20', 'TM6SF2', 'FABP1', 'GATM', 'CLDN15', 'S100A16', 'GSTA2', 'GSTA1', 'SLC39A5', 'REEP6', 'HMGCS2']	ARCHS4 (coexpressed genes)	2.06589	upregulated
NFATC1 human tf ARCHS4 coexpression	2.09264	9.95446	0.0813977	0.00859226	['PRKCH', 'TGFB1', 'WIPF1', 'RFTN1', 'ATP2A3', 'TNFRSF1B', 'PPP1R18', 'ETS1', 'NFKB1', 'STK10', 'RASA3', 'EHBP1L1', 'HCLS1', 'LGALS9', 'GRAP']	ARCHS4 (coexpressed genes)	2.06589	upregulated
LEF1 human tf ARCHS4 coexpression	2.09264	9.95446	0.0813977	0.00859226	['SLFN5', 'PRKCH', 'NOTCH1', 'WIPF1', 'ATP2A3', 'GIMAP4', 'GIMAP6', 'ETS1', 'STK10', 'DIAPH1', 'SLC7A6', 'RASA3', 'ARHGDIB', 'HCLS1', 'GRAP']	ARCHS4 (coexpressed genes)	2.06589	upregulated
ETV6 human tf ARCHS4 coexpression	2.09264	9.95446	0.0813977	0.00859226	['WIPF1', 'LMO2', 'ATP2A3', 'TMEM173', 'NFKB1', 'HACD4', 'BST1', 'KLF6', 'ARHGDIB', 'CAT', 'HCLS1', 'LGALS9', 'ERG', 'CD34', 'ITGA9']	ARCHS4 (coexpressed genes)	2.06589	upregulated
PPARD human tf ARCHS4 coexpression	2.09264	9.95446	0.0813977	0.00859226	['TMEM184B', 'TGFB1', 'CSF1', 'PLXND1', 'LRP1', 'MVP', 'TNFRSF1B', 'PPP1R18', 'EHBP1L1', 'TIMP2', 'CDC42EP1', 'FLNA', 'CD14', 'MGLL', 'ENG']	ARCHS4 (coexpressed genes)	2.06589	upregulated
ELF4 human tf ARCHS4 coexpression	2.09264	9.95446	0.0813977	0.00859226	['TGFB1', 'WIPF1', 'ATP2A3', 'TNFRSF1B', 'PPP1R18', 'LITAF', 'CTSS', 'MPEG1', 'TNFRSF1A', 'PREX1', 'STK10', 'DIAPH1', 'EHBP1L1', 'HCLS1', 'LGALS9']	ARCHS4 (coexpressed genes)	2.06589	upregulated
SNAI3 human tf ARCHS4 coexpression	2.09264	9.95446	0.0813977	0.00859226	['TGFB1', 'WIPF1', 'DYSF', 'TNFRSF1B', 'PPP1R18', 'LITAF', 'CTSS', 'MPEG1', 'PREX1', 'STAB1', 'EHBP1L1', 'CHST15', 'HCLS1', 'LGALS9', 'CD14']	ARCHS4 (coexpressed genes)	2.06589	upregulated
IRF9 human tf ARCHS4 coexpression	2.09264	9.95446	0.0813977	0.00859226	['TGFB1', 'WIPF1', 'MVP', 'ATP2A3', 'GIMAP6', 'TNFRSF1B', 'PPP1R18', 'LITAF', 'CTSS', 'MPEG1', 'TNFRSF1A', 'PREX1', 'EHBP1L1', 'HCLS1', 'LGALS9']	ARCHS4 (coexpressed genes)	2.06589	upregulated
MZF1 human tf ARCHS4 coexpression	2.09264	9.95446	0.47202	0.00859226	['WHRN', 'KCNC3', 'KIF12', 'CHD3', 'CLCN7', 'RAI1', 'EME2', 'CROCC', 'PI4KA', 'SSPO', 'FAM193B', 'CCNL2', 'LZTR1', 'SLC12A7', 'RAB11FIP3']	ARCHS4 (coexpressed genes)	2.06589	downregulated
HNF1B human tf ARCHS4 coexpression	2.09264	9.95446	0.47202	0.00859226	['PAQR7', 'KIF12', 'LARP4B', 'PHC3', 'FMO5', 'VIL1', 'CPEB1', 'SLC5A9', 'TTR', 'EPS8L3', 'GGT1', 'FGFR4', 'CFTR', 'TRABD2B', 'SLC17A4']	ARCHS4 (coexpressed genes)	2.06589	downregulated
CDX1 human tf ARCHS4 coexpression	2.09264	9.95446	0.47202	0.00859226	['SLC46A3', 'OLFM4', 'SEPP1', 'VIL1', 'SLC9A3', 'BAIAP2L2', 'PDZD3', 'SLC5A9', 'NLRP6', 'SLC7A9', 'TBX10', 'UGT2A3', 'VILL', 'EPS8L3', 'SLC17A4']	ARCHS4 (coexpressed genes)	2.06589	downregulated
CDX2 human tf ARCHS4 coexpression	2.09264	9.95446	0.47202	0.00859226	['SLC46A3', 'OLFM4', 'SEPP1', 'VIL1', 'SLC9A3', 'BAIAP2L2', 'PDZD3', 'SLC5A9', 'NLRP6', 'SLC7A9', 'TBX10', 'UGT2A3', 'VILL', 'EPS8L3', 'SLC17A4']	ARCHS4 (coexpressed genes)	2.06589	downregulated
TBX10 human tf ARCHS4 coexpression	2.09264	9.95446	0.47202	0.00859226	['SLC46A3', 'OLFM4', 'SEPP1', 'CNDP2', 'VIL1', 'SLC9A3', 'BAIAP2L2', 'PDZD3', 'SLC5A9', 'NLRP6', 'SLC7A9', 'UGT2A3', 'VILL', 'EPS8L3', 'SLC17A4']	ARCHS4 (coexpressed genes)	2.06589	downregulated
ZNF483 human tf ARCHS4 coexpression	2.09264	9.95446	0.47202	0.00859226	['ANK2', 'KSR2', 'PPP1R9A', 'MTURN', 'CNDP1', 'TTBK2', 'STXBP5L', 'TMEM144', 'RIMS2', 'ODF2L', 'DNAJC6', 'REPS2', 'CPE', 'GRIA3', 'KCNH1']	ARCHS4 (coexpressed genes)	2.06589	downregulated
PLXNB1 human tf ARCHS4 coexpression	2.09264	9.95446	0.47202	0.00859226	['GPT2', 'SERPINF2', 'CHRD', 'PLEKHA6', 'KIF12', 'NDRG2', 'RAI1', 'CROCC', 'VWA1', 'ADGRL1', 'CCNL2', 'B4GALNT3', 'FGFR4', 'RAB11FIP3', 'RAPGEF3']	ARCHS4 (coexpressed genes)	2.06589	downregulated
ZNF385A human tf ARCHS4 coexpression	2.09264	9.95446	0.0813977	0.00859226	['SEMA6B', 'C1QA', 'TGFB1', 'CYBB', 'TNFRSF1B', 'PPP1R18', 'CTSS', 'MPEG1', 'CREG1', 'STAB1', 'EHBP1L1', 'GNAT1', 'LGALS9', 'CD14', 'ENG']	ARCHS4 (coexpressed genes)	2.06589	upregulated
ATF3 human tf ARCHS4 coexpression	2.09264	9.95446	0.0813977	0.00859226	['C1QA', 'CDKN1A', 'CSF1', 'SLC43A3', 'INSIG1', 'TNFRSF1B', 'NFKB1', 'NFKBIA', 'THBD', 'KLF6', 'RGCC', 'CREG1', 'STAB1', 'HMOX1', 'SGK1']	ARCHS4 (coexpressed genes)	2.06589	upregulated
MITF human tf ARCHS4 coexpression	2.09264	9.95446	0.0813977	0.00859226	['NQO1', 'MCOLN3', 'CFH', 'GSTO1', 'GSTP1', 'PROS1', 'BACE2', 'FAM167B', 'CREG1', 'KDR', 'PIR', 'PMP22', 'STOM', 'PGM5', 'SGK1']	ARCHS4 (coexpressed genes)	2.06589	upregulated
TRAFD1 human tf ARCHS4 coexpression	2.09264	9.95446	0.0813977	0.00859226	['WIPF1', 'MVP', 'RFTN1', 'SH2D3C', 'TNFRSF1B', 'PPP1R18', 'LITAF', 'CTSS', 'MPEG1', 'NFKB1', 'PREX1', 'UCP2', 'HCLS1', 'LGALS9', 'SH2B2']	ARCHS4 (coexpressed genes)	2.06589	upregulated
BNC1 human tf ARCHS4 coexpression	2.09264	9.95446	0.0813977	0.00859226	['FGFBP1', 'ANXA2', 'TPM4', 'ANXA3', 'MYOF', 'LAMC1', 'OSMR', 'TJP1', 'EFNB1', 'MYO1B', 'S100A16', 'PTK7', 'AMOTL1', 'LDLR', 'PTRF']	ARCHS4 (coexpressed genes)	2.06589	upregulated
IRF2 human tf ARCHS4 coexpression	2.09264	9.95446	0.0813977	0.00859226	['TGFB1', 'WIPF1', 'DYSF', 'ATP2A3', 'CYBB', 'TNFRSF1B', 'PPP1R18', 'LITAF', 'CTSS', 'MPEG1', 'PREX1', 'STK10', 'CHST15', 'HCLS1', 'LGALS9']	ARCHS4 (coexpressed genes)	2.06589	upregulated
GFI1 human tf ARCHS4 coexpression	2.09264	9.95446	0.0813977	0.00859226	['SRGN', 'PRKCH', 'TGFB1', 'WIPF1', 'SLC43A3', 'LMO2', 'ATP2A3', 'TMEM173', 'STK10', 'DIAPH1', 'ARHGDIB', 'CAT', 'HCLS1', 'LGALS9', 'BAHCC1']	ARCHS4 (coexpressed genes)	2.06589	upregulated
PARP12 human tf ARCHS4 coexpression	2.09264	9.95446	0.0813977	0.00859226	['TGFB1', 'WIPF1', 'ACSL1', 'MVP', 'CYBB', 'TNFRSF1B', 'PPP1R18', 'LITAF', 'CTSS', 'MPEG1', 'NFKB1', 'EHBP1L1', 'CHST15', 'HCLS1', 'LGALS9']	ARCHS4 (coexpressed genes)	2.06589	upregulated
USF1 human tf ARCHS4 coexpression	2.09264	9.95446	0.0813977	0.00859226	['TGFB1', 'WIPF1', 'MVP', 'ATP2A3', 'CYBB', 'TNFRSF1B', 'PPP1R18', 'LITAF', 'CTSS', 'MPEG1', 'PREX1', 'EHBP1L1', 'CHST15', 'HCLS1', 'LGALS9']	ARCHS4 (coexpressed genes)	2.06589	upregulated
TSC22D3 human tf ARCHS4 coexpression	2.09264	9.95446	0.0813977	0.00859226	['PRKCH', 'WIPF1', 'SH2D3C', 'ATP2A3', 'TMEM173', 'GIMAP6', 'TNFSF13B', 'NFKBIA', 'BST1', 'KLF6', 'TMEM204', 'ARHGDIB', 'CAT', 'HCLS1', 'FXYD5']	ARCHS4 (coexpressed genes)	2.06589	upregulated
PLXNB2 human tf ARCHS4 coexpression	2.09264	9.95446	0.0813977	0.00859226	['PTPRU', 'SREBF1', 'SLC12A4', 'TMEM184B', 'PLXND1', 'LRP1', 'MVP', 'MYOF', 'SREBF2', 'BCAM', 'PTK7', 'TIMP2', 'CDC42EP1', 'FLNA', 'EMILIN1']	ARCHS4 (coexpressed genes)	2.06589	upregulated
SSH2 human tf ARCHS4 coexpression	2.09264	9.95446	0.0813977	0.00859226	['WIPF1', 'ACSL1', 'DYSF', 'CYBB', 'PPP1R18', 'LITAF', 'ETS1', 'CTSS', 'MPEG1', 'PREX1', 'STK10', 'EHBP1L1', 'CHST15', 'PECAM1', 'HCLS1']	ARCHS4 (coexpressed genes)	2.06589	upregulated
HMGA2 human tf ARCHS4 coexpression	2.09264	9.95446	0.0813977	0.00859226	['SLC16A1', 'TPM4', 'MYOF', 'P3H3', 'LAMC1', 'FSTL1', 'AKAP12', 'GPR176', 'PTK7', 'CALD1', 'MARVELD1', 'FSCN1', 'AMOTL2', 'MFGE8', 'PTRF']	ARCHS4 (coexpressed genes)	2.06589	upregulated
MBNL1 human tf ARCHS4 coexpression	2.09264	9.95446	0.0813977	0.00859226	['SLFN5', 'PRKCH', 'AHNAK', 'ATP2A3', 'CYBB', 'ETS1', 'CTSS', 'MPEG1', 'HACD4', 'STK10', 'DIAPH1', 'RASA3', 'EHBP1L1', 'HCLS1', 'UTRN']	ARCHS4 (coexpressed genes)	2.06589	upregulated
ZNF263 19887448 ChIP-Seq K562 Human	3.63158	17.2641	0.0567735	0.0086182	['SQLE', 'PMP22', 'PCSK9', 'SLC3A2', 'HACL1', 'ENG']	ChEA (experimentally validated targets)	2.06458	upregulated
PHC1 16625203 ChIP-ChIP MESCs Mouse	1.57946	7.34558	0.0623019	0.00955491	['PTPRU', 'SPON1', 'NRP2', 'ZFP521', 'FLT1', 'SERPINE2', 'EPAS1', 'FLT4', 'COL12A1', 'PTGER3', 'ABHD6', 'HOXA11', 'SGCE', 'THBD', 'ALCAM', 'SOX18', 'LEPR', 'CYP1B1', 'LRAT', 'CD14', 'RAI2', 'PDGFRA', 'CCBE1', 'ST6GAL1', 'GSTO1', 'LMO2', 'PCDHGC3', 'TNFRSF1A', 'CXCL12', 'ALDH1A2', 'CDC42EP1', 'PGR', 'SPRY1', 'ATF3', 'H2-Q10']	ChEA (experimentally validated targets)	2.01977	upregulated
ZC3H11A CH12.LX mm9	1.46008	6.71323	0.455539	0.0100733	['SCARB2', 'PTPRU', 'NRP2', 'PLXND1', 'COL12A1', 'ATP2A3', 'HK1', 'THBD', 'ALCAM', 'SLCO2B1', 'KYNU', 'TIMP2', 'AOX1', 'ABCC4', 'ST6GAL1', 'MYOF', 'SERPINB9', 'SLC22A23', 'TUBB2A', 'EHBP1L1', 'ZFP652', 'ATF3', 'SAMD5', 'LRP1', 'NPR1', 'SDC3', 'MTTP', 'PTGER3', 'LTBP4', 'ACAA1B', 'EFNB1', 'MUC1', 'B4GALNT1', 'FAM43A', 'S1PR3', 'CD300LG', 'CBR3', 'C1RA', 'SLC16A1', 'WNT7B', 'STAT3', 'NFKBIA', 'FMNL…	ENCODE (experimentally validated targets)	1.99683	upregulated
HNF4G HepG2 hg19	1.71688	7.88103	0.999994	0.0101495	['ERRFI1', 'ACY3', 'STX16', 'CHD9', 'PROZ', 'FTCD', 'TTR', 'NUDCD1', 'EPS8L3', 'SLC34A3', 'TMEM150A', 'FZD5', 'GRTP1', 'AGXT2', 'SERPINF2', 'PIPOX', 'SEPP1', 'FAHD2A', 'UCKL1', 'VEGFA', 'VIL1', 'SLC5A9', 'SPATS2L', 'FGFR4', 'SLC22A7']	ENCODE (experimentally validated targets)	1.99355	downregulated
MECOM 23826213 ChIP-Seq KASUMI Mouse	1.39553	6.40286	0.0656561	0.0101721	['CDKN1A', 'PLVAP', 'ACAA2', 'ATP2A3', 'LITAF', 'PPP1R18', 'TNFSF13B', 'HK1', 'STK10', 'TUBA1A', 'STAB1', 'ARHGDIB', 'LGALS9', 'RAB8B', 'SRGN', 'PTGIR', 'ANXA2', 'MGL2', 'CD93', 'ANXA3', 'ELOVL5', 'HEG1', 'F2R', 'SH2D3C', 'ECH1', 'LIX1L', 'LMO2', 'TNFRSF1A', 'CSF2RB2', 'RASA3', 'PECAM1', 'HCLS1', 'CDC42EP1', 'TKT', 'SGK1', 'SLFN5', 'OAT', 'MGST3', 'PTGER3', 'NDRG1', 'CREG1', 'UCP2', 'FLNA', 'B4GA…	ChEA (experimentally validated targets)	1.99259	upregulated
SOX9 26525672 Chip-Seq Limbbuds Mouse	1.49	6.7523	0.0687683	0.0107619	['SAMD5', 'CPM', 'NRP2', 'DDC', 'SPARC', 'SERPINE2', 'LRP1', 'LAMA2', 'MUM1', 'FHL2', 'CLEC14A', 'PRELP', 'TMEM97', 'LAMC1', 'ELK3', 'CTGF', 'AKAP12', 'STK10', 'ACADL', 'ANXA6', 'TIMP2', 'ADORA1', 'SOSTDC1', 'DIP2A', 'BAHCC1', 'ABCC3', 'PRKCH', 'TXNRD1', 'STAT3', 'SEMA4C', 'HPCAL1', 'SLC16A10', 'ACSF2', 'DCN', 'MYO1B', 'PTPRB', 'RHOJ', 'PMP22', 'ACOT1', 'TMCC2', 'UTRN', 'ZFP652', 'SGK1', 'CDC42SE…	ChEA (experimentally validated targets)	1.96811	upregulated
ESR1 T47D hg19	1.85772	8.37683	0.47157	0.0110072	['CPM', 'SLFN5', 'TXNRD1', 'ECI1', 'COL12A1', 'LAMC1', 'RERG', 'TJP1', 'SLC7A6', 'KLF6', 'TUBA1A', 'ANXA6', 'CYP1B1', 'BLVRB', 'AMOTL2', 'PLIN5', 'SLC25A24', 'PLA1A', 'DECR1']	ENCODE (experimentally validated targets)	1.95832	upregulated
NACC1 18358816 ChIP-ChIP MESCs Mouse	1.62045	7.28833	0.0696779	0.0111343	['CDKN1A', 'IFITM1', 'EPAS1', 'PROS1', 'RAB3D', 'ADCY4', 'SLC2A3', 'FSTL1', 'NID2', 'RERG', 'CTGF', 'AKAP12', 'RUSC2', 'RASGEF1B', 'SPP1', 'AOX1', 'SLC25A20', 'CBR3', 'NQO1', 'FGFBP1', 'GSTM1', 'TPM4', 'PPP2R5C', 'NFKBIA', 'PTPRB', 'GSTA4', 'PSAT1', 'FSCN1', 'AMOTL2', 'ACOT3']	ChEA (experimentally validated targets)	1.95334	upregulated
EOMES 21245162 ChIP-Seq HESCs Human	1.56101	7.0197	0.0696779	0.0111435	['SLFN5', 'IFITM1', 'TAGLN', 'NRP2', 'OAT', 'AHNAK', 'LAMA2', 'MVP', 'MGST1', 'TMEM97', 'LOXL1', 'TM7SF2', 'HOXA11', 'AKAP12', 'EGFLAM', 'S100A16', 'RDH11', 'PRKCDBP', 'STOM', 'PGM5', 'EPHB2', 'FADS1', 'ABCC4', 'AFAP1L2', 'PRKCH', 'STAT3', 'MEIS2', 'NET1', 'GATM', 'AXL', 'ALDH1A2', 'PMP22', 'ALDOC', 'DHCR7', 'GRAP']	ChEA (experimentally validated targets)	1.95298	upregulated
GATA2 21666600 ChIP-Seq HMVEC Human	1.58794	7.06008	0.0696779	0.0117246	['ACVRL1', 'SLFN5', 'PLVAP', 'SPARC', 'INSIG1', 'DYSF', 'PCSK9', 'FSTL1', 'HK1', 'ADAMTSL1', 'SHE', 'CDH5', 'TMEM88', 'STAB1', 'ARHGDIB', 'LEPR', 'MAP4', 'ANXA3', 'ELOVL5', 'SH2D3C', 'PDE2A', 'HSPG2', 'NFKB1', 'TM4SF1', 'KLF6', 'PTPRB', 'FABP4', 'EMCN', 'RASA3', 'ERG', 'MGLL', 'ENG']	ChEA (experimentally validated targets)	1.9309	upregulated
SUZ12 27294783 Chip-Seq ESCs Mouse	1.38124	6.13893	0.0696779	0.0117431	['PTPRU', 'NRP2', 'PLVAP', 'ZFP521', 'FLT1', 'SERPINE2', 'PLXND1', 'FHL2', 'CLEC14A', 'CXCL14', 'CCDC102A', 'LOXL1', 'HOXA11', 'ADAMTSL1', 'STK10', 'THBD', 'CYP26B1', 'ALCAM', 'ACADL', 'ADORA1', 'KDR', 'CYP1B1', 'SOSTDC1', 'PGM5', 'GNAT1', 'BAHCC1', 'PTRF', 'SEMA6B', 'PDGFRA', 'ST6GAL1', 'PRKCH', 'PAQR4', 'HPCAL1', 'GREM1', 'LOX', 'RHOJ', 'ACOT1', 'ATF3', 'ACOT3', 'SLFN5', 'TNXB', 'EPAS1', 'SLC43…	ChEA (experimentally validated targets)	1.93022	upregulated
CEBPA 20513432 ChIP-Seq MACROPHAGES Mouse	1.38124	6.13893	0.0696779	0.0117431	['UGT1A10', 'ECM1', 'GDA', 'RAB3D', 'TMEM53', 'CTSS', 'TNFSF13B', 'SERPINA1A', 'TUBA1B', 'TUBA1A', 'TMEM88', 'CPXM1', 'GNAT1', 'HMGCS2', 'LGALS9', 'GIT1', 'SRGN', 'CBR1', 'ST6GAL1', 'HSDL2', 'PTGIS', 'ANXA2', 'MGL2', 'UGT1A1', 'PRMT2', 'CD93', 'SERPINB9', 'DUSP28', 'MPEG1', 'SREBF2', 'CSF2RB2', 'GCHFR', 'BACE2', 'LOX', 'RASA3', 'RHOJ', 'PECAM1', 'NOTCH1', 'TNXB', 'AHNAK', 'EPAS1', 'INSIG1', 'MGST…	ChEA (experimentally validated targets)	1.93022	upregulated
PU.1 20513432 ChIP-Seq MACROPHAGES Mouse	1.38124	6.13893	0.0696779	0.0117431	['SPARC', 'PLXND1', 'TMEM53', 'LAMC1', 'OPLAH', 'PRSS23', 'HK1', 'TUBA1B', 'TUBA1A', 'TMEM88', 'ANXA6', 'TIMP2', 'ADORA1', 'CYP1B1', 'LGALS9', 'CBR1', 'ENTPD1', 'ST6GAL1', 'ANXA2', 'MGL2', 'UGT1A1', 'PRMT2', 'CD93', 'DAPK1', 'SH2D3C', 'DUSP28', 'COX6B2', 'PGD', 'SREBF2', 'TNFRSF1A', 'RHOB', 'CSF2RB2', 'TUBB2A', 'LOX', 'EHBP1L1', 'PECAM1', 'MYADM', 'ALDOC', 'ATF3', 'TNXB', 'AHNAK', 'LRP1', 'EPAS1'…	ChEA (experimentally validated targets)	1.93022	upregulated
TP63 22573176 ChIP-Seq HFKS Human	1.2781	5.67816	0.0696779	0.0117645	['UGT1A10', 'CPNE8', 'EXOC3L2', 'SPARC', 'CSF1', 'GDA', 'PROS1', 'CCDC102A', 'ETS1', 'LOXL1', 'TM7SF2', 'STK10', 'NSDHL', 'TMEM88', 'SLCO2B1', 'ARHGDIB', 'DIP2A', 'GNAT1', 'SEMA6B', 'TPM4', 'PAQR4', 'CD93', 'ACSL1', 'LMO2', 'HPCAL1', 'KCTD10', 'EHBP1L1', 'FETUB', 'ERG', 'EPAS1', 'TSHZ2', 'ABHD6', 'FBLN1', 'NID2', 'CNN2', 'NKAIN1', 'EFNB1', 'S100A16', 'RDH11', 'PMVK', 'CHST15', 'SLC14A1', 'TGFB1',…	ChEA (experimentally validated targets)	1.92943	upregulated
TFAP2C 20629094 ChIP-Seq MCF-7 Human	1.48763	6.6075	0.0696779	0.0117765	['PTPRU', 'SPARC', 'GSTP1', 'TECR', 'FHL2', 'ATP2A3', 'SLC3A2', 'HK1', 'S100A16', 'EPB41L2', 'KYNU', 'ST3GAL4', 'STOM', 'RHPN2', 'CD14', 'SH2B2', 'RAB8B', 'ABCC3', 'SLC12A4', 'ST6GAL1', 'PRKCH', 'TLE1', 'TPM4', 'ELOVL5', 'EYA2', 'TXNRD1', 'MYOF', 'RFTN1', 'HPCAL1', 'BGN', 'EMP2', 'TNFRSF1A', 'BACE2', 'RAB31', 'RASA3', 'KCTD10', 'PTK7', 'RARB', 'DCHS1', 'ESYT1', 'TKT', 'UTRN', 'DDR2']	ChEA (experimentally validated targets)	1.92898	upregulated
SRY 25088423 ChIP-ChIP EMBRYONIC GONADS Mouse	1.31365	5.81203	0.0702447	0.0119823	['ACVRL1', 'CPNE8', 'ECM1', 'ZFP521', 'ACAA2', 'TRIL', 'ARPC1B', 'ECI1', 'H2-K1', 'DYSF', 'ATP2A3', 'TMEM97', 'OPLAH', 'LITAF', 'CCDC102A', 'LOXL1', 'TM7SF2', 'THBD', 'CYP26B1', 'TMEM88', 'TIMP2', 'KDR', 'CYP1B1', 'SLC39A5', 'CPXM1', 'EPHB2', 'PTRF', 'GIT1', 'SEMA6B', 'PDGFRB', 'GUCY1A3', 'SRGN', 'PTGIR', 'PRKCH', 'PTGIS', 'PAQR4', 'GSTO1', 'F2R', 'BGN', 'SERPINB9', 'DUSP28', 'LSS', 'GCHFR', 'RCN…	ChEA (experimentally validated targets)	1.92146	upregulated
NR2F2 HepG2 hg19	2.55314	11.243	0.497899	0.0122334	['C3', 'FABP1', 'FGA', 'LOX', 'NR1I3', 'GSTP1', 'MXRA8', 'DCHS1', 'CTGF']	ENCODE (experimentally validated targets)	1.91245	upregulated
NFE2 27457419 Chip-Seq LIVER Mouse	1.53879	6.76016	0.999994	0.0123617	['PECR', 'KHDRBS2', 'PLEKHB2', 'THSD7B', 'PIGN', 'UAP1', 'TMEM163', 'COL19A1', 'NEU2', 'TMEM169', 'CNTNAP5A', 'CSPP1', 'KDSR', 'KCNH1', 'GM6086', 'EDEM3', 'HES6', 'FZD5', 'ADHFE1', 'PLEKHA6', 'SYT14', 'COQ10B', '2310035C23RIK', 'SLC16A14', 'F5', 'FCAMR', 'VIL1', 'TSGA10', 'TTLL4', 'GLB1L', 'COL4A4', 'COL4A3', 'SPATS2L', 'F13B', 'RGL1', 'SMAP1']	ChEA (experimentally validated targets)	1.90792	downregulated
ESR1 21235772 ChIP-Seq MCF-7 Human	2.19536	9.61806	0.0726815	0.0125117	['SLC22A23', 'PTP4A2', 'AFAP1L2', 'RAB31', 'ADORA1', 'CYP1B1', 'ELOVL6', 'TGFBI', 'NDRG1', 'TM4SF1', 'ATF3', 'RERG']	ChEA (experimentally validated targets)	1.90268	upregulated
SPI1 23127762 ChIP-Seq K562 Human	1.43802	6.10985	0.0822155	0.0142816	['NRP2', 'NOTCH1', 'SPARC', 'PLXND1', 'ARPC1B', 'PROS1', 'FLT4', 'TSHZ2', 'ATP2A3', 'FBLN1', 'SLC3A2', 'TMEM53', 'NDRG1', 'CTSS', 'ELK3', 'PREX1', 'RDH11', 'SLCO2B1', 'TIMP2', 'DIP2A', 'LGALS9', 'BAHCC1', 'DECR1', 'ABCC4', 'ST6GAL1', 'PRKCH', 'DAPK1', 'TXNRD1', 'STAT3', 'PDE2A', 'ELOVL6', 'PARVB', 'TNFRSF1B', 'HSPG2', 'MEIS2', 'NFKB1', 'ASRGL1', 'NET1', 'SLC22A23', 'RCN3', 'MYO1B', 'EHD4', 'RAB31…	ChEA (experimentally validated targets)	1.84522	upregulated
VDR 24763502 ChIP-Seq THP-1 Human	1.45264	6.13701	0.0834663	0.0146295	['CDKN1A', 'OAT', 'NOTCH1', 'ARPC1B', 'RAB3D', 'INSIG1', 'NDRG1', 'PREX1', 'EFNB1', 'MUC1', 'NSDHL', 'TUBA1B', 'RUSC2', 'S100A16', 'ST3GAL4', 'FAM43A', 'LGALS9', 'CD14', 'EPHB2', 'BAHCC1', 'FDFT1', 'SEMA6B', 'SRGN', 'DDX39', 'SLC14A1', 'SREBF1', 'STARD4', 'PRKCH', 'TLE1', 'VCAM1', 'CD93', 'ANXA3', 'ACSL1', 'MID1IP1', 'LMO2', 'HPCAL1', 'TMEM173', 'SREBF2', 'TNFRSF1A', 'SLC22A23', 'NFKBIA', 'PTP4A2…	ChEA (experimentally validated targets)	1.83477	upregulated
THRA 23701648 ChIP-Seq CEREBELLUM Mouse	2.33438	9.83208	0.0837982	0.0148188	['PDGFRB', 'IFITM1', 'SLC12A4', 'LHFP', 'LMO2', 'PDE2A', 'MMRN2', 'B4GALNT1', 'GNAT1', 'SH2B2']	ChEA (experimentally validated targets)	1.82919	upregulated
CEBPB A549 hg19	1.30732	5.4217	0.61278	0.0158088	['CPM', 'CDKN1A', 'ECI1', 'COL12A1', 'TECR', 'DBI', 'OPLAH', 'CTSS', 'TNFSF13B', 'HK1', 'HEBP1', 'SHE', 'NSDHL', 'ALCAM', 'TUBA1A', 'RUSC2', 'KYNU', 'TIMP1', 'FADS1', 'ABCC3', 'PDGFRA', 'SREBF1', 'FGA', 'HSDL2', 'ELOVL5', 'ECH1', 'ELOVL6', 'OSMR', 'TM4SF1', 'SREBF2', 'TNFRSF1A', 'CH25H', 'BACE2', 'SLC7A6', 'TUBB2A', 'PEAK1', 'MYADM', 'RARB', 'BLVRB', 'AIDA', 'SGK1', 'SLFN5', 'DDC', 'NOTCH1', 'MVK…	ENCODE (experimentally validated targets)	1.8011	upregulated
KLF4 19030024 ChIP-ChIP MESCs Mouse	1.41289	5.85154	0.0891152	0.0158985	['IFITM1', 'SPON1', 'NRP2', 'FLT1', 'SERPINE2', 'ATP2A3', 'SLC2A3', 'LITAF', 'RERG', 'HOXA11', 'AKAP12', 'SHE', 'NSDHL', 'TUBA1B', 'TUBA1A', 'RUSC2', 'SOX18', 'LRAT', 'UTP14B', 'RAB8B', 'PDGFRA', 'SREBF1', 'ST6GAL1', 'PRKCH', 'TLE1', 'TPM4', 'ECH1', 'ELOVL6', 'DUSP28', 'BACE2', 'RAB31', 'COL6A1', 'BLVRB', 'NOTCH1', 'INSIG1', 'SLC3A2', 'NID2', 'UCP2', 'SPP1', 'PRKCDBP', 'LDLR', 'DECR1', 'DDX39', '…	ChEA (experimentally validated targets)	1.79864	upregulated
STAT3 18555785 ChIP-Seq MESCs Mouse	1.35875	5.59459	0.0904932	0.0162859	['ACVRL1', 'CPNE8', 'CDKN1A', 'NRP2', 'ATP2A3', 'SLC2A3', 'CLEC14A', 'LAMC1', 'OPLAH', 'PRSS23', 'ELK3', 'CTGF', 'ADAMTSL1', 'TUBA1A', 'RUSC2', 'KYNU', 'A4GALT', 'GIT1', 'ST6GAL1', 'HSDL2', 'CD93', 'ANXA3', 'ELOVL5', 'HEG1', 'MYOF', 'HPCAL1', 'SLC22A23', 'MYADM', 'UTRN', 'SGK1', 'DDC', 'OAT', 'NOTCH1', 'SEMA3D', 'EPAS1', 'SDC3', 'MTTP', 'LTBP4', 'NID2', 'CNN2', 'FLRT3', 'S100A16', 'EPB41L2', 'PMV…	ChEA (experimentally validated targets)	1.78819	upregulated
CTCF 20526341 ChIP-Seq ESCs Human	1.35641	5.54504	0.0908266	0.0167724	['SCARB2', 'FLT4', 'MUM1', 'SLC2A3', 'CXCL14', 'ETS1', 'LOXL1', 'HK1', 'GPR176', 'TUBA1B', 'STAB1', 'TIMP2', 'CPXM1', 'HMGCS2', 'FADS1', 'RAB8B', 'SEMA6B', 'ABCC4', 'PTGIR', 'PTGIS', 'PAQR4', 'ANXA3', 'DAPK1', 'ELOVL6', 'TNFRSF1B', 'OSMR', 'DKK3', 'CH25H', 'SLC7A6', 'BTD', 'EHBP1L1', 'MMRN2', 'HCLS1', 'CDC42EP1', 'BLVRB', 'MGLL', 'DDR2', 'C1QA', 'DDC', 'NOTCH1', 'AHNAK', 'MVP', 'FBLN1', 'CYGB', '…	ChEA (experimentally validated targets)	1.77541	upregulated
P300 27058665 Chip-Seq ZR-75-30cells Human	1.35641	5.54504	0.0908266	0.0167724	['NRP2', 'SERPINE2', 'CSF1', 'MUM1', 'FHL2', 'SLC2A3', 'TMEM53', 'LAMC1', 'PRSS23', 'ETS1', 'PREX1', 'SHE', 'TUBA1A', 'CPT2', 'KYNU', 'TIMP2', 'ADORA1', 'EPHB2', 'SREBF1', 'ABCC4', 'TPM4', 'PAQR4', 'SH2D3C', 'EMP2', 'ACSL3', 'COX6B2', 'PGD', 'HSPG2', 'DCN', 'TNFRSF1A', 'TGFBR3', 'RCN3', 'BACE2', 'PTP4A2', 'EHBP1L1', 'MXRA8', 'ATF3', 'MGLL', 'DDR2', 'OAT', 'NPR1', 'MVP', 'SDC3', 'CRIP2', 'CNN2', '…	ChEA (experimentally validated targets)	1.77541	upregulated
KAP1 27257070 Chip-Seq ESCs Mouse	1.35641	5.54504	0.0908266	0.0167724	['IFITM1', 'ARPC1B', 'TECR', 'ATP2A3', 'DBI', 'TMEM97', 'LAMC1', 'LITAF', 'CCDC102A', 'LOXL1', 'RERG', 'CTGF', 'TUBA1B', 'ACADL', 'CYP1B1', 'GNAT1', 'BAHCC1', 'UTP14B', 'ABCC4', 'BC089597', 'PAQR4', 'LMO2', 'ELOVL6', 'PPP2R5C', 'COX6B2', 'HSPG2', 'TM4SF1', 'KCTD10', 'MYADM', 'ACOT1', 'SERPING1', 'SGK1', 'ACOT4', 'ATF3', 'NOTCH1', 'AHNAK', 'EPAS1', 'NPR1', 'C3', 'CNN2', 'CALD1', 'MARVELD1', 'CREG1…	ChEA (experimentally validated targets)	1.77541	upregulated
POLR2A kidney mm9	1.35641	5.54504	0.999994	0.0167724	['SLC46A3', 'WDR48', 'PLEKHB2', 'ACSM3', 'ZFP81', 'AACS', 'D10WSU102E', 'TGM1', 'SMPD2', 'TRPS1', 'CES2H', 'CTBS', 'GRIPAP1', 'PAQR7', 'GPT2', 'SERPINF2', 'ABCC6', 'KMO', 'FAHD2A', 'MTSS1', 'TMEM252', 'ARHGAP10', 'SLC7A9', 'COL4A4', 'SLC9A8', 'DGKQ', 'AGPS', 'SRSF2', 'SMIM5', 'FBF1', 'HTRA1', 'PROZ', 'TULP3', 'AOAH', 'ADH1', 'FGGY', 'SNX27', 'LDHD', 'PDSS1', 'HAO2', 'ARGLU1', 'GATSL3', 'ACBD4', '…	ENCODE (experimentally validated targets)	1.77541	downregulated
SOX10 human tf ARCHS4 coexpression	1.94217	7.71781	0.147557	0.0188017	['ZCCHC24', 'NRP2', 'SERPINE2', 'PAQR4', 'SDC3', 'PCDHGC3', 'BACE2', 'FAM167B', 'ST3GAL4', 'TIMP2', 'ADORA1', 'PMP22', 'MAP4', 'GIT1']	ARCHS4 (coexpressed genes)	1.7258	upregulated
ZBTB7B human tf ARCHS4 coexpression	1.94217	7.71781	0.147557	0.0188017	['TGFB1', 'WIPF1', 'MVP', 'DYSF', 'ATP2A3', 'TNFRSF1B', 'PPP1R18', 'LITAF', 'CTSS', 'TNFRSF1A', 'PREX1', 'EHBP1L1', 'CHST15', 'HCLS1']	ARCHS4 (coexpressed genes)	1.7258	upregulated
MYF5 human tf ARCHS4 coexpression	1.94217	7.71781	0.147557	0.0188017	['CCBE1', 'TAGLN', 'SPARC', 'ANXA2', 'FAM114A1', 'LAMA2', 'FHL2', 'AK5', 'ADAMTSL1', 'SRPX2', 'S100A16', 'AXL', 'ABI3BP', 'TGFBI']	ARCHS4 (coexpressed genes)	1.7258	upregulated
TFEB human tf ARCHS4 coexpression	1.94217	7.71781	0.147557	0.0188017	['TGFB1', 'WIPF1', 'DYSF', 'ATP2A3', 'TNFRSF1B', 'PPP1R18', 'LITAF', 'CTSS', 'MPEG1', 'PREX1', 'EHBP1L1', 'CHST15', 'HCLS1', 'LGALS9']	ARCHS4 (coexpressed genes)	1.7258	upregulated
GLI2 human tf ARCHS4 coexpression	1.94217	7.71781	0.147557	0.0188017	['SLC16A1', 'TMEM97', 'P3H3', 'LAMC1', 'FSTL1', 'GPR176', 'PTK7', 'CALD1', 'MARVELD1', 'FSCN1', 'SOSTDC1', 'DCHS1', 'AMOTL2', 'MFGE8']	ARCHS4 (coexpressed genes)	1.7258	upregulated
HAND1 human tf ARCHS4 coexpression	1.94217	7.71781	0.147557	0.0188017	['AFAP1L2', 'SPARC', 'ANXA3', 'LAMC1', 'NID2', 'HOXA11', 'TJP1', 'EGFLAM', 'TMEM98', 'TMEM88', 'PTK7', 'FSCN1', 'AMOTL1', 'PFKP']	ARCHS4 (coexpressed genes)	1.7258	upregulated
ETV3 human tf ARCHS4 coexpression	1.94217	7.71781	0.147557	0.0188017	['CDKN1A', 'ACSL1', 'INSIG1', 'CYBB', 'TNFRSF1B', 'CTSS', 'MPEG1', 'NFKB1', 'NFKBIA', 'THBD', 'RGCC', 'CREG1', 'SGK1', 'ATF3']	ARCHS4 (coexpressed genes)	1.7258	upregulated
HNF4G human tf ARCHS4 coexpression	1.94217	7.71781	0.147557	0.0188017	['CBR1', 'UGT1A10', 'DDC', 'OAT', 'RETSAT', 'GDA', 'MTTP', 'KRT20', 'TM6SF2', 'FABP1', 'VNN1', 'CLDN15', 'GSTA1', 'SLC39A5']	ARCHS4 (coexpressed genes)	1.7258	upregulated
ELF1 human tf ARCHS4 coexpression	1.94217	7.71781	0.147557	0.0188017	['PRKCH', 'WIPF1', 'PROS1', 'ATP2A3', 'CYBB', 'ETS1', 'CTSS', 'MPEG1', 'NFKB1', 'DIAPH1', 'KLF6', 'ARHGDIB', 'HCLS1', 'FXYD5']	ARCHS4 (coexpressed genes)	1.7258	upregulated
IRF1 human tf ARCHS4 coexpression	1.94217	7.71781	0.147557	0.0188017	['TGFB1', 'WIPF1', 'MVP', 'DYSF', 'GIMAP4', 'TNFRSF1B', 'PPP1R18', 'LITAF', 'CTSS', 'MPEG1', 'PREX1', 'STK10', 'HCLS1', 'LGALS9']	ARCHS4 (coexpressed genes)	1.7258	upregulated
BACH1 human tf ARCHS4 coexpression	1.94217	7.71781	0.147557	0.0188017	['CD93', 'WIPF1', 'ACSL1', 'CYBB', 'TNFRSF1B', 'LITAF', 'CTSS', 'MPEG1', 'NFKB1', 'CHST15', 'PECAM1', 'HCLS1', 'UTRN', 'CDC42SE2']	ARCHS4 (coexpressed genes)	1.7258	upregulated
TFE3 human tf ARCHS4 coexpression	1.94217	7.71781	0.147557	0.0188017	['TMEM184B', 'TGFB1', 'PLXND1', 'LRP1', 'MVP', 'TNFRSF1B', 'PPP1R18', 'TNFRSF1A', 'EHBP1L1', 'CHST15', 'TIMP2', 'FLNA', 'TKT', 'ENG']	ARCHS4 (coexpressed genes)	1.7258	upregulated
TCF12 human tf ARCHS4 coexpression	1.94217	7.71781	0.147557	0.0188017	['PDGFRA', 'ADCYAP1R1', 'TLE1', 'LHFP', 'ELOVL2', 'F2R', 'PCDHGC3', 'MSMO1', 'DBI', 'TUBA1B', 'TUBA1A', 'TMEM98', 'GSTA4', 'GPM6B']	ARCHS4 (coexpressed genes)	1.7258	upregulated
NR3C1 human tf ARCHS4 coexpression	1.94217	7.71781	0.147557	0.0188017	['SLFN5', 'ENTPD1', 'AHNAK', 'WIPF1', 'RFTN1', 'CYBB', 'PPP1R18', 'ETS1', 'CTSS', 'NFKB1', 'EHBP1L1', 'ANXA6', 'HCLS1', 'UTRN']	ARCHS4 (coexpressed genes)	1.7258	upregulated
FOS human tf ARCHS4 coexpression	1.94217	7.71781	0.147557	0.0188017	['EXOC3L2', 'TMEM173', 'GIMAP6', 'TNFSF13B', 'NFKBIA', 'SHE', 'KLF6', 'CXCL12', 'RASGEF1B', 'ARHGDIB', 'CAT', 'MYADM', 'FXYD5', 'ATF3']	ARCHS4 (coexpressed genes)	1.7258	upregulated
NR2F1 human tf ARCHS4 coexpression	1.94217	7.71781	0.147557	0.0188017	['ZCCHC24', 'ADCYAP1R1', 'TLE1', 'TRIL', 'WNT7B', 'SDC3', 'PCDHGC3', 'LTBP4', 'NKAIN1', 'TUBA1A', 'TUBB2A', 'DCHS1', 'EPHB2', 'PLPP3']	ARCHS4 (coexpressed genes)	1.7258	upregulated
RELB human tf ARCHS4 coexpression	1.94217	7.71781	0.147557	0.0188017	['C1QA', 'TGFB1', 'MVP', 'RFTN1', 'TNFRSF1B', 'PPP1R18', 'LITAF', 'NFKB1', 'CREG1', 'STAB1', 'EHBP1L1', 'HCLS1', 'LGALS9', 'CD14']	ARCHS4 (coexpressed genes)	1.7258	upregulated
TCF7 human tf ARCHS4 coexpression	1.94217	7.71781	0.147557	0.0188017	['SLFN5', 'PRKCH', 'NOTCH1', 'TGFB1', 'WIPF1', 'ATP2A3', 'GIMAP4', 'GIMAP6', 'ETS1', 'STK10', 'SLC7A6', 'RASA3', 'HCLS1', 'GRAP']	ARCHS4 (coexpressed genes)	1.7258	upregulated
TEAD2 human tf ARCHS4 coexpression	1.94217	7.71781	0.147557	0.0188017	['PTPRU', 'SLC16A1', 'TLE1', 'P3H3', 'LAMC1', 'FSTL1', 'SREBF2', 'TJP1', 'GPR176', 'PTK7', 'FSCN1', 'AMOTL2', 'TKT', 'MFGE8']	ARCHS4 (coexpressed genes)	1.7258	upregulated
RARA human tf ARCHS4 coexpression	1.94217	7.71781	0.147557	0.0188017	['TGFB1', 'WIPF1', 'DYSF', 'ATP2A3', 'TNFRSF1B', 'PPP1R18', 'LITAF', 'CTSS', 'MPEG1', 'TNFRSF1A', 'PREX1', 'EHBP1L1', 'CHST15', 'HCLS1']	ARCHS4 (coexpressed genes)	1.7258	upregulated
PLEK2 human tf ARCHS4 coexpression	1.94217	7.71781	0.147557	0.0188017	['SRPX', 'FGFBP1', 'ANXA2', 'ANXA3', 'GSTO1', 'MVP', 'PRSS23', 'NET1', 'EHD4', 'S100A16', 'PRKCDBP', 'ESAM', 'PLP2', 'PFKP']	ARCHS4 (coexpressed genes)	1.7258	upregulated
SP140 human tf ARCHS4 coexpression	1.94217	7.71781	0.147557	0.0188017	['SLFN5', 'ENTPD1', 'PRKCH', 'WIPF1', 'RFTN1', 'ATP2A3', 'GIMAP4', 'ETS1', 'CTSS', 'MPEG1', 'PREX1', 'STK10', 'HCLS1', 'GRAP']	ARCHS4 (coexpressed genes)	1.7258	upregulated
ZBED3 human tf ARCHS4 coexpression	1.94217	7.71781	0.147557	0.0188017	['ZCCHC24', 'SREBF1', 'RETSAT', 'NPR1', 'KCNIP2', 'SDC3', 'LMO2', 'EPHX1', 'SREBF2', 'TM7SF2', 'LIPE', 'ERG', 'BAHCC1', 'GIT1']	ARCHS4 (coexpressed genes)	1.7258	upregulated
NPAS2 human tf ARCHS4 coexpression	1.94217	7.71781	0.147557	0.0188017	['KANK2', 'ABCC3', 'TMEM184B', 'SERPINE2', 'MYOF', 'LAMC1', 'OSMR', 'OPLAH', 'HSPG2', 'TM4SF1', 'C3', 'BACE2', 'CDC42EP1', 'LDLR']	ARCHS4 (coexpressed genes)	1.7258	upregulated
AFF4 human tf ARCHS4 coexpression	1.94217	7.71781	0.147557	0.0188017	['SCARB2', 'AHNAK', 'TPM4', 'LRP1', 'MYOF', 'LAMC1', 'OSMR', 'TJP1', 'MYO1B', 'ALCAM', 'TIMP2', 'MAP4', 'AMOTL1', 'UTRN']	ARCHS4 (coexpressed genes)	1.7258	upregulated
SP100 human tf ARCHS4 coexpression	1.94217	7.71781	0.147557	0.0188017	['SLFN5', 'PRKCH', 'WIPF1', 'CYBB', 'GIMAP4', 'ETS1', 'CTSS', 'MPEG1', 'TNFSF13B', 'STK10', 'KYNU', 'ARHGDIB', 'HCLS1', 'UTRN']	ARCHS4 (coexpressed genes)	1.7258	upregulated
ZNF438 human tf ARCHS4 coexpression	1.94217	7.71781	0.147557	0.0188017	['C1QA', 'WIPF1', 'ACSL1', 'DYSF', 'CYBB', 'TNFRSF1B', 'LITAF', 'CTSS', 'HACD4', 'RAB31', 'STAB1', 'CHST15', 'LGALS9', 'CD14']	ARCHS4 (coexpressed genes)	1.7258	upregulated
TAL1 human tf ARCHS4 coexpression	1.94217	7.71781	0.147557	0.0188017	['GUCY1B3', 'ABCC4', 'LMO2', 'F2R', 'HACD4', 'HK1', 'CPED1', 'ALDH1A2', 'CAT', 'LEPR', 'BLVRB', 'STOM', 'TMCC2', 'ESAM']	ARCHS4 (coexpressed genes)	1.7258	upregulated
ZNF710 human tf ARCHS4 coexpression	1.94217	7.71781	0.147557	0.0188017	['TGFB1', 'DYSF', 'CYBB', 'TNFRSF1B', 'PPP1R18', 'LITAF', 'CTSS', 'MPEG1', 'PREX1', 'EHBP1L1', 'CHST15', 'HCLS1', 'LGALS9', 'CD14']	ARCHS4 (coexpressed genes)	1.7258	upregulated
ZBTB1 human tf ARCHS4 coexpression	1.94217	7.71781	0.147557	0.0188017	['SLFN5', 'PRKCH', 'AHNAK', 'WIPF1', 'CYBB', 'ETS1', 'CTSS', 'MPEG1', 'PREX1', 'STK10', 'SLC7A6', 'RASA3', 'HCLS1', 'UTRN']	ARCHS4 (coexpressed genes)	1.7258	upregulated
RXRA human tf ARCHS4 coexpression	1.94217	7.71781	0.147557	0.0188017	['TGFB1', 'ACSL1', 'DYSF', 'CYBB', 'TNFRSF1B', 'PPP1R18', 'LITAF', 'CTSS', 'MPEG1', 'TNFRSF1A', 'PREX1', 'EHBP1L1', 'CHST15', 'HCLS1']	ARCHS4 (coexpressed genes)	1.7258	upregulated
ZFYVE26 human tf ARCHS4 coexpression	1.94217	7.71781	0.147557	0.0188017	['C1QA', 'AHNAK', 'PLXND1', 'LRP1', 'CYBB', 'TNFRSF1B', 'CTSS', 'NFKB1', 'EHD4', 'PEAK1', 'SLCO2B1', 'KYNU', 'EHBP1L1', 'LGALS9']	ARCHS4 (coexpressed genes)	1.7258	upregulated
NR5A1 human tf ARCHS4 coexpression	1.94217	7.71781	0.147557	0.0188017	['C1QB', 'SLC12A4', 'PCSK9', 'ACSL3', 'LSS', 'CX3CL1', 'RHOB', 'C3', 'FABP1', 'TGFBR3', 'BCAM', 'GJB1', 'PTK7', 'SLC38A3']	ARCHS4 (coexpressed genes)	1.7258	upregulated
INF2 human tf ARCHS4 coexpression	1.94217	7.71781	0.147557	0.0188017	['ABCC3', 'SREBF1', 'TMEM184B', 'RETSAT', 'PLXND1', 'LRP1', 'MVP', 'MYOF', 'EHD2', 'CDC42EP1', 'FLNA', 'PTRF', 'GIT1', 'MGLL']	ARCHS4 (coexpressed genes)	1.7258	upregulated
NR5A2 human tf ARCHS4 coexpression	1.94217	7.71781	0.711541	0.0188017	['SLC46A3', 'KLK1', 'HSD3B2', 'OLFM4', 'SEPP1', 'FMO5', 'VIL1', 'SLC7A9', 'UGT2A3', 'F13B', 'EPS8L3', 'CCL28', 'CFTR', 'SLC17A4']	ARCHS4 (coexpressed genes)	1.7258	downregulated
PLXNC1 human tf ARCHS4 coexpression	1.94217	7.71781	0.147557	0.0188017	['WIPF1', 'ACSL1', 'DYSF', 'CYBB', 'TNFRSF1B', 'PPP1R18', 'LITAF', 'CTSS', 'MPEG1', 'PREX1', 'BST1', 'STK10', 'CHST15', 'HCLS1']	ARCHS4 (coexpressed genes)	1.7258	upregulated
HSF4 human tf ARCHS4 coexpression	1.94217	7.71781	0.711541	0.0188017	['GABBR1', 'CHRD', 'KIF12', 'NDRG2', 'CLCN7', 'RAI1', 'TEF', 'EME2', 'PI4KA', 'ST8SIA6', 'FAM193B', 'CCNL2', 'RAB11FIP3', 'RAPGEF3']	ARCHS4 (coexpressed genes)	1.7258	downregulated
RFX6 human tf ARCHS4 coexpression	1.94217	7.71781	0.711541	0.0188017	['TCF24', 'FAM46A', 'MIA2', 'KIF12', 'RIMS2', 'EML5', 'TTR', 'ASXL3', 'ENPP2', 'CPE', 'CTBS', 'SH3GL2', 'GRIA3', 'LRP11']	ARCHS4 (coexpressed genes)	1.7258	downregulated
RGS7 human tf ARCHS4 coexpression	1.94217	7.71781	0.711541	0.0188017	['GABBR1', 'ADAM11', 'ANK2', 'NDRG2', 'SRCIN1', 'MTURN', 'TTBK1', 'STXBP5L', 'TEF', 'DNAJC6', 'CPE', 'SH3GL2', 'GRIA3', 'KCNH1']	ARCHS4 (coexpressed genes)	1.7258	downregulated
PKHD1 human tf ARCHS4 coexpression	1.94217	7.71781	0.711541	0.0188017	['KL', 'AGXT2', 'SRD5A1', 'KCNJ16', 'KIF12', 'SLC4A9', 'EVC', 'COL4A4', 'COL4A3', 'HOXD4', 'UPP2', 'HAO2', 'CFTR', 'SLC17A4']	ARCHS4 (coexpressed genes)	1.7258	downregulated
MBNL2 human tf ARCHS4 coexpression	1.94217	7.71781	0.711541	0.0188017	['GPR37', 'RORA', 'NDRG2', 'MTURN', 'CNDP1', 'STXBP5L', 'TMEM144', 'TEF', 'DNAJC6', 'CLIP4', 'ENPP2', 'CPE', 'SH3GL2', 'KCNH1']	ARCHS4 (coexpressed genes)	1.7258	downregulated
FMNL2 human tf ARCHS4 coexpression	1.94217	7.71781	0.711541	0.0188017	['GABBR1', 'GPR37', 'ADAM11', 'ANK2', 'NDRG2', 'SRCIN1', 'MTURN', 'TTBK1', 'CNDP1', 'TMEM144', 'TEF', 'DNAJC6', 'ADGRL1', 'KCNH1']	ARCHS4 (coexpressed genes)	1.7258	downregulated
RGS11 human tf ARCHS4 coexpression	1.94217	7.71781	0.711541	0.0188017	['GABBR1', 'WHRN', 'ADAM11', 'CHRD', 'NDRG2', 'SRCIN1', 'MTURN', 'TTBK1', 'CNDP1', 'AIFM3', 'TEF', 'DNAJC6', 'ADGRL1', 'SH3GL2']	ARCHS4 (coexpressed genes)	1.7258	downregulated
FOXQ1 human tf ARCHS4 coexpression	1.94217	7.71781	0.711541	0.0188017	['ERRFI1', 'CARD10', 'FZD5', 'GPT2', 'SERPINF2', 'LRRC3', 'SLC5A9', 'APOH', 'VWA1', 'NOTUM', 'EPS8L3', 'B4GALNT3', 'FGFR4', 'SLC12A7']	ARCHS4 (coexpressed genes)	1.7258	downregulated
POU6F1 human tf ARCHS4 coexpression	1.94217	7.71781	0.711541	0.0188017	['GABBR1', 'ADAM11', 'ANK2', 'NDRG2', 'SRCIN1', 'MTURN', 'TTBK1', 'CNDP1', 'PNMA1', 'TEF', 'DNAJC6', 'ADGRL1', 'RALGPS1', 'SH3GL2']	ARCHS4 (coexpressed genes)	1.7258	downregulated
SOHLH1 human tf ARCHS4 coexpression	1.94217	7.71781	0.711541	0.0188017	['GABBR1', 'ADAM11', 'NDRG2', 'SRCIN1', 'MTURN', 'TTBK1', 'AIFM3', 'EXTL1', 'TEF', 'DNAJC6', 'PI4KA', 'ADGRL1', 'SFXN5', 'SH3GL2']	ARCHS4 (coexpressed genes)	1.7258	downregulated
NR3C2 human tf ARCHS4 coexpression	1.94217	7.71781	0.711541	0.0188017	['SLC46A3', 'OLFM4', 'SEPP1', 'TMEM252', 'VIL1', 'SLC9A3', 'PDZD3', 'TEF', 'SLC7A9', 'UGT2A3', 'VILL', 'EPS8L3', 'SMPDL3A', 'SLC17A4']	ARCHS4 (coexpressed genes)	1.7258	downregulated
PAX8 human tf ARCHS4 coexpression	1.94217	7.71781	0.711541	0.0188017	['CPQ', 'KCNJ16', 'KIF12', 'ATP11A', 'VEGFA', 'SLC4A9', 'COL4A4', 'CLIP4', 'COL4A3', 'COL9A3', 'HOXD4', 'CALR', 'SLC26A4', 'RAPGEF3']	ARCHS4 (coexpressed genes)	1.7258	downregulated
RAPGEF4 human tf ARCHS4 coexpression	1.94217	7.71781	0.711541	0.0188017	['GABBR1', 'ADAM11', 'NDRG2', 'SRCIN1', 'MTURN', 'TTBK1', 'CNDP1', 'AIFM3', 'TEF', 'DNAJC6', 'PI4KA', 'SFXN5', 'SH3GL2', 'KCNH1']	ARCHS4 (coexpressed genes)	1.7258	downregulated
GATA1 19941827 ChIP-Seq MEL Mouse	1.36256	5.41252	0.101111	0.0188298	['ACVRL1', 'UGT1A10', 'ECM1', 'FLT1', 'WIPF1', 'RAB3D', 'ATP2A3', 'SLC2A3', 'CTSS', 'HK1', 'SLCO2B1', 'ARHGDIB', 'KDR', 'EMILIN1', 'PGM5', 'EPHB2', 'BAHCC1', 'UGT1A1', 'HPCAL1', 'GCHFR', 'SLC22A23', 'TGFBR3', 'TST', 'KCTD10', 'EHBP1L1', 'BLVRB', 'ERG', 'UTRN', 'ATF3', 'KANK2', 'DDC', 'NOTCH1', 'AHNAK', 'SLC43A3', 'INSIG1', 'MGST3', 'ADCY4', 'CRIP2', 'MUC1', 'ST3GAL4', 'STOM', 'UGT1A2', 'LDLR', 'G…	ChEA (experimentally validated targets)	1.72515	upregulated
PCGF2 27294783 Chip-Seq ESCs Mouse	1.69731	6.73936	0.999994	0.018862	['GM6086', 'PECR', 'KHDRBS2', 'FZD5', 'PLEKHB2', 'PIGN', 'ADHFE1', 'COQ10B', 'TMEM163', '2310035C23RIK', 'SLC16A14', 'COL19A1', 'VIL1', 'TSGA10', 'TTLL4', 'CNTNAP5A', 'CSPP1', 'COL4A4', 'COL4A3', 'SPATS2L', 'SMAP1']	ChEA (experimentally validated targets)	1.72441	downregulated
PCGF2 27294783 Chip-Seq NPCs Mouse	1.74353	6.87774	0.999994	0.0193567	['GM6086', 'HES6', 'PECR', 'FZD5', 'THSD7B', 'PIGN', 'PLEKHA6', 'COQ10B', 'TMEM163', '2310035C23RIK', 'SLC16A14', 'FCAMR', 'VIL1', 'TMEM169', 'TTLL4', 'CNTNAP5A', 'COL4A4', 'COL4A3', 'SPATS2L']	ChEA (experimentally validated targets)	1.71317	downregulated
PRDM14 21183938 ChIP-Seq MESCs Mouse	1.35037	5.31968	0.10362	0.0194592	['IFITM1', 'NRP2', 'SPARC', 'DYSF', 'SLC2A3', 'OPLAH', 'ELK3', 'AKAP12', 'STK10', 'CYP26B1', 'ADORA1', 'KDR', 'AOX1', 'TIMP1', 'SCD1', 'PDGFRB', 'SRGN', 'PDGFRA', 'ABCC4', 'FGFBP1', 'ANXA2', 'MYOF', 'HSPG2', 'SREBF2', 'DKK3', 'PTP4A2', 'BCAM', 'BTD', 'ALDH1A2', 'FSCN1', 'PECAM1', 'UTRN', 'SGK1', 'SHANK3', 'MATN2', 'NOTCH1', 'SEMA3D', 'EPAS1', 'NPR1', 'TSHZ2', 'MUC1', 'FLRT3', 'ST3GAL4', 'SPP1', '…	ChEA (experimentally validated targets)	1.71087	upregulated
SETDB1 19884255 ChIP-Seq MESCs Mouse	1.34101	5.22413	0.10736	0.0203295	['ACVRL1', 'CDKN1A', 'IFITM1', 'PLVAP', 'ACAA2', 'PLXND1', 'DYSF', 'PCSK9', 'SLC2A3', 'DBI', 'TMEM53', 'OPLAH', 'LOXL1', 'TNFSF13B', 'AKAP12', 'LIPE', 'ALCAM', 'TMEM88', 'SLCO2B1', 'AOX1', 'CCBE1', 'PRKCH', 'PAQR4', 'GSTO1', 'F2R', 'ELOVL6', 'COX6B2', 'PGD', 'TNFRSF1A', 'RHOB', 'RCN3', 'SLC7A6', 'KCTD10', 'ALDH1A2', 'CAT', 'ACOT1', 'SERPING1', 'ALDOC', 'SHANK3', 'AHNAK', 'EPAS1', 'ADCY4', 'ABHD6'…	ChEA (experimentally validated targets)	1.69187	upregulated
GATA1 21571218 ChIP-Seq MEGAKARYOCYTES Human	1.30259	5.042	0.109169	0.0208429	['CDKN1A', 'PROS1', 'RAB3D', 'COL12A1', 'DYSF', 'FHL2', 'ATP2A3', 'SLC2A3', 'LITAF', 'ETS1', 'HK1', 'PREX1', 'STK10', 'ANXA6', 'LEPR', 'CPXM1', 'CD34', 'BAHCC1', 'ABCC3', 'ABCC4', 'ST6GAL1', 'ANXA3', 'ELOVL5', 'ACSL1', 'DAPK1', 'F2R', 'SH2D3C', 'LIX1L', 'LMO2', 'HPCAL1', 'SERPINB9', 'PPP2R5C', 'HSPG2', 'ASRGL1', 'SREBF2', 'DKK3', 'GCHFR', 'PTP4A2', 'PLA2G16', 'SLC7A6', 'RAB31', 'EMCN', 'LOX', 'RA…	ChEA (experimentally validated targets)	1.68104	upregulated
FOXA2 19822575 ChIP-Seq HepG2 Human	1.28555	4.9691	0.999994	0.0209554	['ACY3', 'TNFAIP8', 'WDR48', 'CHD9', 'CCBL1', 'LRRC3', 'RORA', 'PPP1R9A', 'MYOM3', 'ING4', 'TGM1', 'C1QTNF3', 'CCDC91', 'NUDCD1', 'CSPP1', 'NUDT19', 'ENPP2', 'UGT2A3', 'UPP2', 'CCNL2', 'SLC25A45', 'LGALS8', 'GGT1', 'RALGPS1', 'KCNH1', 'CSGALNACT1', 'RARS2', 'IGFBP4', 'SERPINF2', 'ABCC6', 'ANK2', 'ATP11A', 'RABGGTA', 'SEPP1', 'NAALADL2', 'F5', 'ETV6', 'RUFY3', 'COL4A4', 'SLC9A8', 'AGPS', 'VWA1', '…	ChEA (experimentally validated targets)	1.6787	downregulated
FOXP2 PFSK-1 hg19	2.30267	8.82882	0.714123	0.0216194	['BCAM', 'FAM114A1', 'EHBP1L1', 'FSCN1', 'ELOVL6', 'ESYT1', 'TM4SF1', 'SREBF2', 'ELK3']	ENCODE (experimentally validated targets)	1.66516	upregulated
RCOR1 MEL cell line mm9	1.37792	5.25443	0.714123	0.0220749	['WIPF1', 'H2-K1', 'TMEM97', 'PPP1R18', 'CTSS', 'TMEM88', 'STAB1', 'ARHGDIB', 'ANXA6', 'AOX1', 'LGALS9', 'BAHCC1', 'RAB8B', 'ZCCHC24', 'PDGFRB', 'SREBF1', 'ABCC4', 'PTGIR', 'ANXA2', 'TPM4', 'ELOVL5', 'F2R', 'TMEM173', 'PTBP3', 'CSF2RB2', 'GCHFR', 'PTP4A2', 'BCAM', 'RAB31', 'TST', 'KCTD10', 'NAAA', 'CAT', 'BLVRB', 'UTRN', 'SLC43A3', 'PEX11A', 'RHPN2', 'MAP4', 'IL33', 'C1RA', 'STAT3', 'PARVB', 'FAB…	ENCODE (experimentally validated targets)	1.6561	upregulated
SUZ12 27294783 Chip-Seq NPCs Mouse	1.50395	5.71886	0.999994	0.0223136	['PECR', 'KHDRBS2', 'PLEKHB2', 'THSD7B', 'PIGN', 'UAP1', 'TMEM163', 'COL19A1', 'NEU2', 'TMEM169', 'CNTNAP5A', 'CSPP1', 'KDSR', 'GM6086', 'EDEM3', 'FZD5', 'ADHFE1', 'PLEKHA6', 'COQ10B', '2310035C23RIK', 'SLC16A14', 'F5', 'FCAMR', 'VIL1', 'TSGA10', 'TTLL4', 'COL4A4', 'COL4A3', 'SPATS2L', 'F13B', 'RGL1', 'SMAP1']	ChEA (experimentally validated targets)	1.65143	downregulated
JARID2 20064375 ChIP-Seq MESCs Mouse	1.44571	5.49433	0.11248	0.0223611	['SAMD5', 'PTPRU', 'SPON1', 'ADCYAP1R1', 'NRP2', 'FLT1', 'PLXND1', 'CSF1', 'SEMA3D', 'NPR1', 'COL12A1', 'H2-K1', 'PTGER3', 'AK5', 'CXCL14', 'HOXA11', 'SHE', 'GPR176', 'CYP26B1', 'GJC2', 'SOX18', 'ADORA1', 'KDR', 'CYP1B1', 'B4GALNT1', 'PDGFRA', 'WNT7B', 'RFTN1', 'LMO2', 'NSG1', 'OSMR', 'MEIS2', 'SLC22A23', 'TGFBR3', 'GREM1', 'CXCL12', 'ALDH1A2', 'PGR', 'H2-Q10']	ChEA (experimentally validated targets)	1.65051	upregulated
HNF4A 19822575 ChIP-Seq HepG2 Human	1.21655	4.58459	0.11248	0.0230863	['SCARB2', 'CPNE8', 'SPON1', 'ACAA2', 'PLXND1', 'GDA', 'MUM1', 'ELK3', 'CTGF', 'PREX1', 'LIPE', 'STK10', 'ALCAM', 'SLCO2B1', 'LEPR', 'CYP1B1', 'GNAT1', 'EPHB2', 'BAHCC1', 'PTRF', 'PDGFRB', 'CCBE1', 'STARD4', 'ENTPD1', 'ST6GAL1', 'TLE1', 'TPM4', 'ACSL1', 'DAPK1', 'HPCAL1', 'ACSL3', 'HSPG2', 'ASRGL1', 'TM4SF1', 'DKK3', 'PLA2G16', 'RAB31', 'LOX', 'KCTD10', 'MYADM', 'FETUB', 'ERG', 'UTRN', 'NOTCH1', …	ChEA (experimentally validated targets)	1.63665	upregulated
HNF4A 19822575 ChIP-Seq HepG2 Human	1.21655	4.58459	0.999994	0.0230863	['PECR', 'ERRFI1', 'PLEKHB2', 'ACSM3', 'THSD7B', 'UBXN2B', 'CCBL1', 'PLOD2', 'RORA', 'ACSM5', 'CNDP1', 'TGM1', 'BAIAP2L2', 'COL4A3BP', 'CSPP1', 'NUDT19', 'TNFSF10', 'ENPP2', 'CCNL2', 'SLC25A45', 'LGALS8', 'GGT1', 'SLC12A7', 'RARS2', 'HES6', 'CARD10', 'PAQR7', 'SERPINF2', 'ANXA13', 'PIPOX', 'ANK2', 'ATP11A', 'TC2N', 'SEPP1', 'GTPBP4', 'IFT88', 'SLC5A9', 'RUFY3', 'COL4A4', 'SLC9A8', 'COL4A3', 'TMEM…	ChEA (experimentally validated targets)	1.63665	downregulated
PU 27001747 Chip-Seq BMDM Mouse	1.33172	4.9907	0.11248	0.023575	['CDKN1A', 'NRP2', 'WIPF1', 'MUM1', 'DBI', 'LAMC1', 'ELK3', 'STK10', 'GPR176', 'ACADL', 'RASGEF1B', 'STAB1', 'ANXA6', 'AOX1', 'DIP2A', 'LGALS9', 'BAHCC1', 'UTP14B', 'GIT1', 'SRGN', 'SREBF1', 'PRKCH', 'HPCAL1', 'DUSP28', 'LSS', 'RHOB', 'CH25H', 'PTP4A2', 'EHHADH', 'RHOJ', 'RARB', 'ALDOC', 'TKT', 'UTRN', 'SGK1', 'ATF3', 'DDC', 'LRP1', 'NR1I3', 'MGST3', 'CNN2', 'CCL6', 'CREG1', 'B4GALNT1', 'UGT1A2',…	ChEA (experimentally validated targets)	1.62755	upregulated
GATA3 26560356 Chip-Seq TH2 Human	1.33172	4.9907	0.11248	0.023575	['WIPF1', 'COL12A1', 'TECR', 'ATP2A3', 'SLC2A3', 'ETS1', 'CTSS', 'STK10', 'RASGEF1B', 'SLCO2B1', 'STAB1', 'ARHGDIB', 'ANXA6', 'CPXM1', 'A4GALT', 'BAHCC1', 'PTRF', 'RAB8B', 'SRGN', 'FGA', 'ST6GAL1', 'HSDL2', 'TPM4', 'PRMT2', 'GSTO1', 'ECH1', 'ACSL3', 'COX6B2', 'CH25H', 'BACE2', 'PTP4A2', 'COL6A2', 'NAAA', 'CDC42EP1', 'TKT', 'MGLL', 'DDR2', 'SLFN5', 'NOTCH1', 'INSIG1', 'ABHD6', 'C3', 'MUC1', 'RDH11…	ChEA (experimentally validated targets)	1.62755	upregulated
UBF1/2 26484160 Chip-Seq HMEC-DERIVED Human	1.33172	4.9907	0.11248	0.023575	['PTPRU', 'SPON1', 'MUM1', 'PCSK9', 'TMEM53', 'ETS1', 'CX3CL1', 'LOXL1', 'ELK3', 'HK1', 'CYP26B1', 'CPT2', 'CYP1B1', 'GNAT1', 'EPHB2', 'GIT1', 'GUCY1A3', 'ABCC3', 'PDGFRA', 'SREBF1', 'TPM4', 'HEG1', 'ELOVL6', 'PGD', 'HSPG2', 'DKK3', 'GCHFR', 'TGFBR3', 'CH25H', 'PTP4A2', 'MXRA8', 'AHNAK', 'SLC43A3', 'MVP', 'SDC3', 'MGST1', 'CRIP2', 'AK5', 'FSTL1', 'C3', 'MUC1', 'GJC2', 'MARVELD1', 'ST3GAL4', 'PRKC…	ChEA (experimentally validated targets)	1.62755	upregulated
POLR2A kidney mm9	1.33172	4.9907	0.714123	0.023575	['CPM', 'ECM1', 'PLVAP', 'FLT1', 'ACAA2', 'ECI1', 'OPLAH', 'ETS1', 'TM7SF2', 'SOX18', 'KDR', 'CYP1B1', 'SOSTDC1', 'LGALS9', 'BAHCC1', 'PTRF', 'SRGN', 'FGA', 'STARD4', 'ANXA2', 'CD93', 'TNFRSF1B', 'LSS', 'RHOB', 'TUBB2A', 'ALDH1A1', 'MYL9', 'ACOT4', 'ACOT3', 'SLFN5', 'DDC', 'NOTCH1', 'MVK', 'RETSAT', 'CFH', 'NPR1', 'GSTP1', 'INSIG1', 'PEX11A', 'MGST3', 'ACAA1B', 'EFNB1', 'MUC1', 'FLRT3', 'ELMSAN1'…	ENCODE (experimentally validated targets)	1.62755	upregulated
GATA4 25053715 ChIP-Seq YYC3 Human	1.33172	4.9907	0.11248	0.023575	['PTPRU', 'NRP2', 'DBI', 'CLEC14A', 'TMEM97', 'LAMC1', 'PRSS23', 'ETS1', 'CTGF', 'HK1', 'SLCO2B1', 'KYNU', 'AOX1', 'EPHB2', 'BAHCC1', 'GUCY1A3', 'FGFBP1', 'ANXA2', 'ANXA3', 'GSTO1', 'DAPK1', 'HEG1', 'MYOF', 'ACSL3', 'TNFRSF1B', 'OSMR', 'HSPG2', 'TM4SF1', 'SREBF2', 'PLA2G16', 'RAB31', 'FSCN1', 'RARB', 'CDC42EP1', 'BLVRB', 'UTRN', 'MFGE8', 'ATF3', 'TAGLN', 'OAT', 'RETSAT', 'LAMA2', 'EPAS1', 'INSIG1…	ChEA (experimentally validated targets)	1.62755	upregulated
TCF7 22412390 ChIP-Seq EML Mouse	1.33172	4.9907	0.11248	0.023575	['CDKN1A', 'ZFP521', 'PLXND1', 'ARPC1B', 'ATP2A3', 'LAMC1', 'OPLAH', 'LITAF', 'ELK3', 'PREX1', 'TUBA1B', 'CYP26B1', 'SOX18', 'AOX1', 'DIP2A', 'BAHCC1', 'GIT1', 'SREBF1', 'PRKCH', 'ELOVL5', 'F2R', 'SH2D3C', 'ECH1', 'LMO2', 'ELOVL6', 'PPP2R5C', 'TMEM173', 'RHOB', 'SLC22A23', 'RCN3', 'PTP4A2', 'TUBB2A', 'KCTD10', 'EHHADH', 'FSCN1', 'MYADM', 'UTRN', 'NOTCH1', 'TNXB', 'MVK', 'AHNAK', 'NR1I3', 'SLC3A2'…	ChEA (experimentally validated targets)	1.62755	upregulated
NFI 21473784 ChIP-Seq ESCs Mouse	1.33172	4.9907	0.11248	0.023575	['UGT1A10', 'NRP2', 'CSF1', 'RAB3D', 'COL12A1', 'GIMAP4', 'TMEM97', 'LAMC1', 'PRSS23', 'CTGF', 'HOXA11', 'GPR176', 'TMEM43', 'SOX18', 'RASGEF1B', 'LEPR', 'EPHB2', 'CD34', 'BAHCC1', 'PDGFRB', 'GUCY1A3', 'UGT1A1', 'ECH1', 'SERPINB9', 'DUSP28', 'TNFRSF1B', 'RHOB', 'GCHFR', 'PTP4A2', 'FSCN1', 'RARB', 'PLIN2', 'ATF3', 'SAMD5', 'CFH', 'SEMA3D', 'SLC43A3', 'INSIG1', 'MGST3', 'CRIP2', 'ACAA1B', 'CNN2', '…	ChEA (experimentally validated targets)	1.62755	upregulated
GATA6 25053715 ChIP-Seq YYC3 Human	1.33172	4.9907	0.11248	0.023575	['CDKN1A', 'CSF1', 'RAB3D', 'TECR', 'TMEM97', 'LAMC1', 'HK1', 'ALCAM', 'HMGCS2', 'BAHCC1', 'ABCC4', 'HSDL2', 'TLE1', 'ANXA2', 'GSTO1', 'MYOF', 'PGD', 'LSS', 'TGFBR3', 'BACE2', 'PTP4A2', 'EHBP1L1', 'CAT', 'RARB', 'AIDA', 'MATN2', 'SAMD5', 'SLFN5', 'TAGLN', 'OAT', 'RETSAT', 'AHNAK', 'GSTP1', 'MGST3', 'MVP', 'TSHZ2', 'LTBP4', 'ABHD6', 'MUC1', 'S100A16', 'RDH11', 'EPB41L2', 'UCP2', 'LDLR', 'PLTP', 'S…	ChEA (experimentally validated targets)	1.62755	upregulated
PU.1 20176806 ChIP-Seq MACROPHAGES Mouse	1.33172	4.9907	0.11248	0.023575	['UGT1A10', 'SPON1', 'ECM1', 'SPARC', 'RAB3D', 'COL12A1', 'ATP2A3', 'RRH', 'SLC2A3', 'TMEM53', 'LAMC1', 'OPLAH', 'PRSS23', 'CCDC102A', 'RERG', 'TNFSF13B', 'GPR176', 'TUBA1A', 'SOX18', 'TMEM88', 'TIMP2', 'ADORA1', 'CYP1B1', 'CPXM1', 'HMGCS2', 'LGALS9', 'PTGIS', 'UGT1A1', 'CD93', 'SERPINB9', 'DUSP28', 'COX6B2', 'PGD', 'MPEG1', 'SREBF2', 'RHOB', 'CSF2RB2', 'GCHFR', 'TUBB2A', 'RASA3', 'PECAM1', 'NOTC…	ChEA (experimentally validated targets)	1.62755	upregulated
POLR2A lung mm9	1.33172	4.9907	0.714123	0.023575	['PTPRU', 'PLVAP', 'WIPF1', 'RAB3D', 'OPLAH', 'ETS1', 'SHE', 'ALCAM', 'TMEM43', 'TMEM88', 'KDR', 'AOX1', 'LRAT', 'BAHCC1', 'PDGFRB', 'STARD4', 'FGFBP1', 'PTGIS', 'TNFRSF1B', 'HSPG2', 'LSS', 'ASRGL1', 'TNFRSF1A', 'SLC22A23', 'CH25H', 'BTD', 'CLDN15', 'FSCN1', 'PECAM1', 'ACOT1', 'MYL9', 'PLIN5', 'SAMD5', 'SLFN5', 'RETSAT', 'NPR1', 'PEX11A', 'ADCY4', 'FSTL1', 'C3', 'MUC1', 'C7', 'S100A16', 'ELMSAN1'…	ENCODE (experimentally validated targets)	1.62755	upregulated
FOS endothelial cell of umbilical vein hg19	1.33172	4.9907	0.714123	0.023575	['SRPX', 'CPNE8', 'ECM1', 'PLVAP', 'ACAA2', 'CSF1', 'COL12A1', 'GIMAP4', 'CLEC14A', 'TMEM97', 'GIMAP6', 'ELK3', 'CTGF', 'CDH5', 'THBD', 'RUSC2', 'STAB1', 'ARHGDIB', 'TIMP1', 'GIT1', 'SEMA6B', 'PRKCH', 'CD93', 'DAPK1', 'HEG1', 'F2R', 'ECH1', 'TMEM173', 'OSMR', 'TM4SF1', 'RHOB', 'RCN3', 'SLC7A6', 'TUBB2A', 'RHOJ', 'RARB', 'GSTP1', 'NDRG1', 'SRPX2', 'CALD1', 'ABI3BP', 'EPB41L2', 'POLD2', 'PRKCDBP', …	ENCODE (experimentally validated targets)	1.62755	upregulated
ZFP281 27345836 Chip-Seq ESCs Mouse	1.33172	4.9907	0.11248	0.023575	['SCARB2', 'NRP2', 'PLVAP', 'SPARC', 'DYSF', 'DBI', 'OPLAH', 'ELK3', 'AKAP12', 'STK10', 'TUBA1A', 'ANXA6', 'ADORA1', 'CYP1B1', 'EMILIN1', 'DIP2A', 'EPHB2', 'A4GALT', 'BAHCC1', 'GIT1', 'PDGFRA', 'COX6B2', 'HSPG2', 'SREBF2', 'RHOB', 'TST', 'COL6A2', 'MMRN2', 'FSCN1', 'CDC42EP1', 'PLIN2', 'SGK1', 'SHANK3', 'ACOT3', 'KANK2', 'SLFN5', 'AHNAK', 'EPAS1', 'FBLN1', 'NDRG1', 'FLRT3', 'UCP2', 'B4GALNT1', 'F…	ChEA (experimentally validated targets)	1.62755	upregulated
NUCKS1 24931609 ChIP-Seq HEPATOCYTES Mouse	1.61594	6.05198	0.11248	0.0236317	['PDGFRA', 'SREBF1', 'FGA', 'CDKN1A', 'TLE1', 'CSF1', 'ARPC1B', 'STAT3', 'CRIP2', 'SLC3A2', 'LAMC1', 'NDRG1', 'ETS1', 'NFKB1', 'TNFRSF1A', 'TJP1', 'TGFBR3', 'NFKBIA', 'CXCL12', 'HMOX1', 'ATF3', 'SH2B2', 'GIT1']	ChEA (experimentally validated targets)	1.62651	upregulated
RXRA SK-N-SH hg19	2.40415	8.99829	0.714123	0.0236871	['SREBF1', 'ANXA2', 'LPCAT3', 'ECH1', 'RARB', 'ACSL3', 'VIM', 'CTGF']	ENCODE (experimentally validated targets)	1.62549	upregulated
BRD4 25478319 ChIP-Seq HGPS Human	1.30872	4.88876	0.11248	0.0238607	['ACVRL1', 'SCARB2', 'CPM', 'FLT1', 'PLXND1', 'COL12A1', 'SLC2A3', 'CLEC14A', 'TMEM53', 'ETS1', 'LOXL1', 'ELK3', 'CTGF', 'ADAMTSL1', 'AKAP12', 'STK10', 'CYP26B1', 'ALCAM', 'LEPR', 'KDR', 'CYP1B1', 'DIP2A', 'PTRF', 'ZCCHC24', 'PDGFRB', 'SRGN', 'PDGFRA', 'CCBE1', 'GSTO1', 'HEG1', 'MYOF', 'HPCAL1', 'ACSL3', 'PGD', 'OSMR', 'HSPG2', 'TM4SF1', 'DKK3', 'GREM1', 'PTP4A2', 'COL6A2', 'COL6A1', 'FSCN1', 'CD…	ChEA (experimentally validated targets)	1.62232	upregulated
CEBPA 23403033 ChIP-Seq LIVER Mouse	1.613	6.01337	0.11248	0.0240396	['ABCC3', 'FGA', 'CFH', 'UGT1A1', 'P2RY14', 'OPLAH', 'OSMR', 'NDRG1', 'TNFRSF1A', 'C3', 'ICK', 'DHRS7', 'LRG1', 'CES2E', 'PSAT1', 'GSTA3', 'KYNU', 'LCN2', 'ACOT1', 'HMOX1', 'GC', 'ACOT4', 'ATF3']	ChEA (experimentally validated targets)	1.61907	upregulated
STAT3 24763339 ChIP-Seq IMN-ESCs Mouse	1.34787	5.02067	0.11248	0.0241155	['CPM', 'PTPRU', 'IFITM1', 'NRP2', 'SLC2A3', 'TMEM53', 'LAMC1', 'SGCE', 'TUBA1B', 'ALCAM', 'TUBA1A', 'LRAT', 'BAHCC1', 'UTP14B', 'ZCCHC24', 'ANXA2', 'DAPK1', 'MYOF', 'HPCAL1', 'PPP2R5C', 'RHOB', 'RCN3', 'BACE2', 'BCAM', 'RAB31', 'ALDH1A2', 'PECAM1', 'CDC42EP1', 'UTRN', 'SGK1', 'MATN2', 'C1QA', 'DDC', 'MVK', 'SEMA3D', 'EPAS1', 'TSHZ2', 'FBLN1', 'SLC3A2', 'FLRT3', 'EPB41L2', 'SPP1', 'FAM43A', 'RHPN…	ChEA (experimentally validated targets)	1.6177	upregulated
ATF3 23680149 ChIP-Seq GBM1-GSC Human	1.31246	4.8131	0.118294	0.025547	['CDKN1A', 'NRP2', 'PLXND1', 'GDA', 'FHL2', 'ETS1', 'ELK3', 'TM7SF2', 'HK1', 'TUBA1A', 'KYNU', 'DIP2A', 'CD34', 'PDGFRB', 'ABCC3', 'ANXA2', 'TPM4', 'ANXA3', 'ACSL1', 'HEG1', 'MYOF', 'ELOVL6', 'PGD', 'HSPG2', 'LSS', 'TM4SF1', 'SREBF2', 'DKK3', 'TNFRSF1A', 'GCHFR', 'CH25H', 'PTP4A2', 'PLA2G16', 'RAB31', 'BTD', 'COL6A2', 'RHOJ', 'FSCN1', 'RARB', 'CDC42EP1', 'PLIN2', 'ATF3', 'PLA1A', 'MUC1', 'SRPX2',…	ChEA (experimentally validated targets)	1.59266	upregulated
WDR5 24793694 ChIP-Seq LNCAP Human	1.52748	5.58432	0.118781	0.0258382	['SDC3', 'TMEM53', 'NDRG1', 'ETS1', 'TM7SF2', 'PREX1', 'CDH5', 'LGALS9', 'CYYR1', 'LDLR', 'PTRF', 'FDPS', 'ST6GAL1', 'PAQR4', 'GSTO1', 'EYA2', 'EPHX1', 'HPCAL1', 'LAYN', 'ASRGL1', 'GREM1', 'DIAPH1', 'EHHADH', 'VIM', 'GRAP', 'ESYT1', 'TKT', 'ENG']	ChEA (experimentally validated targets)	1.58774	upregulated
ESR1 21235772 ChIP-Seq MCF-7 Human	1.99894	7.08773	0.999994	0.0288469	['GNA14', 'DAB2', 'PLEKHB2', 'IGFBP4', 'CHD9', 'TUFT1', 'TFF1', 'PLOD2', 'ACOX3', 'DLL1', 'BANP']	ChEA (experimentally validated targets)	1.5399	downregulated
NANOG 18692474 ChIP-Seq MESCs Mouse	1.26	4.41887	0.136864	0.0299858	['SCARB2', 'IFITM1', 'NRP2', 'FLT1', 'SLC2A3', 'PRSS23', 'RERG', 'CTGF', 'HK1', 'SGCE', 'AKAP12', 'SHE', 'CDH5', 'TUBA1A', 'RUSC2', 'CYP1B1', 'LRAT', 'GNAT1', 'TIMP1', 'LGALS9', 'SCD1', 'A4GALT', 'BAHCC1', 'RAB8B', 'PDGFRA', 'ABCC4', 'CCBE1', 'FGFBP1', 'ENTPD1', 'ST6GAL1', 'HSDL2', 'PTGIS', 'TPM4', 'DAPK1', 'HEG1', 'ELOVL6', 'COX6B2', 'PGD', 'TNFRSF1B', 'RHOB', 'GCHFR', 'TGFBR3', 'ALDH1A2', 'FSCN…	ChEA (experimentally validated targets)	1.52308	upregulated
IRF8 21731497 ChIP-ChIP J774 Mouse	1.81293	6.32841	0.138128	0.030479	['ENTPD1', 'WIPF1', 'GDA', 'CYBB', 'GIMAP6', 'CTSS', 'TNFSF13B', 'CCL6', 'KYNU', 'UCP2', 'HMOX1', 'RHPN2', 'H2-Q10', 'PFKP']	ChEA (experimentally validated targets)	1.516	upregulated
KLF1 20508144 ChIP-Seq FETAL-LIVER-ERYTHROID Mouse	1.40832	4.89544	0.139177	0.0309283	['FLT1', 'WIPF1', 'PROS1', 'INSIG1', 'PEX11A', 'MGST3', 'FHL2', 'PRELP', 'LITAF', 'CXCL14', 'NDRG1', 'CTSS', 'HEBP1', 'SHE', 'CDH5', 'EPB41L2', 'UCP2', 'ST3GAL4', 'STOM', 'RHPN2', 'SCD1', 'CYYR1', 'PDGFRA', 'ABCC4', 'SLC16A1', 'KCNIP2', 'WNT7B', 'ECH1', 'LMO2', 'TM4SF1', 'PLA2G16', 'BCAM', 'TUBB2A', 'TMEM98', 'LPCAT3', 'CAT', 'BLVRB', 'TMCC2', 'GRAP']	ChEA (experimentally validated targets)	1.50964	upregulated
CEBPB myocyte mm9	1.54567	5.29864	0.881731	0.0324502	['FLT1', 'ACSL1', 'NPR1', 'MID1IP1', 'COL12A1', 'STAT3', 'FHL2', 'OSMR', 'LITAF', 'NDRG1', 'ETS1', 'TNFRSF1A', 'NFKBIA', 'DHRS7', 'MYO1B', 'LOX', 'PSAT1', 'ELMSAN1', 'HMOX1', 'FLNA', 'VIM', 'MAP4', 'ATF3', 'SH2B2']	ENCODE (experimentally validated targets)	1.48878	upregulated
RAD21 21589869 ChIP-Seq MESCs Mouse	1.30472	4.46799	0.139845	0.0325666	['NRP2', 'RERG', 'CTGF', 'PREX1', 'TUBA1B', 'ANXA6', 'AOX1', 'CPXM1', 'GNAT1', 'LGALS9', 'EPHB2', 'PTRF', 'GIT1', 'ABCC3', 'PDGFRA', 'SREBF1', 'ST6GAL1', 'EMP2', 'SERPINB9', 'TNFRSF1B', 'ASRGL1', 'RHOB', 'RCN3', 'CLDN15', 'ALDH1A2', 'CAT', 'RARB', 'PLIN2', 'ZFP652', 'C1QB', 'C1QA', 'DDC', 'AHNAK', 'MGST3', 'SDC3', 'PTGER3', 'LTBP4', 'PRELP', 'CYGB', 'CNN2', 'EFNB1', 'MARVELD1', 'PRKCDBP', 'HACL1'…	ChEA (experimentally validated targets)	1.48723	upregulated
CEBPB 20176806 ChIP-Seq MACROPHAGES Mouse	1.30716	4.47463	0.139845	0.0326087	['UGT1A10', 'ECM1', 'PLXND1', 'RAB3D', 'RRH', 'TMEM53', 'PRSS23', 'CCDC102A', 'TNFSF13B', 'GPR176', 'TUBA1A', 'ARHGDIB', 'TIMP2', 'CYP1B1', 'HMGCS2', 'LGALS9', 'SRGN', 'CBR1', 'ENTPD1', 'ST6GAL1', 'PTGIS', 'MGL2', 'UGT1A1', 'PRMT2', 'ANXA3', 'SERPINB9', 'DUSP28', 'PGD', 'MPEG1', 'SREBF2', 'TNFRSF1A', 'CSF2RB2', 'GCHFR', 'BACE2', 'LOX', 'RASA3', 'EHBP1L1', 'HCLS1', 'ZFP652', 'SLFN5', 'NOTCH1', 'TN…	ChEA (experimentally validated targets)	1.48667	upregulated
CEBPB 20513432 ChIP-Seq MACROPHAGES Mouse	1.30716	4.47463	0.139845	0.0326087	['UGT1A10', 'ECM1', 'PLXND1', 'RAB3D', 'RRH', 'GIMAP4', 'OPLAH', 'PRSS23', 'CTSS', 'HK1', 'NSDHL', 'TUBA1A', 'TMEM88', 'PGM5', 'CPXM1', 'HMGCS2', 'LGALS9', 'FADS1', 'ENTPD1', 'HSDL2', 'PTGIS', 'ANXA2', 'MGL2', 'UGT1A1', 'PRMT2', 'CD93', 'ANXA3', 'MYOF', 'SERPINB9', 'DUSP28', 'CSF2RB2', 'GCHFR', 'BACE2', 'TUBB2A', 'LOX', 'RASA3', 'RHOJ', 'EHBP1L1', 'PECAM1', 'MGLL', 'SLFN5', 'NOTCH1', 'TNXB', 'INS…	ChEA (experimentally validated targets)	1.48667	upregulated
SA1 22415368 ChIP-Seq MEFs Mouse	1.30716	4.47463	0.139845	0.0326087	['SCARB2', 'CPNE8', 'PTPRU', 'CDKN1A', 'NRP2', 'ZFP521', 'PLXND1', 'COL12A1', 'H2-K1', 'SLC2A3', 'HK1', 'AKAP12', 'THBD', 'ALCAM', 'TMEM88', 'C1QTNF5', 'AOX1', 'GNAT1', 'FADS1', 'TLE1', 'RHOB', 'SLC7A6', 'LOX', 'COL6A2', 'COL6A1', 'RARB', 'ZFP652', 'ATF3', 'ACOT3', 'MATN2', 'SAMD5', 'RETSAT', 'LRP1', 'SEMA3D', 'PTGER3', 'ADCY4', 'FSTL1', 'CNN2', 'EFNB1', 'GJC2', 'FLRT3', 'RDH11', 'MARVELD1', 'POL…	ChEA (experimentally validated targets)	1.48667	upregulated
GATA3 24758297 ChIP-Seq MCF-7 Human	1.30716	4.47463	0.139845	0.0326087	['CDKN1A', 'SPARC', 'TRIL', 'COL12A1', 'ATP2A3', 'SLC2A3', 'PRSS23', 'RERG', 'TM7SF2', 'HK1', 'KYNU', 'ANXA6', 'HMGCS2', 'BAHCC1', 'ABCC3', 'STARD4', 'TLE1', 'ANXA2', 'TPM4', 'ANXA3', 'ELOVL5', 'DAPK1', 'ELOVL2', 'MYOF', 'ECH1', 'SERPINB9', 'ACSL3', 'TGFBR3', 'PTP4A2', 'SLC7A6', 'RAB31', 'FSCN1', 'SGK1', 'MGLL', 'AHNAK', 'GSTP1', 'INSIG1', 'MGST1', 'PRELP', 'NDRG1', 'NKAIN1', 'S100A16', 'EPB41L2'…	ChEA (experimentally validated targets)	1.48667	upregulated
CREB1 26743006 Chip-Seq LNCaP Human	1.30716	4.47463	0.139845	0.0326087	['CDKN1A', 'MUM1', 'LAMC1', 'CX3CL1', 'LOXL1', 'HK1', 'TUBA1B', 'ALCAM', 'CPT2', 'TMEM88', 'KYNU', 'BAHCC1', 'SREBF1', 'PRKCH', 'TLE1', 'ANXA2', 'PAQR4', 'ACSL1', 'ELOVL6', 'PPP2R5C', 'PGD', 'HSPG2', 'TNFRSF1A', 'PTP4A2', 'CLDN15', 'COL6A1', 'MXRA8', 'MYADM', 'TKT', 'UTRN', 'SGK1', 'KANK2', 'OAT', 'NPR1', 'NR1I3', 'GSTP1', 'INSIG1', 'NKAIN1', 'RDH11', 'MARVELD1', 'CREG1', 'ST3GAL4', 'FLNA', 'LDLR…	ChEA (experimentally validated targets)	1.48667	upregulated
FLI1 26923725 Chip-Seq MACROPHAGESS Mouse	1.30716	4.47463	0.139845	0.0326087	['CPM', 'WIPF1', 'H2-K1', 'MUM1', 'LITAF', 'CX3CL1', 'STK10', 'TUBA1B', 'RUSC2', 'ADORA1', 'KDR', 'GNAT1', 'SRGN', 'SREBF1', 'ST6GAL1', 'BC089597', 'ELOVL5', 'SH2D3C', 'HPCAL1', 'PPP2R5C', 'PGD', 'TNFRSF1A', 'RHOB', 'CH25H', 'PTP4A2', 'SLC7A6', 'RAB31', 'CLDN15', 'RASA3', 'CAT', 'FSCN1', 'MYADM', 'HCLS1', 'ALDOC', 'KANK2', 'C1QA', 'SLFN5', 'NOTCH1', 'SLC43A3', 'NPR1', 'MGST3', 'MGST1', 'FBLN1', '…	ChEA (experimentally validated targets)	1.48667	upregulated
CTCF embryonic fibroblast mm9	1.30716	4.47463	0.881731	0.0326087	['SCARB2', 'CPNE8', 'PTPRU', 'GDA', 'TECR', 'MUM1', 'DYSF', 'SGCE', 'AKAP12', 'HEBP1', 'GPR176', 'ALCAM', 'TUBA1A', 'RUSC2', 'EVA1C', 'ANXA6', 'TIMP2', 'CYP1B1', 'DIP2A', 'FADS1', 'ZCCHC24', 'CCBE1', 'ST6GAL1', 'GSTO1', 'DAPK1', 'HEG1', 'ELOVL6', 'SERPINB9', 'DUSP28', 'TNFRSF1B', 'LSS', 'GCHFR', 'SLC22A23', 'TGFBR3', 'GREM1', 'BACE2', 'TUBB2A', 'COL6A2', 'NAAA', 'FSCN1', 'ITGA9', 'ABHD6', 'CRIP2'…	ENCODE (experimentally validated targets)	1.48667	upregulated
RNF2 16625203 ChIP-ChIP MESCs Mouse	1.38931	4.74181	0.140324	0.03294	['PTPRU', 'SPON1', 'ADCYAP1R1', 'NRP2', 'ZFP521', 'FLT1', 'SERPINE2', 'EPAS1', 'FLT4', 'COL12A1', 'H2-K1', 'ABHD6', 'LOXL1', 'HOXA11', 'SGCE', 'STK10', 'THBD', 'ALCAM', 'SOX18', 'LEPR', 'CYP1B1', 'LRAT', 'CD14', 'SCD1', 'PTRF', 'PDGFRA', 'CCBE1', 'ST6GAL1', 'TLE1', 'PCDHGC3', 'PGD', 'OSMR', 'GATM', 'RAB31', 'CXCL12', 'DAB1', 'RASA3', 'ALDH1A2', 'PMP22', 'ATF3', 'H2-Q10']	ChEA (experimentally validated targets)	1.48228	upregulated
GATA3 SK-N-SH hg19	1.39396	4.74504	0.881731	0.0332403	['SLFN5', 'SPARC', 'AHNAK', 'GSTP1', 'FHL2', 'LOXL1', 'ELK3', 'CTGF', 'ADAMTSL1', 'C7', 'RUSC2', 'TMEM88', 'ARHGDIB', 'FDFT1', 'SLC16A1', 'TLE1', 'VCAM1', 'ANXA2', 'ANXA3', 'ELOVL5', 'TXNRD1', 'TMEM173', 'MEIS2', 'TM4SF1', 'DCN', 'ICK', 'NFKBIA', 'FMNL3', 'KLF6', 'MYO1B', 'PTPRB', 'COL1A2', 'RASA3', 'PEAK1', 'DLC1', 'FSCN1', 'RARB', 'AMOTL2', 'VIM', 'DDR2']	ENCODE (experimentally validated targets)	1.47834	upregulated
FOSL1 C2C12 mm9	1.83236	6.21872	0.881731	0.0335794	['ACSL1', 'GSTO1', 'F2R', 'LAMC1', 'NDRG1', 'FMNL3', 'SQLE', 'TUBA1B', 'COL1A2', 'AOX1', 'PLIN2', 'A4GALT', 'SLC25A24']	ENCODE (experimentally validated targets)	1.47393	upregulated
PRDM16 22522345 ChIP-ChIP PALATE MESENCHYMAL Mouse	2.39342	8.1168	0.999994	0.0336651	['CCDC91', 'GLB1L', 'DNMT3A', 'CCDC6', 'MCM10', 'RAB11FIP3', 'PHC3']	ChEA (experimentally validated targets)	1.47282	downregulated
RCOR3 21632747 ChIP-Seq MESCs Mouse	1.25727	4.2125	0.148394	0.0350665	['ACVRL1', 'SCARB2', 'CPM', 'CPNE8', 'PTPRU', 'CDKN1A', 'WIPF1', 'DYSF', 'SLC2A3', 'LAMC1', 'ELK3', 'CTGF', 'PREX1', 'SHE', 'TUBA1A', 'RUSC2', 'SOX18', 'SLCO2B1', 'KYNU', 'LRAT', 'HMGCS2', 'SCD1', 'EPHB2', 'A4GALT', 'GIT1', 'ABCC4', 'PTGIS', 'HEG1', 'F2R', 'LMO2', 'PPP2R5C', 'TMEM173', 'TNFRSF1B', 'HSPG2', 'ASRGL1', 'PTP4A2', 'BCAM', 'NAAA', 'MMRN2', 'FSCN1', 'PECAM1', 'CDC42EP1', 'BLVRB', 'SGK1'…	ChEA (experimentally validated targets)	1.45511	upregulated
SMAD 19615063 ChIP-ChIP OVARY Human	2.35227	7.80055	0.152565	0.036291	['PREX1', 'THBD', 'STARD4', 'PLXND1', 'PIR', 'TM4SF1', 'TNFSF13B']	ChEA (experimentally validated targets)	1.4402	upregulated
AR 21909140 ChIP-Seq LNCAP Human	1.79974	5.90149	0.157299	0.0376631	['GUCY1A3', 'ABCC4', 'AFAP1L2', 'DDC', 'DBI', 'ACSL3', 'LAMC1', 'FSTL1', 'NDRG1', 'ASRGL1', 'TMEM98', 'HMOX1', 'SPRY1']	ChEA (experimentally validated targets)	1.42408	upregulated
SOX2 18358816 ChIP-ChIP MESCs Mouse	1.46879	4.78883	0.159225	0.0383734	['SCARB2', 'IFITM1', 'NRP2', 'NOTCH1', 'SPARC', 'ADCY4', 'CRIP2', 'SLC3A2', 'NID2', 'CTGF', 'MUC1', 'FLRT3', 'SPP1', 'AOX1', 'NQO1', 'HSDL2', 'TPM4', 'DKK3', 'RHOB', 'FABP1', 'NFKBIA', 'CXCL12', 'DAB1', 'GSTA4', 'ACOT1', 'AMOTL2', 'VIM', 'GSTM7']	ChEA (experimentally validated targets)	1.41597	upregulated
MXD1 human tf ARCHS4 coexpression	1.79335	5.84018	0.255897	0.0385204	['WIPF1', 'ACSL1', 'DYSF', 'CYBB', 'TNFRSF1B', 'PPP1R18', 'LITAF', 'CTSS', 'MPEG1', 'PREX1', 'BST1', 'CHST15', 'HCLS1']	ARCHS4 (coexpressed genes)	1.41431	upregulated
MKRN1 human tf ARCHS4 coexpression	1.79335	5.84018	0.255897	0.0385204	['SLFN5', 'AHNAK', 'WIPF1', 'CYBB', 'GIMAP4', 'LITAF', 'ETS1', 'CTSS', 'PREX1', 'STK10', 'CHST15', 'HCLS1', 'UTRN']	ARCHS4 (coexpressed genes)	1.41431	upregulated
RNF166 human tf ARCHS4 coexpression	1.79335	5.84018	0.255897	0.0385204	['TGFB1', 'WIPF1', 'ATP2A3', 'TNFRSF1B', 'PPP1R18', 'LITAF', 'CTSS', 'MPEG1', 'PREX1', 'STK10', 'RASA3', 'EHBP1L1', 'HCLS1']	ARCHS4 (coexpressed genes)	1.41431	upregulated
MST1R human tf ARCHS4 coexpression	1.79335	5.84018	0.255897	0.0385204	['ABCC3', 'NXPE4', 'UGT1A10', 'RETSAT', 'MVP', 'KRT20', 'NET1', 'FABP1', 'BACE2', 'MUC1', 'TST', 'S100A16', 'CDC42EP1']	ARCHS4 (coexpressed genes)	1.41431	upregulated
LGR4 human tf ARCHS4 coexpression	1.79335	5.84018	0.255897	0.0385204	['SLC16A1', 'RETSAT', 'MTTP', 'PCSK9', 'ACSL3', 'LAMC1', 'KRT20', 'TJP1', 'FABP1', 'BCAM', 'MYO1B', 'GJB1', 'SLC39A5']	ARCHS4 (coexpressed genes)	1.41431	upregulated
KLF9 human tf ARCHS4 coexpression	1.79335	5.84018	0.255897	0.0385204	['ZCCHC24', 'TNXB', 'LRP1', 'LAMA2', 'EPAS1', 'RHOB', 'SMOC2', 'PTPRB', 'EHBP1L1', 'STOM', 'MAP4', 'MGLL', 'DDR2']	ARCHS4 (coexpressed genes)	1.41431	upregulated
ID3 human tf ARCHS4 coexpression	1.79335	5.84018	0.255897	0.0385204	['SPARC', 'SLC16A1', 'LHFP', 'MGST1', 'TMEM97', 'P3H3', 'LAMC1', 'FSTL1', 'RHOB', 'CTGF', 'AMOTL2', 'PTRF', 'PLTP']	ARCHS4 (coexpressed genes)	1.41431	upregulated
VDR human tf ARCHS4 coexpression	1.79335	5.84018	0.255897	0.0385204	['ABCC3', 'NXPE4', 'RETSAT', 'MVP', 'MTTP', 'KRT20', 'TNFRSF1A', 'TM6SF2', 'FABP1', 'TST', 'SLC39A5', 'LGALS9', 'CD14']	ARCHS4 (coexpressed genes)	1.41431	upregulated
ZNF831 human tf ARCHS4 coexpression	1.79335	5.84018	0.255897	0.0385204	['SLFN5', 'PRKCH', 'WIPF1', 'ATP2A3', 'GIMAP4', 'GIMAP6', 'ETS1', 'CTSS', 'PREX1', 'STK10', 'SLC7A6', 'RASA3', 'HCLS1']	ARCHS4 (coexpressed genes)	1.41431	upregulated
TFEC human tf ARCHS4 coexpression	1.79335	5.84018	0.255897	0.0385204	['SRGN', 'C1QA', 'WIPF1', 'CYBB', 'TNFRSF1B', 'CTSS', 'MPEG1', 'NFKB1', 'CREG1', 'STAB1', 'HCLS1', 'LGALS9', 'CD14']	ARCHS4 (coexpressed genes)	1.41431	upregulated
LYL1 human tf ARCHS4 coexpression	1.79335	5.84018	0.255897	0.0385204	['TGFB1', 'WIPF1', 'LMO2', 'SH2D3C', 'ATP2A3', 'TMEM173', 'BST1', 'ARHGDIB', 'CAT', 'HCLS1', 'BLVRB', 'LGALS9', 'CD34']	ARCHS4 (coexpressed genes)	1.41431	upregulated
NFATC2 human tf ARCHS4 coexpression	1.79335	5.84018	0.255897	0.0385204	['SLFN5', 'PRKCH', 'TGFB1', 'WIPF1', 'ATP2A3', 'GIMAP4', 'ETS1', 'PREX1', 'STK10', 'SLC7A6', 'RASA3', 'ARHGDIB', 'HCLS1']	ARCHS4 (coexpressed genes)	1.41431	upregulated
HNF4A human tf ARCHS4 coexpression	1.79335	5.84018	0.255897	0.0385204	['FGA', 'MTTP', 'KRT20', 'TM6SF2', 'C3', 'GJB1', 'TST', 'EHHADH', 'GSTA1', 'SLC39A5', 'AOX1', 'HMGCS2', 'SLC38A3']	ARCHS4 (coexpressed genes)	1.41431	upregulated
NR5A2 human tf ARCHS4 coexpression	1.79335	5.84018	0.255897	0.0385204	['ABCC3', 'ACAA2', 'GDA', 'MTTP', 'KRT20', 'FABP1', 'GATM', 'GJB1', 'VNN1', 'ACADL', 'GSTA1', 'SLC39A5', 'AOX1']	ARCHS4 (coexpressed genes)	1.41431	upregulated
ETV3L human tf ARCHS4 coexpression	1.79335	5.84018	0.255897	0.0385204	['SEMA6B', 'C1QA', 'CDKN1A', 'PTGIR', 'SLC43A3', 'INSIG1', 'TNFRSF1B', 'LITAF', 'NFKB1', 'NFKBIA', 'CREG1', 'STAB1', 'ATF3']	ARCHS4 (coexpressed genes)	1.41431	upregulated
ZNF697 human tf ARCHS4 coexpression	1.79335	5.84018	0.255897	0.0385204	['SCARB2', 'SEMA6B', 'NRP2', 'CDKN1A', 'TPM4', 'INSIG1', 'LAMC1', 'PGD', 'THBD', 'TIMP2', 'FSCN1', 'FLNA', 'AMOTL1']	ARCHS4 (coexpressed genes)	1.41431	upregulated
ZNF276 human tf ARCHS4 coexpression	1.79335	5.84018	0.255897	0.0385204	['TGFB1', 'WIPF1', 'ATP2A3', 'GIMAP6', 'TNFRSF1B', 'PPP1R18', 'ETS1', 'CTSS', 'PREX1', 'STK10', 'RASA3', 'EHBP1L1', 'HCLS1']	ARCHS4 (coexpressed genes)	1.41431	upregulated
NFKB2 human tf ARCHS4 coexpression	1.79335	5.84018	0.255897	0.0385204	['C1QA', 'TGFB1', 'SLC43A3', 'INSIG1', 'RFTN1', 'TNFRSF1B', 'PPP1R18', 'LITAF', 'NFKB1', 'EHD4', 'EHBP1L1', 'HCLS1', 'LGALS9']	ARCHS4 (coexpressed genes)	1.41431	upregulated
FOXP3 human tf ARCHS4 coexpression	1.79335	5.84018	0.255897	0.0385204	['PRKCH', 'TGFB1', 'WIPF1', 'ATP2A3', 'GIMAP4', 'GIMAP6', 'TNFRSF1B', 'PPP1R18', 'ETS1', 'NFKB1', 'STK10', 'HCLS1', 'GRAP']	ARCHS4 (coexpressed genes)	1.41431	upregulated
MTF1 human tf ARCHS4 coexpression	1.79335	5.84018	0.255897	0.0385204	['ACSL1', 'CYBB', 'TNFRSF1B', 'PPP1R18', 'LITAF', 'CTSS', 'MPEG1', 'NFKB1', 'NFKBIA', 'CREG1', 'CHST15', 'LGALS9', 'CD14']	ARCHS4 (coexpressed genes)	1.41431	upregulated
ZHX2 human tf ARCHS4 coexpression	1.79335	5.84018	0.255897	0.0385204	['WIPF1', 'ATP2A3', 'TNFRSF1B', 'PPP1R18', 'LITAF', 'ETS1', 'MPEG1', 'NFKB1', 'PREX1', 'EHBP1L1', 'CHST15', 'HCLS1', 'GRAP']	ARCHS4 (coexpressed genes)	1.41431	upregulated
ZBTB4 human tf ARCHS4 coexpression	1.79335	5.84018	0.255897	0.0385204	['ZCCHC24', 'PDGFRB', 'TMEM184B', 'LRP1', 'EPAS1', 'DKK3', 'EHD2', 'RUSC2', 'ANXA6', 'TIMP2', 'ADORA1', 'MAP4', 'GIT1']	ARCHS4 (coexpressed genes)	1.41431	upregulated
CDX2 human tf ARCHS4 coexpression	1.79335	5.84018	0.255897	0.0385204	['NXPE4', 'UGT1A10', 'OAT', 'RETSAT', 'MVP', 'MTTP', 'KRT20', 'CXCL14', 'TM6SF2', 'FABP1', 'CLDN15', 'TST', 'SLC39A5']	ARCHS4 (coexpressed genes)	1.41431	upregulated
IRX6 human tf ARCHS4 coexpression	1.79335	5.84018	0.255897	0.0385204	['BTNL9', 'TNXB', 'RETSAT', 'NPR1', 'KCNIP2', 'ADCY4', 'PRELP', 'LIPE', 'FABP4', 'THRSP', 'CRAT', 'CD300LG', 'MGLL']	ARCHS4 (coexpressed genes)	1.41431	upregulated
NR1I2 human tf ARCHS4 coexpression	1.79335	5.84018	0.255897	0.0385204	['MTTP', 'KRT20', 'TM6SF2', 'C3', 'FABP1', 'GJB1', 'VNN1', 'TST', 'EHHADH', 'SLC39A5', 'FETUB', 'AOX1', 'SLC38A3']	ARCHS4 (coexpressed genes)	1.41431	upregulated
HOXD3 human tf ARCHS4 coexpression	1.79335	5.84018	0.255897	0.0385204	['NPR1', 'LTBP4', 'HOXA11', 'ADAMTSL1', 'PTK7', 'DLC1', 'GPR182', 'MMRN2', 'SOSTDC1', 'DCHS1', 'AMOTL1', 'VIM', 'DDR2']	ARCHS4 (coexpressed genes)	1.41431	upregulated
ID1 human tf ARCHS4 coexpression	1.79335	5.84018	0.255897	0.0385204	['PTPRU', 'MYOF', 'PCSK9', 'LAMC1', 'NET1', 'S100A16', 'PTK7', 'PRKCDBP', 'FSCN1', 'CDC42EP1', 'AMOTL2', 'TKT', 'PTRF']	ARCHS4 (coexpressed genes)	1.41431	upregulated
MAX human tf ARCHS4 coexpression	1.79335	5.84018	0.255897	0.0385204	['TGFB1', 'WIPF1', 'ARPC1B', 'ATP2A3', 'PPP1R18', 'CTSS', 'MPEG1', 'HACD4', 'RAB31', 'RASA3', 'ARHGDIB', 'HCLS1', 'ESAM']	ARCHS4 (coexpressed genes)	1.41431	upregulated
HIF3A human tf ARCHS4 coexpression	1.79335	5.84018	0.255897	0.0385204	['SRPX', 'TECR', 'PRSS23', 'ELK3', 'TNFSF13B', 'NET1', 'NFKBIA', 'KLF6', 'S100A16', 'PRKCDBP', 'ESAM', 'PLP2', 'NELFE']	ARCHS4 (coexpressed genes)	1.41431	upregulated
MXD4 human tf ARCHS4 coexpression	1.79335	5.84018	0.255897	0.0385204	['ZCCHC24', 'SREBF1', 'TMEM184B', 'TGFB1', 'PLXND1', 'LRP1', 'MVP', 'LTBP4', 'TNFRSF1A', 'PREX1', 'EHBP1L1', 'ANXA6', 'GIT1']	ARCHS4 (coexpressed genes)	1.41431	upregulated
ZNF319 human tf ARCHS4 coexpression	1.79335	5.84018	0.255897	0.0385204	['TGFB1', 'WIPF1', 'DYSF', 'TNFRSF1B', 'PPP1R18', 'LITAF', 'CTSS', 'MPEG1', 'TNFRSF1A', 'PREX1', 'EHBP1L1', 'CHST15', 'HCLS1']	ARCHS4 (coexpressed genes)	1.41431	upregulated
TBX21 human tf ARCHS4 coexpression	1.79335	5.84018	0.255897	0.0385204	['SLFN5', 'PRKCH', 'TGFB1', 'WIPF1', 'GIMAP4', 'GIMAP6', 'TNFRSF1B', 'PPP1R18', 'ETS1', 'STK10', 'EHBP1L1', 'ALOX5AP', 'HCLS1']	ARCHS4 (coexpressed genes)	1.41431	upregulated
NR4A3 human tf ARCHS4 coexpression	1.79335	5.84018	0.255897	0.0385204	['CDKN1A', 'CSF1', 'INSIG1', 'RFTN1', 'MPEG1', 'NFKB1', 'NFKBIA', 'THBD', 'KLF6', 'RGCC', 'LGALS9', 'SGK1', 'ATF3']	ARCHS4 (coexpressed genes)	1.41431	upregulated
NFE2 human tf ARCHS4 coexpression	1.79335	5.84018	0.255897	0.0385204	['WIPF1', 'LMO2', 'DYSF', 'TMEM173', 'TNFRSF1A', 'BST1', 'UCP2', 'ARHGDIB', 'CAT', 'HCLS1', 'BLVRB', 'LGALS9', 'CD34']	ARCHS4 (coexpressed genes)	1.41431	upregulated
PLXNB3 human tf ARCHS4 coexpression	1.79335	5.84018	0.99951	0.0385204	['GABBR1', 'GPR37', 'ADAM11', 'NDRG2', 'SRCIN1', 'MTURN', 'TTBK1', 'CNDP1', 'TEF', 'VWA1', 'ADGRL1', 'RAB11FIP3', 'RAPGEF3']	ARCHS4 (coexpressed genes)	1.41431	downregulated
PRB3 human tf ARCHS4 coexpression	1.79335	5.84018	0.99951	0.0385204	['KCNJ16', 'ETV1', 'NDRG2', 'CIT', 'C1QTNF3', 'AZGP1', 'TEF', 'SPATS2L', 'B4GALNT3', 'TECPR2', 'SOCS7', 'RAPGEF3', 'TRABD2B']	ARCHS4 (coexpressed genes)	1.41431	downregulated
FBXO41 human tf ARCHS4 coexpression	1.79335	5.84018	0.99951	0.0385204	['GABBR1', 'KCNC3', 'ADAM11', 'NDRG2', 'SRCIN1', 'MTURN', 'TTBK1', 'AIFM3', 'TEF', 'DNAJC6', 'PI4KA', 'ADGRL1', 'SH3GL2']	ARCHS4 (coexpressed genes)	1.41431	downregulated
MBNL3 human tf ARCHS4 coexpression	1.79335	5.84018	0.99951	0.0385204	['LRRK2', 'SERPINF2', 'TET2', 'FMO5', 'F5', 'PARP8', 'RASSF2', 'PROC', 'APOH', 'MKRN1', 'F13B', 'NOTUM', 'FBXO7']	ARCHS4 (coexpressed genes)	1.41431	downregulated
ZNF488 human tf ARCHS4 coexpression	1.79335	5.84018	0.99951	0.0385204	['GABBR1', 'GPR37', 'ADAM11', 'NDRG2', 'SRCIN1', 'MTURN', 'TTBK1', 'CNDP1', 'TMEM144', 'TEF', 'SLC7A9', 'DNAJC6', 'ADGRL1']	ARCHS4 (coexpressed genes)	1.41431	downregulated
ZNF365 human tf ARCHS4 coexpression	1.79335	5.84018	0.99951	0.0385204	['GABBR1', 'ADAM11', 'ANK2', 'NDRG2', 'SRCIN1', 'MTURN', 'TTBK1', 'CNDP1', 'STXBP5L', 'TEF', 'DNAJC6', 'SH3GL2', 'KCNH1']	ARCHS4 (coexpressed genes)	1.41431	downregulated
HOXD8 human tf ARCHS4 coexpression	1.79335	5.84018	0.99951	0.0385204	['SLC34A3', 'KL', 'AGXT2', 'HTRA1', 'KIF12', 'UAP1', 'DAB2', 'SLC4A9', 'NAT8', 'EVC', 'COL4A4', 'HOXD4', 'RAPGEF3']	ARCHS4 (coexpressed genes)	1.41431	downregulated
ONECUT1 human tf ARCHS4 coexpression	1.79335	5.84018	0.99951	0.0385204	['LMO4', 'SRD5A1', 'PLEKHA6', 'TMEM163', 'SRCIN1', 'F5', 'ING4', 'TSGA10', 'PROC', 'FBXL2', 'FGFR4', 'RALGPS1', 'SLC17A4']	ARCHS4 (coexpressed genes)	1.41431	downregulated
TEF human tf ARCHS4 coexpression	1.79335	5.84018	0.99951	0.0385204	['GABBR1', 'KCNC3', 'ADAM11', 'NDRG2', 'SRCIN1', 'MTURN', 'TTBK1', 'AIFM3', 'DNAJC6', 'PI4KA', 'FAT2', 'ADGRL1', 'SH3GL2']	ARCHS4 (coexpressed genes)	1.41431	downregulated
NFATC3 human tf ARCHS4 coexpression	1.79335	5.84018	0.255897	0.0385204	['SLFN5', 'PRKCH', 'WIPF1', 'ATP2A3', 'GIMAP4', 'TMEM173', 'ETS1', 'PTBP3', 'FMNL3', 'DIAPH1', 'SLC7A6', 'HCLS1', 'UTRN']	ARCHS4 (coexpressed genes)	1.41431	upregulated
GATA5 human tf ARCHS4 coexpression	1.79335	5.84018	0.99951	0.0385204	['OLFM4', 'SEPP1', 'FMO5', 'CNDP2', 'VIL1', 'BAIAP2L2', 'PDZD3', 'SLC5A9', 'NLRP6', 'SLC7A9', 'UGT2A3', 'EPS8L3', 'SLC17A4']	ARCHS4 (coexpressed genes)	1.41431	downregulated
PAX1 human tf ARCHS4 coexpression	1.79335	5.84018	0.99951	0.0385204	['SLC36A1', 'UNC119B', 'KL', 'FUCA2', 'KCNJ16', 'ATP11A', 'CHD3', 'RAI1', 'TEF', 'SYT12', 'B4GALNT3', 'KANSL1L', 'PVALB']	ARCHS4 (coexpressed genes)	1.41431	downregulated
NEUROD1 human tf ARCHS4 coexpression	1.79335	5.84018	0.99951	0.0385204	['USP8', 'PAQR7', 'CADM1', 'DNMT3A', 'MIA2', 'SYT14', 'PHC3', 'RIMS2', 'CPEB1', 'TTR', 'ENPP2', 'CPE', 'SLC25A45']	ARCHS4 (coexpressed genes)	1.41431	downregulated
ARNTL2 human tf ARCHS4 coexpression	1.79335	5.84018	0.255897	0.0385204	['FGFBP1', 'ANXA2', 'TPM4', 'TXNRD1', 'MYOF', 'OSMR', 'MYO1B', 'ALCAM', 'EHD4', 'S100A16', 'LDLR', 'PTRF', 'PFKP']	ARCHS4 (coexpressed genes)	1.41431	upregulated
POU2F2 human tf ARCHS4 coexpression	1.79335	5.84018	0.255897	0.0385204	['TGFB1', 'WIPF1', 'RFTN1', 'SH2D3C', 'ATP2A3', 'TNFRSF1B', 'PPP1R18', 'ETS1', 'MPEG1', 'STK10', 'TUBA1A', 'HCLS1', 'SH2B2']	ARCHS4 (coexpressed genes)	1.41431	upregulated
ELF2 human tf ARCHS4 coexpression	1.79335	5.84018	0.99951	0.0385204	['EDEM3', 'WDR48', 'LRRK2', 'TET2', 'FAM208A', 'GPCPD1', 'PHC3', 'TTBK2', 'PARP8', 'ATAD2B', 'PHF20L1', 'HELB', 'ARGLU1']	ARCHS4 (coexpressed genes)	1.41431	downregulated
SREBP2 21459322 ChIP-Seq LIVER Mouse	1.39297	4.51702	0.999994	0.0390577	['AP4E1', 'CCBL1', 'PPM1K', 'PPP1R9A', 'DLL1', 'ELAVL1', 'RIMS2', 'PROKR2', 'TRIM7', 'NUDCD1', 'TRPS1', 'TMEM68', 'BSND', 'ARGLU1', 'CSGALNACT1', 'HES6', 'GATSL3', 'GRTP1', 'SERPINF2', 'DNMT3A', 'TRPT1', 'LARP4B', 'ATP11A', 'WIPI2', 'SRCIN1', 'MTSS1', 'PHF20L1', 'PROC', 'FAM151A', 'SLCO1A1', 'KCP', 'F13B', 'HOXD4', 'NOTUM', 'GM853', 'SLC26A6', 'NSMAF']	ChEA (experimentally validated targets)	1.40829	downregulated
FLI1 27457419 Chip-Seq LIVER Mouse	1.67683	5.42765	0.999994	0.0392875	['PECR', 'KHDRBS2', 'FZD5', 'PLEKHB2', 'ADHFE1', 'COQ10B', 'SLC16A14', 'COL19A1', 'VIL1', 'TSGA10', 'TTLL4', 'CSPP1', 'COL4A4', 'COL4A3', 'SPATS2L', 'SMAP1']	ChEA (experimentally validated targets)	1.40575	downregulated
MYB 21317192 ChIP-Seq ERMYB Mouse	1.42807	4.62113	0.999994	0.0393238	['DGKG', 'SLC22A4', 'TNFAIP8', 'PLEKHB2', 'CHD9', 'LRRK2', 'CCBL1', 'AOAH', 'MALT1', 'ING4', 'HELB', 'AMMECR1L', 'AMDHD2', 'GCNT2', 'LGALS8', 'GRIA3', 'FBXO9', 'USP8', 'GRIPAP1', 'GABBR1', 'ENTPD4', 'GPT2', 'FAM46A', 'FMO5', 'GTPBP4', 'PARP8', 'CDK6', 'AGPS', 'MKRN1', 'PCYOX1L', 'RNF181', 'RGL1']	ChEA (experimentally validated targets)	1.40534	downregulated
NR3C1 21868756 ChIP-Seq MCF10A Human	1.38383	4.45326	0.165022	0.0400326	['SRPX', 'NRP2', 'DDC', 'ACAA2', 'WIPF1', 'DYSF', 'OPLAH', 'NDRG1', 'RERG', 'TNFSF13B', 'AKAP12', 'RUSC2', 'FLRT3', 'EPB41L2', 'KYNU', 'PMVK', 'KDR', 'SPP2', 'CYYR1', 'LDLR', 'CD34', 'GPM6B', 'SLC25A24', 'TLE1', 'MMAB', 'LHFP', 'WNT7B', 'HPCAL1', 'MEIS2', 'DKK3', 'RHOB', 'KLF6', 'COL1A2', 'CXCL12', 'PSAT1', 'ALDH1A1', 'TGFBI', 'SGK1']	ChEA (experimentally validated targets)	1.39759	upregulated
PAX3-FKHR 20663909 ChIP-Seq RHABDOMYOSARCOMA Human	1.39557	4.48219	0.165022	0.040287	['KANK2', 'NRP2', 'SEMA3D', 'EPAS1', 'SDC3', 'FHL2', 'CLEC14A', 'LAMC1', 'PRSS23', 'ETS1', 'LOXL1', 'ADAMTSL1', 'PREX1', 'CDH5', 'ALCAM', 'ABI3BP', 'KDR', 'PRKCDBP', 'SPP2', 'EPHB2', 'LDLR', 'TLE1', 'VCAM1', 'PTGIS', 'EYA2', 'DAPK1', 'MID1IP1', 'SLC16A10', 'HSPG2', 'TGFBR3', 'DAB1', 'RASA3', 'EHHADH', 'ALOX5AP', 'SPRY1', 'MATN2']	ChEA (experimentally validated targets)	1.39483	upregulated
IKZF1 21737484 ChIP-ChIP HCT116 Human	2.1407	6.82369	0.167756	0.041271	['PDGFRB', 'CYP26B1', 'PTGIR', 'NPR1', 'CALD1', 'FAM43A', 'PGD', 'MEIS2']	ChEA (experimentally validated targets)	1.38436	upregulated
TEAD4 SK-N-SH hg19	1.58554	5.01746	0.999996	0.0422349	['SPARC', 'VCAM1', 'ANXA2', 'AHNAK', 'OSMR', 'LOXL1', 'ELK3', 'CTGF', 'CNN2', 'NFKBIA', 'ALCAM', 'GSTA4', 'CALD1', 'FSCN1', 'CDC42EP1', 'AMOTL2', 'VIM', 'PTRF', 'DDR2']	ENCODE (experimentally validated targets)	1.37433	upregulated
TP53 18474530 ChIP-ChIP U2OS Human	1.44299	4.55122	0.167756	0.0426799	['PTPRU', 'CDKN1A', 'NRP2', 'NOTCH1', 'LAMA2', 'EPAS1', 'FHL2', 'PCSK9', 'FBLN1', 'ADAMTSL1', 'CYP26B1', 'ALCAM', 'CALD1', 'KYNU', 'EPHB2', 'CCBE1', 'STARD4', 'TLE1', 'ANXA2', 'EYA2', 'DAPK1', 'F2R', 'DHRS7', 'DAB1', 'PSAT1', 'AXL', 'ALDH1A1', 'TGFBI', 'AMOTL1']	ChEA (experimentally validated targets)	1.36978	upregulated
HNF4A HepG2 hg19	1.25239	3.93871	0.999994	0.0430691	['DGKG', 'ERRFI1', 'ACY3', 'CHD9', 'CCBL1', 'PLOD2', 'SMG5', 'FTCD', 'BAIAP2L2', 'NUDCD1', 'UGT2A3', 'CCNL2', 'SLC25A45', 'SLC36A1', 'SLC34A3', 'USP8', 'CARD10', 'PARP3', 'PAQR7', 'TMEM150A', 'GPT2', 'SERPINF2', 'DNMT3A', 'ABCC6', 'PIPOX', 'ATP11A', 'GPCPD1', 'SEPP1', 'FAHD2A', 'PHF20L1', 'RNF123', 'IFT88', 'AZGP1', 'SLC5A9', 'SLC7A9', 'AGPS', 'SMPDL3A', 'STX16', 'CHRD', 'PROZ', 'HTT', 'UAP1', 'I…	ENCODE (experimentally validated targets)	1.36583	downregulated
IRF4 20064451 ChIP-Seq CD4+T Mouse	1.39986	4.39397	0.167756	0.043332	['SLFN5', 'EXOC3L2', 'ADCYAP1R1', 'LAMA2', 'RAB3D', 'DYSF', 'MGST1', 'LTBP4', 'GIMAP4', 'LAMC1', 'PRSS23', 'CALD1', 'EPB41L2', 'CYP1B1', 'SOSTDC1', 'LGALS9', 'RAB8B', 'SREBF1', 'MMAB', 'DAPK1', 'MYOF', 'LMO2', 'EMP2', 'TM9SF2', 'ACER2', 'DIAPH1', 'CXCL12', 'DAB1', 'KCTD10', 'SPRY1', 'VIM', 'UTRN', 'MGLL', 'CDC42SE2']	ChEA (experimentally validated targets)	1.36319	upregulated
CBP 20019798 ChIP-Seq JUKART Human	1.39986	4.39397	0.167756	0.043332	['SLFN5', 'EXOC3L2', 'ADCYAP1R1', 'LAMA2', 'RAB3D', 'DYSF', 'MGST1', 'LTBP4', 'GIMAP4', 'LAMC1', 'PRSS23', 'CALD1', 'EPB41L2', 'CYP1B1', 'SOSTDC1', 'LGALS9', 'RAB8B', 'SREBF1', 'MMAB', 'DAPK1', 'MYOF', 'LMO2', 'EMP2', 'TM9SF2', 'ACER2', 'DIAPH1', 'CXCL12', 'DAB1', 'KCTD10', 'SPRY1', 'VIM', 'UTRN', 'MGLL', 'CDC42SE2']	ChEA (experimentally validated targets)	1.36319	upregulated
SMRT 22465074 ChIP-Seq MACROPHAGES Mouse	1.28274	3.99556	0.167756	0.0443842	['SCARB2', 'CDKN1A', 'ACAA2', 'WIPF1', 'PROS1', 'H2-K1', 'LITAF', 'CTSS', 'ELK3', 'PREX1', 'TUBA1B', 'ALCAM', 'LGALS9', 'BAHCC1', 'SRGN', 'STARD4', 'ENTPD1', 'PRKCH', 'TLE1', 'MGL2', 'HPCAL1', 'CYBB', 'DUSP28', 'PPP2R5C', 'TM4SF1', 'MPEG1', 'RHOB', 'CSF2RB2', 'CH25H', 'TUBB2A', 'NAAA', 'EHBP1L1', 'CAT', 'PECAM1', 'ALDOC', 'ZFP652', 'SGK1', 'ATF3', 'ENG', 'SLFN5', 'CFH', 'SLC43A3', 'MGST3', 'SDC3'…	ChEA (experimentally validated targets)	1.35277	upregulated
P63 26484246 Chip-Seq KERATINOCYTES Human	1.28274	3.99556	0.167756	0.0443842	['CPNE8', 'PTPRU', 'CDKN1A', 'EXOC3L2', 'CSF1', 'CX3CL1', 'ELK3', 'TM7SF2', 'STK10', 'ACADL', 'CPT2', 'ARHGDIB', 'AOX1', 'EMILIN1', 'DIP2A', 'A4GALT', 'FADS1', 'SREBF1', 'CCBE1', 'PRKCH', 'UGT1A1', 'MYOF', 'ELOVL6', 'ACSL3', 'TMEM173', 'COX6B2', 'HSPG2', 'DKK3', 'TNFRSF1A', 'PLA2G16', 'RHOJ', 'FSCN1', 'RARB', 'CDC42EP1', 'SGK1', 'MFGE8', 'SAMD5', 'SLFN5', 'AHNAK', 'LRP1', 'SLC43A3', 'GSTP1', 'SRP…	ChEA (experimentally validated targets)	1.35277	upregulated
ETS1 21867929 ChIP-Seq TH2 Mouse	1.28274	3.99556	0.167756	0.0443842	['SCARB2', 'WIPF1', 'COL12A1', 'GIMAP6', 'LITAF', 'RERG', 'STK10', 'TUBA1B', 'TUBA1A', 'TMEM88', 'ARHGDIB', 'CYP1B1', 'SLC39A5', 'GIT1', 'TLE1', 'TPM4', 'DUSP28', 'PPP2R5C', 'COX6B2', 'ASRGL1', 'SREBF2', 'SLC7A6', 'RASA3', 'KCTD10', 'EHBP1L1', 'CAT', 'ALDH1A7', 'SAMD5', 'SLFN5', 'TNXB', 'RETSAT', 'AHNAK', 'SEMA3D', 'EPAS1', 'NR1I3', 'ABHD6', 'AK5', 'NDRG1', 'CYGB', 'CREG1', 'POLD2', 'UGT1A2', 'SL…	ChEA (experimentally validated targets)	1.35277	upregulated
SOX3 22085726 ChIP-Seq MUSCLE Mouse	1.28274	3.99556	0.167756	0.0443842	['SRPX', 'ZFP521', 'ARPC1B', 'MUM1', 'DBI', 'LAMC1', 'OPLAH', 'RERG', 'CTGF', 'HOXA11', 'PREX1', 'TUBA1A', 'CPT2', 'C1QTNF5', 'KDR', 'AOX1', 'CD34', 'SREBF1', 'FGA', 'MGL2', 'BC089597', 'GSTO1', 'ACSL1', 'ECH1', 'BGN', 'SERPINB9', 'EHBP1L1', 'MXRA8', 'CDC42EP1', 'PLIN2', 'C1QA', 'DDC', 'AHNAK', 'CFH', 'LRP1', 'NR1I3', 'INSIG1', 'TSHZ2', 'FBLN1', 'ACAA1B', 'TMEM204', 'ABI3BP', 'HMOX1', 'HACL1', 'S…	ChEA (experimentally validated targets)	1.35277	upregulated
CTCF 27219007 Chip-Seq ERYTHROID Human	1.28274	3.99556	0.167756	0.0443842	['ACVRL1', 'PTPRU', 'CDKN1A', 'IFITM1', 'SPON1', 'CSF1', 'ARPC1B', 'SLC2A3', 'LAMC1', 'PRSS23', 'LOXL1', 'ELK3', 'THBD', 'TUBA1B', 'CPT2', 'A4GALT', 'GIT1', 'TLE1', 'PAQR4', 'PPP2R5C', 'COX6B2', 'TNFRSF1B', 'TNFRSF1A', 'TGFBR3', 'CH25H', 'PTP4A2', 'SLC7A6', 'RASA3', 'MYADM', 'ACOT1', 'BLVRB', 'AIDA', 'MFGE8', 'ITGA9', 'TAGLN', 'SLC43A3', 'NPR1', 'MGST3', 'SDC3', 'PTGER3', 'ADCY4', 'SLC3A2', 'NID2…	ChEA (experimentally validated targets)	1.35277	upregulated
MYC 27129775 Chip-Seq CORNEA Mouse	1.28274	3.99556	0.167756	0.0443842	['CPM', 'GUCY1B3', 'PLXND1', 'COL12A1', 'GIMAP4', 'OPLAH', 'CXCL14', 'ELK3', 'HEBP1', 'SHE', 'CDH5', 'CPT2', 'RASGEF1B', 'ANXA6', 'LGALS9', 'UTP14B', 'GIT1', 'PDGFRB', 'GUCY1A3', 'FGA', 'ST6GAL1', 'CD93', 'ANXA3', 'HEG1', 'F2R', 'HPCAL1', 'EMP2', 'ASRGL1', 'DKK3', 'SLC22A23', 'RCN3', 'KCTD10', 'MXRA8', 'ACOT1', 'RARB', 'ZFP652', 'ATF3', 'ACOT3', 'OAT', 'LRP1', 'EPAS1', 'NPR1', 'C3', 'MUC1', 'PMVK…	ChEA (experimentally validated targets)	1.35277	upregulated
CTCF brain mm9	1.28274	3.99556	0.999994	0.0443842	['SLC46A3', 'PECR', 'WDR48', 'UBXN2B', 'CPQ', 'CHD9', 'AP4E1', 'MED14', 'AIFM3', 'CCDC91', 'SCRN2', 'CTBS', 'FBXO7', 'RARS2', 'SLC36A1', 'HEMK1', 'KCNH4', 'TMEM150A', 'ETV1', 'KSR2', 'GPCPD1', 'YDJC', 'FAHD2A', 'MTSS1', 'SNHG11', 'SRSF2', 'EXOC6', 'PVALB', 'NSMAF', 'SLC22A4', 'NDRG2', 'TMEM163', 'MALT1', 'TTBK2', 'ATAD2B', 'FOXRED2', 'RAI1', 'GNA14', 'ZNRF2', 'TMEM169', 'FGGY', 'PDGFD', 'REPS2', …	ENCODE (experimentally validated targets)	1.35277	downregulated
CDX2 21402776 ChIP-Seq INTESTINAL-VILLUS Mouse	1.28274	3.99556	0.999994	0.0443842	['PECR', 'PLEKHB2', 'THSD7B', 'PIGN', 'LRRC3', 'FTCD', 'D10WSU102E', 'HELB', 'CNTNAP5A', 'CSPP1', 'CEP290', 'FBXO7', 'KCNH1', 'SLC36A1', 'HES6', 'DNMT3A', 'PIPOX', 'ETV1', 'KMO', 'COQ10B', '2310035C23RIK', 'GTPBP4', 'F5', 'FCAMR', 'COL4A4', 'COL4A3', 'SMPDL3A', 'SFI1', 'KHDRBS2', 'UAP1', 'TMEM163', 'NTN1', 'COL19A1', 'NEU2', 'NLN', 'RAI1', 'TMEM169', 'CHST11', 'KDSR', 'GM6086', 'EDEM3', 'FZD5', '…	ChEA (experimentally validated targets)	1.35277	downregulated
CMYC 18555785 Chip-Seq ESCs Mouse	1.28274	3.99556	0.999994	0.0443842	['PECR', 'PLEKHB2', 'THSD7B', 'PIGN', 'AP4E1', 'LDLRAD3', 'RASSF2', 'CNTNAP5A', 'CSPP1', 'TNFSF10', 'UPP2', 'ZFP442', 'RALGPS1', 'SH3GL2', 'KCNH1', 'HES6', 'USP8', 'LMO4', 'TET2', 'ANK2', 'KSR2', 'KMO', 'GPCPD1', '2310035C23RIK', 'FAHD2A', 'F5', 'FCAMR', 'COL4A4', 'GPD2', 'COL4A3', 'AGPS', 'B4GALT5', 'KHDRBS2', 'TMEM87B', 'UGT8A', 'STX16', 'UAP1', 'TMEM163', 'COL19A1', 'TTBK2', 'NEU2', 'PROKR2', …	ChEA (experimentally validated targets)	1.35277	downregulated
FOXM1 26456572 ChIP-Seq MCF-7 Human	1.28274	3.99556	0.999994	0.0443842	['SLC46A3', 'PRDM9', 'ARL6IP1', 'LRRK2', 'PZP', 'AP4E1', 'SLC7A13', 'PLOD2', 'LDLRAD3', 'CNDP2', 'RIMS2', 'TMEM189', 'COL4A3BP', 'CCDC91', 'TRPS1', 'TNFSF10', 'UPP2', 'LGALS8', 'HEMK1', 'TC2N', 'NAALADL2', 'CIT', 'PARP8', 'SLC9A3', 'ARHGAP10', 'SLC9A8', 'GPD2', 'CLIP4', 'EXOC6', 'TFF1', 'CFTR', 'SLC22A4', 'STX16', 'DNAH5', 'CHRD', 'PPM1K', 'SNX31', 'GNA14', 'TMEM27', 'CHST11', 'PNMA1', 'APOH', 'L…	ChEA (experimentally validated targets)	1.35277	downregulated
CTCF lung mm9	1.28274	3.99556	0.999996	0.0443842	['SCARB2', 'CPNE8', 'PTPRU', 'GDA', 'ATP2A3', 'LAMC1', 'CCDC102A', 'RERG', 'TM7SF2', 'SGCE', 'ALCAM', 'TUBA1A', 'RUSC2', 'TIMP2', 'CYP1B1', 'FADS1', 'GIT1', 'CCBE1', 'ST6GAL1', 'DAPK1', 'ELOVL2', 'MYOF', 'SERPINB9', 'DUSP28', 'SLC22A23', 'BACE2', 'PTP4A2', 'COL6A2', 'ALDH1A2', 'ATF3', 'ITGA9', 'MATN2', 'OAT', 'SEMA3D', 'GSTP1', 'MGST3', 'ACAA1B', 'FLRT3', 'RDH11', 'B4GALNT1', 'FAM43A', 'CD300LG',…	ENCODE (experimentally validated targets)	1.35277	upregulated
SPI1 26923725 Chip-Seq HPCs Mouse	1.28274	3.99556	0.167756	0.0443842	['SCARB2', 'SPON1', 'NRP2', 'PROS1', 'RAB3D', 'LITAF', 'ETS1', 'RERG', 'HEBP1', 'SHE', 'TUBA1B', 'TUBA1A', 'CPT2', 'TIMP2', 'ADORA1', 'PTRF', 'SREBF1', 'ST6GAL1', 'HSDL2', 'GSTO1', 'LMO2', 'PPP2R5C', 'TMEM173', 'PTP4A2', 'SLC7A6', 'TUBB2A', 'RASA3', 'MYADM', 'SERPING1', 'HCLS1', 'KANK2', 'CYP4A12B', 'NOTCH1', 'RETSAT', 'AHNAK', 'NPR1', 'PRELP', 'NDRG1', 'UCP2', 'POLD2', 'STOM', 'HMOX1', 'FAM43A',…	ChEA (experimentally validated targets)	1.35277	upregulated
KLF5 18264089 ChIP-ChIP MESCs Mouse	2.42953	7.557	0.167756	0.0445795	['PDGFRA', 'NRP2', 'CDKN1A', 'GJB1', 'SOX18', 'SLC2A3']	ChEA (experimentally validated targets)	1.35087	upregulated
KLF2 18264089 ChIP-ChIP MESCs Mouse	2.42953	7.557	0.167756	0.0445795	['PDGFRA', 'NRP2', 'CDKN1A', 'GJB1', 'SOX18', 'SLC2A3']	ChEA (experimentally validated targets)	1.35087	upregulated
DNAJC2 21179169 ChIP-ChIP NT2 Human	1.41882	4.41162	0.167756	0.04463	['KANK2', 'AHNAK', 'NPR1', 'SDC3', 'MTTP', 'MUM1', 'CXCL14', 'CCDC102A', 'NDRG1', 'CYGB', 'TM7SF2', 'CYP26B1', 'SOX18', 'TMEM204', 'SLCO2B1', 'FADS1', 'GIT1', 'NQO1', 'TLE1', 'STAT3', 'HPCAL1', 'MEIS2', 'LSS', 'SLC7A6', 'LRG1', 'TMEM98', 'RASA3', 'PTK7', 'RARB', 'TMCC2', 'TKT']	ChEA (experimentally validated targets)	1.35037	upregulated
EZH2 23942234 ChIP-Seq MYOBLASTS AND MYOTUBES Mouse	1.40818	4.35189	0.999994	0.0454825	['ACHE', 'ASAP3', 'TCHH', 'TTBK1', 'RIMS2', 'FOXRED2', 'ZNRF2', 'RASSF2', 'NLRP6', 'RAB11FIP3', 'SOCS7', 'NTRK1', 'HES6', 'GABBR1', 'PLK5', 'SRD5A2', 'SEMA4D', 'DNMT3A', 'ADAM11', 'PHC3', 'SRCIN1', 'MTSS1', 'VEGFA', 'SLC9A3', 'MLXIPL', 'PROC', 'FAM193B', 'NOTUM', 'LZTR1', 'SFI1', 'RAPGEF3', 'PVALB']	ChEA (experimentally validated targets)	1.34216	downregulated
ESR1 20079471 ChIP-ChIP T-47D Human	1.91143	5.90121	0.17024	0.045624	['TJP1', 'PTP4A2', 'BCAM', 'TLE1', 'ACSL1', 'FLT4', 'PDE2A', 'ANXA6', 'FHL2', 'RERG']	ChEA (experimentally validated targets)	1.34081	upregulated
SALL4 18804426 ChIP-ChIP XEN Mouse	1.39228	4.28983	0.17024	0.045906	['SLC43A3', 'PROS1', 'MTTP', 'LITAF', 'PRSS23', 'NID2', 'CTGF', 'THBD', 'EFNB1', 'CALD1', 'UCP2', 'ARHGDIB', 'HMOX1', 'PDGFRA', 'SREBF1', 'STARD4', 'ELOVL5', 'STAT3', 'TNFRSF1B', 'AKR1C12', 'PTP4A2', 'BCAM', 'SLC7A6', 'KLF6', 'PTPRB', 'COL1A2', 'GSTA4', 'ALDH1A1', 'CAT', 'FSCN1', 'RARB', 'TEK', 'VIM', 'UTRN']	ChEA (experimentally validated targets)	1.33813	upregulated
TCFAP2C 20176728 ChIP-ChIP TROPHOBLAST STEM CELLS Mouse	1.24527	3.82621	0.17024	0.0463013	['PTPRU', 'NRP2', 'PLVAP', 'SERPINE2', 'PLXND1', 'ARPC1B', 'DYSF', 'FHL2', 'TMEM97', 'LAMC1', 'LITAF', 'PRSS23', 'CTGF', 'LIPE', 'THBD', 'RUSC2', 'ACADL', 'KDR', 'CYP1B1', 'AOX1', 'SCD1', 'FADS1', 'UTP14B', 'PDGFRB', 'ABCC3', 'PDGFRA', 'SREBF1', 'ABCC4', 'ANXA2', 'PRMT2', 'ELOVL5', 'DAPK1', 'ECH1', 'ELOVL6', 'PPP2R5C', 'ASRGL1', 'SREBF2', 'PTP4A2', 'SLC7A6', 'TUBB2A', 'RAB31', 'KCTD10', 'EHHADH',…	ChEA (experimentally validated targets)	1.33441	upregulated
KLF4 18264089 ChIP-ChIP MESCs Mouse	2.40461	7.38551	0.17024	0.0463565	['PDGFRA', 'NRP2', 'CDKN1A', 'GJB1', 'SOX18', 'SLC2A3']	ChEA (experimentally validated targets)	1.33389	upregulated
VDR 24787735 ChIP-Seq THP-1 Human	1.42945	4.28795	0.181846	0.0498014	['CDKN1A', 'OAT', 'RAB3D', 'INSIG1', 'PTGER3', 'DYSF', 'NDRG1', 'ETS1', 'PREX1', 'CYP26B1', 'C7', 'RUSC2', 'CD14', 'SEMA6B', 'ZCCHC24', 'SRGN', 'STARD4', 'PRKCH', 'VCAM1', 'TPM4', 'CD93', 'ACSL1', 'TXNRD1', 'LMO2', 'SLC22A23', 'NFKBIA', 'EMCN', 'UTRN']	ChEA (experimentally validated targets)	1.30276	upregulated
EP300 21415370 ChIP-Seq HL-1 Mouse	1.37882	4.10804	0.184526	0.0508239	['SPON1', 'NRP2', 'DDC', 'ZFP521', 'AHNAK', 'CSF1', 'INSIG1', 'CRIP2', 'FSTL1', 'ELK3', 'CTGF', 'TNFSF13B', 'ADAMTSL1', 'FLRT3', 'RASGEF1B', 'EPB41L2', 'SOSTDC1', 'A4GALT', 'GUCY1A3', 'STARD4', 'SLC16A1', 'VCAM1', 'ANXA3', 'HEG1', 'RFTN1', 'NFKB1', 'TGFBR3', 'SMOC2', 'EHD4', 'CXCL12', 'DLC1', 'ALDH1A2', 'PECAM1', 'PMP22']	ChEA (experimentally validated targets)	1.29393	upregulated
CTNNB1 24651522 ChIP-Seq LGR5+ INTESTINAL STEM Human	2.04266	6.07326	0.184619	0.0511385	['SLC7A6', 'SLC16A1', 'GSTA4', 'ABHD6', 'CPXM1', 'KRT20', 'TNFRSF1B', 'CXCL14']	ChEA (experimentally validated targets)	1.29125	upregulated
EP300 20729851 ChIP-Seq FORBRAIN MIDBRAIN LIMB HEART Mouse	1.26395	3.7344	0.18704	0.0521019	['CPM', 'SPARC', 'PLXND1', 'CSF1', 'WIPF1', 'DYSF', 'TMEM53', 'GIMAP6', 'CXCL14', 'ELK3', 'CTGF', 'CYP26B1', 'ALCAM', 'TUBA1A', 'RASGEF1B', 'STAB1', 'TIMP2', 'LEPR', 'HMGCS2', 'BAHCC1', 'PTRF', 'GIT1', 'RAB8B', 'PDGFRB', 'PDGFRA', 'ANXA2', 'TPM4', 'ELOVL5', 'HEG1', 'PPP2R5C', 'HSPG2', 'TGFBR3', 'RHOJ', 'COL6A1', 'RARB', 'MYL9', 'ADCYAP1R1', 'DDC', 'NOTCH1', 'AHNAK', 'MGST3', 'CRIP2', 'MUC1', 'FLR…	ChEA (experimentally validated targets)	1.28315	upregulated
CEBPB C2C12 mm9	1.30732	3.8549	0.999996	0.0524072	['FLT1', 'NPR1', 'COL12A1', 'TECR', 'MTTP', 'FHL2', 'OPLAH', 'LITAF', 'FSTL1', 'NDRG1', 'HOXA11', 'TUBA1A', 'RUSC2', 'ELMSAN1', 'CALD1', 'HMOX1', 'FLNA', 'AOX1', 'TIMP1', 'SH2B2', 'ABCC3', 'SRGN', 'TLE1', 'ACSL1', 'MID1IP1', 'STAT3', 'SEMA4C', 'F2R', 'PCDHGC3', 'TNFRSF1B', 'OSMR', 'SREBF2', 'TNFRSF1A', 'PTBP3', 'MFSD7C', 'NFKBIA', 'DHRS7', 'MYO1B', 'LOX', 'PSAT1', 'AXL', 'FETUB', 'PLIN2', 'VIM', …	ENCODE (experimentally validated targets)	1.28061	upregulated
SMAD4 21799915 ChIP-Seq A2780 Human	1.24358	3.64893	0.999994	0.0531726	['DGKG', 'THSD7B', 'UBXN2B', 'CHD9', 'KCNC3', 'FHL1', 'LDLRAD3', 'TMEM144', 'RIMS2', 'C1QTNF3', 'MED14', 'CCDC91', 'NUDCD1', 'TRPS1', 'ENPP2', 'UGT2A3', 'SLC16A2', 'KCNH1', 'FBXO9', 'CSGALNACT1', 'ANXA13', 'TET2', 'PIPOX', 'KSR2', 'COQ10B', 'NAALADL2', 'F5', 'PARP8', 'ETV6', 'ARHGAP10', 'DNAJC6', 'RUFY3', 'GPD2', 'SLC22A4', 'TMPRSS9', 'KHDRBS2', 'TMEM87B', 'CCDC149', 'STX16', 'DNAH5', 'HTRA1', 'H…	ChEA (experimentally validated targets)	1.27431	downregulated
TCF3 myocyte mm9	1.26788	3.70822	0.999996	0.053679	['MUM1', 'PPP1R18', 'TUBA1B', 'ALCAM', 'ACADL', 'ANXA6', 'TIMP2', 'CYP1B1', 'EPHB2', 'UTP14B', 'SEMA6B', 'PTGIR', 'TLE1', 'TPM4', 'ACSL1', 'MYOF', 'ACSL3', 'TNFRSF1B', 'HSPG2', 'SREBF2', 'SLC22A23', 'PTP4A2', 'TUBB2A', 'RAB31', 'RASA3', 'COL6A2', 'RHOJ', 'EHBP1L1', 'MYADM', 'CDC42EP1', 'MYL9', 'ATF3', 'MGLL', 'C1QB', 'NOTCH1', 'AHNAK', 'LAMA2', 'SEMA3D', 'INSIG1', 'MTTP', 'CRIP2', 'CNN2', 'NKAIN1…	ENCODE (experimentally validated targets)	1.2702	upregulated
SMAD3 22036565 ChIP-Seq ESCs Mouse	1.36999	3.99079	0.193884	0.0543119	['KANK2', 'IFITM1', 'NRP2', 'DDC', 'NOTCH1', 'NID2', 'ADAMTSL1', 'SGCE', 'MUC1', 'RUSC2', 'ST3GAL4', 'SPP1', 'EPHB2', 'A4GALT', 'ABCC4', 'PRKCH', 'TLE1', 'DAPK1', 'HPCAL1', 'ELOVL6', 'PPP2R5C', 'PARVB', 'HSPG2', 'MEIS2', 'SLC22A23', 'PLA2G16', 'DAB1', 'DLC1', 'ALDH1A2', 'FSCN1', 'SERPING1', 'UTRN', 'SGK1', 'ITGA9']	ChEA (experimentally validated targets)	1.2651	upregulated
WT1 20215353 ChIP-ChIP NEPHRON PROGENITOR Mouse	1.28889	3.73415	0.194896	0.0551787	['CDKN1A', 'COL12A1', 'DBI', 'TMEM53', 'LAMC1', 'CCDC102A', 'ETS1', 'CX3CL1', 'LOXL1', 'ELK3', 'STK10', 'GPR176', 'ALCAM', 'ADORA1', 'CYP1B1', 'PTRF', 'FADS1', 'UTP14B', 'GIT1', 'ABCC4', 'PTGIR', 'PRKCH', 'TLE1', 'TPM4', 'GSTO1', 'ELOVL6', 'SREBF2', 'TNFRSF1A', 'TGFBR3', 'BCAM', 'RASA3', 'MXRA8', 'ATF3', 'NOTCH1', 'LRP1', 'EPAS1', 'NDRG1', 'MARVELD1', 'UCP2', 'RHPN2', 'SLC12A4', 'TGFB1', 'NSG1', …	ChEA (experimentally validated targets)	1.25823	upregulated
TCF3 18692474 ChIP-Seq MEFs Mouse	1.4328	4.14622	0.194896	0.055366	['C1QA', 'IFITM1', 'DDC', 'NR1I3', 'SLC3A2', 'CTGF', 'SGCE', 'MUC1', 'FLRT3', 'SPP1', 'GNAT1', 'RHPN2', 'SLC25A20', 'TNFRSF1B', 'RHOB', 'TGFBR3', 'NFKBIA', 'BST1', 'PTK7', 'GSTA3', 'DLC1', 'FSCN1', 'ACOT1', 'AMOTL2', 'VIM', 'UTRN']	ChEA (experimentally validated targets)	1.25676	upregulated
NR3C1 23031785 ChIP-Seq PC12 Mouse	1.38702	4.00075	0.194896	0.0558867	['CDKN1A', 'DDC', 'EPAS1', 'PCSK9', 'FBLN1', 'LITAF', 'FSTL1', 'CTGF', 'PREX1', 'FLRT3', 'SLCO2B1', 'PRKCDBP', 'SPP2', 'FAM43A', 'EPHB2', 'RAB8B', 'GUCY1A3', 'STARD4', 'TLE1', 'MID1IP1', 'SLC16A10', 'NSG1', 'PPP2R5C', 'DCN', 'DKK3', 'RHOB', 'NFKBIA', 'LCN2', 'THRSP', 'MFGE8', 'DDR2']	ChEA (experimentally validated targets)	1.25269	upregulated
EGR1 20690147 ChIP-Seq ERYTHROLEUKEMIA Human	1.16999	3.37345	0.194896	0.0559496	['SCARB2', 'UGT1A10', 'SPON1', 'ACAA2', 'PLXND1', 'CSF1', 'WIPF1', 'MUM1', 'TMEM97', 'CCDC102A', 'ELK3', 'TM7SF2', 'PREX1', 'CDH5', 'STK10', 'NSDHL', 'RUSC2', 'SOX18', 'SLCO2B1', 'ADORA1', 'LEPR', 'KDR', 'DIP2A', 'EPHB2', 'PTRF', 'SEMA6B', 'PDGFRB', 'STARD4', 'TPM4', 'PAQR4', 'ACSL1', 'DAPK1', 'LMO2', 'HPCAL1', 'DNAJB13', 'COX6B2', 'PGD', 'HSPG2', 'DKK3', 'BCAM', 'RAB31', 'FSCN1', 'MYADM', 'PGR',…	ChEA (experimentally validated targets)	1.2522	upregulated
TCF7L2 21901280 ChIP-Seq H4IIE Rat	1.36561	3.93331	0.194896	0.0561202	['SCARB2', 'CDKN1A', 'DDC', 'OAT', 'MGST1', 'LAMC1', 'NID2', 'ALCAM', 'CALD1', 'ADORA1', 'B4GALNT1', 'GC', 'EPHB2', 'ABCC3', 'IL33', 'TMEM184B', 'RFTN1', 'EPHX1', 'HPCAL1', 'SLC16A10', 'DHODH', 'SLC22A23', 'MYO1B', 'FABP4', 'DAB1', 'BTD', 'TST', 'DLC1', 'PIR', 'ACOT1', 'AMOTL2', 'TKT', 'GSTM7', 'MGLL']	ChEA (experimentally validated targets)	1.25088	upregulated
PPARD 21283829 ChIP-Seq MYOFIBROBLAST Human	1.20653	3.45573	0.196982	0.0570293	['ACAA2', 'PLXND1', 'TRIL', 'ETS1', 'CTGF', 'PREX1', 'LIPE', 'GPR176', 'RUSC2', 'LEPR', 'GUCY1A3', 'PDGFRA', 'DAPK1', 'ACSL3', 'HSPG2', 'MYADM', 'UTRN', 'MYL9', 'CFH', 'EPAS1', 'INSIG1', 'PEX11A', 'TSHZ2', 'ABHD6', 'FBLN1', 'AK5', 'NKAIN1', 'PMVK', 'ST3GAL4', 'HMOX1', 'FAM43A', 'RAI2', 'AFAP1L2', 'VCAM1', 'LHFP', 'PDE2A', 'DIAPH1', 'CXCL12', 'TMEM98', 'AMOTL2', 'TGFBI', 'AMOTL1', 'SRPX', 'CDKN1A'…	ChEA (experimentally validated targets)	1.2439	upregulated
FOXM1 26456572 ChIP-Seq MCF-7 Human	1.25845	3.5522	0.199393	0.0594469	['PLXND1', 'RAB3D', 'CLEC14A', 'LAMC1', 'KRT20', 'LOXL1', 'RERG', 'PREX1', 'ALCAM', 'RASGEF1B', 'KYNU', 'KDR', 'CYP1B1', 'SOSTDC1', 'BAHCC1', 'ABCC4', 'PRKCH', 'TLE1', 'PTGIS', 'ANXA2', 'ANXA3', 'ELOVL5', 'DAPK1', 'ELOVL2', 'HEG1', 'DNAJB13', 'EMP2', 'ACSL3', 'PPP2R5C', 'TM4SF1', 'DCN', 'RHOB', 'SLC22A23', 'PTP4A2', 'BTD', 'EMCN', 'PGR', 'ERG', 'ITGA9', 'SEMA3D', 'INSIG1', 'MGST1', 'AK5', 'CHST15…	ChEA (experimentally validated targets)	1.22587	upregulated
LDB1 21186366 ChIP-Seq BM-HSCs Mouse	1.25845	3.5522	0.199393	0.0594469	['SPON1', 'ECM1', 'MUM1', 'ATP2A3', 'PCSK9', 'DBI', 'CXCL14', 'LOXL1', 'TM7SF2', 'HOXA11', 'ADAMTSL1', 'PREX1', 'LIPE', 'CYP26B1', 'ACADL', 'TMEM88', 'SLCO2B1', 'EPHB2', 'FADS1', 'GIT1', 'ABCC3', 'FGFBP1', 'ENTPD1', 'HSDL2', 'PRKCH', 'UGT1A1', 'PRMT2', 'ELOVL5', 'ECH1', 'CYP2D26', 'GCHFR', 'TUBB2A', 'EHHADH', 'EHBP1L1', 'ALDH1A1', 'PLIN2', 'ZFP652', 'MGLL', 'ENG', 'ADCYAP1R1', 'DDC', 'FAM114A1', …	ChEA (experimentally validated targets)	1.22587	upregulated
MYB 26560356 Chip-Seq TH1 Human	1.25845	3.5522	0.199393	0.0594469	['IFITM1', 'FLT1', 'ATP2A3', 'GIMAP4', 'SLC2A3', 'ETS1', 'HK1', 'LIPE', 'ALCAM', 'CPT2', 'RASGEF1B', 'RAB8B', 'SREBF1', 'ANXA2', 'TPM4', 'PRMT2', 'GSTO1', 'HEG1', 'SH2D3C', 'DUSP28', 'TNFRSF1B', 'PTP4A2', 'RASA3', 'EHBP1L1', 'CAT', 'MYADM', 'SGK1', 'ATF3', 'SLFN5', 'DDC', 'OAT', 'MGST3', 'PTGER3', 'CNN2', 'MUC1', 'RDH11', 'TMEM204', 'UCP2', 'PMVK', 'ST3GAL4', 'PRKCDBP', 'HMOX1', 'LDLR', 'CBR3', '…	ChEA (experimentally validated targets)	1.22587	upregulated
KDM2B 26808549 Chip-Seq SIL-ALL Human	1.25845	3.5522	0.199393	0.0594469	['IFITM1', 'PLXND1', 'ETS1', 'ELK3', 'TM7SF2', 'HK1', 'SHE', 'ALCAM', 'CPT2', 'SOX18', 'CD34', 'BAHCC1', 'GIT1', 'ZCCHC24', 'ENTPD1', 'PTGIR', 'TPM4', 'LIX1L', 'HPCAL1', 'PGD', 'TNFRSF1B', 'PTP4A2', 'TUBB2A', 'RASA3', 'EHBP1L1', 'COL6A1', 'FSCN1', 'MYADM', 'CDC42EP1', 'SHANK3', 'KANK2', 'AHNAK', 'SLC43A3', 'LTBP4', 'CNN2', 'MUC1', 'EGFLAM', 'FLNA', 'B4GALNT1', 'SH2B2', 'SLC25A24', 'DDX39', 'SLC12…	ChEA (experimentally validated targets)	1.22587	upregulated
ATF3 27146783 Chip-Seq COLON Human	1.25845	3.5522	0.199393	0.0594469	['CDKN1A', 'GDA', 'COL12A1', 'FHL2', 'PRSS23', 'ETS1', 'CTSS', 'ELK3', 'HK1', 'HEBP1', 'SHE', 'TUBA1B', 'CYP26B1', 'ALCAM', 'TMEM43', 'CD34', 'SREBF1', 'ABCC4', 'PAQR4', 'ANXA3', 'ECH1', 'DUSP28', 'HSPG2', 'SREBF2', 'SLC7A6', 'LOX', 'CDC42EP1', 'BLVRB', 'MFGE8', 'ATF3', 'SLFN5', 'EPAS1', 'INSIG1', 'MGST1', 'LTBP4', 'NDRG1', 'NKAIN1', 'S100A16', 'RDH11', 'CHST15', 'ST3GAL4', 'FAM43A', 'CD14', 'LDL…	ChEA (experimentally validated targets)	1.22587	upregulated
OLIG2 26023283 ChIP-Seq AINV15 Mouse	1.25845	3.5522	0.999994	0.0594469	['DGKG', 'SLC46A3', 'ERRFI1', 'TNFAIP8', 'PIGN', 'CHD3', 'PPP1R9A', 'AMMECR1L', 'NUDCD1', 'HES6', 'ENTPD4', 'GPT2', 'PIPOX', 'ANK2', 'GPCPD1', 'INMT', 'CIT', 'RUFY3', 'SLC9A8', 'GPD2', 'ZFP692', 'UGT2B5', 'VWA1', 'B4GALT5', 'NPR2', 'HTRA1', 'TULP3', 'DLL1', 'NTN1', 'FAM149A', 'MALT1', 'COL19A1', 'GGA3', 'CHST11', 'PNMA1', 'GCNT2', 'ZKSCAN3', 'PDSS1', 'NTRK1', 'FZD5', 'GRTP1', 'WHRN', 'ADHFE1', 'S…	ChEA (experimentally validated targets)	1.22587	downregulated
POLR2A limb mm9	1.25845	3.5522	0.999996	0.0594469	['CPM', 'PTPRU', 'FLT1', 'RAB3D', 'ECI1', 'OPLAH', 'ETS1', 'LOXL1', 'TUBA1A', 'SOX18', 'TMEM88', 'KDR', 'PGM5', 'EPHB2', 'BAHCC1', 'PTRF', 'PDGFRB', 'PTGIS', 'F2R', 'ECH1', 'BGN', 'ASRGL1', 'RHOB', 'SLC22A23', 'TGFBR3', 'CH25H', 'TUBB2A', 'ACOT1', 'CDC42EP1', 'MYL9', 'ENG', 'MATN2', 'KANK2', 'RETSAT', 'GSTP1', 'INSIG1', 'TSHZ2', 'ADCY4', 'NDRG1', 'EFNB1', 'RDH11', 'ELMSAN1', 'CREG1', 'UCP2', 'ST3…	ENCODE (experimentally validated targets)	1.22587	upregulated
TCF3 18347094 ChIP-ChIP MESCs Mouse	1.24606	3.51404	0.199393	0.0595994	['IFITM1', 'SPARC', 'PROS1', 'GIMAP4', 'SLC2A3', 'TMEM53', 'RERG', 'CTGF', 'HOXA11', 'HK1', 'AKAP12', 'ALCAM', 'TUBA1A', 'RUSC2', 'ANXA6', 'GNAT1', 'BAHCC1', 'PDGFRB', 'ABCC4', 'FGFBP1', 'ST6GAL1', 'TLE1', 'TPM4', 'HEG1', 'ELOVL6', 'COX6B2', 'TNFRSF1B', 'MPEG1', 'TGFBR3', 'PTP4A2', 'FSCN1', 'PECAM1', 'ACOT1', 'CDC42EP1', 'UTRN', 'MFGE8', 'ATF3', 'ITGA9', 'DDC', 'NOTCH1', 'LRP1', 'PEX11A', 'MGST3'…	ChEA (experimentally validated targets)	1.22476	upregulated
TCF7L2 HepG2 hg19	1.49716	4.21656	0.999996	0.0598224	['FGA', 'DDC', 'TLE1', 'GSTO1', 'EPAS1', 'CTSS', 'FABP1', 'SLC22A23', 'NFKBIA', 'SLC7A6', 'KLF6', 'C7', 'LOX', 'KYNU', 'MYADM', 'STOM', 'AMOTL2', 'SPRY1', 'DHCR7', 'BAHCC1']	ENCODE (experimentally validated targets)	1.22314	upregulated
ERG 21242973 ChIP-ChIP JURKAT Human	1.66335	4.65161	0.203087	0.0610213	['PTGIS', 'NPR1', 'ELOVL2', 'PTGER3', 'PCSK9', 'NDRG1', 'NID2', 'CYP26B1', 'STAB1', 'LRAT', 'FAM43A', 'PGM5', 'CD14']	ChEA (experimentally validated targets)	1.21452	upregulated
SOX2 18692474 ChIP-Seq MESCs Mouse	1.20006	3.26868	0.217285	0.0656274	['SCARB2', 'IFITM1', 'ATP2A3', 'GIMAP4', 'SLC2A3', 'RERG', 'CTGF', 'ADAMTSL1', 'SGCE', 'AKAP12', 'SHE', 'STK10', 'THBD', 'TMEM43', 'RUSC2', 'LRAT', 'TIMP1', 'LGALS9', 'SCD1', 'A4GALT', 'GIT1', 'RAB8B', 'ABCC4', 'FGFBP1', 'ENTPD1', 'ST6GAL1', 'HSDL2', 'TLE1', 'PTGIS', 'HEG1', 'EMP2', 'ELOVL6', 'COX6B2', 'TM4SF1', 'SREBF2', 'RHOB', 'BTD', 'ALDH1A2', 'FSCN1', 'PECAM1', 'ACOT1', 'CDC42EP1', 'UTRN', '…	ChEA (experimentally validated targets)	1.18291	upregulated
MTF2 20144788 ChIP-Seq MESCs Mouse	1.20875	3.28472	0.999994	0.0660424	['DGKG', 'ACHE', 'TNFAIP8', 'THSD7B', 'LRRK2', 'RORA', 'KIF12', 'CHD3', 'FTCD', 'RIMS2', 'SLC16A2', 'GPR179', 'KCNH1', 'CSGALNACT1', 'ZFP579', 'HES6', 'CARD10', 'GPR37', 'IGFBP4', 'DNMT3A', 'ADAM11', 'PEX2', 'JOSD2', 'ATP11A', 'SYPL2', 'PARP8', 'SLC9A3', 'ARHGAP10', 'COL4A4', 'CLIP4', 'COL4A3', 'RAPGEF3', 'PVALB', 'CFTR', 'HMX2', 'NSMAF', 'SLC22A4', 'KHDRBS2', 'NPR2', 'CHRD', 'HTRA1', 'LPL', 'DLL…	ChEA (experimentally validated targets)	1.18018	downregulated
NANOG 18347094 ChIP-ChIP MESCs Mouse	1.25193	3.3596	0.225036	0.0683207	['SCARB2', 'CDKN1A', 'IFITM1', 'SPARC', 'GIMAP4', 'TMEM97', 'RERG', 'CTGF', 'HOXA11', 'HK1', 'ANXA6', 'GNAT1', 'BAHCC1', 'PDGFRA', 'ABCC4', 'STARD4', 'FGFBP1', 'TPM4', 'HEG1', 'ELOVL6', 'COX6B2', 'TNFRSF1B', 'MPEG1', 'RHOB', 'TGFBR3', 'FSCN1', 'PECAM1', 'ACOT1', 'UTRN', 'ITGA9', 'DDC', 'NOTCH1', 'SEMA3D', 'TSHZ2', 'FSTL1', 'NID2', 'MUC1', 'FLRT3', 'CALD1', 'EPB41L2', 'SPP1', 'RHPN2', 'PLTP', 'NQO…	ChEA (experimentally validated targets)	1.16545	upregulated
NR1I2 20693526 ChIP-Seq LIVER Mouse	1.35341	3.58789	0.231287	0.0705804	['OAT', 'SLC43A3', 'COL12A1', 'DYSF', 'EGFLAM', 'ABI3BP', 'ANXA6', 'ABCC3', 'SREBF1', 'GSTM2', 'GSTM1', 'ELOVL5', 'ELOVL2', 'TIE1', 'EPHX1', 'ELOVL6', 'PGD', 'TM6SF2', 'DHODH', 'RHOB', 'CSF2RB2', 'NFKBIA', 'MYO1B', 'GJB1', 'GSTA1', 'MXRA8', 'MYADM', 'RARB', 'FETUB', 'THRSP', 'MGLL']	ChEA (experimentally validated targets)	1.15132	upregulated
FOXA1 27197147 Chip-Seq ENDOMETRIOID-ADENOCARCINOMA Human	1.44814	3.8257	0.999994	0.0712328	['DGKG', 'ACHE', 'GATSL3', 'FZD5', 'IGFBP4', 'DNAH5', 'TET2', 'KIF12', 'GPCPD1', 'SEPP1', 'TMTC4', 'C1QTNF3', 'ARHGAP10', 'SLC9A8', 'ASXL3', 'NUDT19', 'TNFSF10', 'REPS2', 'FAT2', 'VILL', 'CCL28']	ChEA (experimentally validated targets)	1.14732	downregulated
NFE2L2 22581777 ChIP-Seq LYMPHOBLASTOID Human	1.47678	3.89091	0.233882	0.0717386	['CDKN1A', 'SPARC', 'WNT7B', 'MID1IP1', 'MVP', 'EMP2', 'PGD', 'MPEG1', 'DCN', 'CDH5', 'STK10', 'RAB31', 'GSTA4', 'CHST15', 'B4GALNT1', 'DIP2A', 'TKT', 'MGLL', 'PFKP']	ChEA (experimentally validated targets)	1.14425	upregulated
BP1 19119308 ChIP-ChIP Hs578T Human	4.89056	12.7784	0.236739	0.073324	['CBR1', 'ITGA9']	ChEA (experimentally validated targets)	1.13475	upregulated
CEBPB 20176806 ChIP-Seq THIOMACROPHAGE Mouse	1.26798	3.31251	0.236739	0.0733558	['UGT1A10', 'SPON1', 'PCSK9', 'TMEM53', 'PRSS23', 'TNFSF13B', 'THBD', 'TUBA1B', 'TUBA1A', 'ANXA6', 'KDR', 'HMGCS2', 'PTRF', 'FADS1', 'RAB8B', 'ABCC3', 'CBR1', 'ST6GAL1', 'PTGIS', 'MGL2', 'UGT1A1', 'ANXA3', 'DUSP28', 'TNFRSF1A', 'GCHFR', 'TGFBR3', 'BACE2', 'TST', 'ATF3', 'TAGLN', 'NOTCH1', 'TNXB', 'AHNAK', 'EPAS1', 'LTBP4', 'SLC3A2', 'FLRT3', 'RDH11', 'MARVELD1', 'ST3GAL4', 'GPM6B', 'SLC25A24', 'G…	ChEA (experimentally validated targets)	1.13457	upregulated
SOX10 human tf ARCHS4 coexpression	1.64617	4.29308	0.99951	0.0736876	['CLCN7', 'RAI1', 'GABBR1', 'GPR37', 'EXTL1', 'VWA1', 'COL9A3', 'NDRG2', 'SRCIN1', 'MTURN', 'CNDP1', 'CIT']	ARCHS4 (coexpressed genes)	1.13261	downregulated
HIVEP2 human tf ARCHS4 coexpression	1.64617	4.29308	0.99951	0.0736876	['GABBR1', 'SEMA4D', 'TEF', 'DNAJC6', 'PI4KA', 'HTT', 'ANK2', 'RORA', 'CHD3', 'SMARCA2', 'MTURN', 'KCNH1']	ARCHS4 (coexpressed genes)	1.13261	downregulated
ZNF746 human tf ARCHS4 coexpression	1.64617	4.29308	0.422845	0.0736876	['PREX1', 'STK10', 'TGFB1', 'WIPF1', 'ARPC1B', 'EHBP1L1', 'CHST15', 'DYSF', 'HCLS1', 'TNFRSF1B', 'PPP1R18', 'LITAF']	ARCHS4 (coexpressed genes)	1.13261	upregulated
PLXNB1 human tf ARCHS4 coexpression	1.64617	4.29308	0.422845	0.0736876	['SLC22A23', 'PTPRU', 'SREBF1', 'BCAM', 'SLC12A4', 'PTK7', 'EPHX1', 'SEMA4C', 'OPLAH', 'LSS', 'CX3CL1', 'SREBF2']	ARCHS4 (coexpressed genes)	1.13261	upregulated
HMGA1 human tf ARCHS4 coexpression	1.64617	4.29308	0.422845	0.0736876	['NET1', 'SRPX', 'S100A16', 'POLD2', 'PRKCDBP', 'FSCN1', 'PLP2', 'TKT', 'MFGE8', 'PRSS23', 'PFKP', 'HK1']	ARCHS4 (coexpressed genes)	1.13261	upregulated
ZNF655 human tf ARCHS4 coexpression	1.64617	4.29308	0.422845	0.0736876	['SLC7A6', 'PRKCH', 'AHNAK', 'WIPF1', 'ATP2A3', 'HCLS1', 'ABHD6', 'GRAP', 'UTRN', 'ETS1', 'CTSS', 'MPEG1']	ARCHS4 (coexpressed genes)	1.13261	upregulated
DBX2 human tf ARCHS4 coexpression	1.64617	4.29308	0.422845	0.0736876	['ZCCHC24', 'SPON1', 'ADCYAP1R1', 'CYP26B1', 'VCAM1', 'TRIL', 'INSIG1', 'PCDHGC3', 'DBI', 'PLPP3', 'GPM6B', 'HOXA11']	ARCHS4 (coexpressed genes)	1.13261	upregulated
ZNF467 human tf ARCHS4 coexpression	1.64617	4.29308	0.422845	0.0736876	['PREX1', 'BST1', 'TGFB1', 'EHBP1L1', 'CHST15', 'DYSF', 'HCLS1', 'TNFRSF1B', 'PPP1R18', 'LITAF', 'CTSS', 'TNFRSF1A']	ARCHS4 (coexpressed genes)	1.13261	upregulated
ZBTB34 human tf ARCHS4 coexpression	1.64617	4.29308	0.422845	0.0736876	['PREX1', 'BST1', 'WIPF1', 'CHST15', 'DYSF', 'PECAM1', 'HCLS1', 'CYBB', 'PPP1R18', 'LITAF', 'CTSS', 'MPEG1']	ARCHS4 (coexpressed genes)	1.13261	upregulated
RNASE2 human tf ARCHS4 coexpression	1.64617	4.29308	0.422845	0.0736876	['SRGN', 'BST1', 'RAB31', 'RGCC', 'LMO2', 'CAT', 'ALOX5AP', 'MYADM', 'HCLS1', 'LGALS9', 'TMEM173', 'BAHCC1']	ARCHS4 (coexpressed genes)	1.13261	upregulated
HOXA3 human tf ARCHS4 coexpression	1.64617	4.29308	0.422845	0.0736876	['GUCY1A3', 'CPM', 'TMEM98', 'FAM114A1', 'AXL', 'ARHGDIB', 'CAT', 'MYADM', 'TMEM173', 'CD34', 'TM4SF1', 'HOXA11']	ARCHS4 (coexpressed genes)	1.13261	upregulated
VDR human tf ARCHS4 coexpression	1.64617	4.29308	0.99951	0.0736876	['SLC46A3', 'VIL1', 'SLC36A1', 'SLC9A3', 'BAIAP2L2', 'PDZD3', 'NLRP6', 'SLC7A9', 'VILL', 'EPS8L3', 'OLFM4', 'SEPP1']	ARCHS4 (coexpressed genes)	1.13261	downregulated
PLXNB3 human tf ARCHS4 coexpression	1.64617	4.29308	0.422845	0.0736876	['ZCCHC24', 'ADCYAP1R1', 'GJC2', 'PAQR4', 'SDC3', 'PCDHGC3', 'ADORA1', 'CDC42EP1', 'MAP4', 'AK5', 'GIT1', 'DKK3']	ARCHS4 (coexpressed genes)	1.13261	upregulated
HLA-DQB1 human tf ARCHS4 coexpression	1.64617	4.29308	0.422845	0.0736876	['WIPF1', 'RFTN1', 'NAAA', 'EHBP1L1', 'ATP2A3', 'HCLS1', 'CYBB', 'LGALS9', 'TNFRSF1B', 'CTSS', 'MPEG1', 'NFKB1']	ARCHS4 (coexpressed genes)	1.13261	upregulated
CHD2 human tf ARCHS4 coexpression	1.64617	4.29308	0.99951	0.0736876	['HELB', 'LRRK2', 'TET2', 'ZFC3H1', 'RORA', 'SREK1', 'CHD3', 'GPCPD1', 'SMARCA2', 'PHC3', 'PARP8', 'ATAD2B']	ARCHS4 (coexpressed genes)	1.13261	downregulated
MECP2 human tf ARCHS4 coexpression	1.64617	4.29308	0.99951	0.0736876	['RAI1', 'GABBR1', 'SEMA4D', 'KCNC3', 'PI4KA', 'HTT', 'ADGRL1', 'FAM193B', 'CHD3', 'RAB11FIP3', 'SRCIN1', 'MTURN']	ARCHS4 (coexpressed genes)	1.13261	downregulated
SMARCC2 human tf ARCHS4 coexpression	1.64617	4.29308	0.99951	0.0736876	['RAI1', 'GABBR1', 'BRF1', 'KCNC3', 'PI4KA', 'HTT', 'ADGRL1', 'FAM193B', 'CCNL2', 'CHD3', 'LZTR1', 'RAB11FIP3']	ARCHS4 (coexpressed genes)	1.13261	downregulated
PRB4 human tf ARCHS4 coexpression	1.64617	4.29308	0.99951	0.0736876	['C1QTNF3', 'AZGP1', 'TEF', 'SPATS2L', 'KCNJ16', 'ETV1', 'B4GALNT3', 'NDRG2', 'TECPR2', 'RAPGEF3', 'TRABD2B', 'CIT']	ARCHS4 (coexpressed genes)	1.13261	downregulated
TRIM3 human tf ARCHS4 coexpression	1.64617	4.29308	0.99951	0.0736876	['GABBR1', 'TEF', 'DNAJC6', 'KCNC3', 'ADAM11', 'PI4KA', 'ADGRL1', 'CHD3', 'RAB11FIP3', 'SRCIN1', 'MTURN', 'TTBK1']	ARCHS4 (coexpressed genes)	1.13261	downregulated
ZNF776 human tf ARCHS4 coexpression	1.64617	4.29308	0.99951	0.0736876	['MLLT11', 'HELB', 'ODF2L', 'UBXN2B', 'TMEM68', 'FAM46A', 'TET2', 'ZKSCAN3', 'PPP1R9A', 'RLF', 'SLC16A14', 'PARP8']	ARCHS4 (coexpressed genes)	1.13261	downregulated
ZNF800 human tf ARCHS4 coexpression	1.64617	4.29308	0.99951	0.0736876	['PHF20L1', 'TNFAIP8', 'CDK6', 'EDEM1', 'FAM46A', 'TET2', 'SRSF2', 'RORA', 'TC2N', 'SMARCA2', 'CTBS', 'PARP8']	ARCHS4 (coexpressed genes)	1.13261	downregulated
BMP2 human tf ARCHS4 coexpression	1.64617	4.29308	0.99951	0.0736876	['CARD10', 'TMEM27', 'CDCP1', 'SEC24A', 'FZD5', 'FUCA2', 'ANXA13', 'PLOD2', 'ACOX3', 'FMO5', 'TRABD2B', 'INMT']	ARCHS4 (coexpressed genes)	1.13261	downregulated
FOXJ3 human tf ARCHS4 coexpression	1.64617	4.29308	0.99951	0.0736876	['PHF20L1', 'RAI1', 'MED14', 'PI4KA', 'HTT', 'ADGRL1', 'FAM193B', 'CHD3', 'SMARCA2', 'RLF', 'MTOR', 'CIT']	ARCHS4 (coexpressed genes)	1.13261	downregulated
ZNF248 human tf ARCHS4 coexpression	1.64617	4.29308	0.99951	0.0736876	['MLLT11', 'TMEM25', 'KHDRBS2', 'TMEM169', 'CADM1', 'PNMA1', 'RUFY3', 'SREK1', 'SLC16A14', 'RALGPS1', 'TTBK2', 'STXBP5L']	ARCHS4 (coexpressed genes)	1.13261	downregulated
ZNF33A human tf ARCHS4 coexpression	1.64617	4.29308	0.99951	0.0736876	['MLLT11', 'RIMS2', 'HELB', 'ODF2L', 'TMEM169', 'RUFY3', 'LRRK2', 'TET2', 'PPP1R9A', 'PHC3', 'PARP8', 'ATAD2B']	ARCHS4 (coexpressed genes)	1.13261	downregulated
ZNF189 human tf ARCHS4 coexpression	1.64617	4.29308	0.99951	0.0736876	['EDEM3', 'PHF20L1', 'EML5', 'ARHGAP10', 'APOH', 'MIA2', 'GSAP', 'CTBS', 'TMC3', 'SLC17A4', 'STXBP5L', 'ETV6']	ARCHS4 (coexpressed genes)	1.13261	downregulated
EBF4 human tf ARCHS4 coexpression	1.64617	4.29308	0.99951	0.0736876	['RAI1', 'GABBR1', 'CHRD', 'ADGRL1', 'KIF12', 'SYT14', 'CHD3', 'NDRG2', 'RAB11FIP3', 'SRCIN1', 'ACVR2B', 'SFXN5']	ARCHS4 (coexpressed genes)	1.13261	downregulated
MAF human tf ARCHS4 coexpression	1.64617	4.29308	0.99951	0.0736876	['SLC46A3', 'VIL1', 'BAIAP2L2', 'PDZD3', 'SLC5A9', 'NLRP6', 'SLC7A9', 'UGT2A3', 'RORA', 'EPS8L3', 'SEPP1', 'SMPDL3A']	ARCHS4 (coexpressed genes)	1.13261	downregulated
FOXN2 human tf ARCHS4 coexpression	1.64617	4.29308	0.99951	0.0736876	['HELB', 'RASSF2', 'ST8SIA1', 'PPP2R3C', 'LRRK2', 'TET2', 'FAM208A', 'KANSL1L', 'SRSF6', 'MALT1', 'TTBK2', 'PARP8']	ARCHS4 (coexpressed genes)	1.13261	downregulated
FOXI1 human tf ARCHS4 coexpression	1.64617	4.29308	0.99951	0.0736876	['SLC34A3', 'AZGP1', 'SLC4A9', 'NAT8', 'SYT12', 'AGXT2', 'IL34', 'KIF12', 'DEGS2', 'RAB11FIP3', 'HAO2', 'RAPGEF3']	ARCHS4 (coexpressed genes)	1.13261	downregulated
PBX3 human tf ARCHS4 coexpression	1.64617	4.29308	0.99951	0.0736876	['MLLT11', 'ING4', 'KHDRBS2', 'TMEM169', 'PNMA1', 'RUFY3', 'ASXL3', 'MVB12B', 'TMEM163', 'SLC16A14', 'RALGPS1', 'BEND5']	ARCHS4 (coexpressed genes)	1.13261	downregulated
NR1D1 human tf ARCHS4 coexpression	1.64617	4.29308	0.99951	0.0736876	['ERRFI1', 'AIFM3', 'GABBR1', 'KLK1', 'TEF', 'KCNC3', 'ADAM11', 'PI4KA', 'FAT2', 'NDRG2', 'MTURN', 'SH3GL2']	ARCHS4 (coexpressed genes)	1.13261	downregulated
BARHL1 human tf ARCHS4 coexpression	1.64617	4.29308	0.99951	0.0736876	['GABBR1', 'SNN', 'TEF', 'KCNC3', 'ADAM11', 'FAT2', 'ADGRL1', 'NDRG2', 'SRCIN1', 'MTURN', 'TTBK1', 'SH3GL2']	ARCHS4 (coexpressed genes)	1.13261	downregulated
SOX4 human tf ARCHS4 coexpression	1.64617	4.29308	0.99951	0.0736876	['MLLT11', 'ODF2L', 'CADM1', 'SNX27', 'RUFY3', 'ASXL3', 'ANK2', 'KANSL1L', 'SRSF6', 'MTSS1', 'GRIA3', 'TMTC4']	ARCHS4 (coexpressed genes)	1.13261	downregulated
CREB1 human tf ARCHS4 coexpression	1.64617	4.29308	0.99951	0.0736876	['MLLT11', 'WDR48', 'UBXN2B', 'CHD9', 'LRRK2', 'TET2', 'PEX2', 'KANSL1L', 'GPCPD1', 'RLF', 'PARP8', 'ATAD2B']	ARCHS4 (coexpressed genes)	1.13261	downregulated
ISX human tf ARCHS4 coexpression	1.64617	4.29308	0.422845	0.0736876	['FABP1', 'NXPE4', 'UGT1A10', 'OAT', 'RETSAT', 'CLDN15', 'TST', 'GDA', 'MTTP', 'SLC39A5', 'KRT20', 'TM6SF2']	ARCHS4 (coexpressed genes)	1.13261	upregulated
GBX2 human tf ARCHS4 coexpression	1.64617	4.29308	0.422845	0.0736876	['EFNB1', 'COL1A2', 'TUBA1A', 'TUBB2A', 'SDC3', 'FSCN1', 'DCHS1', 'CRIP2', 'SPRY1', 'VIM', 'LSS', 'GPM6B']	ARCHS4 (coexpressed genes)	1.13261	upregulated
MXI1 human tf ARCHS4 coexpression	1.64617	4.29308	0.99951	0.0736876	['GABBR1', 'RASSF2', 'DNAJC6', 'LRRK2', 'MKRN1', 'RORA', 'NDRG2', 'GPCPD1', 'FBXO7', 'MTURN', 'FBXO9', 'PARP8']	ARCHS4 (coexpressed genes)	1.13261	downregulated
SP110 human tf ARCHS4 coexpression	1.64617	4.29308	0.422845	0.0736876	['STK10', 'WIPF1', 'ARHGDIB', 'ALOX5AP', 'HCLS1', 'GIMAP4', 'LGALS9', 'TNFRSF1B', 'LITAF', 'ETS1', 'CTSS', 'MPEG1']	ARCHS4 (coexpressed genes)	1.13261	upregulated
SP6 human tf ARCHS4 coexpression	1.64617	4.29308	0.422845	0.0736876	['PTPRU', 'BCAM', 'FLT1', 'DAPK1', 'PTK7', 'SEMA4C', 'EMP2', 'AMOTL2', 'SLC2A3', 'ACSL3', 'RHPN2', 'A4GALT']	ARCHS4 (coexpressed genes)	1.13261	upregulated
SATB1 human tf ARCHS4 coexpression	1.64617	4.29308	0.422845	0.0736876	['SLFN5', 'SLC7A6', 'PRKCH', 'WIPF1', 'SH2D3C', 'ATP2A3', 'HCLS1', 'GIMAP6', 'ETS1', 'BAHCC1', 'HACD4', 'CDC42SE2']	ARCHS4 (coexpressed genes)	1.13261	upregulated
JUNB human tf ARCHS4 coexpression	1.64617	4.29308	0.422845	0.0736876	['STK10', 'KLF6', 'PRKCH', 'TGFB1', 'RGCC', 'RASA3', 'WIPF1', 'EHBP1L1', 'ATP2A3', 'HCLS1', 'TNFRSF1B', 'ETS1']	ARCHS4 (coexpressed genes)	1.13261	upregulated
ATF7 human tf ARCHS4 coexpression	1.64617	4.29308	0.422845	0.0736876	['PDGFRB', 'SMOC2', 'PDGFRA', 'EGFLAM', 'LAMA2', 'TMEM204', 'TIE1', 'MYADM', 'MYL9', 'RAI2', 'DCN', 'ITGA9']	ARCHS4 (coexpressed genes)	1.13261	upregulated
TSC22D4 human tf ARCHS4 coexpression	1.64617	4.29308	0.422845	0.0736876	['PREX1', 'ADCYAP1R1', 'TGFB1', 'WIPF1', 'EHBP1L1', 'PCDHGC3', 'ATP2A3', 'HCLS1', 'LGALS9', 'TNFRSF1B', 'PPP1R18', 'GIT1']	ARCHS4 (coexpressed genes)	1.13261	upregulated
BATF human tf ARCHS4 coexpression	1.64617	4.29308	0.422845	0.0736876	['NFKBIA', 'C1QA', 'PRKCH', 'EHD4', 'SLC43A3', 'RFTN1', 'HCLS1', 'LGALS9', 'TNFRSF1B', 'PPP1R18', 'LITAF', 'NFKB1']	ARCHS4 (coexpressed genes)	1.13261	upregulated
CREB5 human tf ARCHS4 coexpression	1.64617	4.29308	0.422845	0.0736876	['PREX1', 'BST1', 'ENTPD1', 'WIPF1', 'ACSL1', 'CHST15', 'DYSF', 'LITAF', 'GPM6B', 'CTSS', 'MPEG1', 'RAB8B']	ARCHS4 (coexpressed genes)	1.13261	upregulated
STAT4 human tf ARCHS4 coexpression	1.64617	4.29308	0.422845	0.0736876	['SLFN5', 'PRKCH', 'WIPF1', 'ARHGDIB', 'ALOX5AP', 'HCLS1', 'GIMAP4', 'GIMAP6', 'TNFRSF1B', 'LITAF', 'ETS1', 'NFKB1']	ARCHS4 (coexpressed genes)	1.13261	upregulated
PAX3 human tf ARCHS4 coexpression	1.64617	4.29308	0.422845	0.0736876	['STARD4', 'CYP26B1', 'TUBA1A', 'TLE1', 'GSTA4', 'CALD1', 'RHOJ', 'MSMO1', 'TMEM97', 'VIM', 'EPHB2', 'GPM6B']	ARCHS4 (coexpressed genes)	1.13261	upregulated
NR1H2 human tf ARCHS4 coexpression	1.64617	4.29308	0.422845	0.0736876	['TGFB1', 'ARPC1B', 'MVP', 'UCP2', 'EHBP1L1', 'HCLS1', 'BLVRB', 'LGALS9', 'TMEM173', 'TNFRSF1B', 'PPP1R18', 'TNFRSF1A']	ARCHS4 (coexpressed genes)	1.13261	upregulated
HOXD1 human tf ARCHS4 coexpression	1.64617	4.29308	0.422845	0.0736876	['ADAMTSL1', 'NQO1', 'FAM167B', 'NRP2', 'TLE1', 'SOX18', 'GSTP1', 'KDR', 'PIR', 'SOSTDC1', 'RARB', 'VIM']	ARCHS4 (coexpressed genes)	1.13261	upregulated
KLF2 human tf ARCHS4 coexpression	1.64617	4.29308	0.422845	0.0736876	['CNN2', 'PREX1', 'STK10', 'TGFB1', 'RASA3', 'WIPF1', 'EHBP1L1', 'ATP2A3', 'HCLS1', 'TNFRSF1B', 'PPP1R18', 'ETS1']	ARCHS4 (coexpressed genes)	1.13261	upregulated
BCL11B human tf ARCHS4 coexpression	1.64617	4.29308	0.422845	0.0736876	['STK10', 'SLFN5', 'ST6GAL1', 'SLC7A6', 'PRKCH', 'RASA3', 'WIPF1', 'ATP2A3', 'HCLS1', 'GIMAP4', 'GIMAP6', 'ETS1']	ARCHS4 (coexpressed genes)	1.13261	upregulated
SOX9 human tf ARCHS4 coexpression	1.64617	4.29308	0.422845	0.0736876	['EFNB1', 'SPON1', 'BCAM', 'ADCYAP1R1', 'GOLM1', 'TRIL', 'ELOVL2', 'PCDHGC3', 'DBI', 'EPHB2', 'PLPP3', 'GPM6B']	ARCHS4 (coexpressed genes)	1.13261	upregulated
HOXC11 human tf ARCHS4 coexpression	1.64617	4.29308	0.422845	0.0736876	['BACE2', 'PAQR4', 'ANXA2', 'S100A16', 'MYOF', 'CDC42EP1', 'EMP2', 'AMOTL2', 'TM4SF1', 'RHOB', 'DDR2', 'HOXA11']	ARCHS4 (coexpressed genes)	1.13261	upregulated
MYB human tf ARCHS4 coexpression	1.64617	4.29308	0.422845	0.0736876	['SRGN', 'ARHGDIB', 'LMO2', 'CAT', 'ATP2A3', 'LGALS9', 'ERG', 'TMEM173', 'CD34', 'BAHCC1', 'ELK3', 'PTBP3']	ARCHS4 (coexpressed genes)	1.13261	upregulated
GLI1 human tf ARCHS4 coexpression	1.64617	4.29308	0.422845	0.0736876	['KANK2', 'CNN2', 'PREX1', 'BTD', 'ALOX5AP', 'DYSF', 'SOSTDC1', 'B4GALNT1', 'GIMAP6', 'LITAF', 'PLTP', 'TNFRSF1A']	ARCHS4 (coexpressed genes)	1.13261	upregulated
MAFG human tf ARCHS4 coexpression	1.64617	4.29308	0.422845	0.0736876	['DIAPH1', 'TGFB1', 'PLXND1', 'SLC43A3', 'CREG1', 'INSIG1', 'EHBP1L1', 'FLNA', 'PGD', 'PPP1R18', 'ATF3', 'NFKB1']	ARCHS4 (coexpressed genes)	1.13261	upregulated
HOXC6 human tf ARCHS4 coexpression	1.64617	4.29308	0.422845	0.0736876	['ADAMTSL1', 'GREM1', 'SREBF1', 'LOX', 'MARVELD1', 'COL6A2', 'COL6A1', 'MXRA8', 'LAMC1', 'PTRF', 'LOXL1', 'HOXA11']	ARCHS4 (coexpressed genes)	1.13261	upregulated
GFI1B human tf ARCHS4 coexpression	1.64617	4.29308	0.422845	0.0736876	['ACER2', 'GUCY1A3', 'GUCY1B3', 'ABCC4', 'UCP2', 'ARHGDIB', 'LMO2', 'CAT', 'BLVRB', 'STOM', 'ESAM', 'HACD4']	ARCHS4 (coexpressed genes)	1.13261	upregulated
ZNF436 human tf ARCHS4 coexpression	1.64617	4.29308	0.422845	0.0736876	['SCARB2', 'PDGFRA', 'TUBA1A', 'RUSC2', 'GSTA4', 'RHOJ', 'DCHS1', 'CRIP2', 'AMOTL2', 'DBI', 'MAP4', 'FAM213A']	ARCHS4 (coexpressed genes)	1.13261	upregulated
HOXA9 human tf ARCHS4 coexpression	1.64617	4.29308	0.422845	0.0736876	['GUCY1A3', 'ECH1', 'ARHGDIB', 'LMO2', 'CAT', 'POLD2', 'CPXM1', 'ERG', 'TMEM173', 'CD34', 'BAHCC1', 'HOXA11']	ARCHS4 (coexpressed genes)	1.13261	upregulated
ZNF629 human tf ARCHS4 coexpression	1.64617	4.29308	0.422845	0.0736876	['PTPRU', 'TMEM184B', 'PTK7', 'FSCN1', 'CDC42EP1', 'P3H3', 'MAP4', 'AMOTL1', 'DHCR7', 'LSS', 'SREBF2', 'TM7SF2']	ARCHS4 (coexpressed genes)	1.13261	upregulated
ZBTB16 human tf ARCHS4 coexpression	1.64617	4.29308	0.422845	0.0736876	['BTNL9', 'SMOC2', 'PTPRB', 'KLF6', 'TNXB', 'LAMA2', 'PEAK1', 'CAT', 'ABCA9', 'PGM5', 'PLIN5', 'ITGA9']	ARCHS4 (coexpressed genes)	1.13261	upregulated
PPARG 20176806 ChIP-Seq MACROPHAGES Mouse	1.28297	3.33699	0.999994	0.0741998	['ACSM3', 'FBF1', 'PZP', 'SLC7A13', 'UAP1', 'AOAH', 'COL19A1', 'C1QTNF3', 'HELB', 'GGA3', 'RASSF2', 'CHST11', 'TRPS1', 'TMEM68', 'GCNT2', '1700049G17RIK', 'SLC16A2', 'SOCS7', 'CSGALNACT1', 'RARS2', 'FZD5', 'SRD5A2', 'WHRN', 'LMO4', 'EDEM1', 'DNMT3A', 'FAM46A', 'TET2', 'ANK2', 'LARP4B', 'TC2N', 'YDJC', 'ETV6', 'RNF123', 'SLC9A3', 'DAB2', 'CDK6', 'SLCO3A1', 'PRKD3', 'ASPG', 'MKRN1', 'CCDC6', 'TFF1'…	ChEA (experimentally validated targets)	1.1296	downregulated
ZFP322A 24550733 ChIP-Seq MESCs Mouse	2.30719	5.97416	0.999994	0.0750674	['TMPRSS9', 'MCM10', 'PPP1R9A', 'SFI1', 'KCNH1']	ChEA (experimentally validated targets)	1.12455	downregulated
TRIM28 21343339 ChIP-Seq HEK293 Human	2.30719	5.97416	0.241046	0.0750674	['CDKN1A', 'EPAS1', 'INSIG1', 'PRSS23', 'TM4SF1']	ChEA (experimentally validated targets)	1.12455	upregulated
YAP1 20516196 ChIP-Seq MESCs Mouse	1.22124	3.15015	0.242225	0.0758139	['UGT1A10', 'PTPRU', 'SPON1', 'PROS1', 'DYSF', 'ATP2A3', 'PCSK9', 'SLC2A3', 'CLEC14A', 'LITAF', 'CTGF', 'ADAMTSL1', 'HEBP1', 'SHE', 'CDH5', 'ALCAM', 'CPT2', 'PGM5', 'EPHB2', 'SREBF1', 'ABCC4', 'STARD4', 'ANXA2', 'CD93', 'ELOVL5', 'ACSL1', 'DAPK1', 'ELOVL2', 'EMP2', 'ELOVL6', 'PPP2R5C', 'ASRGL1', 'TM4SF1', 'DCN', 'RHOB', 'SLC22A23', 'TGFBR3', 'BACE2', 'EMCN', 'RASA3', 'ACOT1', 'UTRN', 'SGK1', 'LAM…	ChEA (experimentally validated targets)	1.12025	upregulated
TAF7L 23326641 ChIP-Seq C3H10T1-2 Mouse	1.34737	3.4542	0.244222	0.0770225	['CDKN1A', 'SPARC', 'ACAA2', 'MGST1', 'DBI', 'LIPE', 'ACADL', 'MARVELD1', 'AOX1', 'SLC25A20', 'SCD1', 'PTRF', 'DECR1', 'PDGFRA', 'HSDL2', 'GSTO1', 'ACSL1', 'ECH1', 'OSMR', 'NFKBIA', 'PTP4A2', 'FABP4', 'RASA3', 'MMRN2', 'CAT', 'LCN2', 'HCLS1', 'AMOTL2', 'VIM', 'CRAT']	ChEA (experimentally validated targets)	1.11338	upregulated
OCT4 21477851 ChIP-Seq ESCs Mouse	1.2343	3.14324	0.244222	0.0783498	['UGT1A10', 'CPM', 'NRP2', 'SPARC', 'SERPINE2', 'FLT4', 'FHL2', 'DBI', 'LAMC1', 'ELK3', 'CTGF', 'HK1', 'AKAP12', 'STK10', 'ACADL', 'ADORA1', 'AOX1', 'DIP2A', 'LGALS9', 'CD34', 'UTP14B', 'ABCC3', 'SRGN', 'SREBF1', 'UGT1A1', 'LSS', 'DCN', 'RHOB', 'COL6A2', 'RHOJ', 'COL6A1', 'PECAM1', 'UTRN', 'SGK1', 'ATF3', 'DDR2', 'SAMD5', 'DDC', 'CFH', 'LRP1', 'LAMA2', 'NR1I3', 'MGST3', 'PRELP', 'CREG1', 'SPP2', …	ChEA (experimentally validated targets)	1.10596	upregulated
SMC3 MEL cell line mm9	1.2343	3.14324	0.999996	0.0783498	['SCARB2', 'PTPRU', 'ACAA2', 'GDA', 'RRH', 'LAMC1', 'TM7SF2', 'HK1', 'PREX1', 'CPT2', 'SLCO2B1', 'EVA1C', 'CYP1B1', 'AOX1', 'GNAT1', 'HMGCS2', 'ABCC4', 'DAPK1', 'MYOF', 'HPCAL1', 'SERPINB9', 'TGFBR3', 'CPED1', 'PLA2G16', 'COL6A2', 'EHBP1L1', 'ZFP652', 'ATF3', 'C1QA', 'TAGLN', 'AHNAK', 'LRP1', 'NPR1', 'MGST3', 'MTTP', 'PTGER3', 'LTBP4', 'ACAA1B', 'CNN2', 'EFNB1', 'MUC1', 'GJC2', 'B4GALNT1', 'RHPN2…	ENCODE (experimentally validated targets)	1.10596	upregulated
EZH2 27294783 Chip-Seq ESCs Mouse	1.2343	3.14324	0.244222	0.0783498	['ACVRL1', 'PTPRU', 'SPON1', 'NRP2', 'PLVAP', 'ZFP521', 'SERPINE2', 'PLXND1', 'FLT4', 'DYSF', 'FHL2', 'CLEC14A', 'CCDC102A', 'ETS1', 'LOXL1', 'HOXA11', 'THBD', 'CYP26B1', 'ALCAM', 'TIMP2', 'ADORA1', 'CYP1B1', 'SOSTDC1', 'PGM5', 'GNAT1', 'PTRF', 'SEMA6B', 'ABCC3', 'PDGFRA', 'ST6GAL1', 'PTGIS', 'PAQR4', 'HPCAL1', 'TM4SF1', 'SLC22A23', 'BACE2', 'SHANK3', 'ATF3', 'ACOT3', 'PLIN5', 'SLFN5', 'TNXB', 'E…	ChEA (experimentally validated targets)	1.10596	upregulated
CTCF thymus mm9	1.2343	3.14324	0.999994	0.0783498	['DGKG', 'SLC46A3', 'PECR', '4930452B06RIK', 'TNFAIP8', 'PIGN', 'CPQ', 'CHD9', 'ISOC2B', 'MCM10', 'SMG5', 'SMPD2', 'EME2', 'SCRN2', '1700049G17RIK', 'CCNL2', 'SLC30A9', 'TMED8', 'ALG6', 'ENTPD4', 'GPT2', 'YDJC', 'LZTFL1', 'ZFP518B', 'EML5', 'SLC9A8', 'ZFP692', 'SLC22A4', 'D930048N14RIK', 'AP5Z1', 'NT5C3', 'MALT1', 'TTBK2', 'ATAD2B', 'FOXRED2', 'GNA14', 'SNN', 'TMEM169', 'SNX27', 'ZKSCAN3', 'BSND'…	ENCODE (experimentally validated targets)	1.10596	downregulated
OCT4 19829295 ChIP-Seq ESCs Human	1.2343	3.14324	0.244222	0.0783498	['NRP2', 'PLVAP', 'PLXND1', 'TRIL', 'RAB3D', 'MUM1', 'SLC2A3', 'GIMAP6', 'LITAF', 'CXCL14', 'HEBP1', 'SHE', 'CDH5', 'TIMP2', 'CPXM1', 'RAB8B', 'PDGFRB', 'SRGN', 'SREBF1', 'PTGIR', 'PTGIS', 'TPM4', 'ELOVL2', 'BGN', 'SERPINB9', 'ASRGL1', 'TM4SF1', 'DKK3', 'RCN3', 'TUBB2A', 'EHBP1L1', 'MMRN2', 'PECAM1', 'MYADM', 'BLVRB', 'PLIN5', 'ITGA9', 'NOTCH1', 'TNXB', 'AHNAK', 'FBLN1', 'PRELP', 'NDRG1', 'C3', '…	ChEA (experimentally validated targets)	1.10596	upregulated
CRX 20693478 ChIP-Seq RETINA Mouse	1.2343	3.14324	0.999994	0.0783498	['PECR', 'PLEKHB2', 'THSD7B', 'PIGN', 'FTCD', 'D10WSU102E', 'HELB', 'TRIM7', 'CNTNAP5A', 'CSPP1', 'CEP290', 'FBXO7', 'KCNH1', 'HES6', 'PIPOX', 'KMO', 'COQ10B', 'SRCIN1', '2310035C23RIK', 'GTPBP4', 'F5', 'FCAMR', 'COL4A4', 'COL4A3', 'ZFP692', 'SMPDL3A', 'SFI1', 'SLC22A4', 'TMPRSS9', 'KHDRBS2', 'UAP1', 'TMEM163', 'COL19A1', 'NEU2', 'TMEM169', 'CHST11', 'KDSR', 'GM6086', 'EDEM3', 'GATSL3', 'FZD5', '…	ChEA (experimentally validated targets)	1.10596	downregulated
SOX11 22085726 ChIP-Seq ESNs Mouse	1.2343	3.14324	0.244222	0.0783498	['ACVRL1', 'FLT1', 'SPARC', 'PLXND1', 'PCSK9', 'CTGF', 'LIPE', 'SHE', 'CYP26B1', 'TMEM43', 'ANXA6', 'EMILIN1', 'HMGCS2', 'FADS1', 'UTP14B', 'FGA', 'ST6GAL1', 'ANXA2', 'PRMT2', 'EMP2', 'RCN3', 'PLA2G16', 'BCAM', 'COL6A2', 'PECAM1', 'MXRA8', 'BLVRB', 'PLIN5', 'ITGA9', 'C1QA', 'DDC', 'RETSAT', 'SDC3', 'LTBP4', 'PRELP', 'EGFLAM', 'UCP2', 'POLD2', 'CHST15', 'RHPN2', 'UGT1A2', 'LDLR', 'RAI2', 'CBR3', '…	ChEA (experimentally validated targets)	1.10596	upregulated
POLR2A cerebellum mm9	1.2343	3.14324	0.999994	0.0783498	['ACHE', 'PLEKHB2', 'CHD9', 'FHL1', 'PLOD2', 'CHD3', 'SYNE4', 'DNPH1', 'CNDP2', 'TMEM144', 'SMPD2', 'HELB', 'RASSF2', 'ENPP2', '1700049G17RIK', 'ZFP442', 'RALGPS1', 'KCNH1', 'PARP3', 'GPR37', 'TAGAP1', 'YDJC', 'PARP8', 'FOLH1', 'DNAJC6', 'RUFY3', 'ZFP692', 'PVALB', 'KHDRBS2', 'HTRA1', 'HTT', 'NDNF', 'NDRG2', 'DLL1', 'TMTC4', 'NLN', 'RAI1', 'SNN', 'ZNRF2', 'EXTL1', 'CHST11', 'FRZB', 'CBS', 'ERI2',…	ENCODE (experimentally validated targets)	1.10596	downregulated
STAT3 1855785 ChIP-Seq MESCs Mouse	1.43025	3.54826	0.999994	0.083671	['RARS2', 'PARP3', 'BRF1', 'ARL6IP1', 'STX16', 'ADHFE1', 'CHRD', 'PIPOX', 'TULP3', 'SMG5', 'CIT', 'ETV6', 'GALNS', 'HELB', 'AMACR', 'TMEM8', 'DNAJC6', 'DNAJB11', 'VILL', 'SFI1']	ChEA (experimentally validated targets)	1.07742	downregulated
SREBF2 GM12878 hg19	1.51546	3.73052	0.999996	0.0852954	['FDPS', 'STARD4', 'MVK', 'MMAB', 'INSIG1', 'MID1IP1', 'MSMO1', 'ACSL3', 'SREBF2', 'SQLE', 'KLF6', 'GSTA4', 'POLD2', 'LDLR', 'FDFT1']	ENCODE (experimentally validated targets)	1.06907	upregulated
PRDM16 22522345 ChIP-ChIP PALATE MESENCHYMAL Mouse	2.0296	4.98321	0.266271	0.08584	['ADAMTSL1', 'KDR', 'LTBP4', 'PGM5', 'CYGB', 'ITGA9']	ChEA (experimentally validated targets)	1.06631	upregulated
CLOCK 20551151 ChIP-Seq 293T Human	1.50757	3.66381	0.999994	0.0880132	['HES6', 'IGFBP4', 'LMO4', 'GPT2', 'MINA', 'COQ10B', 'ELAVL1', 'INMT', 'MTSS1', 'DAB2', 'ZNRF2', 'PABPN1', 'TEF', 'ZMYM6', 'CALR']	ChEA (experimentally validated targets)	1.05545	downregulated
RELA GM12878 hg19	1.3544	3.2736	0.999996	0.0891872	['CPNE8', 'CSF1', 'SLC3A2', 'CTSS', 'ELK3', 'ALCAM', 'EPB41L2', 'MAP4', 'RAB8B', 'ABCC3', 'SRGN', 'ABCC4', 'VCAM1', 'ACSL1', 'RFTN1', 'LMO2', 'NFKB1', 'NFKBIA', 'FMNL3', 'KLF6', 'EHD4', 'LRG1', 'FSCN1', 'ATF3', 'PLA1A', 'DDR2']	ENCODE (experimentally validated targets)	1.0497	upregulated
RNF2 27304074 Chip-Seq ESCs Mouse	1.25734	3.03078	0.277125	0.0897728	['SAMD5', 'SLFN5', 'SPON1', 'NRP2', 'ZFP521', 'FLT1', 'TNXB', 'PLXND1', 'EPAS1', 'NPR1', 'INSIG1', 'FLT4', 'DYSF', 'ATP2A3', 'ABHD6', 'NDRG1', 'LOXL1', 'RERG', 'ELK3', 'CYP26B1', 'ALCAM', 'GJC2', 'SOX18', 'ADORA1', 'CYP1B1', 'LRAT', 'B4GALNT1', 'CD14', 'BAHCC1', 'SH2B2', 'CBR3', 'PDGFRA', 'PRKCH', 'TGFB1', 'PAQR4', 'WNT7B', 'SEMA4C', 'RFTN1', 'OSMR', 'MEIS2', 'CH25H', 'SMOC2', 'DAB1', 'DCHS1', 'A…	ChEA (experimentally validated targets)	1.04686	upregulated
EGR1 19374776 ChIP-ChIP THP-1 Human	2.44909	5.8871	0.999994	0.0903748	['MLLT11', 'CDK6', 'PRKDC', 'CALR']	ChEA (experimentally validated targets)	1.04395	downregulated
NR0B1 18358816 ChIP-ChIP MESCs Mouse	1.23698	2.94167	0.284862	0.0927252	['SCARB2', 'CDKN1A', 'IFITM1', 'SPARC', 'SLC2A3', 'OPLAH', 'CXCL14', 'CX3CL1', 'RERG', 'CTGF', 'HOXA11', 'AKAP12', 'RUSC2', 'C1QTNF5', 'EMILIN1', 'SCD1', 'EPHB2', 'PTRF', 'PDGFRB', 'FGFBP1', 'PAQR4', 'ELOVL6', 'SREBF2', 'BCAM', 'FSCN1', 'RARB', 'UTRN', 'C1QA', 'OAT', 'NOTCH1', 'RETSAT', 'MGST3', 'MVP', 'ADCY4', 'FBLN1', 'SLC3A2', 'NID2', 'FLRT3', 'SPP1', 'PRKCDBP', 'PLTP', 'SLC12A4', 'PARVB', 'NE…	ChEA (experimentally validated targets)	1.0328	upregulated
GABPA MEL cell line mm9	1.97812	4.68149	0.999996	0.0937962	['NQO1', 'GSTA3', 'ARHGDIB', 'PIR', 'AOX1', 'BLVRB']	ENCODE (experimentally validated targets)	1.02781	upregulated
RUNX 20019798 ChIP-Seq JUKART Human	1.39298	3.2839	0.289412	0.0946591	['SPON1', 'PRKCH', 'PLXND1', 'ELOVL5', 'WIPF1', 'EPAS1', 'LMO2', 'ATP2A3', 'LAMC1', 'CXCL14', 'NFKB1', 'NET1', 'TJP1', 'TGFBR3', 'RCN3', 'DIAPH1', 'BTD', 'GSTA4', 'SGK1', 'CD34', 'PFKP']	ChEA (experimentally validated targets)	1.02384	upregulated
JUN CH12.LX mm9	1.23548	2.89356	0.999996	0.0961304	['SCARB2', 'H2-K1', 'ATP2A3', 'TMEM53', 'LAMC1', 'LITAF', 'ELK3', 'TNFSF13B', 'PREX1', 'TUBA1A', 'ACADL', 'KYNU', 'SOSTDC1', 'A4GALT', 'GIT1', 'SRGN', 'ENTPD1', 'HEG1', 'HPCAL1', 'CYBB', 'SERPINB9', 'OSMR', 'SREBF2', 'RHOB', 'RHOJ', 'MXRA8', 'PLIN2', 'ATF3', 'PLA1A', 'NOTCH1', 'SLC43A3', 'MTTP', 'AK5', 'NKAIN1', 'C7', 'ELMSAN1', 'MAP4', 'MCOLN3', 'TMEM184B', 'STAT3', 'SEMA4C', 'SLC16A10', 'NFKBIA…	ENCODE (experimentally validated targets)	1.01714	upregulated
SIN3A SK-N-SH hg19	1.30655	3.04928	0.999994	0.0969219	['ANKRD13C', 'PIGN', 'CHD9', 'TUFT1', 'AP4E1', 'MCM10', 'NT5C3', 'SMG5', 'MALT1', 'RECQL5', 'NUDCD1', 'AMDHD2', 'CEP290', 'SLC36A1', 'SEC24A', 'PPP1R21', 'DNMT3A', 'ZFC3H1', 'ANK2', 'GTPBP4', 'LZTFL1', 'CIT', 'UCKL1', 'GGCT', 'CLCN7', 'GLB1L', 'SNHG11', 'AGPS', 'SRSF2', 'ZCCHC4', 'SLC26A6']	ENCODE (experimentally validated targets)	1.01358	downregulated
FOXO1 23066095 ChIP-Seq LIVER Mouse	1.53179	3.56964	0.295947	0.0972597	['NRP2', 'TMEM184B', 'NOTCH1', 'RETSAT', 'ELOVL5', 'TECR', 'TNFRSF1B', 'SLC22A23', 'FABP1', 'FLRT3', 'DHCR7', 'CD300LG', 'MGLL']	ChEA (experimentally validated targets)	1.01207	upregulated
TET1 21490601 ChIP-Seq MESCs Mouse	1.21445	2.82655	0.999994	0.0975461	['TNFAIP8', 'CHD9', 'ZFP81', 'LRRC3', 'KIF12', 'AACS', 'TGM1', 'TMEM189', 'COL4A3BP', 'CCDC91', 'NUDCD1', 'NUDT19', 'KCNH1', 'PAQR7', 'TMEM150A', 'LMO4', 'DNMT3A', 'ADAM11', 'PIPOX', 'DLEC1', 'ANK2', 'MTSS1', 'ETV6', 'EVC', 'CDCP1', 'DNAJC6', 'SNHG11', 'GORASP1', 'GPD2', 'SFI1', 'RAPGEF3', 'SLC22A4', 'D930048N14RIK', 'STX16', 'HTT', 'TMEM25', 'RAI1', 'CHST11', 'PNMA1', 'GCNT2', 'VILL', 'BANP', 'G…	ChEA (experimentally validated targets)	1.01079	downregulated
TP53 16413492 ChIP-PET HCT116 Human	1.45569	3.35376	0.302447	0.0998691	['STARD4', 'CDKN1A', 'SLC12A4', 'TLE1', 'NOTCH1', 'LAMA2', 'SLC16A10', 'FBLN1', 'NID2', 'DKK3', 'STK10', 'CALD1', 'PMVK', 'VIM', 'RECK', 'ATF3']	ChEA (experimentally validated targets)	1.00057	upregulated
FOXA2 HepG2 hg19	1.52251	3.49815	0.999996	0.100498	['FGA', 'GSTO1', 'TM4SF1', 'FABP1', 'KLF6', 'BTD', 'TMEM98', 'LOX', 'KYNU', 'GSTA1', 'HACL1', 'HMGCS2', 'LDLR']	ENCODE (experimentally validated targets)	0.997842	upregulated
NR1I2 20693526 ChIP-Seq LIVER Mouse	1.30546	2.98694	0.999994	0.101465	['ANKRD13C', 'ERRFI1', 'WDR48', 'ACSM3', 'LAMA3', 'HTRA1', 'PROZ', 'BC034090', 'RORA', 'KIF12', 'ZNRF2', 'TRIM7', 'CYP2B10', 'UPP2', 'SLC25A45', 'RFFL', 'RALGPS1', 'HES6', 'SLC30A9', 'AGXT2', 'SRD5A1', 'DNMT3A', 'ABCC6', 'SMARCA2', 'MTSS1', 'ETV6', 'CDCP1', 'SYT12', 'GORASP1', 'TFF1']	ChEA (experimentally validated targets)	0.993685	downregulated
DPY 21335234 ChIP-Seq ESCs Mouse	1.21029	2.76737	0.30485	0.101617	['CDKN1A', 'NRP2', 'PLVAP', 'SERPINE2', 'DBI', 'CTGF', 'TM7SF2', 'TNFSF13B', 'PREX1', 'THBD', 'TUBA1B', 'ACADL', 'ANXA6', 'ADORA1', 'TIMP1', 'EPHB2', 'UTP14B', 'SEMA6B', 'SREBF1', 'PRKCH', 'TPM4', 'PPP2R5C', 'COX6B2', 'LSS', 'RCN3', 'TST', 'CLDN15', 'COL6A2', 'RHOJ', 'MMRN2', 'MXRA8', 'SERPING1', 'PGR', 'ALDOC', 'SHANK3', 'ATF3', 'SAMD5', 'TNXB', 'LRP1', 'MGST3', 'LTBP4', 'FBLN1', 'GJC2', 'CHST15…	ChEA (experimentally validated targets)	0.993034	upregulated
SUZ12 K562 hg19	1.21029	2.76737	0.999996	0.101617	['SRPX', 'IFITM1', 'SPON1', 'NRP2', 'FLT1', 'SERPINE2', 'FLT4', 'COL12A1', 'LITAF', 'PRSS23', 'AKAP12', 'STK10', 'TUBA1A', 'ACADL', 'TIMP2', 'KDR', 'VSTM4', 'A4GALT', 'ANXA2', 'PRMT2', 'HEG1', 'BGN', 'COX6B2', 'OSMR', 'HSPG2', 'GREM1', 'PTP4A2', 'RAB31', 'ALDH1A2', 'FSCN1', 'RARB', 'MATN2', 'SAMD5', 'NOTCH1', 'AHNAK', 'NPR1', 'SLC3A2', 'FSTL1', 'NDRG1', 'NKAIN1', 'EGFLAM', 'UCP2', 'STOM', 'S1PR3'…	ENCODE (experimentally validated targets)	0.993034	upregulated
CEBPB IMR-90 hg19	1.21029	2.76737	0.999996	0.101617	['SCARB2', 'CPM', 'CDKN1A', 'SPARC', 'TECR', 'DBI', 'MSMO1', 'CXCL14', 'TNFSF13B', 'HK1', 'HEBP1', 'NSDHL', 'ALCAM', 'TUBA1A', 'ABCC3', 'PDGFRA', 'HSDL2', 'ELOVL5', 'GSTO1', 'ELOVL6', 'TM4SF1', 'TNFRSF1A', 'BACE2', 'LOX', 'RARB', 'AIDA', 'SGK1', 'DDR2', 'MVK', 'CFH', 'GSTP1', 'MGST3', 'MGST1', 'C3', 'EFNB1', 'SRPX2', 'FLRT3', 'RDH11', 'CALD1', 'CREG1', 'STOM', 'HMOX1', 'MAP4', 'LDLR', 'FDPS', 'MM…	ENCODE (experimentally validated targets)	0.993034	upregulated
SUZ12 18555785 Chip-Seq ESCs Mouse	1.21029	2.76737	0.999994	0.101617	['PECR', 'PLEKHB2', 'THSD7B', 'PIGN', 'AP4E1', 'LDLRAD3', 'RASSF2', 'CNTNAP5A', 'CSPP1', 'UPP2', 'RALGPS1', 'KCNH1', 'HES6', 'USP8', 'LMO4', 'TET2', 'KMO', 'GPCPD1', 'COQ10B', '2310035C23RIK', 'FAHD2A', 'F5', 'FCAMR', 'DNAJC6', 'COL4A4', 'GPD2', 'COL4A3', 'AGPS', 'B4GALT5', 'KHDRBS2', 'TMEM87B', 'STX16', 'UAP1', 'TMEM163', 'COL19A1', 'TTBK2', 'NEU2', 'SELENBP2', 'PROKR2', 'TMEM169', 'FRZB', 'ST8S…	ChEA (experimentally validated targets)	0.993034	downregulated
SOX6 21985497 ChIP-Seq MYOTUBES Mouse	1.21029	2.76737	0.999994	0.101617	['PECR', 'PLEKHB2', 'THSD7B', 'PIGN', 'LRRC3', 'FTCD', 'D10WSU102E', 'SMPD2', 'HELB', 'CNTNAP5A', 'CSPP1', 'KCNH1', 'HES6', 'ADAM11', 'KMO', 'COQ10B', 'SRCIN1', '2310035C23RIK', 'F5', 'PARP8', 'FCAMR', 'COL4A4', 'COL4A3', 'SMPDL3A', 'SFI1', 'SLC22A4', 'TMPRSS9', 'KHDRBS2', 'UAP1', 'TMEM163', 'COL19A1', 'NEU2', 'TMEM169', 'CHST11', 'KDSR', 'GM6086', 'EDEM3', 'PLK5', 'GATSL3', 'SEC24A', 'FZD5', 'AD…	ChEA (experimentally validated targets)	0.993034	downregulated
EBF1 22473956 ChIP-Seq LYMPHODE Mouse	1.21029	2.76737	0.999994	0.101617	['PECR', 'PLEKHB2', 'THSD7B', 'PIGN', 'AP4E1', 'CCBL1', 'MCM10', 'LDLRAD3', 'AACS', 'RASSF2', 'CNTNAP5A', 'CSPP1', 'TNFSF10', 'UPP2', 'RALGPS1', 'KCNH1', 'HES6', 'KMO', 'GPCPD1', 'COQ10B', '2310035C23RIK', 'FAHD2A', 'F5', 'FCAMR', 'COL4A4', 'GPD2', 'COL4A3', 'AGPS', 'KHDRBS2', 'TMEM87B', 'STX16', 'UAP1', 'TMEM163', 'COL19A1', 'TTBK2', 'NEU2', 'PROKR2', 'TMEM169', 'FRZB', 'ST8SIA6', 'PDSS1', 'KDSR…	ChEA (experimentally validated targets)	0.993034	downregulated
SOX2 18555785 Chip-Seq ESCs Mouse	1.21029	2.76737	0.999994	0.101617	['PECR', 'PLEKHB2', 'THSD7B', 'PIGN', 'AP4E1', 'LDLRAD3', 'TMEM189', 'RASSF2', 'CNTNAP5A', 'CSPP1', 'UPP2', 'ZFP442', 'RALGPS1', 'KCNH1', 'USP8', 'TET2', 'ANK2', 'KMO', 'GPCPD1', 'COQ10B', '2310035C23RIK', 'FAHD2A', 'F5', 'FCAMR', 'COL4A4', 'SLC9A8', 'GPD2', 'COL4A3', 'AGPS', 'KHDRBS2', 'TMEM87B', 'TUFT1', 'UAP1', 'TMEM163', 'COL19A1', 'TTBK2', 'NEU2', 'SELENBP2', 'PROKR2', 'ODF2L', 'FRZB', 'ST8S…	ChEA (experimentally validated targets)	0.993034	downregulated
CDX2 22108803 ChIP-Seq LS180 Human	1.21029	2.76737	0.30485	0.101617	['SCARB2', 'SRPX', 'CPM', 'SPON1', 'ETS1', 'CTGF', 'HEBP1', 'CDH5', 'GPR176', 'ACADL', 'SRGN', 'CBR1', 'PDGFRA', 'SREBF1', 'CCBE1', 'HSDL2', 'PTGIS', 'ANXA2', 'TPM4', 'UGT1A1', 'HEG1', 'MYOF', 'CYBB', 'ELOVL6', 'SERPINB9', 'ASRGL1', 'DKK3', 'PLA2G16', 'RAB31', 'ACOT1', 'PLIN2', 'SGK1', 'ATF3', 'KANK2', 'RETSAT', 'LAMA2', 'MGST3', 'TSHZ2', 'CYGB', 'NKAIN1', 'EPB41L2', 'SPP2', 'IL33', 'MCOLN3', 'SL…	ChEA (experimentally validated targets)	0.993034	upregulated
LMO2 20887958 ChIP-Seq HPC-7 Mouse	1.22401	2.79268	0.304934	0.102122	['CPM', 'SERPINE2', 'ATP2A3', 'GIMAP6', 'SHE', 'CDH5', 'STK10', 'TUBA1B', 'CPT2', 'TMEM88', 'ARHGDIB', 'EMILIN1', 'EPHB2', 'CD34', 'BAHCC1', 'FADS1', 'ZCCHC24', 'PDGFRB', 'ABCC4', 'HSDL2', 'TPM4', 'F2R', 'SH2D3C', 'PPP2R5C', 'LSS', 'SREBF2', 'CSF2RB2', 'GCHFR', 'TGFBR3', 'KCTD10', 'NAAA', 'CDC42EP1', 'SHANK3', 'ACOT4', 'C1QA', 'SLC43A3', 'NR1I3', 'PTGER3', 'FBLN1', 'CNN2', 'EPB41L2', 'CREG1', 'UC…	ChEA (experimentally validated targets)	0.990881	upregulated
EZH2 27294783 Chip-Seq NPCs Mouse	1.2508	2.84814	0.999994	0.102585	['PECR', 'KHDRBS2', 'PLEKHB2', 'THSD7B', 'PIGN', 'UAP1', 'TMEM163', 'COL19A1', 'D10WSU102E', 'NEU2', 'TMEM169', 'CHST11', 'CNTNAP5A', 'CSPP1', 'KDSR', 'FBXO7', 'KCNH1', 'GM6086', 'EDEM3', 'HES6', 'FZD5', 'ADHFE1', 'FUCA2', 'PLEKHA6', 'SYT14', 'COQ10B', '2310035C23RIK', 'SLC16A14', 'F5', 'FCAMR', 'VIL1', 'TSGA10', 'TTLL4', 'COL4A4', 'COL4A3', 'CCDC6', 'SPATS2L', 'F13B', 'RGL1', 'SMAP1', 'SMPDL3A',…	ChEA (experimentally validated targets)	0.988915	downregulated
GATA3 20176728 ChIP-ChIP TSCs Mouse	1.32223	3.00194	0.306223	0.103275	['DDC', 'RETSAT', 'DYSF', 'CRIP2', 'LAMC1', 'LITAF', 'CXCL14', 'CTGF', 'TM7SF2', 'ACADL', 'UCP2', 'AOX1', 'DDX39', 'FDPS', 'SLC12A4', 'ST6GAL1', 'DAPK1', 'WNT7B', 'RFTN1', 'SREBF2', 'TGFBR3', 'SQLE', 'RAB31', 'GSTA3', 'TKT', 'MFGE8', 'ITGA9']	ChEA (experimentally validated targets)	0.986004	upregulated
OLIG2 23332759 ChIP-Seq OLIGODENDROCYTES Mouse	1.20661	2.73668	0.306223	0.103512	['CPM', 'SPON1', 'ZFP521', 'PLXND1', 'PCSK9', 'CLEC14A', 'TMEM53', 'PRSS23', 'ETS1', 'ELK3', 'TNFSF13B', 'ALCAM', 'ACADL', 'DIP2A', 'ABCC4', 'ST6GAL1', 'TLE1', 'DAPK1', 'ELOVL2', 'SH2D3C', 'ELOVL6', 'DCN', 'DKK3', 'TNFRSF1A', 'SLC22A23', 'TGFBR3', 'BTD', 'EHHADH', 'PLIN2', 'PGR', 'UTRN', 'SGK1', 'SAMD5', 'ADCYAP1R1', 'NID2', 'FLRT3', 'SPP2', 'FAM43A', 'CYYR1', 'PLTP', 'SH2B2', 'GPM6B', 'MCOLN3', …	ChEA (experimentally validated targets)	0.985009	upregulated
POLR3A HeLa-S3 hg19	1.39489	3.1308	0.999996	0.105983	['NQO1', 'FDPS', 'HSDL2', 'RAB3D', 'ECI1', 'MVP', 'SLC3A2', 'TMEM173', 'FSTL1', 'CTSS', 'C3', 'TEN1', 'RUSC2', 'ACADL', 'GSTA4', 'ST3GAL4', 'MYADM', 'HMOX1', 'DHCR7']	ENCODE (experimentally validated targets)	0.974762	upregulated
GLI1 17442700 ChIP-ChIP MESCs Mouse	2.27104	5.01383	0.999994	0.10995	['GRIPAP1', 'TRPS1', 'FHL1', 'CFTR']	ChEA (experimentally validated targets)	0.958803	downregulated
RARG 19884340 ChIP-ChIP MEFs Mouse	1.46515	3.1938	0.332926	0.113059	['LRP1', 'LAMC1', 'FSTL1', 'NID2', 'TM4SF1', 'LOXL1', 'CTGF', 'LIPE', 'FSCN1', 'RARB', 'AOX1', 'THRSP', 'EPHB2', 'SLC25A24']	ChEA (experimentally validated targets)	0.946694	upregulated
TCF3 18692474 ChIP-Seq MESCs Mouse	1.24032	2.68997	0.335087	0.114318	['C1QA', 'IFITM1', 'DDC', 'NR1I3', 'SLC3A2', 'RERG', 'CTGF', 'SGCE', 'SHE', 'MUC1', 'RUSC2', 'FLRT3', 'CALD1', 'C1QTNF5', 'SPP1', 'GNAT1', 'RHPN2', 'SLC25A20', 'A4GALT', 'BAHCC1', 'ABCC4', 'CCBE1', 'HSDL2', 'HEG1', 'PCDHGC3', 'ELOVL6', 'TNFRSF1B', 'RHOB', 'TGFBR3', 'NFKBIA', 'BST1', 'PSAT1', 'PTK7', 'GSTA3', 'DLC1', 'FSCN1', 'ACOT1', 'AMOTL2', 'VIM', 'UTRN', 'ITGA9']	ChEA (experimentally validated targets)	0.941887	upregulated
PAX3-FKHR 20663909 ChIP-Seq RHABDOMYOSARCOMA Human	1.26715	2.71071	0.999994	0.117746	['SLC46A3', 'ERRFI1', 'STX16', 'TCHH', 'RORA', 'LDLRAD3', 'PPP1R9A', 'ATAD2B', 'SNN', 'FGGY', 'CHST11', 'SLC16A2', 'HAO2', 'ARGLU1', 'GRIA3', 'CADM1', 'GRTP1', 'IGFBP4', 'ST8SIA1', 'LMO4', 'EDEM1', 'FAM46A', 'PIPOX', 'ANK2', 'KSR2', 'SEPP1', 'SMARCA2', 'TMC3', 'NAALADL2', 'GALC', 'CDK6', 'ACOX3', 'FGFR4']	ChEA (experimentally validated targets)	0.929053	downregulated
EP300 ECC-1 hg19	1.34851	2.87612	0.999996	0.118504	['KANK2', 'NQO1', 'STARD4', 'MCOLN3', 'TAGLN', 'STAT3', 'CRIP2', 'FBLN1', 'OSMR', 'SREBF2', 'CTGF', 'DIAPH1', 'RUSC2', 'PSAT1', 'CALD1', 'RASGEF1B', 'LPCAT3', 'PMVK', 'LCN2', 'FAM43A', 'MFGE8']	ENCODE (experimentally validated targets)	0.926267	upregulated
ARNT 22903824 ChIP-Seq MCF-7 Human	1.26897	2.68993	0.350309	0.120059	['SPARC', 'WIPF1', 'EPAS1', 'GSTP1', 'INSIG1', 'TSHZ2', 'CLEC14A', 'TMEM97', 'LITAF', 'RERG', 'HK1', 'HEBP1', 'PREX1', 'LEPR', 'CYP1B1', 'A4GALT', 'ABCC4', 'PRKCH', 'TLE1', 'EYA2', 'TXNRD1', 'MID1IP1', 'MYOF', 'PPP2R5C', 'BACE2', 'MYO1B', 'EHD4', 'CXCL12', 'PSAT1', 'DHCR7', 'TGFBI', 'DDR2']	ChEA (experimentally validated targets)	0.920606	upregulated
TCF3 18692474 ChIP-Seq MEFs Mouse	1.31323	2.74423	0.999994	0.123727	['FZD5', 'DNMT3A', 'PIPOX', 'HPS3', 'ETV1', 'SYPL2', 'DLL1', 'SMARCA2', 'NTN1', 'SAP30', 'FBXL12', 'GNA14', 'AMACR', 'TMEM8', 'FRZB', 'GPD2', 'LDHD', 'MKRN1', 'GCNT2', 'F13B', 'PDSS1', 'RFFL', 'SH3GL2', 'NSMAF']	ChEA (experimentally validated targets)	0.907534	downregulated
EP300 HeLa-S3 hg19	1.20139	2.49812	0.999996	0.12501	['CPM', 'ARPC1B', 'COL12A1', 'DYSF', 'PCSK9', 'CLEC14A', 'MSMO1', 'LAMC1', 'PRSS23', 'CTGF', 'HK1', 'ADAMTSL1', 'ACADL', 'KYNU', 'CYP1B1', 'ABCC3', 'ANXA2', 'ANXA3', 'HEG1', 'MYOF', 'OSMR', 'PTP4A2', 'LOX', 'PECAM1', 'MYADM', 'CDC42EP1', 'ATF3', 'SLFN5', 'MGST3', 'MGST1', 'FSTL1', 'NDRG1', 'SRPX2', 'S100A16', 'CALD1', 'ST3GAL4', 'PRKCDBP', 'SLC25A24', 'NQO1', 'MID1IP1', 'STAT3', 'DIAPH1', 'DHRS7'…	ENCODE (experimentally validated targets)	0.903057	upregulated
WT1 19549856 ChIP-ChIP CCG9911 Human	1.64381	3.39145	0.361909	0.127051	['STARD4', 'LOX', 'DLC1', 'STAT3', 'SLC2A3', 'SLC3A2', 'FSTL1', 'ATF3']	ChEA (experimentally validated targets)	0.896021	upregulated
KLF4 18358816 ChIP-ChIP MESCs Mouse	1.20202	2.46287	0.361909	0.128872	['CDKN1A', 'IFITM1', 'RAB3D', 'ATP2A3', 'SLC2A3', 'TMEM97', 'OPLAH', 'CXCL14', 'AKAP12', 'RUSC2', 'ADORA1', 'AOX1', 'EMILIN1', 'SCD1', 'SEMA6B', 'ANXA2', 'TPM4', 'UGT1A1', 'PRMT2', 'ECH1', 'EMP2', 'TUBB2A', 'LOX', 'FSCN1', 'ATF3', 'NOTCH1', 'AHNAK', 'MGST3', 'ADCY4', 'FBLN1', 'SLC3A2', 'NDRG1', 'NID2', 'CYGB', 'PMVK', 'SPP1', 'PRKCDBP', 'PLTP', 'CBR3', 'NQO1', 'SLC12A4', 'GSTM1', 'DHODH', 'NFKBIA…	ChEA (experimentally validated targets)	0.889843	upregulated
TCFCP2L1 18555785 Chip-Seq ESCs Mouse	1.1864	2.42328	0.999994	0.129698	['PECR', 'ERRFI1', 'PLEKHB2', 'THSD7B', 'PIGN', 'LDLRAD3', 'CCDC91', 'RASSF2', 'CNTNAP5A', 'CSPP1', 'UPP2', 'RALGPS1', 'SH3GL2', 'KCNH1', 'USP8', 'LMO4', 'TET2', 'ANK2', 'KMO', 'GPCPD1', '2310035C23RIK', 'F5', 'FCAMR', 'DNAJC6', 'COL4A4', 'GPD2', 'COL4A3', 'B4GALT5', 'KHDRBS2', 'TMEM87B', 'UGT8A', 'STX16', 'UAP1', 'TMEM163', 'COL19A1', 'TTBK2', 'PROKR2', 'ODF2L', 'FGGY', 'TMEM68', 'ST8SIA6', 'KDS…	ChEA (experimentally validated targets)	0.887066	downregulated
NMYC 18555785 Chip-Seq ESCs Mouse	1.1864	2.42328	0.999994	0.129698	['PECR', 'PLEKHB2', 'THSD7B', 'PIGN', 'AP4E1', 'LDLRAD3', 'RASSF2', 'CNTNAP5A', 'CSPP1', 'UPP2', 'ZFP442', 'RALGPS1', 'KCNH1', 'USP8', 'LMO4', 'TET2', 'KMO', 'GPCPD1', 'COQ10B', '2310035C23RIK', 'FAHD2A', 'F5', 'FCAMR', 'DNAJC6', 'COL4A4', 'SLC9A8', 'GPD2', 'COL4A3', 'NSMAF', 'B4GALT5', 'KHDRBS2', 'TMEM87B', 'UAP1', 'TMEM163', 'COL19A1', 'TTBK2', 'NEU2', 'PROKR2', 'FRZB', 'ST8SIA6', 'PDSS1', 'KDS…	ChEA (experimentally validated targets)	0.887066	downregulated
P300 18555785 Chip-Seq ESCs Mouse	1.1864	2.42328	0.999994	0.129698	['PECR', 'PLEKHB2', 'THSD7B', 'PIGN', 'AP4E1', 'LDLRAD3', 'RASSF2', 'CNTNAP5A', 'CSPP1', 'UPP2', 'ZFP442', 'RALGPS1', 'KCNH1', 'HES6', 'USP8', 'LMO4', 'TET2', 'ANK2', 'KMO', 'GPCPD1', 'COQ10B', '2310035C23RIK', 'FAHD2A', 'F5', 'FCAMR', 'COL4A4', 'SLC9A8', 'GPD2', 'COL4A3', 'AGPS', 'B4GALT5', 'KHDRBS2', 'TMEM87B', 'UGT8A', 'STX16', 'UAP1', 'TMEM163', 'COL19A1', 'TTBK2', 'PROKR2', 'ST8SIA6', 'PDSS1…	ChEA (experimentally validated targets)	0.887066	downregulated
PBX 27287812 Chip-Seq EMBYONIC-LIMB Mouse	1.1864	2.42328	0.361909	0.129698	['NRP2', 'MUM1', 'PCSK9', 'CCDC102A', 'ADAMTSL1', 'SGCE', 'RASGEF1B', 'KYNU', 'ANXA6', 'SCD1', 'FADS1', 'ABCC3', 'PDGFRA', 'PTGIS', 'DAPK1', 'SH2D3C', 'LIX1L', 'ELOVL6', 'ASRGL1', 'TM4SF1', 'MPEG1', 'CSF2RB2', 'SLC7A6', 'NAAA', 'CDC42EP1', 'SGK1', 'ITGA9', 'SAMD5', 'C1QB', 'C1QA', 'TAGLN', 'LAMA2', 'NR1I3', 'MVP', 'TSHZ2', 'FSTL1', 'NKAIN1', 'MUC1', 'FLRT3', 'TMEM204', 'ABI3BP', 'SH2B2', 'VCAM1',…	ChEA (experimentally validated targets)	0.887066	upregulated
SA1 27219007 Chip-Seq ERYTHROID Human	1.1864	2.42328	0.361909	0.129698	['ACVRL1', 'CPNE8', 'PTPRU', 'IFITM1', 'CSF1', 'TRIL', 'MUM1', 'SLC2A3', 'LAMC1', 'LOXL1', 'TUBA1B', 'CYP26B1', 'CPT2', 'RASGEF1B', 'SLCO2B1', 'TIMP2', 'CD34', 'SEMA6B', 'TPM4', 'DUSP28', 'PGD', 'TNFRSF1B', 'HSPG2', 'DKK3', 'CH25H', 'PTP4A2', 'RASA3', 'FSCN1', 'PECAM1', 'MYADM', 'CDC42EP1', 'AIDA', 'ACOT4', 'TAGLN', 'AHNAK', 'LRP1', 'GSTP1', 'SDC3', 'PTGER3', 'NKAIN1', 'MUC1', 'S100A16', 'MARVELD…	ChEA (experimentally validated targets)	0.887066	upregulated
JARID1B-DAIN 22020125 ChIP-Seq ESCs Mouse	1.1864	2.42328	0.361909	0.129698	['PLVAP', 'MUM1', 'HOXA11', 'AKAP12', 'THBD', 'TUBA1A', 'RASGEF1B', 'SLCO2B1', 'KYNU', 'C1QTNF5', 'CYP1B1', 'EMILIN1', 'A4GALT', 'CD34', 'SEMA6B', 'ST6GAL1', 'CD93', 'DAPK1', 'LMO2', 'HPCAL1', 'ELOVL6', 'AKR1C12', 'SLC22A23', 'GREM1', 'SLC7A6', 'ALDH1A2', 'PECAM1', 'CDC42EP1', 'PLIN2', 'PGR', 'UTRN', 'ZFP652', 'ATF3', 'ENG', 'NOTCH1', 'TNXB', 'MVP', 'MTTP', 'LTBP4', 'ACAA1B', 'AK5', 'FSTL1', 'NID…	ChEA (experimentally validated targets)	0.887066	upregulated
FOXH1 21741376 ChIP-Seq ESCs Human	1.1864	2.42328	0.361909	0.129698	['SCARB2', 'UGT1A10', 'PLVAP', 'GIMAP4', 'CLEC14A', 'GIMAP6', 'AKAP12', 'GPR176', 'CPT2', 'EPHB2', 'RAB8B', 'PDGFRB', 'GUCY1A3', 'SRGN', 'PTGIR', 'PTGIS', 'CD93', 'GSTO1', 'BGN', 'SERPINB9', 'TMEM173', 'DKK3', 'RHOB', 'RCN3', 'EMCN', 'NAAA', 'MMRN2', 'CDC42EP1', 'UTRN', 'MGLL', 'C1QB', 'C1QA', 'LTBP4', 'EGFLAM', 'TMEM204', 'CREG1', 'PMVK', 'CHST15', 'SLC38A3', 'LDLR', 'NQO1', 'SLC16A1', 'TMEM184B…	ChEA (experimentally validated targets)	0.887066	upregulated
P53 21459846 ChIP-Seq SAOS-2 Human	1.1864	2.42328	0.361909	0.129698	['WIPF1', 'RAB3D', 'DBI', 'CLEC14A', 'TMEM53', 'CXCL14', 'ETS1', 'CTGF', 'HK1', 'CDH5', 'STK10', 'SLCO2B1', 'SLC39A5', 'CD34', 'ENTPD1', 'ST6GAL1', 'ANXA2', 'UGT1A1', 'PAQR4', 'CD93', 'ELOVL5', 'LIX1L', 'DUSP28', 'PGD', 'OSMR', 'TNFRSF1A', 'RHOB', 'BACE2', 'BCAM', 'TST', 'MYADM', 'HCLS1', 'SGK1', 'MGLL', 'PLIN5', 'MATN2', 'C1QB', 'NR1I3', 'MGST1', 'CYGB', 'CNN2', 'NKAIN1', 'RDH11', 'CALD1', 'MARV…	ChEA (experimentally validated targets)	0.887066	upregulated
CRX 20693478 ChIP-Seq RETINA Mouse	1.1864	2.42328	0.361909	0.129698	['UGT1A10', 'CPM', 'NRP2', 'SPARC', 'SERPINE2', 'MUM1', 'FHL2', 'DBI', 'LAMC1', 'ELK3', 'CTGF', 'HK1', 'AKAP12', 'STK10', 'ACADL', 'ANXA6', 'ADORA1', 'AOX1', 'DIP2A', 'LGALS9', 'CD34', 'UTP14B', 'ABCC3', 'SRGN', 'SREBF1', 'MGL2', 'UGT1A1', 'PRMT2', 'LSS', 'DCN', 'COL6A2', 'COL6A1', 'PECAM1', 'UTRN', 'SGK1', 'ATF3', 'DDR2', 'SAMD5', 'DDC', 'CFH', 'LRP1', 'LAMA2', 'MGST3', 'PRELP', 'CREG1', 'SPP2',…	ChEA (experimentally validated targets)	0.887066	upregulated
SMAD2/3 21741376 ChIP-Seq ESCs Human	1.1864	2.42328	0.361909	0.129698	['SRPX', 'PLVAP', 'FLT1', 'MUM1', 'OPLAH', 'GIMAP6', 'CXCL14', 'RERG', 'TM7SF2', 'CPT2', 'TIMP2', 'SLC39A5', 'LRAT', 'LGALS9', 'PTRF', 'SRGN', 'PTGIR', 'PTGIS', 'PAQR4', 'MYOF', 'ECH1', 'LIX1L', 'BGN', 'PGD', 'NAAA', 'MMRN2', 'MXRA8', 'BLVRB', 'ALDOC', 'TKT', 'PLIN5', 'NOTCH1', 'AHNAK', 'PRELP', 'NKAIN1', 'EGFLAM', 'MARVELD1', 'CREG1', 'UCP2', 'PMVK', 'SLC25A20', 'SLC38A3', 'FDFT1', 'DDX39', 'FDP…	ChEA (experimentally validated targets)	0.887066	upregulated
OCT4 18555785 Chip-Seq ESCs Mouse	1.1864	2.42328	0.999994	0.129698	['ANKRD13C', 'PECR', 'PLEKHB2', 'THSD7B', 'PIGN', 'AP4E1', 'LDLRAD3', 'TMEM144', 'CCDC91', 'RASSF2', 'CNTNAP5A', 'CSPP1', 'UPP2', 'ZFP442', 'RALGPS1', 'KCNH1', 'HES6', 'USP8', 'TET2', 'KMO', 'GPCPD1', 'COQ10B', '2310035C23RIK', 'FAHD2A', 'F5', 'FCAMR', 'COL4A4', 'SLC9A8', 'GPD2', 'COL4A3', 'B4GALT5', 'KHDRBS2', 'TMEM87B', 'STX16', 'UAP1', 'TMEM163', 'COL19A1', 'TTBK2', 'NEU2', 'PROKR2', 'ST8SIA6'…	ChEA (experimentally validated targets)	0.887066	downregulated
RUNX1 27514584 Chip-Seq MCF-7 Human	1.1864	2.42328	0.361909	0.129698	['TRIL', 'LITAF', 'PRSS23', 'CCDC102A', 'RERG', 'HK1', 'PREX1', 'CDH5', 'ANXA6', 'CYP1B1', 'EMILIN1', 'A4GALT', 'BAHCC1', 'SEMA6B', 'PRKCH', 'TLE1', 'PTGIS', 'PRMT2', 'HEG1', 'MYOF', 'ECH1', 'LSS', 'PTP4A2', 'RAB31', 'BTD', 'RASA3', 'COL6A2', 'CAT', 'ACOT1', 'TKT', 'SGK1', 'ACOT4', 'NOTCH1', 'SEMA3D', 'CRIP2', 'SLC3A2', 'NKAIN1', 'MUC1', 'S100A16', 'ST3GAL4', 'FLNA', 'S1PR3', 'RHPN2', 'FDFT1', 'F…	ChEA (experimentally validated targets)	0.887066	upregulated
SMARCC1 HeLa-S3 hg19	1.1864	2.42328	0.999996	0.129698	['CPNE8', 'PTPRU', 'COL12A1', 'PCSK9', 'LAMC1', 'LITAF', 'HOXA11', 'SGCE', 'STK10', 'ALCAM', 'TMEM43', 'ANXA6', 'DIP2A', 'TIMP1', 'PTRF', 'ABCC3', 'ABCC4', 'STARD4', 'ANXA3', 'EMP2', 'TMEM173', 'PGD', 'OSMR', 'GCHFR', 'PLA2G16', 'LOX', 'CAT', 'FSCN1', 'BLVRB', 'RETSAT', 'NPR1', 'PEX11A', 'MGST3', 'NDRG1', 'C3', 'UCP2', 'PMVK', 'POLD2', 'PRKCDBP', 'STOM', 'SLC25A24', 'DECR1', 'CBR3', 'NQO1', 'FDPS…	ENCODE (experimentally validated targets)	0.887066	upregulated
NFIX human tf ARCHS4 coexpression	1.5006	3.04708	0.99951	0.13126	['GABBR1', 'FOLH1', 'TEF', 'FHL1', 'HTRA1', 'ADGRL1', 'SYPL2', 'NDRG2', 'RAB11FIP3', 'MTURN', 'TTBK1']	ARCHS4 (coexpressed genes)	0.881868	downregulated
ARX human tf ARCHS4 coexpression	1.5006	3.04708	0.99951	0.13126	['MLLT11', 'TMEM169', 'TTR', 'AADAT', 'RUFY3', 'ASXL3', 'ENPP2', 'MIA2', 'CPE', 'PPM1K', 'GRIA3']	ARCHS4 (coexpressed genes)	0.881868	downregulated
FOXA1 human tf ARCHS4 coexpression	1.5006	3.04708	0.677894	0.13126	['NET1', 'SLC22A23', 'SREBF1', 'BCAM', 'CDKN1A', 'MUC1', 'GOLM1', 'RHPN2', 'NDRG1', 'RHOB', 'TM7SF2']	ARCHS4 (coexpressed genes)	0.881868	upregulated
TFAP2A human tf ARCHS4 coexpression	1.5006	3.04708	0.677894	0.13126	['PTPRU', 'SREBF1', 'BACE2', 'NQO1', 'FAM167B', 'MYOF', 'TIMP2', 'CDC42EP1', 'EMP2', 'AMOTL2', 'OSMR']	ARCHS4 (coexpressed genes)	0.881868	upregulated
RUNX2 human tf ARCHS4 coexpression	1.5006	3.04708	0.677894	0.13126	['NFKBIA', 'SRGN', 'P2RY14', 'ARHGDIB', 'SH2D3C', 'CAT', 'PECAM1', 'PPP2R5C', 'TMEM173', 'CD34', 'CDC42SE2']	ARCHS4 (coexpressed genes)	0.881868	upregulated
NKX2-3 human tf ARCHS4 coexpression	1.5006	3.04708	0.677894	0.13126	['GUCY1A3', 'ECH1', 'UCP2', 'ARHGDIB', 'SH2D3C', 'CAT', 'POLD2', 'CPXM1', 'GRAP', 'TMEM173', 'CD34']	ARCHS4 (coexpressed genes)	0.881868	upregulated
CREB3 human tf ARCHS4 coexpression	1.5006	3.04708	0.677894	0.13126	['NSDHL', 'CDKN1A', 'TUBB2A', 'RUSC2', 'ANXA2', 'FAM114A1', 'S100A16', 'PRKCDBP', 'CRIP2', 'SLC3A2', 'PRSS23']	ARCHS4 (coexpressed genes)	0.881868	upregulated
GATA1 human tf ARCHS4 coexpression	1.5006	3.04708	0.677894	0.13126	['CPED1', 'NET1', 'ABCC4', 'CREG1', 'ALDH1A2', 'UCP2', 'LMO2', 'CAT', 'BLVRB', 'TMCC2', 'HK1']	ARCHS4 (coexpressed genes)	0.881868	upregulated
TP63 human tf ARCHS4 coexpression	1.5006	3.04708	0.677894	0.13126	['NET1', 'EFNB1', 'THBD', 'FGFBP1', 'MYO1B', 'GSTM1', 'CREG1', 'AMOTL1', 'OSMR', 'CXCL14', 'NDRG1']	ARCHS4 (coexpressed genes)	0.881868	upregulated
SOX8 human tf ARCHS4 coexpression	1.5006	3.04708	0.677894	0.13126	['ZCCHC24', 'ADCYAP1R1', 'SPARC', 'RAB31', 'TRIL', 'SDC3', 'C1QTNF5', 'PCDHGC3', 'ADORA1', 'MAP4', 'GPM6B']	ARCHS4 (coexpressed genes)	0.881868	upregulated
KLF10 human tf ARCHS4 coexpression	1.5006	3.04708	0.677894	0.13126	['NFKBIA', 'KLF6', 'RGCC', 'ELMSAN1', 'CAT', 'MYADM', 'PLP2', 'SGK1', 'CD34', 'ATF3', 'ELK3']	ARCHS4 (coexpressed genes)	0.881868	upregulated
PITX2 human tf ARCHS4 coexpression	1.5006	3.04708	0.677894	0.13126	['SMOC2', 'SPARC', 'EGFLAM', 'ACAA2', 'TMEM98', 'FAM114A1', 'TMEM88', 'HEG1', 'GSTA2', 'HMGCS2', 'MEIS2']	ARCHS4 (coexpressed genes)	0.881868	upregulated
NKX3-1 human tf ARCHS4 coexpression	1.5006	3.04708	0.677894	0.13126	['ABCC4', 'BCAM', 'RDH11', 'GOLM1', 'ACSL3', 'ERG', 'UTRN', 'NDRG1', 'PLPP1', 'PLA1A', 'TM7SF2']	ARCHS4 (coexpressed genes)	0.881868	upregulated
BATF2 human tf ARCHS4 coexpression	1.5006	3.04708	0.677894	0.13126	['C1QA', 'ACSL1', 'MVP', 'DYSF', 'LGALS9', 'TNFRSF1B', 'PPP1R18', 'LITAF', 'CTSS', 'NFKB1', 'TNFRSF1A']	ARCHS4 (coexpressed genes)	0.881868	upregulated
ATOH1 human tf ARCHS4 coexpression	1.5006	3.04708	0.677894	0.13126	['SLC22A23', 'FABP1', 'NXPE4', 'RETSAT', 'CLDN15', 'TST', 'MTTP', 'LCN2', 'SLC39A5', 'KRT20', 'TM6SF2']	ARCHS4 (coexpressed genes)	0.881868	upregulated
TIGD3 human tf ARCHS4 coexpression	1.5006	3.04708	0.677894	0.13126	['PREX1', 'TGFB1', 'CHST15', 'DYSF', 'ATP2A3', 'HCLS1', 'TNFRSF1B', 'PPP1R18', 'LITAF', 'CTSS', 'TNFRSF1A']	ARCHS4 (coexpressed genes)	0.881868	upregulated
ASCL2 human tf ARCHS4 coexpression	1.5006	3.04708	0.677894	0.13126	['PREX1', 'LRG1', 'TGFB1', 'EHBP1L1', 'ATP2A3', 'HCLS1', 'LGALS9', 'TNFRSF1B', 'LITAF', 'CTSS', 'TNFRSF1A']	ARCHS4 (coexpressed genes)	0.881868	upregulated
ZNF267 human tf ARCHS4 coexpression	1.5006	3.04708	0.677894	0.13126	['WIPF1', 'ACSL1', 'INSIG1', 'HCLS1', 'CYBB', 'TNFRSF1B', 'LITAF', 'CTSS', 'MPEG1', 'NFKB1', 'RAB8B']	ARCHS4 (coexpressed genes)	0.881868	upregulated
OLIG2 human tf ARCHS4 coexpression	1.5006	3.04708	0.677894	0.13126	['ZCCHC24', 'PDGFRA', 'ADCYAP1R1', 'SPARC', 'RAB31', 'TRIL', 'SDC3', 'PCDHGC3', 'ADORA1', 'GPM6B', 'RHOB']	ARCHS4 (coexpressed genes)	0.881868	upregulated
ZNF219 human tf ARCHS4 coexpression	1.5006	3.04708	0.677894	0.13126	['PTPRU', 'SREBF1', 'EFNB1', 'TMEM184B', 'MARVELD1', 'ECI1', 'FSCN1', 'LTBP4', 'TKT', 'MFGE8', 'SREBF2']	ARCHS4 (coexpressed genes)	0.881868	upregulated
ZNF524 human tf ARCHS4 coexpression	1.5006	3.04708	0.677894	0.13126	['TGFB1', 'WIPF1', 'MVP', 'EHBP1L1', 'ATP2A3', 'HCLS1', 'LGALS9', 'TNFRSF1B', 'PPP1R18', 'NELFE', 'TNFRSF1A']	ARCHS4 (coexpressed genes)	0.881868	upregulated
KLF14 human tf ARCHS4 coexpression	1.5006	3.04708	0.677894	0.13126	['ZCCHC24', 'EGFLAM', 'SERPINE2', 'C7', 'ECI1', 'LAMC1', 'PLPP3', 'PTRF', 'RAI2', 'DCN', 'HOXA11']	ARCHS4 (coexpressed genes)	0.881868	upregulated
MBNL3 human tf ARCHS4 coexpression	1.5006	3.04708	0.677894	0.13126	['C3', 'DIAPH1', 'FGA', 'SLFN5', 'AHNAK', 'WIPF1', 'CHST15', 'UTRN', 'SLC38A3', 'ETS1', 'CTSS']	ARCHS4 (coexpressed genes)	0.881868	upregulated
ATXN7 human tf ARCHS4 coexpression	1.5006	3.04708	0.677894	0.13126	['PREX1', 'STK10', 'SLFN5', 'PRKCH', 'WIPF1', 'ATP2A3', 'HCLS1', 'UTRN', 'ETS1', 'CTSS', 'MPEG1']	ARCHS4 (coexpressed genes)	0.881868	upregulated
ZC3H7B human tf ARCHS4 coexpression	1.5006	3.04708	0.677894	0.13126	['SLC12A4', 'TMEM184B', 'LRP1', 'PTK7', 'FSCN1', 'CDC42EP1', 'FLNA', 'MAP4', 'GIT1', 'SREBF2', 'DKK3']	ARCHS4 (coexpressed genes)	0.881868	upregulated
ZC3HAV1 human tf ARCHS4 coexpression	1.5006	3.04708	0.677894	0.13126	['CPNE8', 'SLFN5', 'EXOC3L2', 'MCOLN3', 'PRKCH', 'WIPF1', 'LMO2', 'CHP1', 'ETS1', 'CDC42SE2', 'TNFSF13B']	ARCHS4 (coexpressed genes)	0.881868	upregulated
DEPDC7 human tf ARCHS4 coexpression	1.5006	3.04708	0.677894	0.13126	['GCHFR', 'FGA', 'GATM', 'OAT', 'ACAA2', 'FAM114A1', 'AXL', 'GSTA2', 'GSTA1', 'REEP6', 'HMGCS2']	ARCHS4 (coexpressed genes)	0.881868	upregulated
ZBP1 human tf ARCHS4 coexpression	1.5006	3.04708	0.677894	0.13126	['PREX1', 'BST1', 'WIPF1', 'CHST15', 'DYSF', 'HCLS1', 'GIMAP4', 'TNFRSF1B', 'PPP1R18', 'LITAF', 'CTSS']	ARCHS4 (coexpressed genes)	0.881868	upregulated
MACF1 human tf ARCHS4 coexpression	1.5006	3.04708	0.677894	0.13126	['TJP1', 'SLFN5', 'PTPRB', 'AHNAK', 'LRP1', 'LAMA2', 'PEAK1', 'EPB41L2', 'FLNA', 'UTRN', 'ETS1']	ARCHS4 (coexpressed genes)	0.881868	upregulated
DHX34 human tf ARCHS4 coexpression	1.5006	3.04708	0.677894	0.13126	['PREX1', 'TGFB1', 'EHBP1L1', 'CHST15', 'DYSF', 'HCLS1', 'TKT', 'TNFRSF1B', 'PPP1R18', 'LITAF', 'TNFRSF1A']	ARCHS4 (coexpressed genes)	0.881868	upregulated
SCML4 human tf ARCHS4 coexpression	1.5006	3.04708	0.677894	0.13126	['NFKBIA', 'KLF6', 'PRKCH', 'WIPF1', 'ARHGDIB', 'ST3GAL4', 'HCLS1', 'GIMAP4', 'GIMAP6', 'ETS1', 'TNFSF13B']	ARCHS4 (coexpressed genes)	0.881868	upregulated
SP1 human tf ARCHS4 coexpression	1.5006	3.04708	0.677894	0.13126	['PREX1', 'DIAPH1', 'PTP4A2', 'AHNAK', 'WIPF1', 'EHBP1L1', 'CHST15', 'PPP1R18', 'CTSS', 'MPEG1', 'PTBP3']	ARCHS4 (coexpressed genes)	0.881868	upregulated
ISL1 human tf ARCHS4 coexpression	1.5006	3.04708	0.99951	0.13126	['RIMS2', 'TMED8', 'TTR', 'ASXL3', 'FAM46A', 'NUDT19', 'ENPP2', 'MIA2', 'CPE', 'GRIA3', 'LRP11']	ARCHS4 (coexpressed genes)	0.881868	downregulated
ZNF385B human tf ARCHS4 coexpression	1.5006	3.04708	0.99951	0.13126	['GABBR1', 'TEF', 'DNAJC6', 'DNAH5', 'ADAM11', 'PI4KA', 'NDRG2', 'MTURN', 'TTBK1', 'SLC17A4', 'STXBP5L']	ARCHS4 (coexpressed genes)	0.881868	downregulated
RORA human tf ARCHS4 coexpression	1.5006	3.04708	0.99951	0.13126	['FLG', 'HELB', 'ODF2L', 'SEMA4D', 'SRD5A1', 'CLIP4', 'TC2N', 'SMARCA2', 'PHC3', 'PVALB', 'PARP8']	ARCHS4 (coexpressed genes)	0.881868	downregulated
ELK4 human tf ARCHS4 coexpression	1.5006	3.04708	0.99951	0.13126	['HELB', 'SEMA4D', 'ZFC3H1', 'RORA', 'ATP11A', 'CHD3', 'TC2N', 'SMARCA2', 'PHC3', 'MALT1', 'PARP8']	ARCHS4 (coexpressed genes)	0.881868	downregulated
ELF3 human tf ARCHS4 coexpression	1.5006	3.04708	0.99951	0.13126	['VIL1', 'SLC9A3', 'PDZD3', 'DNAH5', 'CYP4B1', 'DLEC1', 'VILL', 'ZMYND10', 'EPS8L3', 'B4GALNT3', 'OLFM4']	ARCHS4 (coexpressed genes)	0.881868	downregulated
ZNF91 human tf ARCHS4 coexpression	1.5006	3.04708	0.99951	0.13126	['MLLT11', 'SRD5A1', 'CHD9', 'RUFY3', 'ASXL3', 'ZMYM6', 'ANK2', 'FBXL2', 'PPP1R9A', 'GRIA3', 'ATAD2B']	ARCHS4 (coexpressed genes)	0.881868	downregulated
ATF5 human tf ARCHS4 coexpression	1.5006	3.04708	0.99951	0.13126	['GYS2', 'PROC', 'KCNC3', 'PROZ', 'ACSM5', 'ITIH1', 'FCGR2B', 'SLC12A7', 'HAO2', 'SLC22A7', 'FTCD']	ARCHS4 (coexpressed genes)	0.881868	downregulated
ZEB2 human tf ARCHS4 coexpression	1.5006	3.04708	0.99951	0.13126	['PHF20L1', 'HELB', 'RASSF2', 'TET2', 'ANK2', 'COL6A6', 'SYT14', 'AOAH', 'GPCPD1', 'SMARCA2', 'MTURN']	ARCHS4 (coexpressed genes)	0.881868	downregulated
DMRT2 human tf ARCHS4 coexpression	1.5006	3.04708	0.99951	0.13126	['KL', 'SLC4A9', 'TRIM7', 'NAT8', 'LDHD', 'FHL1', 'KCNJ16', 'SYPL2', 'RAB11FIP3', 'RAPGEF3', 'MYOM3']	ARCHS4 (coexpressed genes)	0.881868	downregulated
LCORL human tf ARCHS4 coexpression	1.5006	3.04708	0.99951	0.13126	['MLLT11', 'ODF2L', 'UBXN2B', 'SRD5A1', 'ASXL3', 'FBXL2', 'KANSL1L', 'PPP1R9A', 'CEP290', 'ACVR2B', 'SLC16A14']	ARCHS4 (coexpressed genes)	0.881868	downregulated
FOXE1 human tf ARCHS4 coexpression	1.5006	3.04708	0.99951	0.13126	['CPQ', 'COL4A4', 'CLIP4', 'COL4A3', 'KCNJ16', 'COL9A3', 'CALR', 'ATP11A', 'SLC26A4', 'RAPGEF3', 'VEGFA']	ARCHS4 (coexpressed genes)	0.881868	downregulated
ZNF267 human tf ARCHS4 coexpression	1.5006	3.04708	0.99951	0.13126	['TNFAIP8', 'ZNRF2', 'RASSF2', 'CHST11', 'EDEM1', 'LRRK2', 'AOAH', 'KMO', 'GPCPD1', 'FCGR2B', 'MALT1']	ARCHS4 (coexpressed genes)	0.881868	downregulated
RORB human tf ARCHS4 coexpression	1.5006	3.04708	0.99951	0.13126	['RIMS2', 'GABBR1', 'DNAJC6', 'ANK2', 'SRCIN1', 'MTURN', 'TTBK1', 'SH3GL2', 'GRIA3', 'STXBP5L', 'KCNH1']	ARCHS4 (coexpressed genes)	0.881868	downregulated
CHD1 human tf ARCHS4 coexpression	1.5006	3.04708	0.99951	0.13126	['PHF20L1', 'HELB', 'PRKDC', 'CENPJ', 'ZFC3H1', 'SREK1', 'GPCPD1', 'RLF', 'MALT1', 'PARP8', 'ATAD2B']	ARCHS4 (coexpressed genes)	0.881868	downregulated
PLXNA3 human tf ARCHS4 coexpression	1.5006	3.04708	0.99951	0.13126	['TMEM189', 'RAI1', 'BRF1', 'SYT12', 'EME2', 'DGKQ', 'SSPO', 'PLEKHA6', 'CCNL2', 'CHD3', 'RAB11FIP3']	ARCHS4 (coexpressed genes)	0.881868	downregulated
SKI human tf ARCHS4 coexpression	1.5006	3.04708	0.99951	0.13126	['CLCN7', 'RAI1', 'GABBR1', 'TEF', 'KCNC3', 'ADAM11', 'PI4KA', 'HTT', 'ADGRL1', 'CHD3', 'RAB11FIP3']	ARCHS4 (coexpressed genes)	0.881868	downregulated
PRR12 human tf ARCHS4 coexpression	1.5006	3.04708	0.99951	0.13126	['CLCN7', 'RAI1', 'GGA3', 'EME2', 'DGKQ', 'PI4KA', 'HTT', 'ADGRL1', 'FAM193B', 'CHD3', 'SMG5']	ARCHS4 (coexpressed genes)	0.881868	downregulated
ZNF782 human tf ARCHS4 coexpression	1.5006	3.04708	0.99951	0.13126	['VIL1', 'CDK6', 'SNX27', 'UBXN2B', 'TMEM237', 'CHD9', 'ZMYM6', 'TET2', 'SRSF2', 'ZFC3H1', 'EXOC6']	ARCHS4 (coexpressed genes)	0.881868	downregulated
ATXN7 human tf ARCHS4 coexpression	1.5006	3.04708	0.99951	0.13126	['HELB', 'RASSF2', 'SEMA4D', 'LRRK2', 'TET2', 'ZFC3H1', 'RORA', 'AOAH', 'SMARCA2', 'PHC3', 'PARP8']	ARCHS4 (coexpressed genes)	0.881868	downregulated
MYSM1 human tf ARCHS4 coexpression	1.5006	3.04708	0.99951	0.13126	['MED14', 'PRKDC', 'MTX3', 'JADE1', 'ZFC3H1', 'RORA', 'TC2N', 'PHC3', 'RLF', 'MTOR', 'PARP8']	ARCHS4 (coexpressed genes)	0.881868	downregulated
SCAPER human tf ARCHS4 coexpression	1.5006	3.04708	0.99951	0.13126	['RIMS2', 'ODF2L', 'TMEM169', 'TTR', 'CHD9', 'ASXL3', 'ENPP2', 'ANK2', 'SLC5A2', 'PPP1R9A', 'GRIA3']	ARCHS4 (coexpressed genes)	0.881868	downregulated
TOX4 human tf ARCHS4 coexpression	1.5006	3.04708	0.99951	0.13126	['RARS2', 'NIM1K', 'CPEB1', 'PAQR7', 'CCDC149', 'TMEM68', 'DNMT3A', 'KSR2', 'SLC25A45', 'PHC3', 'LZTFL1']	ARCHS4 (coexpressed genes)	0.881868	downregulated
TCF25 human tf ARCHS4 coexpression	1.5006	3.04708	0.99951	0.13126	['CLCN7', 'AP5Z1', 'BRF1', 'EME2', 'DGKQ', 'AMDHD2', 'PI4KA', 'FAM193B', 'CCNL2', 'CHD3', 'RAB11FIP3']	ARCHS4 (coexpressed genes)	0.881868	downregulated
SIM1 human tf ARCHS4 coexpression	1.5006	3.04708	0.99951	0.13126	['TTR', 'ASXL3', 'FAM46A', 'COL4A3', 'FHL1', 'ENPP2', 'MIA2', 'CPE', 'SYPL2', 'MYOM3', 'LRP11']	ARCHS4 (coexpressed genes)	0.881868	downregulated
ZNF81 human tf ARCHS4 coexpression	1.5006	3.04708	0.99951	0.13126	['PHF20L1', 'HELB', 'RASSF2', 'THSD7B', 'LRRK2', 'TET2', 'ST8SIA6', 'SMARCA2', 'PHC3', 'TMC3', 'ATAD2B']	ARCHS4 (coexpressed genes)	0.881868	downregulated
ZNF292 human tf ARCHS4 coexpression	1.5006	3.04708	0.99951	0.13126	['MLLT11', 'HELB', 'ODF2L', 'SRD5A1', 'CHD9', 'RUFY3', 'ASXL3', 'TMEM68', 'FBXL2', 'SREK1', 'PPP1R9A']	ARCHS4 (coexpressed genes)	0.881868	downregulated
ZNF491 human tf ARCHS4 coexpression	1.5006	3.04708	0.99951	0.13126	['MLLT11', 'DGKG', 'HEMK1', 'EML5', 'KHDRBS2', 'PLEKHB2', 'SNX27', 'PPP1R21', 'GORASP1', 'COQ10B', 'ELAVL1']	ARCHS4 (coexpressed genes)	0.881868	downregulated
ZNF692 human tf ARCHS4 coexpression	1.5006	3.04708	0.99951	0.13126	['CLCN7', 'GGA3', 'AP5Z1', 'PABPN1', 'EME2', 'KIF12', 'FAM193B', 'CCNL2', 'CHD3', 'LZTR1', 'RAB11FIP3']	ARCHS4 (coexpressed genes)	0.881868	downregulated
HDX human tf ARCHS4 coexpression	1.5006	3.04708	0.99951	0.13126	['ING4', 'RARS2', 'IFT88', 'COL4A3BP', 'KHDRBS2', 'ASXL3', 'TMEM68', 'SLC7A13', 'LARP4B', 'KANSL1L', 'PPP1R9A']	ARCHS4 (coexpressed genes)	0.881868	downregulated
TRIM23 human tf ARCHS4 coexpression	1.5006	3.04708	0.99951	0.13126	['TMEM144', 'GABBR1', 'DNAJC6', 'ANK2', 'PPP1R9A', 'MTURN', 'SLC16A14', 'SH3GL2', 'GRIA3', 'STXBP5L', 'KCNH1']	ARCHS4 (coexpressed genes)	0.881868	downregulated
CBFB human tf ARCHS4 coexpression	1.5006	3.04708	0.99951	0.13126	['EDEM3', 'CDK6', 'PRKD3', 'EDEM1', 'AGPS', 'SRSF1', 'NUDT19', 'SRSF2', 'MINA', 'ARGLU1', 'GPR179']	ARCHS4 (coexpressed genes)	0.881868	downregulated
CREB3L4 human tf ARCHS4 coexpression	1.5006	3.04708	0.99951	0.13126	['GGCT', 'AZGP1', 'PAQR7', 'CCDC149', 'TRPS1', 'ASXL3', 'VWA1', 'KIF12', 'TFF1', 'DEGS2', 'NAALADL2']	ARCHS4 (coexpressed genes)	0.881868	downregulated
HEY2 human tf ARCHS4 coexpression	1.5006	3.04708	0.677894	0.13126	['TJP1', 'EXOC3L2', 'SLC16A1', 'TLE1', 'FLT1', 'CALD1', 'LHFP', 'PSAT1', 'KDR', 'TMEM97', 'PALD1']	ARCHS4 (coexpressed genes)	0.881868	upregulated
LHX6 human tf ARCHS4 coexpression	1.5006	3.04708	0.99951	0.13126	['MLLT11', 'PROKR2', 'TMEM169', 'PNMA1', 'RUFY3', 'CCNL2', 'RLF', 'DLL1', 'SLC16A14', 'GRIA3', 'ATAD2B']	ARCHS4 (coexpressed genes)	0.881868	downregulated
LARP6 human tf ARCHS4 coexpression	1.5006	3.04708	0.99951	0.13126	['EVC', 'TEF', 'IGFBP4', 'DNAJC6', 'ADAM11', 'HTRA1', 'NDRG2', 'SRCIN1', 'MTURN', 'CNDP1', 'KCNH1']	ARCHS4 (coexpressed genes)	0.881868	downregulated
ZMAT1 human tf ARCHS4 coexpression	1.5006	3.04708	0.99951	0.13126	['IFT88', 'HELB', 'ODF2L', 'CHD9', 'MTX3', 'SCRN2', 'EXOC6', 'SREK1', 'SMARCA2', 'CEP290', 'LZTFL1']	ARCHS4 (coexpressed genes)	0.881868	downregulated
TOX human tf ARCHS4 coexpression	1.5006	3.04708	0.99951	0.13126	['MLLT11', 'KHDRBS2', 'TMED8', 'TMEM169', 'PNMA1', 'ST8SIA1', 'RUFY3', 'SLC16A14', 'SH3GL2', 'GRIA3', 'BEND5']	ARCHS4 (coexpressed genes)	0.881868	downregulated
KLF12 human tf ARCHS4 coexpression	1.5006	3.04708	0.99951	0.13126	['MLLT11', 'PHF20L1', 'RASSF2', 'SEMA4D', 'RUFY3', 'ANK2', 'RORA', 'CHD3', 'TC2N', 'MTSS1', 'PARP8']	ARCHS4 (coexpressed genes)	0.881868	downregulated
RCOR3 human tf ARCHS4 coexpression	1.5006	3.04708	0.99951	0.13126	['ODF2L', 'TTR', 'CHD9', 'TET2', 'ZFC3H1', 'CPE', 'EXOC6', 'KANSL1L', 'SMARCA2', 'PHC3', 'ETV6']	ARCHS4 (coexpressed genes)	0.881868	downregulated
NR3C1 A549 hg19	1.18985	2.3933	0.999996	0.133798	['CDKN1A', 'ECI1', 'CTGF', 'PREX1', 'ALCAM', 'TMEM43', 'RUSC2', 'FADS1', 'GIT1', 'ABCC3', 'SRGN', 'SREBF1', 'FGA', 'TLE1', 'ANXA2', 'ECH1', 'ACSL3', 'OSMR', 'TM4SF1', 'SREBF2', 'TNFRSF1A', 'SLC22A23', 'PTP4A2', 'SLC7A6', 'MMRN2', 'FSCN1', 'MYADM', 'ACOT1', 'RARB', 'PLIN2', 'TKT', 'KANK2', 'AHNAK', 'PEX11A', 'MVP', 'MGST1', 'NDRG1', 'C3', 'MUC1', 'TMEM204', 'STOM', 'HMOX1', 'CD14', 'DECR1', 'NQO1'…	ENCODE (experimentally validated targets)	0.873551	upregulated
CDX2 19796622 ChIP-Seq MESCs Mouse	1.46457	2.94094	0.999994	0.134249	['ERRFI1', 'ADH1', 'CADM1', 'LMO4', 'ASXL3', 'GCNT2', 'HTT', 'ST8SIA6', 'HOXD4', 'LY6A', 'SMARCA2', 'SMPDL3A']	ChEA (experimentally validated targets)	0.87209	downregulated
SOX2 19030024 ChIP-ChIP MESCs Mouse	1.27439	2.53208	0.380956	0.13712	['IFITM1', 'ETS1', 'NID2', 'RERG', 'CTGF', 'TNFSF13B', 'HEBP1', 'FLRT3', 'GC', 'RAI2', 'FDFT1', 'CCBE1', 'MMAB', 'SH2D3C', 'ELOVL6', 'ASRGL1', 'RHOB', 'TGFBR3', 'NFKBIA', 'SQLE', 'KLF6', 'RAB31', 'CXCL12', 'DAB1', 'FSCN1', 'VIM', 'ITGA9']	ChEA (experimentally validated targets)	0.862899	upregulated
SMAD4 19686287 ChIP-ChIP HaCaT Human	1.40784	2.76988	0.386749	0.13981	['UGT1A10', 'PTPRU', 'SREBF1', 'CDKN1A', 'SLC16A1', 'ANXA2', 'UGT1A1', 'TXNRD1', 'FHL2', 'LITAF', 'NDRG1', 'BCAM', 'KLF6', 'ALCAM']	ChEA (experimentally validated targets)	0.85446	upregulated
TP53 22127205 ChIP-Seq IMR90 Human	1.25329	2.45317	0.388987	0.141228	['CPM', 'CDKN1A', 'OAT', 'NOTCH1', 'LRP1', 'FHL2', 'ELK3', 'EGFLAM', 'STOM', 'RHPN2', 'MAP4', 'EPHB2', 'IL33', 'PDGFRA', 'STARD4', 'SLC12A4', 'TLE1', 'ELOVL2', 'COX6B2', 'PGD', 'ACSF2', 'TGFBR3', 'SQLE', 'AXL', 'FSCN1', 'AMOTL2', 'TGFBI', 'TKT', 'RECK', 'ATF3']	ChEA (experimentally validated targets)	0.850078	upregulated
CHD7 19251738 ChIP-ChIP MESCs Mouse	1.74224	3.39478	0.390765	0.142486	['UGT1A1', 'SPP2', 'FLNA', 'CRAT', 'CTGF', 'HOXA11']	ChEA (experimentally validated targets)	0.846229	upregulated
CHD7 19251738 ChIP-ChIP MESCs Mouse	1.74224	3.39478	0.999994	0.142486	['SNX27', 'TUFT1', 'ATP11A', 'FBXO7', 'RAB11FIP3', 'CFTR']	ChEA (experimentally validated targets)	0.846229	downregulated
JUND HeLa-S3 hg19	1.20294	2.33878	0.999996	0.1431	['SLFN5', 'ECM1', 'MVK', 'RETSAT', 'AHNAK', 'LRP1', 'INSIG1', 'MGST3', 'COL12A1', 'DYSF', 'CLEC14A', 'MSMO1', 'LAMC1', 'PRSS23', 'NDRG1', 'SRPX2', 'TMEM43', 'FLRT3', 'RDH11', 'CALD1', 'TIMP1', 'PLTP', 'SLC25A24', 'CBR3', 'ABCC3', 'ANXA2', 'ANXA3', 'MMAB', 'HEG1', 'MYOF', 'STAT3', 'SREBF2', 'RHOB', 'DIAPH1', 'SLC7A6', 'KLF6', 'MMRN2', 'MYADM', 'BLVRB', 'AMOTL2', 'VIM', 'ESYT1', 'UTRN', 'ATF3']	ENCODE (experimentally validated targets)	0.844362	upregulated
TCF4 23295773 ChIP-Seq U87 Human	1.13249	2.1897	0.394972	0.144638	['CPNE8', 'GDA', 'PROS1', 'RRH', 'GIMAP4', 'PREX1', 'CDH5', 'STK10', 'LEPR', 'DIP2A', 'BAHCC1', 'CCBE1', 'PRKCH', 'TLE1', 'ACSL1', 'DAPK1', 'F2R', 'LMO2', 'HPCAL1', 'ACSL3', 'ASRGL1', 'PLA2G16', 'RAB31', 'MYADM', 'ERG', 'NOTCH1', 'TSHZ2', 'SDC3', 'AK5', 'NKAIN1', 'C7', 'EPB41L2', 'MAP4', 'BTNL9', 'TGFB1', 'LHFP', 'ACSF2', 'ACER2', 'NFKBIA', 'PTPRB', 'COL1A2', 'CXCL12', 'DAB1', 'LCN2', 'PIR', 'DHC…	ChEA (experimentally validated targets)	0.839719	upregulated
AHR 22903824 ChIP-Seq MCF-7 Human	1.29752	2.49503	0.397484	0.146179	['ABCC4', 'PRKCH', 'TLE1', 'WIPF1', 'EYA2', 'GSTP1', 'INSIG1', 'TXNRD1', 'MID1IP1', 'MYOF', 'TSHZ2', 'CLEC14A', 'TMEM97', 'RERG', 'HEBP1', 'PREX1', 'EHD4', 'LEPR', 'CYP1B1', 'DHCR7', 'TGFBI', 'A4GALT']	ChEA (experimentally validated targets)	0.835114	upregulated
EGR1 23403033 ChIP-Seq LIVER Mouse	1.2506	2.38969	0.999994	0.147957	['TUFT1', 'ISOC2B', 'ASAP3', 'LRRC3', 'GM13251', 'ITIH1', 'TMEM144', 'D10WSU102E', 'SELENBP2', 'CYP2D9', 'ADH1', 'MED14', 'PABPN1', 'CYP2B10', 'ZMYM6', 'NUDT19', 'UGT2A3', 'UPP2', 'KANSL1L', 'SLC17A4', 'SEC24A', 'TAGAP1', 'HSD3B3', 'FAM46A', 'FMO5', 'RABGGTA', 'SYT12', 'SLC22A28', 'CFB']	ChEA (experimentally validated targets)	0.829865	downregulated
STAT1 HeLa-S3 hg19	1.24917	2.37619	0.999996	0.149237	['SLFN5', 'CDKN1A', 'IFITM1', 'CSF1', 'PROS1', 'MVP', 'TSHZ2', 'MGST1', 'SLC2A3', 'TMEM53', 'CTSS', 'PREX1', 'MUC1', 'CALD1', 'CYP1B1', 'LDLR', 'FDPS', 'ANXA3', 'STAT3', 'TMEM173', 'TNFRSF1B', 'OSMR', 'PTP4A2', 'DIAPH1', 'FAM167B', 'COL1A2', 'LRG1', 'PECAM1', 'VIM']	ENCODE (experimentally validated targets)	0.826124	upregulated
TAL1 G1E mm9	1.24224	2.34692	0.999994	0.151182	['SLC46A3', 'SLC22A4', 'ACHE', 'SMIM5', 'ARL6IP1', 'UBXN2B', 'CHD9', 'UAP1', 'SMG5', 'NLRP6', 'MVB12B', 'NUDT19', 'GM6086', 'EDEM3', 'SLC34A3', 'SEC24A', 'PAQR7', 'TMEM150A', 'ALG6', 'GRTP1', 'ABCC6', 'GGCT', 'GALC', 'RNF123', 'TEF', 'RNF181', 'SREK1', 'CALR', 'SMAP1', 'NSMAF']	ENCODE (experimentally validated targets)	0.820499	downregulated
VDR 20736230 ChIP-Seq LYMPHOBLASTOID Human	1.3473	2.50616	0.999994	0.155652	['PAQR7', 'CCDC149', 'NPR2', 'CCBL1', 'MYOM3', 'VEGFA', 'ATAD2B', 'CDK6', 'NAT8', 'SLCO3A1', 'ASXL3', 'TRPS1', 'PI4KA', 'COL6A6', 'EPS8L3', 'KCNH1']	ChEA (experimentally validated targets)	0.807845	downregulated
VDR 20736230 ChIP-Seq LYMPHOBLASTOID Human	1.3473	2.50616	0.421448	0.155652	['PLVAP', 'TGFB1', 'ELOVL5', 'ARPC1B', 'P2RY14', 'HEG1', 'MUM1', 'DNAJB13', 'SERPINB9', 'CLEC14A', 'TMEM53', 'ASRGL1', 'GREM1', 'SHE', 'AOX1', 'UTRN']	ChEA (experimentally validated targets)	0.807845	upregulated
SPI1 20176806 ChIP-Seq THIOMACROPHAGE Mouse	1.18322	2.19923	0.999994	0.155878	['SLC46A3', 'UNC119B', 'D930048N14RIK', 'TNFAIP8', 'ACSM3', 'ACSM2', 'LRRK2', 'ADAM1B', 'ZFP81', 'AP4E1', 'MALT1', 'MYOM3', 'TMEM144', 'NEU2', 'TMEM189', 'SMPD2', 'GNA14', 'SNN', 'PDZD3', 'TRIM7', 'GGA3', 'ERI2', 'GCNT2', 'SLC25A45', 'B4GALNT3', 'GGT1', 'SEC11A', 'SLC12A7', 'CSGALNACT1', 'SLC34A3', 'PAQR7', 'TMEM150A', 'ACBD4', 'SEMA4D', 'SERPINF2', 'ANXA13', 'SEPP1', 'FBXL12', 'ETV6', 'PHF20L1',…	ChEA (experimentally validated targets)	0.807216	downregulated
STAT3 18555785 Chip-Seq ESCs Mouse	1.16265	2.10961	0.999994	0.162922	['PECR', 'PLEKHB2', 'THSD7B', 'PIGN', 'AP4E1', 'LDLRAD3', 'RASSF2', 'CNTNAP5A', 'CSPP1', 'RALGPS1', 'KCNH1', 'USP8', 'TET2', 'KMO', 'GPCPD1', 'COQ10B', '2310035C23RIK', 'FAHD2A', 'F5', 'FCAMR', 'COL4A4', 'SLC9A8', 'COL4A3', 'B4GALT5', 'KHDRBS2', 'TMEM87B', 'UGT8A', 'STX16', 'UAP1', 'TMEM163', 'COL19A1', 'TTBK2', 'NEU2', 'PROKR2', 'TMEM169', 'FRZB', 'ST8SIA6', 'PDSS1', 'KDSR', 'EPS8L3', 'BEND5', '…	ChEA (experimentally validated targets)	0.78802	downregulated
OCT4 21477851 ChIP-Seq ESCs Mouse	1.16265	2.10961	0.999994	0.162922	['PECR', 'PLEKHB2', 'THSD7B', 'PIGN', 'LRRC3', 'D10WSU102E', 'HELB', 'CNTNAP5A', 'CSPP1', 'CEP290', 'FBXO7', 'KCNH1', 'HES6', 'KMO', 'COQ10B', '2310035C23RIK', 'GTPBP4', 'F5', 'FCAMR', 'COL4A4', 'COL4A3', 'SMPDL3A', 'SFI1', 'KHDRBS2', 'UAP1', 'TMEM163', 'NTN1', 'COL19A1', 'NEU2', 'RAI1', 'TMEM169', 'CHST11', 'PNMA1', 'KDSR', 'SOCS7', 'GM6086', 'EDEM3', 'FZD5', 'ADHFE1', 'SUSD2', 'FUCA2', 'ZFC3H1'…	ChEA (experimentally validated targets)	0.78802	downregulated
P53 22387025 ChIP-Seq ESCs Mouse	1.16265	2.10961	0.999994	0.162922	['PECR', 'PLEKHB2', 'THSD7B', 'UBXN2B', 'PIGN', 'LDLRAD3', 'CNTNAP5A', 'CSPP1', 'UPP2', 'RALGPS1', 'KCNH1', 'HES6', 'USP8', 'LMO4', 'TET2', 'KMO', 'COQ10B', '2310035C23RIK', 'F5', 'FCAMR', 'COL4A4', 'GPD2', 'COL4A3', 'AGPS', 'B4GALT5', 'KHDRBS2', 'TMEM87B', 'STX16', 'UAP1', 'GM13251', 'TMEM163', 'COL19A1', 'TTBK2', 'NEU2', 'PROKR2', 'ODF2L', 'TMEM169', 'FRZB', 'ST8SIA6', 'PDSS1', 'KDSR', 'GM6086'…	ChEA (experimentally validated targets)	0.78802	downregulated
TAL1 26923725 Chip-Seq HPCs Mouse	1.16265	2.10961	0.999994	0.162922	['ACHE', 'ERRFI1', 'PRDM9', 'THSD7B', 'PLOD2', 'LDLRAD3', 'PPP1R9A', 'AACS', 'SMPD2', 'CYP2D12', 'HELB', 'TRPS1', 'ENPP2', 'UGT2A3', 'CTBS', 'GPR37', 'SRCIN1', 'SEPP1', 'TMC3', 'RNF123', 'AGPS', 'UGT2B5', 'EXOC6', 'RAPGEF3', 'NSMAF', 'B4GALT5', 'TMPRSS9', 'HTT', 'NTN1', 'COL19A1', 'TTBK2', 'GNA14', 'ADH1', 'TTR', 'CHST11', 'APOH', 'LDHD', 'GCNT2', 'REPS2', 'PDSS1', 'GM6086', 'EDEM3', 'GALNT7', 'S…	ChEA (experimentally validated targets)	0.78802	downregulated
PU 27001747 Chip-Seq BMDM Mouse	1.16265	2.10961	0.999994	0.162922	['PRDM9', 'PLEKHB2', 'PIGN', 'LRRC3', 'CHD3', 'D10WSU102E', 'SMPD2', 'CSPP1', 'CEP290', 'SLC12A7', 'IGFBP4', 'SERPINF2', 'DNMT3A', 'KMO', 'COQ10B', '2310035C23RIK', 'GTPBP4', 'F5', 'FCAMR', 'TFF1', 'LY6A', 'SMPDL3A', 'SLC22A4', 'TMPRSS9', 'D930048N14RIK', 'UAP1', 'AOAH', 'TMEM163', 'ATAD2B', 'NEU2', 'RAI1', 'TMEM169', 'GGA3', 'CHST11', 'GCNT2', 'KDSR', 'SOCS7', 'EDEM3', 'FZD5', 'BRF1', 'SEMA4D', …	ChEA (experimentally validated targets)	0.78802	downregulated
CTCF small intestine mm9	1.16265	2.10961	0.999994	0.162922	['SLC46A3', 'PECR', 'CHD9', 'AP4E1', 'DNPH1', 'TRPS1', 'SCRN2', 'CCNL2', 'SLC16A2', 'CTBS', 'SLC36A1', 'TMEM150A', 'SYPL2', 'GPCPD1', 'COQ10B', 'YDJC', 'SNHG11', 'SLC9A8', 'GORASP1', 'EXOC6', 'SRSF6', 'CFTR', 'HMX2', 'SLC22A4', 'TMEM87B', 'HTT', 'ATAD2B', 'FOXRED2', 'RAI1', 'GNA14', 'SNN', 'TMEM169', 'AMDHD2', 'TMEM68', 'PDSS1', 'KDSR', 'RAB11FIP3', 'GABBR1', 'ST8SIA1', 'ZFC3H1', 'HPS3', 'FUZ', '…	ENCODE (experimentally validated targets)	0.78802	downregulated
SOX3 22085726 ChIP-Seq NPCs Mouse	1.16265	2.10961	0.999994	0.162922	['DGKG', 'CHD9', 'PLOD2', 'LDLRAD3', 'KIF12', 'CHD3', 'C1QTNF3', 'RASSF2', '1700049G17RIK', 'CCNL2', 'SLC12A7', 'GPR179', 'HES6', 'CARD10', 'ALG6', 'DNMT3A', 'ABCC6', 'PIPOX', 'ETV1', 'INMT', 'ETV6', 'SLC7A9', 'SNHG11', 'RUFY3', 'VWA1', 'SFI1', 'RAPGEF3', 'SLC22A4', 'D930048N14RIK', 'LPL', 'PPM1K', 'SLC5A2', 'DLL1', 'FAM149A', 'TTBK2', 'CHST11', 'CBS', 'ST8SIA6', 'ARGLU1', 'CADM1', 'ST8SIA1', 'FA…	ChEA (experimentally validated targets)	0.78802	downregulated
P63 20808887 ChIP-Seq KERATINOCYTES Human	1.16265	2.10961	0.430195	0.162922	['ECM1', 'GIMAP4', 'SLC2A3', 'LITAF', 'CTSS', 'LOXL1', 'HK1', 'HEBP1', 'THBD', 'TMEM43', 'TIMP2', 'SOSTDC1', 'LRAT', 'GNAT1', 'HMGCS2', 'EPHB2', 'PTRF', 'CCBE1', 'PTGIS', 'ANXA2', 'CD93', 'PGD', 'RHOB', 'RAB31', 'NAAA', 'CDC42EP1', 'ACOT4', 'MATN2', 'OAT', 'NOTCH1', 'AHNAK', 'LRP1', 'NR1I3', 'GSTP1', 'FBLN1', 'PRELP', 'NKAIN1', 'ST3GAL4', 'DDX39', 'AFAP1L2', 'MCOLN3', 'SLC12A4', 'GSTM1', 'GOLM1',…	ChEA (experimentally validated targets)	0.78802	upregulated
KDM2B 26808549 Chip-Seq REH Human	1.16265	2.10961	0.430195	0.162922	['SCARB2', 'CPNE8', 'PTPRU', 'CDKN1A', 'WIPF1', 'MUM1', 'PCSK9', 'LAMC1', 'OPLAH', 'ADAMTSL1', 'AKAP12', 'KYNU', 'CYP1B1', 'PDGFRA', 'TLE1', 'MGL2', 'ELOVL5', 'GSTO1', 'SH2D3C', 'ELOVL6', 'DCN', 'CSF2RB2', 'GREM1', 'PLA2G16', 'RHOJ', 'EHBP1L1', 'PGR', 'TKT', 'UTRN', 'SLFN5', 'OAT', 'NOTCH1', 'TNXB', 'LAMA2', 'GSTP1', 'INSIG1', 'TSHZ2', 'NDRG1', 'ABI3BP', 'UCP2', 'SPP2', 'B4GALNT1', 'FAM43A', 'UGT…	ChEA (experimentally validated targets)	0.78802	upregulated
CEBPB 26923725 Chip-Seq MACROPHAGESS Mouse	1.16265	2.10961	0.430195	0.162922	['NRP2', 'PROS1', 'RAB3D', 'H2-K1', 'FHL2', 'OPLAH', 'ETS1', 'TNFSF13B', 'SHE', 'CDH5', 'CYP26B1', 'RUSC2', 'ADORA1', 'CYP1B1', 'CPXM1', 'HMGCS2', 'PTRF', 'SEMA6B', 'SREBF1', 'HSDL2', 'PTGIS', 'ANXA2', 'DNAJB13', 'RHOB', 'PTP4A2', 'SLC7A6', 'RASA3', 'KCTD10', 'NAAA', 'ACOT1', 'ACOT4', 'ATF3', 'MGLL', 'PLA1A', 'MATN2', 'SLFN5', 'NOTCH1', 'FBLN1', 'AK5', 'NDRG1', 'CYGB', 'ABI3BP', 'POLD2', 'PLTP', …	ChEA (experimentally validated targets)	0.78802	upregulated
FOXA1 26769127 Chip-Seq PDAC-Cell line Human	1.16265	2.10961	0.430195	0.162922	['CPNE8', 'PTPRU', 'LAMC1', 'PRSS23', 'RERG', 'HK1', 'THBD', 'GPR176', 'TUBA1B', 'CYP26B1', 'ALCAM', 'RASGEF1B', 'ARHGDIB', 'EPHB2', 'ZCCHC24', 'GUCY1A3', 'ABCC4', 'CCBE1', 'STARD4', 'FGFBP1', 'ANXA2', 'GSTO1', 'MYOF', 'F2R', 'DUSP28', 'OSMR', 'HSPG2', 'PTP4A2', 'PLA2G16', 'SLC7A6', 'EHBP1L1', 'AIDA', 'ATF3', 'SLFN5', 'AHNAK', 'CFH', 'EPAS1', 'GSTP1', 'MGST3', 'SLC3A2', 'MUC1', 'S100A16', 'UCP2',…	ChEA (experimentally validated targets)	0.78802	upregulated
FOXO1 25302145 ChIP-Seq T-LYMPHOCYTE Mouse	1.16265	2.10961	0.430195	0.162922	['SCARB2', 'WIPF1', 'TMEM97', 'ETS1', 'PREX1', 'STK10', 'TUBA1A', 'ARHGDIB', 'ANXA6', 'CPXM1', 'DIP2A', 'LGALS9', 'CD34', 'ZCCHC24', 'PDGFRA', 'ST6GAL1', 'PRKCH', 'ELOVL5', 'F2R', 'SH2D3C', 'BGN', 'ELOVL6', 'MPEG1', 'PLA2G16', 'BTD', 'EMCN', 'CLDN15', 'RASA3', 'KCTD10', 'PECAM1', 'UTRN', 'ENG', 'DDR2', 'SAMD5', 'SLFN5', 'AHNAK', 'LRP1', 'PTGER3', 'SLC3A2', 'CNN2', 'CREG1', 'UCP2', 'PMVK', 'LDLR',…	ChEA (experimentally validated targets)	0.78802	upregulated
LUZP1 20508642 ChIP-Seq ESCs Mouse	1.16265	2.10961	0.430195	0.162922	['CPM', 'SPARC', 'FLT4', 'MUM1', 'ATP2A3', 'TMEM97', 'ELK3', 'CTGF', 'HK1', 'AKAP12', 'STK10', 'ANXA6', 'SLC39A5', 'DIP2A', 'LGALS9', 'PTRF', 'ABCC3', 'SRGN', 'SREBF1', 'PRKCH', 'MGL2', 'BC089597', 'PRMT2', 'HPCAL1', 'LSS', 'DCN', 'RHOB', 'SLC22A23', 'COL6A2', 'COL6A1', 'PECAM1', 'UTRN', 'ZFP652', 'SGK1', 'SAMD5', 'SLFN5', 'DDC', 'LRP1', 'LAMA2', 'NID2', 'CNN2', 'CCL6', 'B4GALNT1', 'BTNL9', 'TXNR…	ChEA (experimentally validated targets)	0.78802	upregulated
POU5F1 26923725 Chip-Seq MESODERM Mouse	1.30871	2.35637	0.432663	0.165211	['IL33', 'ST6GAL1', 'NRP2', 'ZFP521', 'MTTP', 'HPCAL1', 'PPP2R5C', 'MEIS2', 'RERG', 'CSF2RB2', 'SGCE', 'SQLE', 'CXCL12', 'PTK7', 'RASGEF1B', 'FAM43A', 'MGLL', 'UTP14B']	ChEA (experimentally validated targets)	0.781961	upregulated
TEAD4 26923725 Chip-Seq HEMANGIOBLAST Mouse	1.30871	2.35637	0.432663	0.165211	['IL33', 'ST6GAL1', 'NRP2', 'ZFP521', 'MTTP', 'HPCAL1', 'PPP2R5C', 'MEIS2', 'RERG', 'CSF2RB2', 'SGCE', 'SQLE', 'CXCL12', 'PTK7', 'RASGEF1B', 'FAM43A', 'MGLL', 'UTP14B']	ChEA (experimentally validated targets)	0.781961	upregulated
FOSL1 K562 hg19	1.24481	2.22437	0.999996	0.167476	['ECM1', 'RETSAT', 'AHNAK', 'LRP1', 'INSIG1', 'MGST3', 'DYSF', 'MSMO1', 'LOXL1', 'TMEM43', 'TIMP1', 'PTRF', 'SRGN', 'ANXA2', 'GSTO1', 'ECH1', 'ELOVL6', 'DUSP28', 'TNFRSF1B', 'PTP4A2', 'KLF6', 'BLVRB', 'VIM', 'AMOTL1', 'TKT', 'ATF3']	ENCODE (experimentally validated targets)	0.776047	upregulated
RXRA H1-hESC hg19	1.74856	3.10337	0.999996	0.169515	['SREBF1', 'LPCAT3', 'STAT3', 'RARB', 'ACSL3']	ENCODE (experimentally validated targets)	0.770792	upregulated
RAD21 A549 hg19	1.13011	1.99185	0.999996	0.171611	['CPNE8', 'PTPRU', 'SERPINE2', 'ECI1', 'RRH', 'TMEM97', 'LAMC1', 'PRSS23', 'RERG', 'CTGF', 'SGCE', 'AKAP12', 'STK10', 'THBD', 'ALCAM', 'RUSC2', 'KYNU', 'TIMP2', 'CYP1B1', 'DIP2A', 'GNAT1', 'FADS1', 'RAB8B', 'PDGFRA', 'CCBE1', 'ANXA2', 'TPM4', 'ELOVL2', 'MYOF', 'F2R', 'ECH1', 'HPCAL1', 'DUSP28', 'PTBP3', 'SLC22A23', 'BCAM', 'TUBB2A', 'BTD', 'ALDH1A2', 'RARB', 'BLVRB', 'SGK1', 'ITGA9', 'MATN2', 'CF…	ENCODE (experimentally validated targets)	0.765454	upregulated
MYOG myocyte mm9	1.11924	1.94926	0.999994	0.175242	['SLC46A3', 'ANKRD13C', 'ERRFI1', 'PLEKHB2', 'UBXN2B', 'PLOD2', 'NUDT19', 'CCNL2', 'RARS2', 'HES6', 'USP8', 'SLC30A9', 'PAQR7', 'ALG6', 'LMO4', 'GPT2', 'ATP11A', 'SYPL2', 'GTPBP4', 'SAP30', 'RNF123', 'SNHG11', 'SLC9A8', 'SRSF2', 'SRSF6', 'PVALB', 'SLC22A4', 'D930048N14RIK', 'TMEM87B', 'SMIM5', 'CHRD', 'HTRA1', 'TMEM25', 'SNN', 'FGGY', 'CHST11', 'AMDHD2', 'KDSR', 'RAB11FIP3', 'CADM1', 'HPS3', 'UCK…	ENCODE (experimentally validated targets)	0.756363	downregulated
STAT5A K562 hg19	1.50084	2.59157	0.999994	0.177862	['RNF123', 'RNF145', 'TMEM87B', 'HELB', 'DAB2', 'PLEKHB2', 'LZTR1', 'GPCPD1']	ENCODE (experimentally validated targets)	0.749917	downregulated
GATA2 26923725 Chip-Seq HEMANGIOBLAST Mouse	1.86406	3.21447	0.464959	0.178271	['ECM1', 'CYP4A12B', 'RARB', 'ELOVL6']	ChEA (experimentally validated targets)	0.74892	upregulated
ZKSCAN1 MEL cell line mm9	1.45867	2.5119	0.999996	0.1787	['ICK', 'CNN2', 'SLFN5', 'STARD4', 'DHRS7', 'ANXA2', 'HEG1', 'HPCAL1', 'TKT']	ENCODE (experimentally validated targets)	0.747876	upregulated
SCL 19346495 ChIP-Seq HPC-7 Human	1.45259	2.47854	0.999994	0.181539	['C1QTNF3', 'TNFAIP8', 'PAQR7', 'SEMA4D', 'ST8SIA1', 'GCNT2', 'LDLRAD3', 'RAB11FIP3', 'SFI1']	ChEA (experimentally validated targets)	0.741031	downregulated
PIAS1 25552417 ChIP-Seq VCAP Human	1.24689	2.12528	0.47242	0.181871	['TLE1', 'PTGIS', 'EYA2', 'ELOVL2', 'TXNRD1', 'ACSL3', 'ETS1', 'TM7SF2', 'PREX1', 'PLA2G16', 'PTPRB', 'DAB1', 'BTD', 'EMCN', 'FLRT3', 'PSAT1', 'PTK7', 'RASGEF1B', 'ALDH1A1', 'SPP2', 'RHPN2', 'AMOTL1', 'UTRN']	ChEA (experimentally validated targets)	0.740237	upregulated
JUND CH12.LX mm9	1.17473	1.99401	0.999996	0.183156	['SCARB2', 'UGT1A10', 'CDKN1A', 'NOTCH1', 'CSF1', 'SLC43A3', 'ARPC1B', 'H2-K1', 'ATP2A3', 'GIMAP4', 'AK5', 'LAMC1', 'LITAF', 'PREX1', 'C7', 'KYNU', 'ARHGDIB', 'SOSTDC1', 'FAM43A', 'A4GALT', 'CD300LG', 'SRGN', 'STARD4', 'MCOLN3', 'ENTPD1', 'TMEM184B', 'ELOVL5', 'TXNRD1', 'STAT3', 'HPCAL1', 'CYBB', 'RHOB', 'CH25H', 'FAM167B', 'GATM', 'LPCAT3', 'RHOJ', 'EHBP1L1', 'MXRA8', 'VIM', 'PLP2', 'UTRN']	ENCODE (experimentally validated targets)	0.737178	upregulated
TCF3/E2A 22897851 ChIP-Seq JUKARTE6-1 Human	1.15092	1.94501	0.477379	0.184527	['PTPRU', 'FLT1', 'ATP2A3', 'TMEM53', 'ETS1', 'ELK3', 'HK1', 'SHE', 'CDH5', 'STK10', 'TUBA1A', 'RASGEF1B', 'SLCO2B1', 'RAB8B', 'SREBF1', 'TLE1', 'HPCAL1', 'PPP2R5C', 'DCN', 'SLC22A23', 'PTP4A2', 'BTD', 'EHHADH', 'MMRN2', 'UTRN', 'SGK1', 'ITGA9', 'PLA1A', 'DDC', 'OAT', 'CFH', 'EPAS1', 'TSHZ2', 'FBLN1', 'NDRG1', 'NID2', 'EGFLAM', 'PMVK', 'CHST15', 'ST3GAL4', 'SPP2', 'SH2B2', 'NQO1', 'TMEM184B', 'KC…	ChEA (experimentally validated targets)	0.73394	upregulated
P53 22127205 ChIP-Seq FIBROBLAST Human	1.25541	2.10836	0.47937	0.186481	['IL33', 'STARD4', 'OAT', 'TLE1', 'KCNIP2', 'EPAS1', 'P2RY14', 'SDC3', 'DYSF', 'TMEM53', 'OPLAH', 'PGD', 'MEIS2', 'DCN', 'PREX1', 'EGFLAM', 'FSCN1', 'B4GALNT1', 'TKT', 'EPHB2', 'ATF3']	ChEA (experimentally validated targets)	0.729365	upregulated
LYL1 20887958 ChIP-Seq HPC-7 Mouse	1.24156	2.08301	0.47937	0.186797	['PDGFRB', 'SCARB2', 'C1QA', 'TGFB1', 'TPM4', 'P2RY14', 'STAT3', 'PDE2A', 'PTGER3', 'ATP2A3', 'FBLN1', 'GIMAP6', 'GCHFR', 'ICK', 'TMEM88', 'KCTD10', 'AXL', 'CREG1', 'NAAA', 'ARHGDIB', 'EPHB2', 'CD34', 'FADS1']	ChEA (experimentally validated targets)	0.72863	upregulated
TRIM28 21343339 ChIP-Seq HEK293 Human	1.82052	3.03985	0.999994	0.18829	['LDHD', 'FAM46A', 'HTRA1', 'PLOD2']	ChEA (experimentally validated targets)	0.725174	downregulated
CEBPB ECC-1 hg19	1.18086	1.9548	0.999996	0.191014	['ARPC1B', 'COL12A1', 'ABHD6', 'DBI', 'FSTL1', 'CXCL14', 'NDRG1', 'SHE', 'ALCAM', 'RDH11', 'CALD1', 'RASGEF1B', 'CREG1', 'CHST15', 'HMOX1', 'LDLR', 'PLTP', 'FADS1', 'SH2B2', 'GPM6B', 'ABCC3', 'SREBF1', 'ANXA3', 'STAT3', 'SEMA4C', 'OSMR', 'TNFRSF1A', 'GCHFR', 'NFKBIA', 'PTP4A2', 'KLF6', 'PSAT1', 'PEAK1', 'CAT', 'LCN2', 'CDC42EP1', 'CDC42SE2']	ENCODE (experimentally validated targets)	0.718934	upregulated
ISL1 27105846 Chip-Seq CPCs Mouse	1.16078	1.90416	0.495608	0.1939	['CPM', 'CDKN1A', 'NRP2', 'FLT1', 'CSF1', 'INSIG1', 'ADCY4', 'FHL2', 'LTBP4', 'ATP2A3', 'SLC2A3', 'PRSS23', 'CCDC102A', 'LOXL1', 'PREX1', 'FLRT3', 'CALD1', 'PMVK', 'CHST15', 'KDR', 'EPHB2', 'BAHCC1', 'RAI2', 'SEMA6B', 'SLC16A1', 'EYA2', 'MYOF', 'SEMA4C', 'ELOVL6', 'MEIS2', 'NFKB1', 'ACER2', 'TGFBR3', 'BACE2', 'BCAM', 'COL1A2', 'SERPINB6B', 'KCTD10', 'DLC1', 'ALOX5AP', 'SERPING1', 'RARB', 'SPRY1',…	ChEA (experimentally validated targets)	0.712422	upregulated
JUND MEL cell line mm9	1.42294	2.31865	0.999996	0.19603	['DDX39', 'PREX1', 'ANXA2', 'GSTA3', 'ARPC1B', 'STAT3', 'ARHGDIB', 'LAMC1', 'MEIS2']	ENCODE (experimentally validated targets)	0.707676	upregulated
TFAP2A HeLa-S3 hg19	1.14229	1.86105	0.999996	0.196081	['PTPRU', 'SPARC', 'ARPC1B', 'ECI1', 'TECR', 'DYSF', 'PCSK9', 'PRSS23', 'STK10', 'RUSC2', 'ANXA6', 'CYP1B1', 'PTRF', 'FADS1', 'GIT1', 'ABCC4', 'STARD4', 'ANXA2', 'ANXA3', 'MYOF', 'ACSL3', 'GCHFR', 'PTP4A2', 'EHBP1L1', 'FSCN1', 'AIDA', 'SLFN5', 'NOTCH1', 'GSTP1', 'MGST3', 'MVP', 'CRIP2', 'C3', 'MUC1', 'SRPX2', 'S100A16', 'EPB41L2', 'ST3GAL4', 'SPP1', 'PRKCDBP', 'STOM', 'RHPN2', 'MAP4', 'CD300LG', …	ENCODE (experimentally validated targets)	0.707564	upregulated
RAD21 HepG2 hg19	1.12362	1.82382	0.999994	0.197272	['ERRFI1', 'TTLL10', 'CHD9', 'AP4E1', 'CCBL1', 'ACSM5', 'PPP1R9A', 'FTCD', 'SMPD2', 'EME2', 'CSPP1', 'SCRN2', 'ZMYM6', 'UGT2A3', 'GGT1', 'CEP290', 'FBXO7', 'KCNH1', 'RARS2', 'SLC36A1', 'HES6', 'USP8', 'KCNH4', 'PARP3', 'TMEM150A', 'TMED8', 'SERPINF2', 'DNMT3A', 'PIPOX', 'GPCPD1', 'COQ10B', 'YDJC', 'RABGGTA', 'SEPP1', 'GTPBP4', 'MTSS1', 'F5', 'EML5', 'SLC5A9', 'SNHG11', 'SLC9A8', 'SREK1', 'SFI1', …	ENCODE (experimentally validated targets)	0.704934	downregulated
TFAP2C 20629094 ChIP-Seq MCF-7 Human	1.18136	1.91696	0.999994	0.197371	['SLC22A4', 'ERRFI1', 'TNFAIP8', 'CCBL1', 'ASAP3', 'CHD3', 'SNX31', 'NTN1', 'ELAVL1', 'CNDP1', 'TMEM189', 'RAI1', 'GNA14', 'FGGY', 'ST8SIA6', 'SLC25A45', 'B4GALNT3', 'CEP290', 'RAB11FIP3', 'GALNT7', 'ST8SIA1', 'IL34', 'PLEKHA6', 'AMMECR1', 'KSR2', 'KMO', 'NAALADL2', 'EML5', 'RNF145', 'SYT12', 'SLC9A8', 'EXOC6', 'ACOX3', 'RGL1', 'FGFR4']	ChEA (experimentally validated targets)	0.704717	downregulated
POLR2A liver mm9	1.13903	1.82501	0.999994	0.201443	['SLC46A3', 'ERRFI1', 'WDR48', 'PZP', 'LDLRAD3', 'ACSM5', 'AACS', 'FTCD', 'TMEM189', 'SMPD2', 'CYP2D9', 'CCNL2', 'FBXO7', 'HES6', 'GRIPAP1', 'GPT2', 'SERPINF2', 'ABCC6', 'LARP4B', 'TC2N', 'KMO', 'INMT', 'MTSS1', 'F5', 'ARHGAP10', 'AZGP1', 'DGKQ', 'SRSF2', 'UGT2B5', 'NSMAF', 'B4GALT5', 'PPM1K', 'ITIH1', 'EXTL1', 'FGGY', 'LDHD', 'ASPDH', 'REPS2', 'PDSS1', 'SEC11A', 'ARGLU1', 'GATSL3', 'ACBD4', 'CAD…	ENCODE (experimentally validated targets)	0.695848	downregulated
CTCF skin fibroblast hg19	1.13903	1.82501	0.999994	0.201443	['UBXN2B', 'CHD9', 'LRRK2', 'AP4E1', 'CCBL1', 'PPP1R9A', 'SCRN2', 'FBXO7', 'SLC36A1', 'HES6', 'USP8', 'TMEM150A', 'TMED8', 'ALG6', 'ENTPD4', 'DNMT3A', 'TET2', 'TRPT1', 'GPCPD1', 'COQ10B', 'YDJC', 'RABGGTA', 'GTPBP4', 'F5', 'EML5', 'ARHGAP10', 'SNHG11', 'AGPS', 'VWA1', 'RAPGEF3', 'NSMAF', 'CCDC149', 'STX16', 'NDNF', 'PPM1K', 'ATAD2B', 'ZNRF2', 'CBS', 'TMEM68', 'ST8SIA6', 'GRIA3', 'SMCP', 'KL', 'CA…	ENCODE (experimentally validated targets)	0.695848	downregulated
CDX2 21402776 ChIP-Seq INTESTINAL-VILLUS Mouse	1.13903	1.82501	0.500863	0.201443	['UGT1A10', 'CPM', 'NRP2', 'SERPINE2', 'MUM1', 'FHL2', 'ATP2A3', 'DBI', 'LAMC1', 'ELK3', 'CTGF', 'HK1', 'AKAP12', 'ACADL', 'ADORA1', 'AOX1', 'DIP2A', 'LGALS9', 'CD34', 'UTP14B', 'ABCC3', 'SRGN', 'SREBF1', 'PRKCH', 'UGT1A1', 'HPCAL1', 'DCN', 'COL6A2', 'COL6A1', 'UTRN', 'SGK1', 'ATF3', 'DDR2', 'SAMD5', 'DDC', 'CFH', 'LRP1', 'LAMA2', 'NR1I3', 'MGST3', 'PRELP', 'CREG1', 'SPP2', 'UGT1A2', 'TXNRD1', 'S…	ChEA (experimentally validated targets)	0.695848	upregulated
FLI1 26923725 Chip-Seq MACROPHAGESS Mouse	1.13903	1.82501	0.999994	0.201443	['SLC46A3', 'ERRFI1', 'PRDM9', 'ACSM3', 'ACSM2', 'CCBL1', 'MCM10', 'ELAVL1', 'BAIAP2L2', 'AMMECR1L', 'CSPP1', 'ZMYM6', 'CSGALNACT1', 'KCNH4', 'PARP3', 'DNMT3A', 'PIPOX', 'LARP4B', 'WIPI2', 'TC2N', 'GTPBP4', 'MTSS1', 'SLC9A3', 'TMEM8', 'AGPS', 'VWA1', 'TFF1', 'CFB', 'NSMAF', 'FBF1', 'LPL', 'UAP1', 'FAM149A', 'TTBK1', 'TMEM25', 'ADH1', 'TMEM169', 'PNMA1', 'CBS', 'ERI2', 'GCNT2', 'WFDC16', 'ZFP101',…	ChEA (experimentally validated targets)	0.695848	downregulated
CTCF 18555785 Chip-Seq ESCs Mouse	1.13903	1.82501	0.999994	0.201443	['ANKRD13C', 'PECR', 'PLEKHB2', 'THSD7B', 'PIGN', 'AP4E1', 'MCM10', 'LDLRAD3', 'MYOM3', 'RASSF2', 'CNTNAP5A', 'CSPP1', 'ZFP442', 'RALGPS1', 'KCNH1', 'USP8', 'KMO', 'GPCPD1', 'COQ10B', '2310035C23RIK', 'FAHD2A', 'F5', 'FCAMR', 'SLC5A9', 'COL4A4', 'SLC9A8', 'COL4A3', 'B4GALT5', 'KHDRBS2', 'TMEM87B', 'UAP1', 'TMEM163', 'COL19A1', 'TTBK2', 'NEU2', 'PROKR2', 'TMEM169', 'ST8SIA6', 'PDSS1', 'KDSR', 'GM6…	ChEA (experimentally validated targets)	0.695848	downregulated
CTCF liver mm9	1.13903	1.82501	0.999996	0.201443	['SCARB2', 'PTPRU', 'CSF1', 'GDA', 'MUM1', 'SGCE', 'ALCAM', 'TUBA1A', 'RUSC2', 'RASGEF1B', 'TIMP2', 'FADS1', 'GIT1', 'CCBE1', 'ST6GAL1', 'PRKCH', 'DAPK1', 'ELOVL2', 'SERPINB9', 'DUSP28', 'SLC22A23', 'TGFBR3', 'BACE2', 'PTP4A2', 'TUBB2A', 'COL6A2', 'NAAA', 'ITGA9', 'MATN2', 'SEMA3D', 'GSTP1', 'FLRT3', 'RDH11', 'CHST15', 'B4GALNT1', 'MAP4', 'GC', 'RAI2', 'CBR3', 'AFAP1L2', 'C1RA', 'GSTM1', 'TGFB1',…	ENCODE (experimentally validated targets)	0.695848	upregulated
FOXA1 25552417 ChIP-Seq VCAP Human	1.13903	1.82501	0.500863	0.201443	['SERPINE2', 'FLT4', 'FHL2', 'SLC2A3', 'LAMC1', 'RERG', 'ELK3', 'TM7SF2', 'HK1', 'PREX1', 'THBD', 'TUBA1B', 'ALCAM', 'RASGEF1B', 'LRAT', 'HMGCS2', 'ST6GAL1', 'TLE1', 'ECH1', 'HSPG2', 'LSS', 'TM4SF1', 'TGFBR3', 'GREM1', 'BACE2', 'BCAM', 'RARB', 'MFGE8', 'MYL9', 'MATN2', 'SAMD5', 'ADCYAP1R1', 'AHNAK', 'LRP1', 'NPR1', 'GSTP1', 'NDRG1', 'EFNB1', 'RDH11', 'CALD1', 'PMVK', 'SPP2', 'HACL1', 'FAM43A', 'D…	ChEA (experimentally validated targets)	0.695848	upregulated
POLR2A cortical plate mm9	1.13903	1.82501	0.999996	0.201443	['ECM1', 'FLT1', 'RAB3D', 'OPLAH', 'ETS1', 'TM7SF2', 'TMEM43', 'SOX18', 'SLC39A5', 'PTRF', 'SEMA6B', 'PDGFRB', 'STARD4', 'TPM4', 'CD93', 'ELOVL2', 'F2R', 'ECH1', 'TNFRSF1B', 'LSS', 'ASRGL1', 'DKK3', 'SLC22A23', 'PLA2G16', 'BTD', 'RASA3', 'EHHADH', 'MYADM', 'ACOT1', 'PGR', 'NOTCH1', 'PRELP', 'NDRG1', 'S100A16', 'RDH11', 'ELMSAN1', '4930432K21RIK', 'UCP2', 'HMOX1', 'SH2B2', 'CBR3', 'NQO1', 'KCNIP2'…	ENCODE (experimentally validated targets)	0.695848	upregulated
SPI1 26923725 Chip-Seq MACROPHAGESS Mouse	1.13903	1.82501	0.500863	0.201443	['SCARB2', 'NRP2', 'SERPINE2', 'PLXND1', 'PROS1', 'GIMAP4', 'TMEM97', 'LITAF', 'ETS1', 'LOXL1', 'HEBP1', 'SHE', 'TUBA1B', 'ANXA6', 'ADORA1', 'HMGCS2', 'TMEM173', 'RHOB', 'CH25H', 'PTP4A2', 'SLC7A6', 'RASA3', 'MYADM', 'ACOT1', 'HCLS1', 'ALDOC', 'ACOT4', 'ATF3', 'ACOT3', 'PLIN5', 'DDR2', 'MATN2', 'SLFN5', 'CYP4A12B', 'NOTCH1', 'RETSAT', 'MTTP', 'ACAA1B', 'PRELP', 'CREG1', 'FAM43A', 'SLC25A20', 'LDL…	ChEA (experimentally validated targets)	0.695848	upregulated
RXRA 24833708 ChIP-Seq LIVER Mouse	1.13903	1.82501	0.500863	0.201443	['CPM', 'NRP2', 'ACAA2', 'PROS1', 'RAB3D', 'H2-K1', 'RRH', 'CTGF', 'AKAP12', 'THBD', 'TMEM43', 'RUSC2', 'TIMP2', 'SLC39A5', 'HMGCS2', 'A4GALT', 'PTRF', 'FADS1', 'UTP14B', 'SREBF1', 'STARD4', 'ST6GAL1', 'HEG1', 'LMO2', 'HPCAL1', 'CYP2D26', 'TNFRSF1A', 'RHOB', 'GREM1', 'NAAA', 'ACOT1', 'SERPING1', 'FETUB', 'ALDOC', 'ZFP652', 'MGLL', 'PLIN5', 'PLA1A', 'MATN2', 'SLFN5', 'PRELP', 'AK5', 'EPB41L2', 'FA…	ChEA (experimentally validated targets)	0.695848	upregulated
CSB 26484114 Chip-Seq FIBROBLAST Human	1.13903	1.82501	0.500863	0.201443	['ACVRL1', 'SCARB2', 'SPARC', 'PLXND1', 'DYSF', 'FHL2', 'DBI', 'PRSS23', 'LOXL1', 'RERG', 'HEBP1', 'PREX1', 'TMEM43', 'DIP2A', 'GNAT1', 'PTRF', 'ABCC4', 'PTGIS', 'ANXA2', 'HEG1', 'LIX1L', 'TMEM173', 'OSMR', 'ASRGL1', 'TNFRSF1A', 'GREM1', 'PTP4A2', 'PLA2G16', 'FSCN1', 'PECAM1', 'ERG', 'PLA1A', 'EPAS1', 'SLC43A3', 'MGST3', 'PRELP', 'EGFLAM', 'MARVELD1', 'PLTP', 'FDFT1', 'CBR3', 'BTNL9', 'DDX39', 'S…	ChEA (experimentally validated targets)	0.695848	upregulated
MYB 26560356 Chip-Seq TH2 Human	1.13903	1.82501	0.500863	0.201443	['CPM', 'WIPF1', 'ARPC1B', 'GIMAP4', 'ETS1', 'ELK3', 'HK1', 'GPR176', 'TUBA1B', 'ALCAM', 'ANXA6', 'RAB8B', 'SRGN', 'SREBF1', 'HSDL2', 'PRKCH', 'ANXA2', 'TPM4', 'HEG1', 'SH2D3C', 'DUSP28', 'TMEM173', 'TNFRSF1B', 'DKK3', 'TNFRSF1A', 'PTP4A2', 'RAB31', 'LOX', 'RASA3', 'NAAA', 'MYADM', 'PLIN2', 'TKT', 'SLFN5', 'AHNAK', 'SLC43A3', 'INSIG1', 'MGST3', 'MVP', 'PTGER3', 'MUC1', 'UCP2', 'PMVK', 'LDLR', 'MI…	ChEA (experimentally validated targets)	0.695848	upregulated
FLI1 26923725 Chip-Seq HEMOGENIC-ENDOTHELIUM Mouse	1.13903	1.82501	0.500863	0.201443	['CPM', 'FLT1', 'CSF1', 'PROS1', 'RAB3D', 'GIMAP4', 'LITAF', 'ETS1', 'TUBA1B', 'ADORA1', 'GNAT1', 'SEMA6B', 'GUCY1A3', 'CBR1', 'SREBF1', 'ST6GAL1', 'HSDL2', 'PTGIS', 'HSPG2', 'PTP4A2', 'RAB31', 'RASA3', 'EHBP1L1', 'MYADM', 'ACOT1', 'SGK1', 'PLIN5', 'MATN2', 'SLFN5', 'RETSAT', 'AHNAK', 'NPR1', 'GSTP1', 'FBLN1', 'FAM43A', 'SLC25A20', 'GC', 'SLC38A3', 'AFAP1L2', 'SLC12A4', 'SLC16A1', 'TMEM184B', 'RF…	ChEA (experimentally validated targets)	0.695848	upregulated
CTCF ES-Bruce4 mm9	1.13903	1.82501	0.999996	0.201443	['SCARB2', 'PTPRU', 'GDA', 'LAMC1', 'PRSS23', 'CCDC102A', 'TM7SF2', 'SGCE', 'ALCAM', 'RUSC2', 'SLCO2B1', 'TIMP1', 'HMGCS2', 'FADS1', 'CCBE1', 'ST6GAL1', 'PRKCH', 'DAPK1', 'ELOVL2', 'EMP2', 'SERPINB9', 'DUSP28', 'SLC22A23', 'BACE2', 'TUBB2A', 'COL6A2', 'ALDH1A2', 'MMRN2', 'ITGA9', 'MATN2', 'C1QA', 'OAT', 'SEMA3D', 'MGST3', 'ACAA1B', 'FLRT3', 'FAM43A', 'CD300LG', 'CBR3', 'AFAP1L2', 'C1RA', 'GSTM1',…	ENCODE (experimentally validated targets)	0.695848	upregulated
RUNX 20019798 ChIP-Seq JUKART Human	1.25073	1.98701	0.999994	0.204196	['CSGALNACT1', 'TNFAIP8', 'EDEM1', 'RORA', 'ANK2', 'ETV1', 'PHC3', 'TMEM163', 'MTSS1', 'CDCP1', 'CHST11', 'SYT12', 'SLC9A8', 'APOH', 'LDHD', 'ST8SIA6', 'EPS8L3', 'RALGPS1', 'NSMAF']	ChEA (experimentally validated targets)	0.689954	downregulated
STAT6 20620947 ChIP-Seq CD4 POS T Human	1.27716	2.02101	0.50744	0.205477	['SLFN5', 'STARD4', 'ST6GAL1', 'PTGIR', 'PRKCH', 'LAMA2', 'EPAS1', 'HEG1', 'STAT3', 'SLC3A2', 'HK1', 'TMEM43', 'CALD1', 'ERG', 'CD14', 'RAB8B']	ChEA (experimentally validated targets)	0.687236	upregulated
CTCF epithelial cell of esophagus hg19	1.15456	1.82581	0.999994	0.205689	['TNFAIP8', 'UBXN2B', 'CCDC149', 'STX16', 'CHD9', 'AP4E1', 'PPM1K', 'TTBK2', 'ATAD2B', 'CSPP1', 'SCRN2', 'RFFL', 'FBXO9', 'SLC36A1', 'SMCP', 'PARP3', 'GPR37', 'CADM1', 'AADAT', 'DNMT3A', 'ZFC3H1', 'TRPT1', 'FUZ', 'ETV1', 'COQ10B', 'YDJC', 'RABGGTA', 'SLC16A14', 'F5', 'MLLT11', 'EML5', 'RNF123', 'DAB2', 'TTLL4', 'TEF', 'SNHG11', 'CCDC6', 'CPE', 'SPATS2L', 'LZTR1', 'ZCCHC4', 'SFI1', 'RAPGEF3', 'SLC…	ENCODE (experimentally validated targets)	0.686789	downregulated
STAT3 19079543 ChIP-ChIP MESCs Mouse	1.19805	1.89372	0.50744	0.205837	['PTPRU', 'NRP2', 'COL12A1', 'PCSK9', 'PRSS23', 'HOXA11', 'MUC1', 'SLCO2B1', 'ADORA1', 'CYP1B1', 'SLC39A5', 'LDLR', 'SLC14A1', 'PDGFRA', 'FDPS', 'FGA', 'SLC12A4', 'TPM4', 'WNT7B', 'TXNRD1', 'STAT3', 'EPHX1', 'NSG1', 'ASRGL1', 'FABP1', 'AXL', 'ATF3', 'GSTM6']	ChEA (experimentally validated targets)	0.686477	upregulated
PPARG 20176806 ChIP-Seq THIOMACROPHAGE Mouse	1.2113	1.91396	0.999994	0.205958	['ACSM3', 'FBF1', 'TMEM189', 'HELB', 'GGA3', 'RASSF2', 'PPP2R3C', 'TMEM68', 'GCNT2', '1700049G17RIK', 'B4GALNT3', 'SOCS7', 'RARS2', 'CARD10', 'SRD5A2', 'EDEM1', 'DNMT3A', 'ANK2', 'TC2N', 'YDJC', 'EML5', 'SLC9A3', 'ASPG', 'CCDC6', 'RGL1']	ChEA (experimentally validated targets)	0.686222	downregulated
SMAD4 21799915 ChIP-Seq A2780 Human	1.12366	1.77269	0.50744	0.20647	['CPNE8', 'PTPRU', 'NRP2', 'WIPF1', 'GDA', 'COL12A1', 'FHL2', 'GIMAP4', 'CLEC14A', 'LAMC1', 'CCDC102A', 'LOXL1', 'CTGF', 'ADAMTSL1', 'SHE', 'ALCAM', 'TMEM43', 'RASGEF1B', 'SLCO2B1', 'LEPR', 'KDR', 'CD34', 'PDGFRA', 'PRKCH', 'ELOVL5', 'DAPK1', 'LMO2', 'RHOB', 'SLC22A23', 'PGR', 'SGK1', 'ITGA9', 'DDR2', 'OAT', 'LRP1', 'EPAS1', 'MGST3', 'SDC3', 'PTGER3', 'AK5', 'FSTL1', 'NDRG1', 'NID2', 'SRPX2', 'EG…	ChEA (experimentally validated targets)	0.685143	upregulated
LMO2 26923725 Chip-Seq MACROPHAGESS Mouse	1.28587	2.02152	0.999994	0.207607	['SRD5A2', 'CCBL1', 'LPL', 'LDLRAD3', 'SMG5', 'TMEM25', 'GALNS', 'CLCN7', 'GALC', 'SNN', 'SLCO3A1', 'PNMA1', 'AGPS', 'ZFP692', 'SLC12A7']	ChEA (experimentally validated targets)	0.682757	downregulated
MYB MEL cell line mm9	1.23024	1.92131	0.999994	0.209771	['SLC22A4', 'SMIM5', 'ARL6IP1', 'TAGAP1', 'PLEKHA6', 'SNX31', 'CIT', 'FBXL12', 'TTBK2', 'TMEM144', 'MED14', 'SNX27', 'GLB1L', 'CSPP1', 'PCYOX1L', 'NUDT19', 'REPS2', 'CALR', 'KANSL1L', 'SLC17A4', 'BANP']	ENCODE (experimentally validated targets)	0.678255	downregulated
SMAD4 21741376 ChIP-Seq HESCs Human	1.11575	1.73567	0.514779	0.21106	['PTPRU', 'NRP2', 'FLT1', 'ACAA2', 'CSF1', 'SLC2A3', 'ETS1', 'ADAMTSL1', 'PREX1', 'SHE', 'ALCAM', 'RUSC2', 'RASGEF1B', 'ADORA1', 'CYP1B1', 'LRAT', 'EPHB2', 'BAHCC1', 'GUCY1A3', 'ABCC3', 'CCBE1', 'STARD4', 'ST6GAL1', 'CD93', 'DAPK1', 'ELOVL2', 'MYOF', 'EMP2', 'TMEM173', 'SLC22A23', 'EHHADH', 'FSCN1', 'CDC42EP1', 'ERG', 'ATF3', 'ITGA9', 'DDR2', 'MATN2', 'DDC', 'NOTCH1', 'AHNAK', 'LAMA2', 'SDC3', 'L…	ChEA (experimentally validated targets)	0.675593	upregulated
AR 20517297 ChIP-Seq VCAP Human	1.13215	1.76115	0.514779	0.211068	['NRP2', 'SPARC', 'ATP2A3', 'RRH', 'LOXL1', 'RERG', 'TM7SF2', 'SHE', 'CDH5', 'THBD', 'KYNU', 'ARHGDIB', 'CD34', 'GUCY1A3', 'FGA', 'TLE1', 'ANXA2', 'HPCAL1', 'RCN3', 'SLC7A6', 'RAB31', 'BTD', 'CLDN15', 'EHBP1L1', 'PECAM1', 'HCLS1', 'TKT', 'MYL9', 'MATN2', 'TAGLN', 'MVK', 'SEMA3D', 'AK5', 'NDRG1', 'RDH11', 'EPB41L2', 'RHPN2', 'SLC25A20', 'MAP4', 'GC', 'BTNL9', 'SLC14A1', 'GSTM2', 'MMAB', 'LHFP', 'E…	ChEA (experimentally validated targets)	0.675579	upregulated
ZBTB7A ECC-1 hg19	1.13595	1.75688	0.999996	0.212967	['TRIL', 'FLT4', 'ECI1', 'DYSF', 'CCDC102A', 'CX3CL1', 'STK10', 'RUSC2', 'KDR', 'A4GALT', 'PTRF', 'PRKCH', 'ANXA2', 'F2R', 'SERPINB9', 'PGD', 'OSMR', 'SREBF2', 'GCHFR', 'BACE2', 'PLA2G16', 'COL6A2', 'MFGE8', 'MYL9', 'PLIN5', 'MATN2', 'TAGLN', 'ADCYAP1R1', 'LRP1', 'CRIP2', 'AK5', 'FSTL1', 'NDRG1', 'EGFLAM', 'ST3GAL4', 'RHPN2', 'SLC38A3', 'SLC25A24', 'MCOLN3', 'SLC12A4', 'KCNIP2', 'SLC16A10', 'NFKB…	ENCODE (experimentally validated targets)	0.671687	upregulated
EOMES 20176728 ChIP-ChIP TSCs Mouse	1.14128	1.76298	0.518409	0.213367	['SCARB2', 'ZFP521', 'SPARC', 'FHL2', 'PCSK9', 'SLC2A3', 'LAMC1', 'LITAF', 'PRSS23', 'ELK3', 'CTGF', 'TMEM43', 'RUSC2', 'ADORA1', 'ABCC4', 'FGFBP1', 'ANXA2', 'PRMT2', 'DAPK1', 'SREBF2', 'TGFBR3', 'RAB31', 'KCTD10', 'ACOT1', 'MFGE8', 'ENG', 'DDC', 'NOTCH1', 'NPR1', 'ABHD6', 'SLC3A2', 'CALD1', 'SLC25A20', 'LDLR', 'FDFT1', 'DDX39', 'FDPS', 'SLC12A4', 'SLC16A1', 'TXNRD1', 'STAT3', 'RFTN1', 'TM9SF2', …	ChEA (experimentally validated targets)	0.670872	upregulated
AR 21909140 ChIP-Seq LNCAP Human	1.36139	2.09703	0.999994	0.214305	['SLC36A1', 'ERRFI1', 'ACSM3', 'AADAT', 'LAMA3', 'MCM10', 'PPM1K', 'SMPDL3A', 'SLC16A14', 'CIT']	ChEA (experimentally validated targets)	0.668969	downregulated
STAT3 HeLa-S3 hg19	1.13233	1.74125	0.999996	0.214861	['CPNE8', 'ECM1', 'CSF1', 'PROS1', 'SLC2A3', 'MSMO1', 'TMEM53', 'LAMC1', 'LITAF', 'CTGF', 'RUSC2', 'ACADL', 'KYNU', 'CYP1B1', 'TIMP1', 'SREBF1', 'HSDL2', 'ANXA3', 'HEG1', 'MYOF', 'TMEM173', 'OSMR', 'TM4SF1', 'TNFRSF1A', 'RHOB', 'GCHFR', 'PTP4A2', 'LOX', 'MYADM', 'ATF3', 'DDR2', 'SLFN5', 'RETSAT', 'MGST3', 'MVP', 'MGST1', 'FSTL1', 'NDRG1', 'MUC1', 'CALD1', 'PMVK', 'LDLR', 'SLC25A24', 'NQO1', 'SLC1…	ENCODE (experimentally validated targets)	0.667842	upregulated
ARNT 22903824 ChIP-Seq MCF-7 Human	1.1821	1.81184	0.999994	0.215944	['ANKRD13C', 'TUFT1', 'DNAH5', 'AP4E1', 'LDLRAD3', 'DLL1', 'TMEM189', 'RAI1', 'GNA14', 'RECQL5', 'CHST11', 'TRPS1', 'ARGLU1', 'BEND5', 'BANP', 'FAM46A', 'TET2', 'CYP4B1', 'ATP11A', 'SLC16A14', 'NAALADL2', 'PHF20L1', 'DAB2', 'CDK6', 'SYT12', 'GPD2', 'FAT2', 'SPATS2L', 'TFF1', 'SFI1']	ChEA (experimentally validated targets)	0.665658	downregulated
PAX1 human tf ARCHS4 coexpression	1.35661	2.0716	0.99951	0.217178	['GUCY1B3', 'PDGFRA', 'AFAP1L2', 'DHRS7', 'SLC12A4', 'ACSL3', 'VSTM4', 'SGK1', 'SREBF2', 'PLA1A']	ARCHS4 (coexpressed genes)	0.663184	upregulated
PROX1 human tf ARCHS4 coexpression	1.35661	2.0716	0.99951	0.217178	['C3', 'FGA', 'GJB1', 'UGT1A1', 'EHHADH', 'TSHZ2', 'FETUB', 'AOX1', 'GC', 'SLC38A3']	ARCHS4 (coexpressed genes)	0.663184	upregulated
ZBTB17 human tf ARCHS4 coexpression	1.35661	2.0716	0.99951	0.217178	['TGFB1', 'FLRT3', 'EHBP1L1', 'ATP2A3', 'HCLS1', 'LGALS9', 'CD14', 'TNFRSF1B', 'PPP1R18', 'NFKB1']	ARCHS4 (coexpressed genes)	0.663184	upregulated
CDX1 human tf ARCHS4 coexpression	1.35661	2.0716	0.99951	0.217178	['FABP1', 'NXPE4', 'RETSAT', 'CLDN15', 'TST', 'MTTP', 'SLC39A5', 'KRT20', 'CXCL14', 'TM6SF2']	ARCHS4 (coexpressed genes)	0.663184	upregulated
HNF1B human tf ARCHS4 coexpression	1.35661	2.0716	0.99951	0.217178	['ABCC3', 'CPM', 'GJB1', 'ACAA2', 'ELMSAN1', 'SPP1', 'SLC39A5', 'HMGCS2', 'PLA1A', 'TNFSF13B']	ARCHS4 (coexpressed genes)	0.663184	upregulated
IRF3 human tf ARCHS4 coexpression	1.35661	2.0716	0.99951	0.217178	['CNN2', 'STK10', 'TGFB1', 'WIPF1', 'MVP', 'EHBP1L1', 'ATP2A3', 'HCLS1', 'PPP1R18', 'ETS1']	ARCHS4 (coexpressed genes)	0.663184	upregulated
SPDEF human tf ARCHS4 coexpression	1.35661	2.0716	0.99951	0.217178	['NET1', 'SLC22A23', 'PREX1', 'SREBF1', 'BCAM', 'MUC1', 'S100A16', 'EMP2', 'NDRG1', 'TM7SF2']	ARCHS4 (coexpressed genes)	0.663184	upregulated
BDP1 human tf ARCHS4 coexpression	1.35661	2.0716	0.99951	0.217178	['HELB', 'ODF2L', 'PRKDC', 'ANK2', 'FAM208A', 'SREK1', 'KANSL1L', 'SRSF6', 'CEP290', 'ATAD2B']	ARCHS4 (coexpressed genes)	0.663184	downregulated
ARNT human tf ARCHS4 coexpression	1.35661	2.0716	0.99951	0.217178	['TGFBR3', 'CPNE8', 'HSDL2', 'CFH', 'WIPF1', 'CAT', 'ANXA6', 'STOM', 'PARVB', 'GIMAP6']	ARCHS4 (coexpressed genes)	0.663184	upregulated
NR4A2 human tf ARCHS4 coexpression	1.35661	2.0716	0.99951	0.217178	['NFKBIA', 'KLF6', 'PRKCH', 'RGCC', 'RASGEF1B', 'MYADM', 'SGK1', 'ATF3', 'NFKB1', 'RHOB']	ARCHS4 (coexpressed genes)	0.663184	upregulated
IRX1 human tf ARCHS4 coexpression	1.35661	2.0716	0.99951	0.217178	['EFNB1', 'COL1A2', 'TUBA1A', 'NOTCH1', 'MVK', 'SDC3', 'TIMP2', 'DCHS1', 'VIM', 'EPHB2']	ARCHS4 (coexpressed genes)	0.663184	upregulated
IRX3 human tf ARCHS4 coexpression	1.35661	2.0716	0.99951	0.217178	['SLC22A23', 'PTPRU', 'SREBF1', 'BCAM', 'MUC1', 'ECI1', 'SPP2', 'EMP2', 'CRIP2', 'CFAP43']	ARCHS4 (coexpressed genes)	0.663184	upregulated
ZBTB7A human tf ARCHS4 coexpression	1.35661	2.0716	0.99951	0.217178	['NR1I3', 'UCP2', 'EHBP1L1', 'ALOX5AP', 'ST3GAL4', 'SLC2A3', 'AK5', 'PPP1R18', 'LITAF', 'PLIN5']	ARCHS4 (coexpressed genes)	0.663184	upregulated
GATA2 human tf ARCHS4 coexpression	1.35661	2.0716	0.99951	0.217178	['GUCY1A3', 'TMEM43', 'ARHGDIB', 'LMO2', 'CAT', 'POLD2', 'CPXM1', 'ERG', 'TMEM173', 'CD34']	ARCHS4 (coexpressed genes)	0.663184	upregulated
NEUROG1 human tf ARCHS4 coexpression	1.35661	2.0716	0.99951	0.217178	['SEMA6B', 'NKAIN1', 'PTPRU', 'TLE1', 'EYA2', 'FSCN1', 'EPHB2', 'LSS', 'PALD1', 'SREBF2']	ARCHS4 (coexpressed genes)	0.663184	upregulated
SIX6 human tf ARCHS4 coexpression	1.35661	2.0716	0.99951	0.217178	['EGFLAM', 'VCAM1', 'CSF1', 'LHFP', 'PSAT1', 'MMRN2', 'LEPR', 'LRAT', 'TMEM97', 'GNAT1']	ARCHS4 (coexpressed genes)	0.663184	upregulated
FOXO4 human tf ARCHS4 coexpression	1.35661	2.0716	0.99951	0.217178	['PREX1', 'TGFB1', 'WIPF1', 'MID1IP1', 'EHBP1L1', 'CHST15', 'DYSF', 'HCLS1', 'TMCC2', 'CTSS']	ARCHS4 (coexpressed genes)	0.663184	upregulated
ZXDC human tf ARCHS4 coexpression	1.35661	2.0716	0.99951	0.217178	['CCBE1', 'DHRS7', 'BTD', 'MVP', 'SEMA4C', 'ALOX5AP', 'VSTM4', 'GIMAP6', 'PLTP', 'TNFRSF1A']	ARCHS4 (coexpressed genes)	0.663184	upregulated
ZNF341 human tf ARCHS4 coexpression	1.35661	2.0716	0.99951	0.217178	['FMNL3', 'PLA2G16', 'EXOC3L2', 'S100A16', 'CDC42EP1', 'CHP1', 'FAM43A', 'DHCR7', 'VSTM4', 'PLIN5']	ARCHS4 (coexpressed genes)	0.663184	upregulated
FOXO1 human tf ARCHS4 coexpression	1.35661	2.0716	0.99951	0.217178	['TGFBR3', 'MCOLN3', 'PRKCH', 'SRPX2', 'WIPF1', 'TIMP1', 'UTRN', 'ETS1', 'ELK3', 'CDC42SE2']	ARCHS4 (coexpressed genes)	0.663184	upregulated
NFIL3 human tf ARCHS4 coexpression	1.35661	2.0716	0.99951	0.217178	['SRGN', 'BST1', 'TGFB1', 'ACSL1', 'CHST15', 'MYADM', 'DYSF', 'PPP1R18', 'LITAF', 'CTSS']	ARCHS4 (coexpressed genes)	0.663184	upregulated
ZFHX3 human tf ARCHS4 coexpression	1.35661	2.0716	0.99951	0.217178	['TJP1', 'CDH5', 'TNXB', 'LRP1', 'PEAK1', 'NSG1', 'HSPG2', 'SHANK3', 'MEIS2', 'RHOB']	ARCHS4 (coexpressed genes)	0.663184	upregulated
NRL human tf ARCHS4 coexpression	1.35661	2.0716	0.99951	0.217178	['PTPRU', 'DDC', 'EGFLAM', 'PAQR4', 'EPB41L2', 'RRH', 'GNAT1', 'REEP6', 'SLC38A3', 'DKK3']	ARCHS4 (coexpressed genes)	0.663184	upregulated
SREBF1 human tf ARCHS4 coexpression	1.35661	2.0716	0.99951	0.217178	['BCAM', 'TMEM184B', 'RETSAT', 'MID1IP1', 'EPHX1', 'CDC42EP1', 'TKT', 'OPLAH', 'LSS', 'SREBF2']	ARCHS4 (coexpressed genes)	0.663184	upregulated
HOXA5 human tf ARCHS4 coexpression	1.35661	2.0716	0.99951	0.217178	['CCBE1', 'KLF6', 'MMAB', 'SDC3', 'CAT', 'ERG', 'TMEM173', 'BAHCC1', 'HOXA11', 'TNFSF13B']	ARCHS4 (coexpressed genes)	0.663184	upregulated
ZNF655 human tf ARCHS4 coexpression	1.35661	2.0716	0.99951	0.217178	['SEMA4D', 'STX16', 'ADHFE1', 'DGKQ', 'RORA', 'AOAH', 'RFFL', 'FCGR2B', 'SFI1', 'PARP8']	ARCHS4 (coexpressed genes)	0.663184	downregulated
ZNF688 human tf ARCHS4 coexpression	1.35661	2.0716	0.99951	0.217178	['USP8', 'CPEB1', 'PAQR7', 'SYT12', 'TMEM68', 'DNMT3A', 'PPM1K', 'SLC25A45', 'SFI1', 'NAALADL2']	ARCHS4 (coexpressed genes)	0.663184	downregulated
ZKSCAN4 human tf ARCHS4 coexpression	1.35661	2.0716	0.99951	0.217178	['MLLT11', 'ING4', 'GALNT7', 'PLK5', 'WDR48', 'PNMA1', 'CHD9', 'TET2', 'EXOC6', 'RALGPS1']	ARCHS4 (coexpressed genes)	0.663184	downregulated
TFDP3 human tf ARCHS4 coexpression	1.35661	2.0716	0.99951	0.217178	['PECR', 'CPEB1', 'COL4A3BP', 'PROC', 'AGXT2', 'APOH', 'PROZ', 'HAO2', 'SLC22A7', 'TMTC4']	ARCHS4 (coexpressed genes)	0.663184	downregulated
ZBTB20 human tf ARCHS4 coexpression	1.35661	2.0716	0.99951	0.217178	['USP8', 'HELB', 'ODF2L', 'CADM1', 'SRD5A1', 'ZKSCAN3', 'KSR2', 'PPM1K', 'PHC3', 'NAALADL2']	ARCHS4 (coexpressed genes)	0.663184	downregulated
ZNF589 human tf ARCHS4 coexpression	1.35661	2.0716	0.99951	0.217178	['NLN', 'TTLL4', 'PRKD3', 'CBS', 'DNMT3A', 'JADE1', 'AMMECR1', 'MCM10', 'ACVR2B', 'TMTC4']	ARCHS4 (coexpressed genes)	0.663184	downregulated
ZNF117 human tf ARCHS4 coexpression	1.35661	2.0716	0.99951	0.217178	['MLLT11', 'ODF2L', 'WDR48', 'SRD5A1', 'CHD9', 'RUFY3', 'LRRK2', 'TET2', 'KANSL1L', 'ATAD2B']	ARCHS4 (coexpressed genes)	0.663184	downregulated
PRDM8 human tf ARCHS4 coexpression	1.35661	2.0716	0.99951	0.217178	['CLCN7', 'RAI1', 'GABBR1', 'CHST11', 'CROCC', 'ADAM11', 'PI4KA', 'FAM193B', 'CHD3', 'TTBK1']	ARCHS4 (coexpressed genes)	0.663184	downregulated
ZNF385D human tf ARCHS4 coexpression	1.35661	2.0716	0.99951	0.217178	['RIMS2', 'SRD5A1', 'DNAJC6', 'MAP3K7CL', 'ZKSCAN3', 'ANK2', 'FBXL2', 'KSR2', 'PVALB', 'TTBK2']	ARCHS4 (coexpressed genes)	0.663184	downregulated
FOXJ1 human tf ARCHS4 coexpression	1.35661	2.0716	0.99951	0.217178	['SLC22A4', 'SRD5A2', 'TTLL10', 'DNAH5', 'CROCC', 'ANKRD65', 'CYP4B1', 'DLEC1', 'ZMYND10', 'LRP11']	ARCHS4 (coexpressed genes)	0.663184	downregulated
HOXA6 human tf ARCHS4 coexpression	1.35661	2.0716	0.99951	0.217178	['KLF6', 'TEN1', 'ARHGDIB', 'LMO2', 'CAT', 'MYADM', 'TMEM173', 'CD34', 'BAHCC1', 'HOXA11']	ARCHS4 (coexpressed genes)	0.663184	upregulated
ZNF436 human tf ARCHS4 coexpression	1.35661	2.0716	0.99951	0.217178	['MLLT11', 'WDR48', 'THSD7B', 'PNMA1', 'RUFY3', 'MVB12B', 'ANK2', 'ETV1', 'PPP1R9A', 'GRIA3']	ARCHS4 (coexpressed genes)	0.663184	downregulated
ZNF207 human tf ARCHS4 coexpression	1.35661	2.0716	0.99951	0.217178	['GALNT7', 'CDK6', 'PRKDC', 'SRSF1', 'SRSF2', 'ZFC3H1', 'FAM208A', 'LARP4B', 'SREK1', 'GTPBP4']	ARCHS4 (coexpressed genes)	0.663184	downregulated
OLIG2 human tf ARCHS4 coexpression	1.35661	2.0716	0.99951	0.217178	['GABBR1', 'SNN', 'RASSF2', 'HTRA1', 'ADGRL1', 'ETV1', 'NDRG2', 'MTURN', 'TTBK1', 'SFXN5']	ARCHS4 (coexpressed genes)	0.663184	downregulated
OLIG1 human tf ARCHS4 coexpression	1.35661	2.0716	0.99951	0.217178	['GABBR1', 'SNN', 'RASSF2', 'HTRA1', 'ETV1', 'NDRG2', 'SRCIN1', 'MTURN', 'TTBK1', 'SFXN5']	ARCHS4 (coexpressed genes)	0.663184	downregulated
ZNF25 human tf ARCHS4 coexpression	1.35661	2.0716	0.99951	0.217178	['MLLT11', 'GABBR1', 'PNMA1', 'DNAJC6', 'ANK2', 'MTURN', 'SLC16A14', 'RALGPS1', 'GRIA3', 'STXBP5L']	ARCHS4 (coexpressed genes)	0.663184	downregulated
ZHX3 human tf ARCHS4 coexpression	1.35661	2.0716	0.99951	0.217178	['GABBR1', 'EVC', 'TEF', 'HTRA1', 'PI4KA', 'NDRG2', 'SOCS7', 'MTURN', 'CIT', 'KCNH1']	ARCHS4 (coexpressed genes)	0.663184	downregulated
ZBTB4 human tf ARCHS4 coexpression	1.35661	2.0716	0.99951	0.217178	['GABBR1', 'TEF', 'KCNC3', 'ADAM11', 'PI4KA', 'CHD3', 'NDRG2', 'RAB11FIP3', 'MTURN', 'RAPGEF3']	ARCHS4 (coexpressed genes)	0.663184	downregulated
ARNT2 human tf ARCHS4 coexpression	1.35661	2.0716	0.99951	0.217178	['TEF', 'DNAJC6', 'ADAM11', 'ADGRL1', 'ANK2', 'NDRG2', 'SRCIN1', 'MTURN', 'TTBK1', 'KCNH1']	ARCHS4 (coexpressed genes)	0.663184	downregulated
HIVEP2 human tf ARCHS4 coexpression	1.35661	2.0716	0.99951	0.217178	['SLFN5', 'PRKCH', 'AHNAK', 'RASA3', 'WIPF1', 'EHBP1L1', 'AK5', 'UTRN', 'ETS1', 'NFKB1']	ARCHS4 (coexpressed genes)	0.663184	upregulated
ZNF592 human tf ARCHS4 coexpression	1.35661	2.0716	0.99951	0.217178	['PREX1', 'DIAPH1', 'TGFB1', 'WIPF1', 'EHBP1L1', 'CHST15', 'DYSF', 'ATP2A3', 'PPP1R18', 'MPEG1']	ARCHS4 (coexpressed genes)	0.663184	upregulated
TSC22D1 human tf ARCHS4 coexpression	1.35661	2.0716	0.99951	0.217178	['GUCY1A3', 'GUCY1B3', 'TUBA1A', 'TUBB2A', 'RUSC2', 'GSTA4', 'PDE2A', 'ESAM', 'GPM6B', 'NAP1L5']	ARCHS4 (coexpressed genes)	0.663184	upregulated
KLF3 human tf ARCHS4 coexpression	1.35661	2.0716	0.99951	0.217178	['RASSF2', 'SEMA4D', 'LRRK2', 'MKRN1', 'RORA', 'AOAH', 'TC2N', 'GPCPD1', 'FBXO7', 'PARP8']	ARCHS4 (coexpressed genes)	0.663184	downregulated
FOXL2 human tf ARCHS4 coexpression	1.35661	2.0716	0.99951	0.217178	['CPED1', 'KANK2', 'PDGFRB', 'ABCC3', 'UGT1A10', 'EXOC3L2', 'CALD1', 'ALDH1A2', 'TIMP2', 'OPLAH']	ARCHS4 (coexpressed genes)	0.663184	upregulated
NR0B2 human tf ARCHS4 coexpression	1.35661	2.0716	0.99951	0.217178	['C3', 'FABP1', 'FGA', 'GJB1', 'EHHADH', 'SLC39A5', 'FETUB', 'AOX1', 'GC', 'SLC38A3']	ARCHS4 (coexpressed genes)	0.663184	upregulated
NPAS3 human tf ARCHS4 coexpression	1.35661	2.0716	0.99951	0.217178	['SPON1', 'ADCYAP1R1', 'COL1A2', 'TUBA1A', 'PRMT2', 'TRIL', 'SDC3', 'PCDHGC3', 'VIM', 'GPM6B']	ARCHS4 (coexpressed genes)	0.663184	upregulated
GATA6 human tf ARCHS4 coexpression	1.35661	2.0716	0.99951	0.217178	['VIL1', 'BAIAP2L2', 'CPEB1', 'SLC5A9', 'FZD5', 'FAM151A', 'ACOX3', 'EPS8L3', 'SEPP1', 'TRABD2B']	ARCHS4 (coexpressed genes)	0.663184	downregulated
NKX6-2 human tf ARCHS4 coexpression	1.35661	2.0716	0.99951	0.217178	['TMEM144', 'GABBR1', 'GPR37', 'DNAJC6', 'NDRG2', 'SRCIN1', 'MTURN', 'TTBK1', 'RAPGEF3', 'CNDP1']	ARCHS4 (coexpressed genes)	0.663184	downregulated
JAZF1 human tf ARCHS4 coexpression	1.35661	2.0716	0.99951	0.217178	['MLLT11', 'RASSF2', 'DNAJC6', 'LRRK2', 'MKRN1', 'CPE', 'FBXO7', 'TECPR2', 'MTSS1', 'FBXO9']	ARCHS4 (coexpressed genes)	0.663184	downregulated
ZHX1 human tf ARCHS4 coexpression	1.35661	2.0716	0.99951	0.217178	['C1QTNF3', 'CPQ', 'DNAJC6', 'GPD2', 'ENPP2', 'ASAP3', 'MIA2', 'CPE', 'ANK2', 'LZTR1']	ARCHS4 (coexpressed genes)	0.663184	downregulated
NEUROD2 human tf ARCHS4 coexpression	1.35661	2.0716	0.99951	0.217178	['USP8', 'CPEB1', 'PAQR7', 'CADM1', 'DNMT3A', 'KSR2', 'PPM1K', 'SLC25A45', 'SRCIN1', 'CNDP1']	ARCHS4 (coexpressed genes)	0.663184	downregulated
ZNF98 human tf ARCHS4 coexpression	1.35661	2.0716	0.99951	0.217178	['IFT88', 'CPEB1', 'TTR', 'CENPJ', 'TMEM68', 'SRSF6', 'SNX31', 'NAALADL2', 'LZTFL1', 'ATAD2B']	ARCHS4 (coexpressed genes)	0.663184	downregulated
ZNF638 human tf ARCHS4 coexpression	1.35661	2.0716	0.99951	0.217178	['GPR37', 'ST8SIA1', 'DNAJC6', 'ANK2', 'PPP1R9A', 'PHC3', 'AACS', 'GPR179', 'CIT', 'KCNH1']	ARCHS4 (coexpressed genes)	0.663184	downregulated
EEA1 human tf ARCHS4 coexpression	1.35661	2.0716	0.99951	0.217178	['CCDC91', 'CCDC149', 'CHD9', 'CLIP4', 'TET2', 'NUDT19', 'RORA', 'LARP4B', 'KANSL1L', 'CEP290']	ARCHS4 (coexpressed genes)	0.663184	downregulated
BAZ2B human tf ARCHS4 coexpression	1.35661	2.0716	0.99951	0.217178	['MLLT11', 'HELB', 'ODF2L', 'FGGY', 'SRD5A1', 'CHD9', 'TET2', 'KANSL1L', 'PPP1R9A', 'ATAD2B']	ARCHS4 (coexpressed genes)	0.663184	downregulated
MKRN1 human tf ARCHS4 coexpression	1.35661	2.0716	0.99951	0.217178	['RASSF2', 'SEMA4D', 'LRRK2', 'TET2', 'AOAH', 'GPCPD1', 'FBXO7', 'TECPR2', 'FBXO9', 'PARP8']	ARCHS4 (coexpressed genes)	0.663184	downregulated
POGK human tf ARCHS4 coexpression	1.35661	2.0716	0.99951	0.217178	['RAI1', 'PRKDC', 'CHD9', 'SRSF1', 'TET2', 'SRSF2', 'HTT', 'CHD3', 'SMG5', 'MTOR']	ARCHS4 (coexpressed genes)	0.663184	downregulated
ZNF407 human tf ARCHS4 coexpression	1.35661	2.0716	0.99951	0.217178	['PHF20L1', 'LRRK2', 'TET2', 'ZFC3H1', 'HTT', 'FAM208A', 'GPCPD1', 'SMARCA2', 'PARP8', 'ATAD2B']	ARCHS4 (coexpressed genes)	0.663184	downregulated
LGR4 human tf ARCHS4 coexpression	1.35661	2.0716	0.99951	0.217178	['VIL1', 'SEC24A', 'PRKDC', 'CBS', 'APOH', 'UGT2A3', 'PLOD2', 'EPS8L3', 'FGFR4', 'SEPP1']	ARCHS4 (coexpressed genes)	0.663184	downregulated
PKHD1L1 human tf ARCHS4 coexpression	1.35661	2.0716	0.99951	0.217178	['SMIM5', 'DAB2', 'CPQ', 'COL4A3', 'MAP3K7CL', 'HTT', 'KCNJ16', 'SLC26A4', 'FBXO7', 'RAPGEF3']	ARCHS4 (coexpressed genes)	0.663184	downregulated
GPATCH8 human tf ARCHS4 coexpression	1.35661	2.0716	0.99951	0.217178	['GGA3', 'SLCO3A1', 'PABPN1', 'HTT', 'ADGRL1', 'ATP11A', 'SREK1', 'CHD3', 'SMARCA2', 'SOCS7']	ARCHS4 (coexpressed genes)	0.663184	downregulated
YOD1 human tf ARCHS4 coexpression	1.35661	2.0716	0.99951	0.217178	['RASSF2', 'CCDC91', 'LRRK2', 'MKRN1', 'KMO', 'GPCPD1', 'FBXO7', 'FBXO9', 'PARP8', 'ATAD2B']	ARCHS4 (coexpressed genes)	0.663184	downregulated
CHD9 human tf ARCHS4 coexpression	1.35661	2.0716	0.99951	0.217178	['ODF2L', 'FGGY', 'UBXN2B', 'ZMYM6', 'TET2', 'ANK2', 'EXOC6', 'KANSL1L', 'PPP1R9A', 'CEP290']	ARCHS4 (coexpressed genes)	0.663184	downregulated
MST1R human tf ARCHS4 coexpression	1.35661	2.0716	0.99951	0.217178	['VIL1', 'CARD10', 'SLC9A3', 'BAIAP2L2', 'PDZD3', 'CDCP1', 'VILL', 'EPS8L3', 'B4GALNT3', 'OLFM4']	ARCHS4 (coexpressed genes)	0.663184	downregulated
SORBS2 human tf ARCHS4 coexpression	1.35661	2.0716	0.99951	0.217178	['MLLT11', 'IFT88', 'CADM1', 'RUFY3', 'ASXL3', 'ANK2', 'SRSF6', 'SLC26A4', 'PPP1R9A', 'RALGPS1']	ARCHS4 (coexpressed genes)	0.663184	downregulated
ZNF720 human tf ARCHS4 coexpression	1.35661	2.0716	0.99951	0.217178	['MLLT11', 'ING4', 'RIMS2', 'TSGA10', 'HELB', 'ODF2L', 'TMEM169', 'SRD5A1', 'FBXL2', 'PPP1R9A']	ARCHS4 (coexpressed genes)	0.663184	downregulated
ZNF521 human tf ARCHS4 coexpression	1.35661	2.0716	0.99951	0.217178	['GUCY1B3', 'TUBA1A', 'TMEM98', 'GSTA4', 'TRIL', 'TIE1', 'DCHS1', 'CPXM1', 'SPRY1', 'CD34']	ARCHS4 (coexpressed genes)	0.663184	upregulated
YEATS2 human tf ARCHS4 coexpression	1.35661	2.0716	0.99951	0.217178	['RAI1', 'PRKDC', 'SRSF1', 'HTT', 'CALR', 'CHD3', 'SOCS7', 'SMG5', 'MTOR', 'CIT']	ARCHS4 (coexpressed genes)	0.663184	downregulated
NR3C1 human tf ARCHS4 coexpression	1.35661	2.0716	0.99951	0.217178	['ARHGAP10', 'TNFAIP8', 'CHST11', 'EDEM1', 'LRRK2', 'AGPS', 'HTT', 'GPCPD1', 'SMARCA2', 'MALT1']	ARCHS4 (coexpressed genes)	0.663184	downregulated
ZNF792 human tf ARCHS4 coexpression	1.35661	2.0716	0.99951	0.217178	['ACER2', 'PRKCH', 'RASA3', 'WIPF1', 'LMO2', 'ATP2A3', 'ESAM', 'ESYT1', 'CD34', 'ETS1']	ARCHS4 (coexpressed genes)	0.663184	upregulated
PLXNA3 human tf ARCHS4 coexpression	1.35661	2.0716	0.99951	0.217178	['SREBF1', 'BCAM', 'PEAK1', 'COL6A1', 'SEMA4C', 'MXRA8', 'TIMP2', 'MUM1', 'DCHS1', 'LSS']	ARCHS4 (coexpressed genes)	0.663184	upregulated
SLC4A10 human tf ARCHS4 coexpression	1.35661	2.0716	0.99951	0.217178	['GABBR1', 'DNAJC6', 'ADAM11', 'CPE', 'ANK2', 'MTURN', 'SH3GL2', 'GRIA3', 'STXBP5L', 'KCNH1']	ARCHS4 (coexpressed genes)	0.663184	downregulated
MBD1 human tf ARCHS4 coexpression	1.35661	2.0716	0.99951	0.217178	['DIAPH1', 'TGFB1', 'RASA3', 'WIPF1', 'RFTN1', 'EHBP1L1', 'ANXA6', 'ATP2A3', 'PPP1R18', 'SREBF2']	ARCHS4 (coexpressed genes)	0.663184	upregulated
FMNL2 human tf ARCHS4 coexpression	1.35661	2.0716	0.99951	0.217178	['ZCCHC24', 'TJP1', 'SCARB2', 'EPB41L2', 'PCDHGC3', 'ADORA1', 'MAP4', 'AK5', 'GPM6B', 'DKK3']	ARCHS4 (coexpressed genes)	0.663184	upregulated
PKHD1L1 human tf ARCHS4 coexpression	1.35661	2.0716	0.99951	0.217178	['ABCC3', 'GUCY1B3', 'ABCC4', 'AFAP1L2', 'SEMA3D', 'ESAM', 'PLPP3', 'UTRN', 'MATN2', 'ITGA9']	ARCHS4 (coexpressed genes)	0.663184	upregulated
ZFYVE26 human tf ARCHS4 coexpression	1.35661	2.0716	0.99951	0.217178	['CLCN7', 'ARHGAP10', 'ZNRF2', 'CHST11', 'AP5Z1', 'HTT', 'RGL1', 'KMO', 'FCGR2B', 'B4GALT5']	ARCHS4 (coexpressed genes)	0.663184	downregulated
ZNF346 human tf ARCHS4 coexpression	1.35661	2.0716	0.99951	0.217178	['MLLT11', 'DGKG', 'RARS2', 'TMEM25', 'HEMK1', 'PNMA1', 'GORASP1', 'FBXL2', 'COQ10B', 'ELAVL1']	ARCHS4 (coexpressed genes)	0.663184	downregulated
ETV1 human tf ARCHS4 coexpression	1.35661	2.0716	0.99951	0.217178	['GABBR1', 'TEF', 'DNAJC6', 'LDLRAD3', 'ANK2', 'NDRG2', 'MTURN', 'TTBK1', 'SH3GL2', 'GRIA3']	ARCHS4 (coexpressed genes)	0.663184	downregulated
CIC human tf ARCHS4 coexpression	1.35661	2.0716	0.99951	0.217178	['CLCN7', 'RAI1', 'KCNC3', 'DGKQ', 'PI4KA', 'HTT', 'FAM193B', 'CHD3', 'RAB11FIP3', 'SMG5']	ARCHS4 (coexpressed genes)	0.663184	downregulated
DLX5 human tf ARCHS4 coexpression	1.35661	2.0716	0.99951	0.217178	['MLLT11', 'ANKRD13C', 'PROKR2', 'TMEM169', 'PNMA1', 'RUFY3', 'DLL1', 'SLC16A14', 'RALGPS1', 'BEND5']	ARCHS4 (coexpressed genes)	0.663184	downregulated
PAWR human tf ARCHS4 coexpression	1.35661	2.0716	0.99951	0.217178	['GGCT', 'GALNT7', 'NLN', 'PRKDC', 'CBS', 'SRSF1', 'JADE1', 'MCM10', 'ACVR2B', 'GTPBP4']	ARCHS4 (coexpressed genes)	0.663184	downregulated
TFCP2L1 human tf ARCHS4 coexpression	1.35661	2.0716	0.99951	0.217178	['SLC9A3', 'PDZD3', 'SLC4A9', 'COL4A4', 'COL4A3', 'PLEKHA6', 'KCNJ16', 'EPS8L3', 'B4GALNT3', 'SLC26A4']	ARCHS4 (coexpressed genes)	0.663184	downregulated
TLX2 human tf ARCHS4 coexpression	1.35661	2.0716	0.99951	0.217178	['NTRK1', 'EML5', 'THSD7B', 'PRKDC', 'TMEM237', 'SRSF1', 'SRSF2', 'CHD3', 'SMG5', 'MTOR']	ARCHS4 (coexpressed genes)	0.663184	downregulated
ONECUT2 human tf ARCHS4 coexpression	1.35661	2.0716	0.99951	0.217178	['MLLT11', 'RIMS2', 'TMEM169', 'THSD7B', 'PLEKHA6', 'F13B', 'FBXL2', 'TMEM163', 'CFTR', 'TTBK2']	ARCHS4 (coexpressed genes)	0.663184	downregulated
NR4A1 human tf ARCHS4 coexpression	1.35661	2.0716	0.99951	0.217178	['RAI1', 'EME2', 'COL4A4', 'COL4A3', 'VWA1', 'ATP11A', 'CHD3', 'SLC12A7', 'RAPGEF3', 'VEGFA']	ARCHS4 (coexpressed genes)	0.663184	downregulated
THRA human tf ARCHS4 coexpression	1.35661	2.0716	0.99951	0.217178	['GABBR1', 'TEF', 'DNAJC6', 'ADAM11', 'PI4KA', 'ADGRL1', 'SRCIN1', 'MTURN', 'TTBK1', 'SH3GL2']	ARCHS4 (coexpressed genes)	0.663184	downregulated
MYCN human tf ARCHS4 coexpression	1.35661	2.0716	0.99951	0.217178	['EML5', 'NLN', 'ADGRV1', 'THSD7B', 'PRKDC', 'CBS', 'SRSF1', 'MCM10', 'ACVR2B', 'LZTFL1']	ARCHS4 (coexpressed genes)	0.663184	downregulated
PDX1 human tf ARCHS4 coexpression	1.35661	2.0716	0.99951	0.217178	['MLXIPL', 'AMACR', 'CADM1', 'ZMYM6', 'FAM46A', 'ENPP2', 'PLEKHA6', 'CPE', 'MRAP2', 'LRP11']	ARCHS4 (coexpressed genes)	0.663184	downregulated
TCF12 human tf ARCHS4 coexpression	1.35661	2.0716	0.99951	0.217178	['MLLT11', 'IFT88', 'ADGRV1', 'PNMA1', 'RUFY3', 'LDLRAD3', 'ANK2', 'ETV1', 'DLL1', 'TMTC4']	ARCHS4 (coexpressed genes)	0.663184	downregulated
THAP10 human tf ARCHS4 coexpression	1.35661	2.0716	0.99951	0.217178	['MLLT11', 'WDR48', 'ARL6IP1', 'PNMA1', 'TMEM237', 'PPP2R3C', 'SLC9A8', 'LDLRAD3', 'CEP290', 'SLC16A14']	ARCHS4 (coexpressed genes)	0.663184	downregulated
SETBP1 human tf ARCHS4 coexpression	1.35661	2.0716	0.99951	0.217178	['MLLT11', 'ADGRV1', 'ST8SIA1', 'RUFY3', 'ASXL3', 'ANK2', 'SLC16A14', 'RALGPS1', 'MTSS1', 'GRIA3']	ARCHS4 (coexpressed genes)	0.663184	downregulated
CEBPD HepG2 hg19	1.16745	1.77239	0.999994	0.219111	['PECR', 'ERRFI1', 'TMEM87B', 'WDR48', 'PRKDC', 'TUFT1', 'FBF1', 'AP4E1', 'TTBK2', 'TMEM25', 'TMEM189', 'SNN', 'HELB', 'PNMA1', 'EME2', 'AMDHD2', 'TMEM68', 'BANP', 'GRIPAP1', 'SLC30A9', 'ADHFE1', 'GPCPD1', 'SEPP1', 'FAHD2A', 'LZTFL1', 'SAP30', 'VIL1', 'SLC5A9', 'SNHG11', 'SLC9A8', 'AGPS', 'SREK1', 'CALR', 'SMAP1']	ENCODE (experimentally validated targets)	0.659336	downregulated
ETS1 MEL cell line mm9	1.13188	1.71442	0.999996	0.219883	['SCARB2', 'H2-K1', 'ATP2A3', 'SLC2A3', 'LAMC1', 'LITAF', 'ARHGDIB', 'AOX1', 'LGALS9', 'SRGN', 'NXPE4', 'ABCC4', 'ANXA2', 'TPM4', 'ELOVL5', 'F2R', 'SERPINB9', 'DUSP28', 'SREBF2', 'PTBP3', 'RHOB', 'SLC22A23', 'RASA3', 'KCTD10', 'NAAA', 'EHBP1L1', 'CAT', 'BLVRB', 'PLIN2', 'ATF3', 'SLFN5', 'SLC43A3', 'MGST3', 'NDRG1', 'CREG1', 'UCP2', 'PMVK', 'HMOX1', 'FLNA', 'SLC12A4', 'TGFB1', 'GOLM1', 'P2RY14', '…	ENCODE (experimentally validated targets)	0.657809	upregulated
HOXD13 18407260 ChIP-ChIP DEVELOPING-LIMBS Mouse	1.45076	2.19314	0.999994	0.22053	['TRIM7', 'EVC', 'CHD9', 'EDEM1', 'SMPDL3A', 'NAALADL2', 'FBXO9']	ChEA (experimentally validated targets)	0.656532	downregulated
NUCKS1 24931609 ChIP-Seq HEPATOCYTES Mouse	1.24023	1.87213	0.999994	0.221019	['USP8', 'FZD5', 'PRKDC', 'LMO4', 'DNMT3A', 'HTT', 'MINA', 'NDRG2', 'MTOR', 'MALT1', 'SAP30', 'VEGFA', 'GGA3', 'CDK6', 'CPE', 'EXOC6', 'FGFR4', 'RAB11FIP3']	ChEA (experimentally validated targets)	0.65557	downregulated
PPARD 23208498 ChIP-Seq MDA-MB-231 Human	1.2562	1.88597	0.539356	0.222832	['ABCC3', 'HSDL2', 'VCAM1', 'ACAA2', 'ECH1', 'ACSL3', 'ACER2', 'PREX1', 'CYP26B1', 'RASA3', 'LPCAT3', 'CAT', 'PLIN2', 'DHCR7', 'HMGCS2', 'SLC25A20']	ChEA (experimentally validated targets)	0.652022	upregulated
TAL1 G1E-ER4 mm9	1.20046	1.80103	0.999994	0.223068	['SLC46A3', 'SLC22A4', 'TMPRSS9', 'ACHE', 'SLC30A9', 'SMIM5', 'PAQR7', 'ARL6IP1', 'UBXN2B', 'CHD9', 'TRPT1', 'JOSD2', 'ELAVL1', 'NT5C3', 'SMG5', 'D10WSU102E', 'RNF123', 'TEF', 'MVB12B', 'DNAJB11', 'NUDT19', 'RNF181', 'SMAP1', 'NSMAF']	ENCODE (experimentally validated targets)	0.651563	downregulated
ESR1 17901129 ChIP-ChIP LIVER Mouse	1.27754	1.91302	0.999994	0.223705	['SLC22A4', 'EDEM1', 'GPT2', 'FBF1', 'PROZ', 'CHD3', 'ITIH1', 'KMO', 'NDRG2', 'CYP2D9', 'ADH1', 'TTR', 'PROC', 'CBS']	ChEA (experimentally validated targets)	0.650324	downregulated
CEBPB HCT116 hg19	1.33781	1.97301	0.999996	0.228825	['NFKBIA', 'PTP4A2', 'SLFN5', 'SRPX2', 'LCN2', 'BLVRB', 'DBI', 'OSMR', 'CDC42SE2', 'TNFRSF1A']	ENCODE (experimentally validated targets)	0.640497	upregulated
ESR1 15608294 ChIP-ChIP MCF-7 Human	1.66489	2.4469	0.999994	0.229993	['BRF1', 'PLEKHA6', 'TFF1', 'VEGFA']	ChEA (experimentally validated targets)	0.638285	downregulated
TEAD4 A549 hg19	1.26849	1.8592	0.999996	0.23092	['FGA', 'ANXA2', 'AHNAK', 'STAT3', 'OSMR', 'CTGF', 'NFKBIA', 'SLC7A6', 'GSTA4', 'CALD1', 'FSCN1', 'MYADM', 'AMOTL2', 'PTRF']	ENCODE (experimentally validated targets)	0.636538	upregulated
MYCN 19997598 ChIP-ChIP NEUROBLASTOMA Human	1.38672	2.02165	0.558438	0.232732	['TNXB', 'KCNIP2', 'SLCO2B1', 'COL12A1', 'ADORA1', 'TMEM97', 'FXYD5', 'TGFBI']	ChEA (experimentally validated targets)	0.633144	upregulated
FOXA1 27197147 Chip-Seq ENDOMETRIOID-ADENOCARCINOMA Human	1.22692	1.78452	0.558438	0.233524	['STARD4', 'ENTPD1', 'PRKCH', 'COL12A1', 'MYOF', 'ELOVL6', 'TM4SF1', 'GREM1', 'PTP4A2', 'TUBB2A', 'GSTA2', 'UCP2', 'PGR', 'TEK', 'ERG', 'GRAP', 'BAHCC1', 'SLC25A24']	ChEA (experimentally validated targets)	0.631668	upregulated
ZC3H11A MEL cell line mm9	1.1955	1.73593	0.999996	0.23409	['C1QA', 'C1RA', 'WNT7B', 'COL12A1', 'SDC3', 'MTTP', 'PTGER3', 'LTBP4', 'ACAA1B', 'HK1', 'AKR1C12', 'TGFBR3', 'NFKBIA', 'EFNB1', 'COL1A2', 'GJC2', 'RDH11', 'SLCO2B1', 'FLNA', 'TMCC2', 'FAM43A', 'SPRY1', 'ZFP652']	ENCODE (experimentally validated targets)	0.630618	upregulated
TCF21 23034159 ChIP-ChIP E13 GONADS Rat	2.23351	3.22246	0.558438	0.23627	['KLF6', 'NID2']	ChEA (experimentally validated targets)	0.626591	upregulated
EP300 T47D hg19	1.15745	1.66893	0.999996	0.236477	['KANK2', 'NOTCH1', 'TRIL', 'RAB3D', 'ECI1', 'CRIP2', 'DBI', 'NDRG1', 'PREX1', 'STK10', 'MUC1', 'UCP2', 'ANXA6', 'CYP1B1', 'FAM43A', 'DIP2A', 'FDFT1', 'NQO1', 'STARD4', 'PRKCH', 'MID1IP1', 'STAT3', 'ECH1', 'PCDHGC3', 'OSMR', 'SREBF2', 'RHOB', 'SLC22A23', 'NFKBIA', 'KLF6', 'TEN1', 'CAT', 'AMOTL2']	ENCODE (experimentally validated targets)	0.626212	upregulated
GATA1 19941826 ChIP-Seq K562 Human	1.17261	1.69058	0.558438	0.236518	['ACVRL1', 'FLT1', 'EPAS1', 'INSIG1', 'TSHZ2', 'HK1', 'NKAIN1', 'TUBA1B', 'GJC2', 'SLCO2B1', 'GC', 'SLC14A1', 'FDPS', 'ABCC4', 'ST6GAL1', 'LMO2', 'TNFRSF1B', 'HSPG2', 'SLC22A23', 'DAB1', 'DLC1', 'GPR182', 'EHBP1L1', 'CDC42EP1', 'BLVRB', 'TMCC2', 'SPRY1', 'UTRN']	ChEA (experimentally validated targets)	0.626136	upregulated
SOX9 24532713 ChIP-Seq HFSC Mouse	1.14193	1.63309	0.999994	0.23928	['PIGN', 'TTLL10', 'CHD9', 'TUFT1', 'LAMA3', 'RORA', 'LDLRAD3', 'ZNRF2', 'CHST11', 'CYP2B10', 'TRPS1', 'GCNT2', 'EPS8L3', 'SEC11A', 'RALGPS1', 'KCNH1', 'SLC34A3', 'GRIPAP1', 'PAQR7', 'FZD5', 'WHRN', 'SRD5A1', 'LMO4', 'ZFC3H1', 'PLEKHA6', 'GPCPD1', 'SMARCA2', '2310035C23RIK', 'SLC16A14', 'MTOR', 'PARP8', 'ETV6', 'CDCP1', 'COL4A3', 'FAT2', 'CPE', 'SMAP1', 'SFI1', 'SFXN5']	ChEA (experimentally validated targets)	0.621093	downregulated
SMAD3 21741376 ChIP-Seq EPCs Human	1.13106	1.61359	0.999994	0.240118	['SLC46A3', 'ERRFI1', 'KHDRBS2', 'TNFAIP8', 'THSD7B', 'DNAH5', 'ASAP3', 'LRRC3', 'HTT', 'RORA', 'LDLRAD3', 'NTN1', 'TMEM144', 'NEU2', 'HELB', 'FGGY', 'AMMECR1L', 'CHST11', 'PNMA1', 'APOH', 'REPS2', 'FBXO7', 'GRIA3', 'KCNH1', 'BANP', 'GALNT7', 'CADM1', 'GRTP1', 'SRD5A1', 'ST8SIA1', 'KCNJ16', 'SYT14', 'KSR2', 'OLFM4', 'MTOR', 'STXBP5L', 'VEGFA', 'ETV6', 'GALC', 'TTLL4', 'SLCO3A1', 'ASXL3', 'CLIP4',…	ChEA (experimentally validated targets)	0.619575	downregulated
EGR1 19374776 ChIP-ChIP THP-1 Human	1.80483	2.56369	0.558438	0.241603	['DAPK1', 'STAT3', 'MYADM']	ChEA (experimentally validated targets)	0.616898	upregulated
STAT5 23275557 ChIP-Seq MAMMARY-EPITHELIUM Mouse	1.15038	1.62775	0.999994	0.242935	['STX16', 'PZP', 'CCBL1', 'TULP3', 'LDLRAD3', 'PPM1K', 'CNDP2', 'TMEM144', 'NEU2', 'TGM1', 'SMPD2', 'GNA14', 'EXTL1', 'PDGFD', 'PDSS1', 'CYP2F2', 'KDSR', 'LGALS8', 'BANP', 'RARS2', 'LMO4', 'ADHFE1', 'IL34', 'PIPOX', 'PLEKHA6', 'OLFM4', 'SEPP1', 'ACVR2B', 'SLC16A14', 'PARP8', 'ETV6', 'GGCT', 'DNAJC6', 'RAPGEF3']	ChEA (experimentally validated targets)	0.614511	downregulated
SA1 27219007 Chip-Seq Bcells Human	1.11554	1.5681	0.558438	0.245198	['PTPRU', 'SPON1', 'ECM1', 'CSF1', 'MUM1', 'PCSK9', 'TMEM53', 'CDH5', 'TUBA1A', 'RASGEF1B', 'ADORA1', 'EPHB2', 'FADS1', 'ZCCHC24', 'ABCC3', 'PAQR4', 'ECH1', 'PPP2R5C', 'PGD', 'TNFRSF1B', 'HSPG2', 'CH25H', 'PTP4A2', 'RASA3', 'EHBP1L1', 'MMRN2', 'MXRA8', 'ALDOC', 'MFGE8', 'C1QB', 'C1QA', 'TAGLN', 'CFH', 'SLC43A3', 'NPR1', 'GSTP1', 'SDC3', 'ADCY4', 'PRELP', 'GJC2', 'CREG1', 'PMVK', 'SH2B2', 'FDPS', …	ChEA (experimentally validated targets)	0.610484	upregulated
UTX 26944678 Chip-Seq JUKART Human	1.11554	1.5681	0.558438	0.245198	['SCARB2', 'PTPRU', 'FLT1', 'ATP2A3', 'GIMAP4', 'SLC2A3', 'ETS1', 'TM7SF2', 'SHE', 'CPT2', 'ARHGDIB', 'EMILIN1', 'BAHCC1', 'RAB8B', 'PDGFRB', 'TPM4', 'PAQR4', 'F2R', 'ELOVL6', 'PGD', 'TNFRSF1A', 'GCHFR', 'CH25H', 'PTP4A2', 'RASA3', 'EHBP1L1', 'MXRA8', 'MYADM', 'SGK1', 'SLC43A3', 'GSTP1', 'INSIG1', 'ADCY4', 'MUC1', 'UCP2', 'PMVK', 'HMOX1', 'FLNA', 'LDLR', 'FDPS', 'MCOLN3', 'GSTM1', 'SLC16A1', 'TXN…	ChEA (experimentally validated targets)	0.610484	upregulated
GATA2 21186366 ChIP-Seq BM-HSCs Mouse	1.11554	1.5681	0.558438	0.245198	['CPM', 'SPARC', 'MUM1', 'ATP2A3', 'CLEC14A', 'TMEM97', 'CXCL14', 'ELK3', 'CTGF', 'HK1', 'AKAP12', 'STK10', 'ANXA6', 'SOSTDC1', 'DIP2A', 'LGALS9', 'BAHCC1', 'SRGN', 'SREBF1', 'PRMT2', 'DAPK1', 'HPCAL1', 'PPP2R5C', 'LSS', 'DCN', 'RHOB', 'COL6A2', 'COL6A1', 'MMRN2', 'PECAM1', 'UTRN', 'ZFP652', 'SGK1', 'SAMD5', 'DDC', 'LRP1', 'LAMA2', 'NID2', 'CNN2', 'CCL6', 'B4GALNT1', 'GOLM1', 'TXNRD1', 'STAT3', '…	ChEA (experimentally validated targets)	0.610484	upregulated
CEBPB 26923725 Chip-Seq HEMOGENIC-ENDOTHELIUM Mouse	1.11554	1.5681	0.558438	0.245198	['SPON1', 'ZFP521', 'LITAF', 'ETS1', 'CTSS', 'ELK3', 'SERPINA1A', 'SGCE', 'CYP26B1', 'ADORA1', 'KDR', 'DIP2A', 'HMGCS2', 'A4GALT', 'PTRF', 'SRGN', 'PDGFRA', 'CCBE1', 'ANXA2', 'BC089597', 'ELOVL5', 'GSTO1', 'ELOVL6', 'HSPG2', 'TNFRSF1A', 'RHOB', 'BACE2', 'RASA3', 'ALDH1A2', 'MXRA8', 'TKT', 'MYL9', 'CYP4A12B', 'DDC', 'LRP1', 'EPAS1', 'NDRG1', 'NKAIN1', 'FAM43A', 'GPM6B', 'AFAP1L2', 'GSTM2', 'SLC16A…	ChEA (experimentally validated targets)	0.610484	upregulated
ELF3 26769127 Chip-Seq PDAC-Cell line Human	1.11554	1.5681	0.558438	0.245198	['NRP2', 'ECM1', 'PCSK9', 'TMEM53', 'LAMC1', 'LITAF', 'PRSS23', 'CTSS', 'LOXL1', 'RERG', 'ELK3', 'CPT2', 'ADORA1', 'EPHB2', 'RAB8B', 'ZCCHC24', 'PAQR4', 'ELOVL5', 'F2R', 'LIX1L', 'LMO2', 'ACSL3', 'HSPG2', 'BACE2', 'PTP4A2', 'SLC7A6', 'RASA3', 'MYADM', 'ATF3', 'CFH', 'SLC43A3', 'MGST3', 'ADCY4', 'AK5', 'NID2', 'C3', 'CNN2', 'MUC1', 'MARVELD1', 'SPP1', 'PRKCDBP', 'FDFT1', 'DDX39', 'TGFB1', 'VCAM1',…	ChEA (experimentally validated targets)	0.610484	upregulated
SOX6 21985497 ChIP-Seq MYOTUBES Mouse	1.11554	1.5681	0.558438	0.245198	['UGT1A10', 'CPM', 'NRP2', 'SPARC', 'SERPINE2', 'FHL2', 'ATP2A3', 'DBI', 'LAMC1', 'ELK3', 'CTGF', 'HK1', 'AKAP12', 'ACADL', 'ADORA1', 'AOX1', 'DIP2A', 'CD34', 'UTP14B', 'SRGN', 'SREBF1', 'UGT1A1', 'PRMT2', 'DUSP28', 'LSS', 'RHOB', 'SLC22A23', 'COL6A2', 'COL6A1', 'UTRN', 'SGK1', 'ATF3', 'DDR2', 'SAMD5', 'DDC', 'CFH', 'LAMA2', 'NR1I3', 'MGST3', 'CRIP2', 'PRELP', 'CREG1', 'SPP2', 'UGT1A2', 'TXNRD1',…	ChEA (experimentally validated targets)	0.610484	upregulated
P300 19829295 ChIP-Seq ESCs Human	1.11554	1.5681	0.558438	0.245198	['PLXND1', 'WIPF1', 'TMEM53', 'LITAF', 'PRSS23', 'CXCL14', 'ETS1', 'CTGF', 'ADAMTSL1', 'CDH5', 'CPT2', 'RASGEF1B', 'KYNU', 'GUCY1A3', 'ABCC4', 'TLE1', 'ANXA3', 'BGN', 'SERPINB9', 'TMEM173', 'TM4SF1', 'GREM1', 'ALDH1A2', 'NAAA', 'ALDH1A1', 'RARB', 'CDC42EP1', 'ERG', 'TKT', 'UTRN', 'SGK1', 'SAMD5', 'LAMA2', 'SEMA3D', 'TSHZ2', 'PRELP', 'ST3GAL4', 'HMOX1', 'SPP2', 'FAM43A', 'NQO1', 'GOLM1', 'LHFP', '…	ChEA (experimentally validated targets)	0.610484	upregulated
RARA 24833708 ChIP-Seq LIVER Mouse	1.11554	1.5681	0.558438	0.245198	['CPM', 'SERPINE2', 'PROS1', 'RAB3D', 'CTGF', 'HOXA11', 'GPR176', 'RUSC2', 'SOX18', 'PTRF', 'FADS1', 'GIT1', 'SEMA6B', 'SREBF1', 'STARD4', 'ENTPD1', 'ST6GAL1', 'PAQR4', 'GSTO1', 'F2R', 'HPCAL1', 'CYP2D26', 'AKR1C12', 'CH25H', 'PTP4A2', 'RASA3', 'EHHADH', 'TKT', 'PLA1A', 'C1QA', 'SLFN5', 'DDC', 'TNXB', 'MVK', 'SLC43A3', 'GSTP1', 'FBLN1', 'PRELP', 'CCL6', 'FAM43A', 'SLC25A20', 'SLC38A3', 'CD300LG',…	ChEA (experimentally validated targets)	0.610484	upregulated
OLIG2 26023283 ChIP-Seq AINV15 Mouse	1.11554	1.5681	0.558438	0.245198	['SCARB2', 'SPON1', 'NRP2', 'ZFP521', 'FLT1', 'SPARC', 'CSF1', 'FHL2', 'RERG', 'CYP26B1', 'CYP1B1', 'EMILIN1', 'SCD1', 'EPHB2', 'BAHCC1', 'GIT1', 'SEMA6B', 'HSDL2', 'TLE1', 'ECH1', 'HSPG2', 'SREBF2', 'DCN', 'TNFRSF1A', 'BACE2', 'TUBB2A', 'FSCN1', 'SERPING1', 'CDC42EP1', 'SHANK3', 'KANK2', 'NOTCH1', 'MVP', 'FBLN1', 'NDRG1', 'FLRT3', 'S100A16', 'CALD1', 'CREG1', 'SPP2', 'SLC25A20', 'RAI2', 'EYA2', …	ChEA (experimentally validated targets)	0.610484	upregulated
TAL1 26923725 Chip-Seq HPCs Mouse	1.11554	1.5681	0.558438	0.245198	['CPM', 'ZFP521', 'CTGF', 'ALCAM', 'CPT2', 'SOSTDC1', 'LRAT', 'GNAT1', 'LGALS9', 'GUCY1A3', 'ABCC4', 'ST6GAL1', 'ANXA2', 'PRMT2', 'ANXA3', 'ACSL1', 'DAPK1', 'MYOF', 'PGD', 'SLC22A23', 'RHOJ', 'MFGE8', 'ALDH1A7', 'ATF3', 'PLA1A', 'CYP4A12B', 'OAT', 'LAMA2', 'SEMA3D', 'MGST3', 'NDRG1', 'FLRT3', 'SPP2', 'S1PR3', 'SLC25A20', 'GC', 'CD300LG', 'DDX39', 'NQO1', 'AFAP1L2', 'GOLM1', 'SLC16A10', 'NSG1', 'M…	ChEA (experimentally validated targets)	0.610484	upregulated
RAD21 IMR-90 hg19	1.11554	1.5681	0.999996	0.245198	['PTPRU', 'GUCY1B3', 'CDKN1A', 'SPON1', 'ECM1', 'ACAA2', 'CSF1', 'RAB3D', 'ECI1', 'TECR', 'LOXL1', 'RERG', 'ELK3', 'SGCE', 'TUBA1B', 'TIMP2', 'AOX1', 'TIMP1', 'FADS1', 'PDGFRB', 'ABCC4', 'HSDL2', 'ELOVL5', 'ELOVL2', 'HPCAL1', 'EMP2', 'OSMR', 'DCN', 'PTBP3', 'GCHFR', 'BACE2', 'PTP4A2', 'NAAA', 'FSCN1', 'SLFN5', 'RETSAT', 'LAMA2', 'MVP', 'FBLN1', 'EFNB1', 'S100A16', 'ABI3BP', 'UCP2', 'HACL1', 'B4GA…	ENCODE (experimentally validated targets)	0.610484	upregulated
GATA1 19941827 ChIP-Seq MEL86 Mouse	1.11554	1.5681	0.558438	0.245198	['ACVRL1', 'SCARB2', 'PTPRU', 'CDKN1A', 'ECM1', 'SERPINE2', 'WIPF1', 'RAB3D', 'ATP2A3', 'SLC2A3', 'TMEM53', 'LITAF', 'PRSS23', 'CX3CL1', 'CTSS', 'HK1', 'SHE', 'TIMP2', 'PGM5', 'LGALS9', 'UGT1A1', 'ANXA3', 'LIX1L', 'HPCAL1', 'SLC7A6', 'KCTD10', 'EHBP1L1', 'SERPING1', 'MYL9', 'KANK2', 'C1QA', 'AHNAK', 'INSIG1', 'LTBP4', 'NDRG1', 'CNN2', 'MARVELD1', 'CHST15', 'SPP2', 'UGT1A2', 'GC', 'LDLR', 'CD300LG…	ChEA (experimentally validated targets)	0.610484	upregulated
CTCF brain mm9	1.11554	1.5681	0.999996	0.245198	['SCARB2', 'PTPRU', 'SPON1', 'ZFP521', 'SERPINE2', 'GDA', 'ECI1', 'MUM1', 'DYSF', 'SGCE', 'RUSC2', 'CPT2', 'RASGEF1B', 'TIMP2', 'PGM5', 'FADS1', 'ZCCHC24', 'ABCC4', 'CCBE1', 'ST6GAL1', 'DAPK1', 'HPCAL1', 'DUSP28', 'BACE2', 'SLC7A6', 'TUBB2A', 'COL6A2', 'NAAA', 'FSCN1', 'MFGE8', 'ITGA9', 'SAMD5', 'NOTCH1', 'RETSAT', 'CRIP2', 'EFNB1', 'FLRT3', 'RDH11', 'HMOX1', 'B4GALNT1', 'FAM43A', 'MAP4', 'SH2B2'…	ENCODE (experimentally validated targets)	0.610484	upregulated
CTBP2 H1-hESC hg19	1.11554	1.5681	0.999996	0.245198	['SCARB2', 'PTPRU', 'NRP2', 'SERPINE2', 'MSMO1', 'PRSS23', 'TUBA1A', 'TMEM43', 'CPT2', 'TMEM88', 'CYP1B1', 'DIP2A', 'PTRF', 'STARD4', 'PRKCH', 'PAQR4', 'F2R', 'LIX1L', 'EMP2', 'ELOVL6', 'ACSL3', 'PGD', 'KCTD10', 'NAAA', 'TKT', 'MFGE8', 'SAMD5', 'MVK', 'NPR1', 'GSTP1', 'FSTL1', 'NDRG1', 'EGFLAM', 'CALD1', 'EPB41L2', 'FDFT1', 'SLC25A24', 'DECR1', 'NQO1', 'LHFP', 'MEIS2', 'NFKB1', 'NAP1L5', 'ACER2',…	ENCODE (experimentally validated targets)	0.610484	upregulated
EZH2 skeletal muscle myoblast hg19	1.11554	1.5681	0.999994	0.245198	['ACHE', 'ERRFI1', 'TTLL10', 'KCNC3', 'PLOD2', 'MCM10', 'KIF12', 'MYOM3', 'RIMS2', 'AIFM3', 'KCNH1', 'USP8', 'KCNH4', 'SLC30A9', 'GPR37', 'ALG6', 'DLEC1', 'SYPL2', 'KSR2', 'RABGGTA', 'EML5', 'SLC9A3', 'DNAJB11', 'B4GALT5', 'CCDC149', 'TUFT1', 'LAMA3', 'NDNF', 'PPM1K', 'SNX31', 'TMEM163', 'TTBK1', 'COL19A1', 'GNA14', 'GGA3', 'FGGY', 'PABPN1', 'PNMA1', 'NLRP6', 'CBS', 'PDGFD', 'ST8SIA6', 'SEC11A', …	ENCODE (experimentally validated targets)	0.610484	downregulated
eGFP-FOS K562 hg19	1.11554	1.5681	0.999996	0.245198	['ECM1', 'ECI1', 'DYSF', 'OPLAH', 'LITAF', 'STK10', 'TMEM43', 'ARHGDIB', 'ANXA6', 'SLC39A5', 'TIMP1', 'VSTM4', 'FADS1', 'GIT1', 'ZCCHC24', 'SRGN', 'ANXA2', 'PAQR4', 'GSTO1', 'ECH1', 'LMO2', 'ELOVL6', 'OSMR', 'SREBF2', 'TUBB2A', 'RAB31', 'COL6A1', 'BLVRB', 'PGR', 'ALDOC', 'MYL9', 'PLIN5', 'NOTCH1', 'RETSAT', 'AHNAK', 'LRP1', 'GSTP1', 'INSIG1', 'MGST3', 'NDRG1', 'RDH11', 'UCP2', 'SH2B2', 'NQO1', 'T…	ENCODE (experimentally validated targets)	0.610484	upregulated
KLF4 18555785 Chip-Seq ESCs Mouse	1.11554	1.5681	0.999994	0.245198	['PECR', 'PLEKHB2', 'THSD7B', 'PIGN', 'AP4E1', 'LDLRAD3', 'RASSF2', 'CNTNAP5A', 'CSPP1', 'ZFP442', 'RALGPS1', 'KCNH1', 'HES6', 'USP8', 'KMO', 'GPCPD1', 'COQ10B', '2310035C23RIK', 'FAHD2A', 'F5', 'FCAMR', 'COL4A4', 'SLC9A8', 'GPD2', 'COL4A3', 'B4GALT5', 'KHDRBS2', 'TMEM87B', 'UGT8A', 'STX16', 'UAP1', 'TMEM163', 'COL19A1', 'TTBK2', 'NEU2', 'PROKR2', 'TMEM169', 'ST8SIA6', 'PDSS1', 'KDSR', 'GM6086', …	ChEA (experimentally validated targets)	0.610484	downregulated
EBF1 22473956 ChIP-Seq BONE MARROW Mouse	1.11554	1.5681	0.999994	0.245198	['PECR', 'PLEKHB2', 'THSD7B', 'PIGN', 'LDLRAD3', 'RASSF2', 'CNTNAP5A', 'CSPP1', 'TNFSF10', 'UPP2', 'RALGPS1', 'KCNH1', 'HES6', 'LMO4', 'ANK2', 'KMO', 'COQ10B', '2310035C23RIK', 'F5', 'FCAMR', 'COL4A4', 'GPD2', 'COL4A3', 'AGPS', 'B4GALT5', 'KHDRBS2', 'TMEM87B', 'STX16', 'UAP1', 'TMEM163', 'COL19A1', 'TTBK2', 'NEU2', 'PROKR2', 'TMEM169', 'FRZB', 'ST8SIA6', 'PDSS1', 'KDSR', 'BEND5', 'GM6086', 'EDEM3…	ChEA (experimentally validated targets)	0.610484	downregulated
CTCF embryonic fibroblast mm9	1.11554	1.5681	0.999994	0.245198	['ERRFI1', 'THSD7B', 'CHD9', 'AP4E1', 'RORA', 'D10WSU102E', 'COL4A3BP', 'SCRN2', 'FBXO7', 'KCNH1', 'RARS2', 'SLC36A1', 'KCNH4', 'SLC30A9', 'GPR37', 'TMEM150A', 'IGFBP4', 'YDJC', 'RABGGTA', 'GTPBP4', 'SNHG11', 'EXOC6', 'SLC22A4', 'ASAP3', 'HTT', 'LPL', 'ATAD2B', 'FOXRED2', 'RAI1', 'GNA14', 'SNN', 'ZNRF2', 'PROKR2', 'PDGFD', 'ST8SIA6', 'RFFL', 'ZFP101', 'SEC11A', 'NTRK1', 'GALNT7', 'GATSL3', 'ZFC3H…	ENCODE (experimentally validated targets)	0.610484	downregulated
SMARCB1 HeLa-S3 hg19	1.11554	1.5681	0.999994	0.245198	['ERRFI1', 'TNFAIP8', 'CHD9', 'FAM208A', 'SMG5', 'TMEM189', 'MED14', 'NUDCD1', 'CEP290', 'HEMK1', 'USP8', 'CARD10', 'PARP3', 'TMEM150A', 'TMED8', 'ALG6', 'ENTPD4', 'GPT2', 'DNMT3A', 'TRPT1', 'COQ10B', 'GTPBP4', 'LZTFL1', 'CIT', 'SAP30', 'EML5', 'ARHGAP10', 'SLC9A8', 'AGPS', 'DNAJB11', 'SRSF2', 'SRSF6', 'RAPGEF3', 'SRSF1', 'TULP3', 'NT5C3', 'TTBK2', 'NLN', 'PPP2R3C', 'BANP', 'EDEM3', 'SEC24A', 'FZ…	ENCODE (experimentally validated targets)	0.610484	downregulated
MAZ MEL cell line mm9	1.11554	1.5681	0.999996	0.245198	['SCARB2', 'ACAA2', 'GDA', 'RAB3D', 'SLC2A3', 'LAMC1', 'CCDC102A', 'HEBP1', 'PREX1', 'CPT2', 'SEMA6B', 'ZCCHC24', 'PDGFRB', 'CERS4', 'CBR1', 'SREBF1', 'HSDL2', 'PTGIR', 'ANXA2', 'HEG1', 'HPCAL1', 'ASRGL1', 'TNFRSF1A', 'PTP4A2', 'KCTD10', 'COL6A2', 'NAAA', 'EHBP1L1', 'CAT', 'MXRA8', 'MYADM', 'SHANK3', 'AHNAK', 'MGST3', 'SDC3', 'CRIP2', 'NDRG1', 'EFNB1', 'ELMSAN1', 'MARVELD1', 'PMVK', 'ST3GAL4', 'R…	ENCODE (experimentally validated targets)	0.610484	upregulated
STAT3 22323479 ChIP-Seq MACROPHAGE Mouse	2.17135	3.04893	0.558438	0.245573	['STAT3', 'SEMA4C']	ChEA (experimentally validated targets)	0.609819	upregulated
SUZ12 NT2-D1 hg19	1.22183	1.71359	0.999996	0.245986	['ABCC3', 'PDGFRA', 'SPON1', 'EPAS1', 'NPR1', 'WNT7B', 'COL12A1', 'LIX1L', 'RFTN1', 'HOXA11', 'GREM1', 'CYP26B1', 'ALDH1A2', 'PGR', 'ERG', 'BAHCC1', 'MGLL']	ENCODE (experimentally validated targets)	0.609089	upregulated
eGFP-NR4A1 K562 hg19	1.14828	1.61041	0.999996	0.245993	['GSTP1', 'TMEM53', 'OPLAH', 'LITAF', 'TM7SF2', 'CDH5', 'NKAIN1', 'MUC1', 'TMEM43', 'UCP2', 'LEPR', 'EPHB2', 'VSTM4', 'LDLR', 'GIT1', 'FDPS', 'STARD4', 'SLC12A4', 'TPM4', 'ECH1', 'LMO2', 'EPHX1', 'ELOVL6', 'TMEM173', 'HSPG2', 'ASRGL1', 'TNFRSF1A', 'GCHFR', 'NFKBIA', 'PTP4A2', 'LRG1', 'LCN2', 'ALDOC', 'SHANK3']	ENCODE (experimentally validated targets)	0.609077	upregulated
FOSL1 H1-hESC hg19	1.39844	1.95905	0.999994	0.246379	['SMPD2', 'PLEKHB2', 'CHST11', 'PRKDC', 'CROCC', 'KDSR', 'ZCCHC4']	ENCODE (experimentally validated targets)	0.608397	downregulated
IRF1 21803131 ChIP-Seq MONOCYTES Human	1.29083	1.80394	0.560172	0.247212	['PDGFRB', 'UGT1A10', 'ENTPD1', 'HSDL2', 'RHOJ', 'ABHD6', 'UTRN', 'ETS1', 'DCN', 'CDC42SE2', 'TNFSF13B']	ChEA (experimentally validated targets)	0.60693	upregulated
ELF5 23300383 ChIP-Seq T47D Human	1.15446	1.60867	0.560473	0.248222	['NOTCH1', 'PLXND1', 'CSF1', 'SLC43A3', 'MGST1', 'LITAF', 'NDRG1', 'RERG', 'ELK3', 'TUBA1A', 'EGFLAM', 'CALD1', 'KYNU', 'ST3GAL4', 'PGM5', 'S1PR3', 'STARD4', 'PRKCH', 'TLE1', 'ANXA3', 'ELOVL5', 'TXNRD1', 'RFTN1', 'ELOVL6', 'ACSL3', 'MEIS2', 'NFKB1', 'TM9SF2', 'MXRA8', 'ACOT4', 'CDC42SE2']	ChEA (experimentally validated targets)	0.60516	upregulated
CEBPB 23403033 ChIP-Seq LIVER Mouse	1.27138	1.76341	0.999994	0.249822	['NEU2', 'MLLT11', 'TMEM25', 'GRIPAP1', 'PROC', 'SNHG11', 'LMO4', 'ZKSCAN3', 'PI4KA', 'SLC25A45', 'LZTFL1', 'SLC26A6']	ChEA (experimentally validated targets)	0.602369	downregulated
GF1 26923725 Chip-Seq HPCs Mouse	1.13118	1.55276	0.570207	0.253425	['CPM', 'CYP4A12B', 'DDC', 'OAT', 'ZFP521', 'FLT1', 'CSF1', 'EPAS1', 'ATP2A3', 'AK5', 'FSTL1', 'NDRG1', 'ETS1', 'CDH5', 'CYP26B1', 'CPT2', 'ADORA1', 'GNAT1', 'LGALS9', 'A4GALT', 'GPM6B', 'SREBF1', 'AFAP1L2', 'MCOLN3', 'ST6GAL1', 'PTGIS', 'GOLM1', 'MID1IP1', 'MYOF', 'F2R', 'NSG1', 'PGD', 'FAM167B', 'PMP22', 'VIM', 'ERG', 'SGK1', 'ATF3', 'PFKP', 'CDC42SE2']	ChEA (experimentally validated targets)	0.59615	upregulated
AR 22383394 ChIP-Seq PROSTATE CANCER Human	1.11284	1.50541	0.999994	0.258525	['DGKG', 'ERRFI1', 'PRDM9', 'UBXN2B', 'CHD9', 'RORA', 'LDLRAD3', 'RIMS2', 'C1QTNF3', 'TNFSF10', 'UGT2A3', 'CSGALNACT1', 'USP8', 'GPR37', 'LMO4', 'DLEC1', 'ANK2', 'TMC3', 'PARP8', 'ETV6', 'EML5', 'SLC5A9', 'SLC9A8', 'EXOC6', 'ACOX3', 'NSMAF', 'DNAH5', 'UAP1', 'AOAH', 'PPM1K', 'TMEM163', 'NTN1', 'FAM149A', 'MALT1', 'ATAD2B', 'FGGY', 'CHST11', 'RFFL', 'HAO2', 'ARGLU1', 'BEND5', 'BANP', 'EDEM1', 'SMA…	ChEA (experimentally validated targets)	0.587498	downregulated
SOX2 18555785 ChIP-Seq MESCs Mouse	1.2203	1.62611	0.590318	0.263803	['NOTCH1', 'CRIP2', 'NID2', 'RERG', 'CTGF', 'SHE', 'MYO1B', 'MUC1', 'GSTA4', 'SPP1', 'ACOT1', 'TEK', 'GSTM7', 'CD300LG', 'FDFT1']	ChEA (experimentally validated targets)	0.57872	upregulated
TP63 17297297 ChIP-ChIP HaCaT Human	2.05686	2.73769	0.590318	0.264211	['CDKN1A', 'NOTCH1']	ChEA (experimentally validated targets)	0.578049	upregulated
CEBPB MCF-7 hg19	1.13806	1.51254	0.999996	0.264728	['TRIL', 'COL12A1', 'DYSF', 'MGST1', 'DBI', 'FSTL1', 'NDRG1', 'SHE', 'NSDHL', 'TUBA1A', 'RDH11', 'STOM', 'HMOX1', 'SLC25A20', 'MAP4', 'FADS1', 'SH2B2', 'ABCC3', 'CERS4', 'ANXA3', 'STAT3', 'ACSL3', 'OSMR', 'TNFRSF1A', 'NFKBIA', 'SLC7A6', 'DHRS7', 'KLF6', 'PEAK1', 'LCN2', 'CDC42EP1', 'DHCR7', 'CRAT']	ENCODE (experimentally validated targets)	0.5772	upregulated
YAP1 20516196 ChIP-Seq MESCs Mouse	1.09644	1.43784	0.999994	0.26945	['DGKG', 'SLC46A3', '4930452B06RIK', 'ERRFI1', 'THSD7B', 'UBXN2B', 'TTLL10', 'CHD9', 'FHL1', 'CHD3', 'PPP1R9A', 'AACS', 'MYOM3', 'D10WSU102E', 'COL4A3BP', 'NUDCD1', 'CNTNAP5A', 'TRPS1', 'SLC16A2', 'KCNH1', 'FBXO9', 'CSGALNACT1', 'ABCC6', 'TET2', 'ANK2', 'PEX2', 'SYPL2', 'KSR2', 'TMC3', 'MTSS1', 'ETV6', 'EML5', 'ARHGAP10', 'COL4A3', 'ACOX3', 'GM853', 'SFI1', 'AOAH', 'SNX31', 'NTN1', 'MALT1', 'COL1…	ChEA (experimentally validated targets)	0.569522	downregulated
PRDM14 21183938 ChIP-Seq MESCs Mouse	1.10411	1.44023	0.999994	0.271328	['DGKG', 'PECR', 'CHD9', 'PPP1R9A', 'AACS', 'MED14', 'LGALS8', 'SLC12A7', 'CSGALNACT1', 'GPT2', 'DNMT3A', 'TET2', 'LARP4B', 'RABGGTA', 'ZFP518B', 'DNAJC6', 'GPD2', 'EXOC6', 'SFI1', 'B4GALT5', 'D930048N14RIK', 'TMEM87B', 'TULP3', 'GM13251', 'NDRG2', 'TMEM163', 'NTN1', 'TTBK1', 'RAI1', 'GNA14', 'APOH', 'LDHD', 'VILL', 'B4GALNT3', 'BANP', 'SEMA4D', 'WHRN', 'IL34', 'ZFC3H1', 'HPS3', 'KCNJ16', 'PHC3',…	ChEA (experimentally validated targets)	0.566505	downregulated
CTNNB1 20460455 ChIP-Seq HCT116 Human	1.14566	1.48882	0.607072	0.27266	['LRP1', 'LAMA2', 'EPAS1', 'TSHZ2', 'DYSF', 'TMEM43', 'LEPR', 'STOM', 'EPHB2', 'LDLR', 'ABCC3', 'CCBE1', 'AFAP1L2', 'ANXA2', 'STAT3', 'TNFRSF1B', 'ACSF2', 'TM9SF2', 'TJP1', 'SLC22A23', 'TGFBR3', 'PTP4A2', 'MYO1B', 'RAB31', 'AMOTL2', 'UTRN', 'DDR2', 'MATN2']	ChEA (experimentally validated targets)	0.564379	upregulated
TEAD4 22529382 ChIP-Seq TROPHECTODERM Mouse	1.09568	1.42375	0.999994	0.272691	['4930452B06RIK', 'TNFAIP8', 'CHD9', 'RORA', 'MYOM3', 'RIMS2', 'CCDC91', 'CNTNAP5A', 'CSPP1', 'ZMYM6', 'NUDT19', 'UPP2', 'FBXO7', 'RALGPS1', 'FBXO9', 'CSGALNACT1', 'SLC30A9', 'ALG6', 'ANK2', 'KSR2', 'SRCIN1', '2310035C23RIK', 'F5', 'ETV6', 'EML5', 'RUFY3', 'COL4A4', 'CLIP4', 'COL4A3', 'SRSF1', 'LAMA3', 'HTRA1', 'TMEM163', 'TTBK1', 'COL19A1', 'FGGY', 'CHST11', 'GCNT2', 'RFFL', 'GRIA3', 'GALNT7', '…	ChEA (experimentally validated targets)	0.564329	downregulated
YY1 21170310 ChIP-Seq MESCs Mouse	1.21948	1.58102	0.999994	0.273495	['DGKG', 'TMEM87B', 'TNFAIP8', 'WDR48', 'SEC24A', 'MTX3', 'FUZ', 'ELAVL1', 'MLLT11', 'ING4', 'MKRN1', 'FGFR4', 'ZCCHC4', 'SFI1']	ChEA (experimentally validated targets)	0.56305	downregulated
ZNF217 MCF-7 hg19	1.1138	1.43712	0.999996	0.275194	['AHNAK', 'TRIL', 'GSTP1', 'DYSF', 'MGST1', 'CRIP2', 'LAMC1', 'RERG', 'CTGF', 'MUC1', 'ALCAM', 'TUBA1A', 'ANXA6', 'CYP1B1', 'SLC25A24', 'DECR1', 'CBR3', 'STARD4', 'HSDL2', 'TLE1', 'ANXA2', 'ANXA3', 'ELOVL5', 'MID1IP1', 'ECH1', 'LIX1L', 'EMP2', 'FAM213A', 'NFKB1', 'TJP1', 'BCAM', 'SLC7A6', 'KLF6', 'EHD4', 'GSTA4', 'LPCAT3', 'MYADM', 'ESAM', 'PGR', 'AMOTL2', 'VIM', 'TGFBI', 'MFGE8']	ENCODE (experimentally validated targets)	0.560361	upregulated
CTCF CH12.LX mm9	1.07581	1.38485	0.999996	0.276025	['SCARB2', 'ACAA2', 'SERPINE2', 'MUM1', 'RRH', 'TMEM97', 'ETS1', 'TM7SF2', 'ALCAM', 'SLCO2B1', 'CYP1B1', 'CHP1', 'DIP2A', 'GNAT1', 'FADS1', 'SEMA6B', 'CCBE1', 'ST6GAL1', 'DKK3', 'CPED1', 'EHBP1L1', 'FSCN1', 'NPR1', 'SDC3', 'MTTP', 'LTBP4', 'CNN2', 'NKAIN1', 'EFNB1', 'GJC2', 'FLRT3', 'RDH11', 'PMVK', 'B4GALNT1', 'FAM43A', 'MAP4', 'CD300LG', 'AFAP1L2', 'GSTM1', 'TMEM184B', 'MFSD7C', 'ACER2', 'EHD2'…	ENCODE (experimentally validated targets)	0.559051	upregulated
GATA1 19941827 ChIP-Seq MEL Mouse	1.10339	1.40927	0.999994	0.27881	['DGKG', 'SLC46A3', 'ACHE', 'THSD7B', 'PIGN', 'LDLRAD3', 'ELAVL1', 'SCRN2', 'RALGPS1', 'HEMK1', 'PAQR7', 'DNMT3A', 'KSR2', 'MTSS1', 'CIT', 'RNF123', 'COL4A4', 'COL4A3', 'EXOC6', 'ACOX3', 'SFI1', 'RAPGEF3', 'NSMAF', 'B4GALT5', 'SLC22A4', 'SLC5A2', 'NT5C3', 'GNA14', 'SNN', 'ODF2L', 'RECQL5', 'SLC17A4', 'BANP', 'GALNT7', 'BRF1', 'GRTP1', 'ST8SIA1', 'PLEKHA6', 'FMO5', 'UCKL1', 'FBXL12', 'GALNS', 'MLL…	ChEA (experimentally validated targets)	0.554692	downregulated
FOSL2 SK-N-SH hg19	1.20576	1.5072	0.999996	0.286504	['ANXA2', 'HEG1', 'COL12A1', 'F2R', 'TECR', 'MSMO1', 'LAMC1', 'LOXL1', 'CTGF', 'ALCAM', 'CALD1', 'VIM', 'ATF3', 'DDR2']	ENCODE (experimentally validated targets)	0.542869	upregulated
DMRT1 23473982 ChIP-Seq TESTES Mouse	1.09384	1.36629	0.630152	0.28677	['CPM', 'ZFP521', 'ACAA2', 'ELK3', 'ADAMTSL1', 'SGCE', 'PREX1', 'TIMP2', 'EMILIN1', 'SEMA6B', 'PDGFRB', 'PDGFRA', 'ST6GAL1', 'DAPK1', 'LMO2', 'EMP2', 'HSPG2', 'ASRGL1', 'TGFBR3', 'PTP4A2', 'EHBP1L1', 'MYADM', 'CDC42EP1', 'ERG', 'UTRN', 'MVK', 'AHNAK', 'LRP1', 'EPAS1', 'TSHZ2', 'SDC3', 'CRIP2', 'CYGB', 'MARVELD1', 'FLNA', 'FDFT1', 'SLC25A24', 'GOLM1', 'KCNIP2', 'WNT7B', 'STAT3', 'SLC16A10', 'MEIS2…	ChEA (experimentally validated targets)	0.542467	upregulated
STAT1 20625510 ChIP-Seq HELA Human	1.16971	1.45825	0.630152	0.28746	['PDGFRB', 'GSTM2', 'DNAJB13', 'PARVB', 'PGD', 'OSMR', 'KRT20', 'TNFSF13B', 'C3', 'ACER2', 'RCN3', 'PREX1', 'SHE', 'STK10', 'KLF6', 'RAB31', 'HCLS1', 'MGLL', 'MATN2']	ChEA (experimentally validated targets)	0.541422	upregulated
ERA 27197147 Chip-Seq ENDOMETRIOID-ADENOCARCINOMA Human	1.12954	1.40412	0.999994	0.28849	['SLC22A4', 'ACHE', 'ERRFI1', 'CHD9', 'FBF1', 'TMTC4', 'TRPS1', 'NUDT19', 'REPS2', 'UPP2', 'SLC25A45', 'RAB11FIP3', 'EDEM3', 'GALNT7', 'CARD10', 'GPR37', 'GATSL3', 'CADM1', 'IGFBP4', 'TET2', 'ATP11A', 'SEPP1', 'GALC', 'ARHGAP10', 'DAB2', 'AGPS', 'SPATS2L', 'TFF1', 'DEGS2', 'B4GALT5']	ChEA (experimentally validated targets)	0.539869	downregulated
THRA 23701648 ChIP-Seq CEREBELLUM Mouse	1.35688	1.67392	0.999994	0.291227	['AIFM3', 'HTRA1', 'ANK2', 'COL9A3', 'SMPDL3A', 'MTSS1']	ChEA (experimentally validated targets)	0.535768	downregulated
CTCF choroid plexus epithelial cell hg19	1.11201	1.37059	0.999996	0.291554	['PTPRU', 'GUCY1B3', 'LAMA2', 'GSTP1', 'ECI1', 'COL12A1', 'RERG', 'SGCE', 'ALCAM', 'EPB41L2', 'KYNU', 'TIMP2', 'SPP1', 'HACL1', 'B4GALNT1', 'FAM43A', 'FADS1', 'CCBE1', 'HSDL2', 'GOLM1', 'TXNRD1', 'MYOF', 'F2R', 'EMP2', 'ICK', 'NFKBIA', 'EHD2', 'PTP4A2', 'DHRS7', 'TUBB2A', 'TEN1', 'GSTA4', 'KCTD10', 'DLC1', 'COL6A2', 'NAAA', 'PIR', 'SGK1']	ENCODE (experimentally validated targets)	0.535281	upregulated
BCL11B 21912641 ChIP-Seq STHDH STRIUM Mouse	1.90606	2.34533	0.999994	0.292159	['ADAM11', 'RLF']	ChEA (experimentally validated targets)	0.534381	downregulated
ZKSCAN1 MEL cell line mm9	1.28857	1.58337	0.999994	0.292649	['SLC22A4', 'ZFP579', 'TMEM25', 'SNN', 'TMED8', 'TNFSF10', 'ELAVL1', 'FBXO9']	ENCODE (experimentally validated targets)	0.533653	downregulated
POLR2A olfactory bulb mm9	1.09217	1.33748	0.999996	0.293874	['CPM', 'TUBA1A', 'SOX18', 'BAHCC1', 'PTRF', 'SEMA6B', 'CBR1', 'STARD4', 'TPM4', 'ELOVL2', 'ECH1', 'LIX1L', 'ELOVL6', 'ASRGL1', 'RHOB', 'SLC22A23', 'TUBB2A', 'RASA3', 'FSCN1', 'ACOT1', 'CDC42EP1', 'NOTCH1', 'AHNAK', 'GSTP1', 'INSIG1', 'NDRG1', 'EFNB1', 'FLRT3', 'ELMSAN1', 'ABI3BP', 'CREG1', 'ST3GAL4', 'PRKCDBP', 'FAM43A', 'CYYR1', 'SH2B2', 'SLC16A1', 'KCNIP2', 'MMAB', 'PDE2A', 'EPHX1', 'SLC16A10'…	ENCODE (experimentally validated targets)	0.531839	upregulated
CTCF 27219007 Chip-Seq Bcells Human	1.09217	1.33748	0.630152	0.293874	['ACVRL1', 'CPNE8', 'PTPRU', 'EXOC3L2', 'IFITM1', 'SPON1', 'MUM1', 'ATP2A3', 'PCSK9', 'TM7SF2', 'TMEM88', 'ADORA1', 'PTRF', 'FADS1', 'GIT1', 'ZCCHC24', 'DNAJB13', 'PGD', 'TNFRSF1B', 'HSPG2', 'DKK3', 'PTP4A2', 'COL6A2', 'MMRN2', 'MXRA8', 'PGR', 'C1QA', 'SLFN5', 'TAGLN', 'NOTCH1', 'GSTP1', 'SDC3', 'ADCY4', 'AK5', 'NKAIN1', 'MUC1', 'MARVELD1', 'PMVK', 'CD14', 'FDPS', 'SLC16A1', 'KCNIP2', 'EPHX1', 'T…	ChEA (experimentally validated targets)	0.531839	upregulated
E2A 27217539 Chip-Seq RAMOS-Cell line Human	1.09217	1.33748	0.630152	0.293874	['SCARB2', 'CDKN1A', 'PLVAP', 'PLXND1', 'ATP2A3', 'LAMC1', 'LITAF', 'ELK3', 'TMEM88', 'SLCO2B1', 'ARHGDIB', 'ANXA6', 'CPXM1', 'A4GALT', 'FADS1', 'SREBF1', 'ELOVL5', 'SH2D3C', 'LMO2', 'HPCAL1', 'SERPINB9', 'PPP2R5C', 'PGD', 'SREBF2', 'TNFRSF1A', 'SLC7A6', 'TUBB2A', 'EHBP1L1', 'ACOT1', 'NOTCH1', 'GSTP1', 'PRELP', 'CNN2', 'EGFLAM', 'S100A16', 'UCP2', 'CHST15', 'HMOX1', 'LDLR', 'PLTP', 'SH2B2', 'CBR3…	ChEA (experimentally validated targets)	0.531839	upregulated
KDM2B 26808549 Chip-Seq HPB-ALL Human	1.09217	1.33748	0.630152	0.293874	['PTPRU', 'CDKN1A', 'ECM1', 'PLXND1', 'ATP2A3', 'HK1', 'TUBA1B', 'ALCAM', 'BAHCC1', 'GIT1', 'ZCCHC24', 'SREBF1', 'CCBE1', 'TLE1', 'TPM4', 'ELOVL5', 'ELOVL6', 'PPP2R5C', 'PGD', 'TNFRSF1A', 'PTP4A2', 'SLC7A6', 'RASA3', 'COL6A1', 'AIDA', 'UTRN', 'ATF3', 'DDC', 'NOTCH1', 'AHNAK', 'MGST3', 'SLC3A2', 'CNN2', 'EGFLAM', 'CREG1', 'FLNA', 'LDLR', 'SH2B2', 'SLC25A24', 'CBR3', 'TGFB1', 'WNT7B', 'EPHX1', 'MEI…	ChEA (experimentally validated targets)	0.531839	upregulated
CEBPB 22108803 ChIP-Seq LS180 Human	1.09217	1.33748	0.630152	0.293874	['SCARB2', 'UGT1A10', 'FLT1', 'PLXND1', 'FHL2', 'KRT20', 'ETS1', 'TNFSF13B', 'CDH5', 'AOX1', 'PTRF', 'SRGN', 'CBR1', 'SREBF1', 'ANXA2', 'PAQR4', 'ACSL1', 'HEG1', 'LIX1L', 'ELOVL6', 'SERPINB9', 'PPP2R5C', 'DKK3', 'SLC7A6', 'EMCN', 'CAT', 'ITGA9', 'KANK2', 'RETSAT', 'SLC43A3', 'ABHD6', 'C3', 'CNN2', 'NKAIN1', 'MARVELD1', 'EPB41L2', 'UCP2', 'SPP2', 'FAM43A', 'SLC25A20', 'SLC38A3', 'DDX39', 'EYA2', '…	ChEA (experimentally validated targets)	0.531839	upregulated
SOX3 22085726 ChIP-Seq NPCs Mouse	1.09217	1.33748	0.630152	0.293874	['SPON1', 'PLVAP', 'ZFP521', 'SPARC', 'CSF1', 'COL12A1', 'PCSK9', 'CTGF', 'TMEM88', 'GNAT1', 'SCD1', 'BAHCC1', 'PTRF', 'UTP14B', 'GIT1', 'PDGFRA', 'PTGIR', 'ANXA2', 'F2R', 'SERPINB9', 'HSPG2', 'RHOB', 'PTP4A2', 'PLA2G16', 'TUBB2A', 'COL6A1', 'MXRA8', 'ZFP652', 'ATF3', 'MGLL', 'ACOT3', 'AHNAK', 'GSTP1', 'PEX11A', 'LTBP4', 'CRIP2', 'CALD1', 'CHST15', 'FLNA', 'TGFB1', 'LHFP', 'SEMA4C', 'EPHX1', 'PAR…	ChEA (experimentally validated targets)	0.531839	upregulated
EP300 ES-Bruce4 mm9	1.09217	1.33748	0.999996	0.293874	['SCARB2', 'CDKN1A', 'ZFP521', 'DYSF', 'OPLAH', 'CTGF', 'ADAMTSL1', 'SGCE', 'THBD', 'TUBA1A', 'CPT2', 'KYNU', 'ANXA6', 'KDR', 'AOX1', 'A4GALT', 'FGFBP1', 'ST6GAL1', 'ANXA2', 'ANXA3', 'SERPINB9', 'TNFRSF1B', 'SREBF2', 'TNFRSF1A', 'PTBP3', 'TUBB2A', 'TST', 'ACOT1', 'PLIN2', 'MFGE8', 'GSTP1', 'FBLN1', 'NDRG1', 'UCP2', 'CHST15', 'SPP1', 'HMOX1', 'FLNA', 'FAM43A', 'S1PR3', 'SLC25A20', 'LDLR', 'FDPS', …	ENCODE (experimentally validated targets)	0.531839	upregulated
TCFCP2L1 18555785 Chip-Seq ESCs Mouse	1.09217	1.33748	0.630152	0.293874	['PTPRU', 'NRP2', 'SERPINE2', 'WIPF1', 'FHL2', 'PCSK9', 'DBI', 'TMEM53', 'LAMC1', 'ADAMTSL1', 'PREX1', 'GPR176', 'ACADL', 'KYNU', 'ADORA1', 'AOX1', 'CPXM1', 'CD34', 'UTP14B', 'GUCY1A3', 'CD93', 'LMO2', 'ELOVL6', 'TM4SF1', 'GREM1', 'EMCN', 'ATF3', 'DDR2', 'CFH', 'MGST3', 'TSHZ2', 'PTGER3', 'PRELP', 'AK5', 'FLRT3', 'CREG1', 'SPP2', 'GC', 'SLC25A24', 'LHFP', 'EYA2', 'SEMA4C', 'EPHX1', 'MEIS2', 'NFKB…	ChEA (experimentally validated targets)	0.531839	upregulated
CEBPA 26348894 ChIP-Seq LIVER Mouse	1.09217	1.33748	0.630152	0.293874	['PLXND1', 'GDA', 'TRIL', 'ATP2A3', 'GIMAP4', 'TMEM97', 'CXCL14', 'ELK3', 'SLCO2B1', 'SOSTDC1', 'EMILIN1', 'GIT1', 'RAB8B', 'SEMA6B', 'SRGN', 'SREBF1', 'FGFBP1', 'PTGIR', 'PRKCH', 'MYOF', 'LIX1L', 'HPCAL1', 'EMP2', 'COX6B2', 'HSPG2', 'TM4SF1', 'GCHFR', 'SLC22A23', 'RAB31', 'RASA3', 'ALDH1A2', 'HCLS1', 'PGR', 'MGLL', 'DDC', 'AHNAK', 'LAMA2', 'NID2', 'EFNB1', 'S100A16', 'ABI3BP', 'CREG1', 'PMVK', '…	ChEA (experimentally validated targets)	0.531839	upregulated
HOXB7 26014856 ChIP-Seq BT474 Human	1.09217	1.33748	0.630152	0.293874	['SPARC', 'GIMAP4', 'SLC2A3', 'LAMC1', 'GIMAP6', 'LITAF', 'GPR176', 'TUBA1B', 'ACADL', 'SLCO2B1', 'CYP1B1', 'EPHB2', 'RAB8B', 'SEMA6B', 'ABCC3', 'ENTPD1', 'HSDL2', 'PTGIS', 'ACSL1', 'MYOF', 'SH2D3C', 'DNAJB13', 'ACSL3', 'ASRGL1', 'PLA2G16', 'BTD', 'ALDH1A2', 'RARB', 'PLIN2', 'UTRN', 'ACOT4', 'KANK2', 'LRP1', 'GSTP1', 'LTBP4', 'CRIP2', 'PRELP', 'EGFLAM', 'UCP2', 'HMOX1', 'S1PR3', 'CD14', 'SLC25A24…	ChEA (experimentally validated targets)	0.531839	upregulated
CTCF kidney mm9	1.09217	1.33748	0.999994	0.293874	['SLC46A3', 'PECR', 'ERRFI1', 'CPQ', 'CHD9', 'AP4E1', 'RORA', 'MED14', 'SCRN2', 'CTBS', 'FBXO7', 'KCNH1', 'SLC36A1', 'KCNH4', 'TMEM150A', 'ABCC6', 'ETV1', 'GPCPD1', 'YDJC', 'RABGGTA', 'SEPP1', 'GTPBP4', 'FAHD2A', 'F5', 'SNHG11', 'EXOC6', 'SLC22A4', 'UAP1', 'ATAD2B', 'FOXRED2', 'RAI1', 'GNA14', 'ZNRF2', 'TMEM169', 'FGGY', 'PDGFD', 'LDHD', 'RFFL', 'FZD5', 'ZFC3H1', 'FUZ', 'GALNS', 'GGCT', 'TTLL4', …	ENCODE (experimentally validated targets)	0.531839	downregulated
CTCF heart mm9	1.09217	1.33748	0.999996	0.293874	['SCARB2', 'PTPRU', 'ZFP521', 'GDA', 'MUM1', 'GIMAP4', 'GIMAP6', 'SGCE', 'ALCAM', 'TUBA1A', 'RUSC2', 'CPT2', 'TIMP2', 'FADS1', 'CCBE1', 'ST6GAL1', 'PRKCH', 'DAPK1', 'ELOVL2', 'MYOF', 'SERPINB9', 'DUSP28', 'SLC22A23', 'TGFBR3', 'BACE2', 'TUBB2A', 'RASA3', 'COL6A2', 'NAAA', 'ITGA9', 'SEMA3D', 'GSTP1', 'FLRT3', 'RDH11', 'B4GALNT1', 'FAM43A', 'DECR1', 'CBR3', 'AFAP1L2', 'GSTM2', 'C1RA', 'GSTM1', 'TGF…	ENCODE (experimentally validated targets)	0.531839	upregulated
CTCF cerebellum mm9	1.09217	1.33748	0.999996	0.293874	['SCARB2', 'CPNE8', 'PTPRU', 'LAMC1', 'PRSS23', 'RERG', 'TM7SF2', 'SGCE', 'ALCAM', 'SLCO2B1', 'EVA1C', 'TIMP2', 'CYP1B1', 'CHP1', 'HMGCS2', 'CCBE1', 'ST6GAL1', 'DAPK1', 'ELOVL2', 'SERPINB9', 'SLC22A23', 'CPED1', 'COL6A2', 'ALDH1A2', 'ATF3', 'MGLL', 'ITGA9', 'MATN2', 'OAT', 'SEMA3D', 'NPR1', 'MGST3', 'ACAA1B', 'GJC2', 'FLRT3', 'RDH11', 'B4GALNT1', 'CD300LG', 'CBR3', 'AFAP1L2', 'C1RA', 'GSTM1', 'TG…	ENCODE (experimentally validated targets)	0.531839	upregulated
CTCF 21964334 ChIP-Seq BJAB-B Human	1.09217	1.33748	0.630152	0.293874	['CPM', 'NRP2', 'ECM1', 'RRH', 'LAMC1', 'TM7SF2', 'THBD', 'TUBA1B', 'CYP26B1', 'TMEM88', 'RASGEF1B', 'SOSTDC1', 'EMILIN1', 'GNAT1', 'EPHB2', 'BAHCC1', 'ST6GAL1', 'TLE1', 'PAQR4', 'LIX1L', 'ASRGL1', 'DCN', 'PTP4A2', 'BCAM', 'SLC7A6', 'EHBP1L1', 'SGK1', 'NPR1', 'GSTP1', 'INSIG1', 'SDC3', 'PTGER3', 'NKAIN1', 'MUC1', 'CALD1', 'CREG1', 'FAM43A', 'SH2B2', 'DECR1', 'FDPS', 'TGFB1', 'KCNIP2', 'WNT7B', 'A…	ChEA (experimentally validated targets)	0.531839	upregulated
MAFK CH12.LX mm9	1.09217	1.33748	0.999996	0.293874	['RAB9', 'SCARB2', 'ATP2A3', 'TMEM97', 'LAMC1', 'LITAF', 'PPP1R18', 'ETS1', 'CDH5', 'KYNU', 'SOSTDC1', 'AOX1', 'CPXM1', 'GNAT1', 'GUCY1A3', 'SRGN', 'PDGFRA', 'ENTPD1', 'TPM4', 'HEG1', 'F2R', 'SERPINB9', 'DUSP28', 'MPEG1', 'RHOB', 'BCAM', 'TUBB2A', 'RAB31', 'FSCN1', 'ATF3', 'ENG', 'C1QB', 'NOTCH1', 'GSTP1', 'ABI3BP', 'SPP1', 'HMOX1', 'PLTP', 'GPM6B', 'DECR1', 'SLC14A1', 'NQO1', 'FDPS', 'SLC16A1', …	ENCODE (experimentally validated targets)	0.531839	upregulated
E2F1 18555785 Chip-Seq ESCs Mouse	1.09217	1.33748	0.999994	0.293874	['PECR', 'PLEKHB2', 'THSD7B', 'PIGN', 'LDLRAD3', 'RASSF2', 'CNTNAP5A', 'CSPP1', 'UPP2', 'ZFP442', 'RALGPS1', 'KCNH1', 'USP8', 'LMO4', 'TET2', 'KMO', 'GPCPD1', '2310035C23RIK', 'F5', 'FCAMR', 'COL4A4', 'GPD2', 'COL4A3', 'AGPS', 'B4GALT5', 'KHDRBS2', 'TMEM87B', 'UGT8A', 'STX16', 'UAP1', 'TMEM163', 'RLF', 'COL19A1', 'TTBK2', 'PROKR2', 'ST8SIA6', 'PDSS1', 'KDSR', 'GM6086', 'EDEM3', 'FZD5', 'PLEKHA6',…	ChEA (experimentally validated targets)	0.531839	downregulated
TAF2 19829295 ChIP-Seq ESCs Human	1.09217	1.33748	0.999994	0.293874	['ACY3', 'MIA2', 'RORA', 'SMG5', 'MYOM3', 'TRPS1', 'ZMYM6', 'CCNL2', 'GGT1', 'KCNH1', 'SLC30A9', 'PAQR7', 'TMEM150A', 'ETV1', 'LARP4B', 'LZTFL1', 'SAP30', 'SLC9A3', 'IFT88', 'GORASP1', 'CLIP4', 'PVALB', 'TMPRSS9', 'KLK1', 'DNAH5', 'FBF1', 'PROZ', 'DLL1', 'TMEM163', 'FAM149A', 'RAI1', 'TMEM27', 'PNMA1', 'NLRP6', 'CBS', 'PDGFD', 'ERI2', 'SEC11A', 'SLC17A4', 'EDEM3', 'SMCP', 'SEMA4D', 'ST8SIA1', 'ED…	ChEA (experimentally validated targets)	0.531839	downregulated
RARB 24833708 ChIP-Seq LIVER Mouse	1.09217	1.33748	0.999994	0.293874	['ACY3', 'PRDM9', 'ACSM3', 'ISOC2B', 'PZP', 'MCM10', 'SMG5', 'CNDP2', 'TMEM189', 'AIFM3', 'CYP2D12', 'GPR179', 'ZFP579', 'TMEM150A', 'ALG6', 'IGFBP4', 'ANK2', 'LARP4B', 'SRCIN1', 'GTPBP4', 'FAHD2A', 'MTSS1', 'CDCP1', 'TMEM8', 'SNHG11', 'DNAJB11', 'UGT2B5', 'VWA1', 'COL6A6', 'CFB', 'FBF1', 'PROZ', 'UAP1', 'SEC14L3', 'RAI1', 'SNN', 'PNMA1', 'APOH', 'GCNT2', 'WFDC16', 'PLK5', 'GATSL3', 'ACBD4', 'FZD…	ChEA (experimentally validated targets)	0.531839	downregulated
CTCF fibroblast of gingiva hg19	1.08508	1.30924	0.999996	0.29922	['PTPRU', 'GUCY1B3', 'CSF1', 'ECI1', 'LAMC1', 'LITAF', 'CX3CL1', 'RERG', 'SGCE', 'ALCAM', 'TUBA1A', 'RUSC2', 'VSTM4', 'FADS1', 'PDGFRB', 'CBR1', 'CCBE1', 'MYOF', 'F2R', 'EMP2', 'RHOB', 'GCHFR', 'PTP4A2', 'TUBB2A', 'RAB31', 'KCTD10', 'COL6A2', 'NAAA', 'RHOJ', 'FSCN1', 'SGK1', 'MFGE8', 'RETSAT', 'LAMA2', 'NPR1', 'GSTP1', 'ABHD6', 'FBLN1', 'PRELP', 'NDRG1', 'FLRT3', 'EPB41L2', 'HMOX1', 'HACL1', 'B4G…	ENCODE (experimentally validated targets)	0.524009	upregulated
SMARCA4 20176728 ChIP-ChIP TSCs Mouse	1.11965	1.34667	0.641919	0.300366	['ACVRL1', 'FLT1', 'SERPINE2', 'ARPC1B', 'ABHD6', 'TMEM97', 'LITAF', 'PRSS23', 'LIPE', 'RUSC2', 'CALD1', 'AOX1', 'CD300LG', 'CD34', 'FDFT1', 'ABCC4', 'ST6GAL1', 'ANXA2', 'DAPK1', 'TXNRD1', 'F2R', 'SREBF2', 'TM9SF2', 'FMNL3', 'BCAM', 'RAB31', 'KCTD10', 'MFGE8', 'MGLL', 'ACOT3', 'ENG']	ChEA (experimentally validated targets)	0.522349	upregulated
RCOR2 21632747 ChIP-Seq MESCs Mouse	1.20808	1.4406	0.646393	0.303471	['C1QA', 'EHD4', 'SERPINB6A', 'RUSC2', 'SOX18', 'ALOX5AP', 'PMP22', 'FBLN1', 'VIM', 'A4GALT', 'NID2', 'FADS1']	ChEA (experimentally validated targets)	0.517883	upregulated
SUZ12 20075857 ChIP-Seq MESCs Mouse	1.06229	1.26377	0.999994	0.304324	['DGKG', 'THSD7B', 'RORA', 'RIMS2', 'RASSF2', 'SLC16A2', 'KCNH1', 'FBXO9', 'CSGALNACT1', 'ZFP579', 'HES6', 'CARD10', 'KCNH4', 'IGFBP4', 'LMO4', 'ADAM11', 'ATP11A', 'SYPL2', 'TC2N', 'EML5', 'RNF123', 'SLC9A3', 'COL4A4', 'CLIP4', 'COL4A3', 'PVALB', 'CFTR', 'NSMAF', 'SLC22A4', 'KHDRBS2', 'UGT8A', 'NPR2', 'CHRD', 'HTRA1', 'LPL', 'FAM149A', 'TTBK1', 'TMEM25', 'RAI1', 'SNN', 'CHST11', 'NLRP6', 'KCNE1L'…	ChEA (experimentally validated targets)	0.516664	downregulated
CEBPA 23403033 ChIP-Seq LIVER Mouse	1.16469	1.37793	0.999994	0.306333	['USP8', 'LMO4', 'ZFC3H1', 'COQ10B', 'LZTFL1', 'INMT', 'TMEM25', 'TGM1', 'PROC', 'SNHG11', 'APOH', 'CYP2B10', 'SRSF2', 'PDSS1', 'SLC25A45', 'SLC26A6', 'FBXO9']	ChEA (experimentally validated targets)	0.513807	downregulated
BACH1 22875853 ChIP-PCR HELA AND SCP4 Human	1.10512	1.30687	0.999994	0.306492	['FLG', 'PRDM9', 'STX16', 'FHL1', 'LAMA3', 'AP4E1', 'RORA', 'MCM10', 'NTN1', 'SEC14L3', 'FRZB', 'CSPP1', 'TNFSF10', 'UGT2A3', 'LGALS8', 'FBXO9', 'SLC36A1', 'NTRK1', 'DNAH17', 'GRTP1', 'ST8SIA1', 'ABCC6', 'ADAM11', 'KCNJ16', 'CYP4B1', 'PHC3', 'F5', 'SAP30', 'FOLH1', 'TEF', 'SYT12', 'DNAJC6', 'CROCC', 'CPE', 'F13B', 'CFTR', 'NSMAF']	ChEA (experimentally validated targets)	0.513581	downregulated
HDAC2 HepG2 hg19	1.26744	1.49556	0.999996	0.307284	['ICK', 'ABCC3', 'FGA', 'TUBB2A', 'TGFB1', 'HMOX1', 'TM4SF1', 'CTGF']	ENCODE (experimentally validated targets)	0.512461	upregulated
SUZ12 18974828 ChIP-Seq MESCs Mouse	1.08658	1.2748	0.999994	0.309369	['ACHE', 'THSD7B', 'PLOD2', 'RORA', 'CHD3', 'TRIM7', 'RASSF2', 'SLC16A2', 'CARD10', 'GPR37', 'IGFBP4', 'SYPL2', 'PARP8', 'SLC9A3', 'ARHGAP10', 'CYP2J13', 'COL4A4', 'COL4A3', 'SMPDL3A', 'HMX2', 'SLC22A4', 'KHDRBS2', 'NPR2', 'CHRD', 'HTRA1', 'LPL', 'DLL1', 'TMEM163', 'NTN1', 'COL19A1', 'GNA14', 'SNN', 'PROKR2', 'EXTL1', 'CHST11', 'NLRP6', 'FRZB', 'KCNE1L', 'ST8SIA6', 'GRIA3', 'KL', 'SRD5A2', 'AADAT…	ChEA (experimentally validated targets)	0.509523	downregulated
SOX2 21211035 ChIP-Seq LN229 Gbm	1.06592	1.24219	0.661945	0.311808	['SCARB2', 'CPM', 'CPNE8', 'PTPRU', 'GUCY1B3', 'NRP2', 'FLT1', 'ACAA2', 'FLT4', 'COL12A1', 'FHL2', 'PCSK9', 'LAMC1', 'ETS1', 'CX3CL1', 'ADAMTSL1', 'HEBP1', 'PREX1', 'LIPE', 'CDH5', 'CYP26B1', 'ALCAM', 'SLCO2B1', 'KYNU', 'TIMP2', 'SOSTDC1', 'AOX1', 'EPHB2', 'ABCC4', 'TLE1', 'PTGIS', 'DAPK1', 'ELOVL2', 'SH2D3C', 'HPCAL1', 'ELOVL6', 'SERPINB9', 'SREBF2', 'DCN', 'TST', 'RASA3', 'ALDH1A1', 'HCLS1', 'M…	ChEA (experimentally validated targets)	0.506112	upregulated
NANOG H1-hESC hg19	1.43467	1.66649	0.999996	0.31299	['KLF6', 'ANXA3', 'MFGE8', 'CTGF']	ENCODE (experimentally validated targets)	0.504469	upregulated
ZFP57 27257070 Chip-Seq ESCs Mouse	1.11262	1.28487	0.999994	0.315116	['4930452B06RIK', 'KHDRBS2', 'PLEKHB2', 'STX16', 'PLOD2', 'GM13251', 'AACS', 'COL19A1', 'HELB', 'FGGY', 'CNTNAP5A', 'FRZB', 'TRPS1', 'TMEM68', 'PDSS1', 'CSGALNACT1', 'GALNT7', 'AADAT', 'LMO4', 'EDEM1', 'FAM46A', 'ANK2', 'OLFM4', 'TMC3', 'PHF20L1', 'CPEB1', 'UGT2B5', 'SPATS2L', 'F13B', 'SLC26A4']	ChEA (experimentally validated targets)	0.501529	downregulated
RUNX1 26923725 Chip-Seq HPCs Mouse	1.12706	1.29715	0.669354	0.316346	['KANK2', 'CYP4A12B', 'DDC', 'NOTCH1', 'GOLM1', 'MUM1', 'AK5', 'NID2', 'NFKB1', 'RHOB', 'ACER2', 'SQLE', 'CDH5', 'GATM', 'RASA3', 'CPT2', 'FAM43A', 'AMOTL2', 'VIM', 'ERG', 'EPHB2', 'GSTM6', 'UTP14B', 'CDC42SE2']	ChEA (experimentally validated targets)	0.499838	upregulated
KDM5A 27292631 Chip-Seq BREAST Human	1.11627	1.28456	0.999994	0.316394	['ANKRD13C', 'STX16', 'LRRC3', 'RLF', 'SMG5', 'TMEM25', 'ODF2L', 'CCDC91', 'TRPS1', 'ST8SIA6', 'CCNL2', 'LGALS8', 'SEC11A', 'SOCS7', 'EDEM3', 'TMED8', 'ST8SIA1', 'ADAM11', 'ZFC3H1', 'ETV1', 'PEX2', 'LARP4B', 'WIPI2', 'YDJC', 'MTOR', 'NAALADL2', 'CCDC6', 'DEGS2']	ChEA (experimentally validated targets)	0.499772	downregulated
GATA2 19941826 ChIP-Seq K562 Human	1.07332	1.22019	0.676609	0.320834	['ACVRL1', 'FLT1', 'CSF1', 'WIPF1', 'FHL2', 'HK1', 'STK10', 'CYP26B1', 'RASGEF1B', 'SLCO2B1', 'LEPR', 'CD34', 'BAHCC1', 'ABCC4', 'ST6GAL1', 'TPM4', 'CD93', 'ELOVL5', 'DAPK1', 'LMO2', 'HPCAL1', 'ELOVL6', 'TNFRSF1B', 'HSPG2', 'SREBF2', 'TNFRSF1A', 'SLC22A23', 'PTP4A2', 'CLDN15', 'EHBP1L1', 'ALDH1A1', 'CAT', 'FSCN1', 'CDC42EP1', 'BLVRB', 'UTRN', 'SGK1', 'ENG', 'DDC', 'AHNAK', 'EPAS1', 'TSHZ2', 'SDC3…	ChEA (experimentally validated targets)	0.49372	upregulated
CTCF fibroblast of pedal digit skin hg19	1.07846	1.22186	0.999994	0.322073	['SLC46A3', 'UBXN2B', 'CHD9', 'AP4E1', 'RORA', 'MCM10', 'SMPD2', 'CSPP1', 'SCRN2', 'FBXO7', 'KCNH1', 'SLC36A1', 'KCNH4', 'PARP3', 'SLC30A9', 'TMEM150A', 'ENTPD4', 'DNMT3A', 'TRPT1', 'GPCPD1', 'COQ10B', 'YDJC', 'RABGGTA', 'F5', 'EML5', 'RNF123', 'SNHG11', 'SLC9A8', 'FAM193B', 'SFI1', 'RAPGEF3', 'CCDC149', 'LAMA3', 'ASAP3', 'PPM1K', 'TMTC4', 'TTBK2', 'ATAD2B', 'RAI1', 'PDGFD', 'RFFL', 'CADM1', 'AAD…	ENCODE (experimentally validated targets)	0.492045	downregulated
STAT3 24763339 ChIP-Seq IMN-ESCs Mouse	1.08392	1.22687	0.999994	0.322425	['DGKG', '4930452B06RIK', 'PIGN', 'CHD9', 'CHRD', 'LDLRAD3', 'PPP1R9A', 'AACS', 'RAI1', 'GNA14', 'ZNRF2', 'HELB', 'FGGY', 'TTR', 'CNTNAP5A', 'FRZB', 'TRPS1', 'LDHD', 'GCNT2', 'ST8SIA6', 'FBXO7', 'SH3GL2', 'GALNT7', 'KL', 'CARD10', 'FZD5', 'HSD3B2', 'WHRN', 'ST8SIA1', 'LMO4', 'EDEM1', 'GPT2', 'DNMT3A', 'PIPOX', 'ETV1', 'LARP4B', 'OLFM4', 'MTSS1', 'F5', 'VEGFA', 'CDK6', 'AMACR', 'SLCO3A1', 'RUFY3',…	ChEA (experimentally validated targets)	0.491571	downregulated
PIAS1 25552417 ChIP-Seq VCAP Human	1.13048	1.26831	0.999994	0.325654	['GALNT7', 'CADM1', 'UBXN2B', 'AADAT', 'DNAH5', 'ZFC3H1', 'PLOD2', 'ETV1', 'PEX2', 'TMC3', 'NAALADL2', 'RIMS2', 'GYS2', 'RNF145', 'DAB2', 'TRIM7', 'CHST11', 'MKRN1', 'FBXL2', 'ARGLU1', 'CFTR']	ChEA (experimentally validated targets)	0.487243	downregulated
SREBP2 21459322 ChIP-Seq LIVER Mouse	1.10488	1.23231	0.688201	0.327807	['C1QB', 'GUCY1B3', 'RETSAT', 'MUM1', 'SLC3A2', 'NDRG1', 'CX3CL1', 'TM7SF2', 'CNN2', 'STK10', 'CES2E', 'TMEM204', 'POLD2', 'ST3GAL4', 'SLC39A5', 'GNAT1', 'BAHCC1', 'DECR1', 'SREBF1', 'PTGIS', 'GOLM1', 'ELOVL2', 'SEMA4C', 'TM6SF2', 'MFSD7C', 'SQLE', 'KLF6', 'TST', 'RASA3', 'ALDOC']	ChEA (experimentally validated targets)	0.484382	upregulated
KLF4 25985364 ChIP-Seq ATHEROSCLEROSIS LESION Mouse	1.09907	1.22356	0.688201	0.328484	['SPON1', 'NRP2', 'MVK', 'PLXND1', 'EPAS1', 'COL12A1', 'LITAF', 'FSTL1', 'CDH5', 'KDR', 'STOM', 'S1PR3', 'CYYR1', 'EPHB2', 'GPM6B', 'CBR3', 'BTNL9', 'ABCC3', 'STARD4', 'HSDL2', 'PRKCH', 'LIX1L', 'LMO2', 'ELOVL6', 'NSG1', 'TM4SF1', 'RHOB', 'PTP4A2', 'DAB1', 'KCTD10', 'SPRY1', 'VIM', 'ITGA9']	ChEA (experimentally validated targets)	0.483486	upregulated
ZEB1 HepG2 hg19	1.28918	1.42687	0.999996	0.330614	['RUSC2', 'GSTO1', 'MGST3', 'HMOX1', 'FLNA', 'DHCR7']	ENCODE (experimentally validated targets)	0.480678	upregulated
NR1H3 23393188 ChIP-Seq ATHEROSCLEROTIC-FOAM Human	1.14407	1.26613	0.999994	0.330653	['SLC46A3', 'PECR', 'TMEM87B', 'PAQR7', 'IGFBP4', 'FAM46A', 'DLL1', 'SMG5', 'CNDP2', 'MLLT11', 'TMEM144', 'SMPD2', 'CBS', 'CLIP4', 'DNAJB11', 'CALR', 'SMPDL3A']	ChEA (experimentally validated targets)	0.480627	downregulated
ZNF217 24962896 ChIP-Seq MCF-7 Human	1.08679	1.20175	0.999994	0.330954	['ERRFI1', 'PRDM9', 'THSD7B', 'TUFT1', 'DNAH5', 'AP4E1', 'SLC7A13', 'PLOD2', 'RORA', 'LDLRAD3', 'SNX31', 'RIMS2', 'GNA14', 'ZNRF2', 'TRIM7', 'CHST11', 'NUDCD1', 'TRPS1', 'ENPP2', 'ST8SIA6', 'GALNT7', 'KL', 'CADM1', 'SEMA4D', 'TET2', 'PLEKHA6', 'KSR2', 'SMARCA2', 'MTSS1', 'NAALADL2', 'ARHGAP10', 'CPEB1', 'DAB2', 'CDK6', 'SLCO3A1', 'SLC9A8', 'GPD2', 'CCDC6', 'SPATS2L', 'CFTR', 'LRP11']	ChEA (experimentally validated targets)	0.480232	downregulated
ZNF536 human tf ARCHS4 coexpression	1.2142	1.33479	0.99951	0.333097	['MLLT11', 'WDR48', 'PNMA1', 'DNAJC6', 'RUFY3', 'ANK2', 'SRCIN1', 'SLC16A14', 'GRIA3']	ARCHS4 (coexpressed genes)	0.477429	downregulated
NPAS4 human tf ARCHS4 coexpression	1.2142	1.33479	0.99951	0.333097	['MLLT11', 'RIMS2', 'NIM1K', 'TTR', 'ASXL3', 'CPE', 'KSR2', 'PPP1R9A', 'GRIA3']	ARCHS4 (coexpressed genes)	0.477429	downregulated
TUB human tf ARCHS4 coexpression	1.2142	1.33479	0.99951	0.333097	['GABBR1', 'DNAJC6', 'RUFY3', 'ADAM11', 'ADGRL1', 'ANK2', 'SRCIN1', 'TTBK1', 'SH3GL2']	ARCHS4 (coexpressed genes)	0.477429	downregulated
SP100 human tf ARCHS4 coexpression	1.2142	1.33479	0.99951	0.333097	['HELB', 'TNFAIP8', 'SEMA4D', 'LRRK2', 'TNFSF10', 'AOAH', 'FCGR2B', 'PHC3', 'PARP8']	ARCHS4 (coexpressed genes)	0.477429	downregulated
ZXDB human tf ARCHS4 coexpression	1.2142	1.33479	0.99951	0.333097	['EDEM3', 'PRKDC', 'CPQ', 'GPD2', 'CCDC6', 'PLOD2', 'SMARCA2', 'MTOR', 'STXBP5L']	ARCHS4 (coexpressed genes)	0.477429	downregulated
CEBPA human tf ARCHS4 coexpression	1.2142	1.33479	0.99951	0.333097	['SLC36A1', 'CLCN7', 'MLXIPL', 'PROC', 'SERPINF2', 'LDHD', 'LPL', 'ITIH1', 'SEPP1']	ARCHS4 (coexpressed genes)	0.477429	downregulated
CENPT human tf ARCHS4 coexpression	1.2142	1.33479	0.99951	0.333097	['CLCN7', 'ACY3', 'GGA3', 'AP5Z1', 'STX16', 'MAP3K7CL', 'FAM193B', 'CCNL2', 'LZTR1']	ARCHS4 (coexpressed genes)	0.477429	downregulated
SMARCE1 human tf ARCHS4 coexpression	1.2142	1.33479	0.99951	0.333097	['MLLT11', 'ING4', 'WDR48', 'TMEM169', 'ASXL3', 'SYT14', 'ACVR2B', 'SLC16A14', 'LZTFL1']	ARCHS4 (coexpressed genes)	0.477429	downregulated
ZNF764 human tf ARCHS4 coexpression	1.2142	1.33479	0.99951	0.333097	['ACY3', 'ACBD4', 'AMDHD2', 'TBX10', 'SRSF2', 'ZKSCAN3', 'DEGS2', 'SLC25A45', 'DLL1']	ARCHS4 (coexpressed genes)	0.477429	downregulated
FOXJ2 human tf ARCHS4 coexpression	1.2142	1.33479	0.99951	0.333097	['DIAPH1', 'TGFB1', 'RASA3', 'WIPF1', 'EHBP1L1', 'MYADM', 'DYSF', 'ATP2A3', 'PPP1R18']	ARCHS4 (coexpressed genes)	0.477429	upregulated
MBNL2 human tf ARCHS4 coexpression	1.2142	1.33479	0.99951	0.333097	['ZCCHC24', 'TJP1', 'SCARB2', 'PTPRB', 'ADORA1', 'PMP22', 'MAP4', 'AK5', 'DKK3']	ARCHS4 (coexpressed genes)	0.477429	upregulated
HELZ human tf ARCHS4 coexpression	1.2142	1.33479	0.99951	0.333097	['HELB', 'TET2', 'HTT', 'RORA', 'SMARCA2', 'PHC3', 'ACVR2B', 'PARP8', 'ATAD2B']	ARCHS4 (coexpressed genes)	0.477429	downregulated
ZDHHC11 human tf ARCHS4 coexpression	1.2142	1.33479	0.99951	0.333097	['WHRN', 'EME2', 'DNAH5', 'CROCC', 'ADGRL1', 'CYP4B1', 'DLEC1', 'ZMYND10', 'SRCIN1']	ARCHS4 (coexpressed genes)	0.477429	downregulated
EP400 human tf ARCHS4 coexpression	1.2142	1.33479	0.99951	0.333097	['RAI1', 'GGA3', 'PRKDC', 'PI4KA', 'HTT', 'ATP11A', 'CHD3', 'SMG5', 'MTOR']	ARCHS4 (coexpressed genes)	0.477429	downregulated
CSDC2 human tf ARCHS4 coexpression	1.2142	1.33479	0.99951	0.333097	['MLLT11', 'GABBR1', 'PNMA1', 'DNAJC6', 'ADAM11', 'NDRG2', 'SRCIN1', 'TTBK1', 'RALGPS1']	ARCHS4 (coexpressed genes)	0.477429	downregulated
PBRM1 human tf ARCHS4 coexpression	1.2142	1.33479	0.99951	0.333097	['MLLT11', 'ODF2L', 'PRKDC', 'CHD9', 'RUFY3', 'ASXL3', 'SYT14', 'ACVR2B', 'ATAD2B']	ARCHS4 (coexpressed genes)	0.477429	downregulated
DZIP1L human tf ARCHS4 coexpression	1.2142	1.33479	0.99951	0.333097	['SLC22A4', 'SRD5A2', 'TTLL10', 'DNAH5', 'CROCC', 'CYP4B1', 'DLEC1', 'ZMYND10', 'LRP11']	ARCHS4 (coexpressed genes)	0.477429	downregulated
LARP1 human tf ARCHS4 coexpression	1.2142	1.33479	0.99951	0.333097	['RAI1', 'PRKDC', 'CBS', 'SRSF1', 'HTT', 'CALR', 'SMG5', 'MTOR', 'CIT']	ARCHS4 (coexpressed genes)	0.477429	downregulated
SETDB1 human tf ARCHS4 coexpression	1.2142	1.33479	0.99951	0.333097	['GGA3', 'PRKDC', 'SLC9A8', 'HTT', 'FAM193B', 'CCNL2', 'CHD3', 'SMG5', 'MTOR']	ARCHS4 (coexpressed genes)	0.477429	downregulated
MINK1 human tf ARCHS4 coexpression	1.2142	1.33479	0.99951	0.333097	['CLCN7', 'RAI1', 'TEF', 'KCNC3', 'DGKQ', 'PI4KA', 'HTT', 'CHD3', 'SMG5']	ARCHS4 (coexpressed genes)	0.477429	downregulated
NCOA2 human tf ARCHS4 coexpression	1.2142	1.33479	0.99951	0.333097	['RASSF2', 'SEMA4D', 'LRRK2', 'MKRN1', 'TET2', 'HTT', 'ATP11A', 'SMARCA2', 'PARP8']	ARCHS4 (coexpressed genes)	0.477429	downregulated
SMAD6 human tf ARCHS4 coexpression	1.2142	1.33479	0.99951	0.333097	['RAI1', 'PRKDC', 'COL4A4', 'SRSF1', 'CALR', 'ATP11A', 'FGFR4', 'SMG5', 'MTOR']	ARCHS4 (coexpressed genes)	0.477429	downregulated
ZC3H4 human tf ARCHS4 coexpression	1.2142	1.33479	0.99951	0.333097	['ANKRD13C', 'RAI1', 'RECQL5', 'EDEM1', 'DNMT3A', 'NUDT19', 'FAM208A', 'LARP4B', 'SRSF6']	ARCHS4 (coexpressed genes)	0.477429	downregulated
RBM27 human tf ARCHS4 coexpression	1.2142	1.33479	0.99951	0.333097	['EML5', 'COL4A3BP', 'TMED8', 'PRKDC', 'GPD2', 'SRSF1', 'CCDC6', 'JADE1', 'SYT14']	ARCHS4 (coexpressed genes)	0.477429	downregulated
PDS5B human tf ARCHS4 coexpression	1.2142	1.33479	0.99951	0.333097	['MLLT11', 'ANKRD13C', 'RIMS2', 'ODF2L', 'CADM1', 'RUFY3', 'TMEM68', 'DNMT3A', 'SRSF6']	ARCHS4 (coexpressed genes)	0.477429	downregulated
SRCAP human tf ARCHS4 coexpression	1.2142	1.33479	0.99951	0.333097	['RAI1', 'GGA3', 'EME2', 'PI4KA', 'HTT', 'ATP11A', 'CHD3', 'SMG5', 'MTOR']	ARCHS4 (coexpressed genes)	0.477429	downregulated
RBM6 human tf ARCHS4 coexpression	1.2142	1.33479	0.99951	0.333097	['ODF2L', 'ASXL3', 'CCNL2', 'KANSL1L', 'SLC25A45', 'SRSF6', 'ARGLU1', 'PHC3', 'GRIA3']	ARCHS4 (coexpressed genes)	0.477429	downregulated
THAP2 human tf ARCHS4 coexpression	1.2142	1.33479	0.99951	0.333097	['MLLT11', 'NIM1K', 'KHDRBS2', 'WDR48', 'TMEM169', 'RUFY3', 'ASXL3', 'TMEM68', 'SLC16A14']	ARCHS4 (coexpressed genes)	0.477429	downregulated
ATOH8 human tf ARCHS4 coexpression	1.2142	1.33479	0.99951	0.333097	['IGFBP4', 'COL4A4', 'LDHD', 'COL4A3', 'FHL1', 'HTRA1', 'LPL', 'NDNF', 'RAPGEF3']	ARCHS4 (coexpressed genes)	0.477429	downregulated
GATAD2B human tf ARCHS4 coexpression	1.2142	1.33479	0.99951	0.333097	['RAI1', 'SEMA4D', 'PI4KA', 'HTT', 'ADGRL1', 'CHD3', 'SMARCA2', 'SOCS7', 'CIT']	ARCHS4 (coexpressed genes)	0.477429	downregulated
AR human tf ARCHS4 coexpression	1.2142	1.33479	0.99951	0.333097	['RAI1', 'FOLH1', 'CBS', 'DNAH5', 'SSPO', 'KIF12', 'CHD3', 'NAALADL2', 'SLC17A4']	ARCHS4 (coexpressed genes)	0.477429	downregulated
E4F1 human tf ARCHS4 coexpression	1.2142	1.33479	0.99951	0.333097	['CLCN7', 'AP5Z1', 'EME2', 'DGKQ', 'AMDHD2', 'FBF1', 'FAM193B', 'LZTR1', 'SMG5']	ARCHS4 (coexpressed genes)	0.477429	downregulated
GABPA human tf ARCHS4 coexpression	1.2142	1.33479	0.99951	0.333097	['CDK6', 'CHD9', 'PDGFD', 'AGPS', 'SRSF1', 'TET2', 'SRSF2', 'EXOC6', 'GTPBP4']	ARCHS4 (coexpressed genes)	0.477429	downregulated
ZBTB37 human tf ARCHS4 coexpression	1.2142	1.33479	0.99951	0.333097	['PHF20L1', 'HELB', 'ODF2L', 'SRD5A1', 'LRRK2', 'TET2', 'KANSL1L', 'PHC3', 'PARP8']	ARCHS4 (coexpressed genes)	0.477429	downregulated
ZBTB7C human tf ARCHS4 coexpression	1.2142	1.33479	0.99951	0.333097	['SLC9A3', 'TTLL10', 'DNAH5', 'CROCC', 'CYP4B1', 'DLEC1', 'VILL', 'ZMYND10', 'B4GALNT3']	ARCHS4 (coexpressed genes)	0.477429	downregulated
ZBTB40 human tf ARCHS4 coexpression	1.2142	1.33479	0.99951	0.333097	['KL', 'GGA3', 'STX16', 'HTT', 'FAM193B', 'ATP11A', 'CHD3', 'SMG5', 'MTOR']	ARCHS4 (coexpressed genes)	0.477429	downregulated
ZNF354C human tf ARCHS4 coexpression	1.2142	1.33479	0.99951	0.333097	['EDEM3', 'PNMA1', 'UBXN2B', 'CHD9', 'TET2', 'SRSF2', 'EXOC6', 'PEX2', 'TTBK2']	ARCHS4 (coexpressed genes)	0.477429	downregulated
NHLH2 human tf ARCHS4 coexpression	1.2142	1.33479	0.99951	0.333097	['MLLT11', 'ODF2L', 'SNN', 'TMEM169', 'RUFY3', 'DEGS2', 'KMO', 'TMEM163', 'ACVR2B']	ARCHS4 (coexpressed genes)	0.477429	downregulated
ZNF404 human tf ARCHS4 coexpression	1.2142	1.33479	0.99951	0.333097	['MLLT11', 'ALG6', 'PNMA1', 'ST8SIA1', 'GCNT2', 'SLC16A14', 'LZTFL1', 'GRIA3', 'BEND5']	ARCHS4 (coexpressed genes)	0.477429	downregulated
ZNF131 human tf ARCHS4 coexpression	1.2142	1.33479	0.99951	0.333097	['PHF20L1', 'TMEM144', 'UNC119B', 'SMIM5', 'SLC30A9', 'SYT12', 'SRD5A1', 'MINA', 'KANSL1L']	ARCHS4 (coexpressed genes)	0.477429	downregulated
MLLT3 human tf ARCHS4 coexpression	1.2142	1.33479	0.99951	0.333097	['USP8', 'CPEB1', 'PAQR7', 'CADM1', 'DNMT3A', 'SYT14', 'SLC25A45', 'PHC3', 'NAALADL2']	ARCHS4 (coexpressed genes)	0.477429	downregulated
ZNF540 human tf ARCHS4 coexpression	1.2142	1.33479	0.99951	0.333097	['MLLT11', 'IFT88', 'PROKR2', 'CADM1', 'ASXL3', 'MIA2', 'KSR2', 'RALGPS1', 'GRIA3']	ARCHS4 (coexpressed genes)	0.477429	downregulated
ZNF440 human tf ARCHS4 coexpression	1.2142	1.33479	0.99951	0.333097	['SEC14L3', 'HELB', 'ODF2L', 'TTLL10', 'DNAH5', 'TMEM68', 'CYP4B1', 'DLEC1', 'ZMYND10']	ARCHS4 (coexpressed genes)	0.477429	downregulated
ZNF414 human tf ARCHS4 coexpression	1.2142	1.33479	0.99951	0.333097	['USP8', 'CPEB1', 'PAQR7', 'CADM1', 'DNMT3A', 'SLC25A45', 'PHC3', 'SFI1', 'NAALADL2']	ARCHS4 (coexpressed genes)	0.477429	downregulated
ZIC1 human tf ARCHS4 coexpression	1.2142	1.33479	0.99951	0.333097	['GABBR1', 'DNAJC6', 'ADAM11', 'FAT2', 'ADGRL1', 'RAB11FIP3', 'SRCIN1', 'MTURN', 'TTBK1']	ARCHS4 (coexpressed genes)	0.477429	downregulated
ZNF133 human tf ARCHS4 coexpression	1.2142	1.33479	0.99951	0.333097	['MLLT11', 'ING4', 'TMEM25', 'DNMT3A', 'FBXL2', 'PPP1R9A', 'MRAP2', 'SMAP1', 'CIART']	ARCHS4 (coexpressed genes)	0.477429	downregulated
ZNF510 human tf ARCHS4 coexpression	1.2142	1.33479	0.99951	0.333097	['PRKDC', 'DNAJC6', 'SRSF1', 'HTT', 'ANK2', 'CHD3', 'SMARCA2', 'MTOR', 'STXBP5L']	ARCHS4 (coexpressed genes)	0.477429	downregulated
IKZF2 human tf ARCHS4 coexpression	1.2142	1.33479	0.99951	0.333097	['ARHGAP10', 'CDK6', 'SEMA4D', 'EDEM1', 'HTT', 'GPCPD1', 'SMARCA2', 'LZTFL1', 'MALT1']	ARCHS4 (coexpressed genes)	0.477429	downregulated
DPF1 human tf ARCHS4 coexpression	1.2142	1.33479	0.99951	0.333097	['MLLT11', 'TMEM169', 'PNMA1', 'RUFY3', 'ADGRL1', 'ANK2', 'SRCIN1', 'TTBK1', 'RALGPS1']	ARCHS4 (coexpressed genes)	0.477429	downregulated
YY2 human tf ARCHS4 coexpression	1.2142	1.33479	0.99951	0.333097	['EML5', 'TMEM87B', 'COL4A3BP', 'TMED8', 'PPP1R21', 'GCNT2', 'MINA', 'ZCCHC4', 'TMTC4']	ARCHS4 (coexpressed genes)	0.477429	downregulated
POU3F4 human tf ARCHS4 coexpression	1.2142	1.33479	0.99951	0.333097	['MLLT11', 'ANKRD13C', 'TMEM169', 'ADGRV1', 'ARL6IP1', 'PNMA1', 'CHD9', 'RUFY3', 'MVB12B']	ARCHS4 (coexpressed genes)	0.477429	downregulated
PBX1 human tf ARCHS4 coexpression	1.2142	1.33479	0.99951	0.333097	['ODF2L', 'CADM1', 'LMO4', 'RUFY3', 'ANK2', 'FBXL2', 'SRCIN1', 'ACVR2B', 'NAALADL2']	ARCHS4 (coexpressed genes)	0.477429	downregulated
NR2C2 human tf ARCHS4 coexpression	1.2142	1.33479	0.99951	0.333097	['PRKDC', 'PI4KA', 'ZFC3H1', 'HTT', 'ATP11A', 'CHD3', 'SMARCA2', 'SMG5', 'MTOR']	ARCHS4 (coexpressed genes)	0.477429	downregulated
ZBTB38 human tf ARCHS4 coexpression	1.2142	1.33479	0.99951	0.333097	['EDEM3', 'ARHGAP10', 'EVC', 'SEC24A', 'PRKD3', 'EDEM1', 'CLIP4', 'PLOD2', 'SMARCA2']	ARCHS4 (coexpressed genes)	0.477429	downregulated
DEAF1 human tf ARCHS4 coexpression	1.2142	1.33479	0.99951	0.333097	['GABBR1', 'AP4E1', 'ADAM11', 'ADGRL1', 'RAB11FIP3', 'TTBK1', 'FAHD2A', 'STXBP5L', 'UCKL1']	ARCHS4 (coexpressed genes)	0.477429	downregulated
ETV4 human tf ARCHS4 coexpression	1.2142	1.33479	0.99951	0.333097	['DGKG', 'GPT2', 'GORASP1', 'SERPINF2', 'COL9A3', 'NOTUM', 'FGFR4', 'COQ10B', 'ELAVL1']	ARCHS4 (coexpressed genes)	0.477429	downregulated
SIX2 human tf ARCHS4 coexpression	1.2142	1.33479	0.99951	0.333097	['UNC119B', 'DNAH5', 'CROCC', 'CYP4B1', 'DLEC1', 'SYPL2', 'ZMYND10', 'VEGFA', 'LRP11']	ARCHS4 (coexpressed genes)	0.477429	downregulated
NPAS2 human tf ARCHS4 coexpression	1.2142	1.33479	0.99951	0.333097	['ERRFI1', 'CARD10', 'MLXIPL', 'CDCP1', 'IGFBP4', 'SPATS2L', 'PLOD2', 'NOTUM', 'FGFR4']	ARCHS4 (coexpressed genes)	0.477429	downregulated
GLIS3 human tf ARCHS4 coexpression	1.2142	1.33479	0.99951	0.333097	['ERRFI1', 'EVC', 'DNAH5', 'ENPP2', 'CPE', 'PLOD2', 'CCL28', 'VEGFA', 'LRP11']	ARCHS4 (coexpressed genes)	0.477429	downregulated
IGHM human tf ARCHS4 coexpression	1.2142	1.33479	0.99951	0.333097	['WIPF1', 'SH2D3C', 'ANXA6', 'ATP2A3', 'HCLS1', 'LGALS9', 'GRAP', 'ETS1', 'SH2B2']	ARCHS4 (coexpressed genes)	0.477429	upregulated
THRB human tf ARCHS4 coexpression	1.2142	1.33479	0.99951	0.333097	['TEF', 'DNAJC6', 'KSR2', 'NDRG2', 'SRCIN1', 'MTURN', 'CNDP1', 'STXBP5L', 'KCNH1']	ARCHS4 (coexpressed genes)	0.477429	downregulated
NFIC human tf ARCHS4 coexpression	1.2142	1.33479	0.99951	0.333097	['RAI1', 'TEF', 'IGFBP4', 'LDHD', 'HTRA1', 'SYPL2', 'NDRG2', 'RAB11FIP3', 'RAPGEF3']	ARCHS4 (coexpressed genes)	0.477429	downregulated
ZNF71 human tf ARCHS4 coexpression	1.2142	1.33479	0.99951	0.333097	['MLLT11', 'DGKG', 'HEMK1', 'SEC14L3', 'GORASP1', 'COQ10B', 'DNPH1', 'ELAVL1', 'GPR179']	ARCHS4 (coexpressed genes)	0.477429	downregulated
ZNF165 human tf ARCHS4 coexpression	1.2142	1.33479	0.99951	0.333097	['CDCP1', 'GRTP1', 'TUFT1', 'ZMYM6', 'FAM46A', 'DNMT3A', 'ENPP2', 'SRSF6', 'GPCPD1']	ARCHS4 (coexpressed genes)	0.477429	downregulated
ZNF569 human tf ARCHS4 coexpression	1.2142	1.33479	0.99951	0.333097	['MLLT11', 'RARS2', 'NIM1K', 'FGGY', 'CHD9', 'RUFY3', 'TCF24', 'MVB12B', 'RLF']	ARCHS4 (coexpressed genes)	0.477429	downregulated
ZNF565 human tf ARCHS4 coexpression	1.2142	1.33479	0.99951	0.333097	['MLLT11', 'RARS2', 'KHDRBS2', 'ARL6IP1', 'SNX27', 'PNMA1', 'ST8SIA6', 'CCNL2', 'SLC5A2']	ARCHS4 (coexpressed genes)	0.477429	downregulated
MYT1L human tf ARCHS4 coexpression	1.2142	1.33479	0.99951	0.333097	['RIMS2', 'GABBR1', 'DNAJC6', 'RUFY3', 'ANK2', 'SRCIN1', 'SH3GL2', 'GRIA3', 'STXBP5L']	ARCHS4 (coexpressed genes)	0.477429	downregulated
CSDC2 human tf ARCHS4 coexpression	1.2142	1.33479	0.99951	0.333097	['ZCCHC24', 'TUBB2A', 'RUSC2', 'PCDHGC3', 'ADORA1', 'B4GALNT1', 'CRIP2', 'MAP4', 'DKK3']	ARCHS4 (coexpressed genes)	0.477429	upregulated
ADAR human tf ARCHS4 coexpression	1.2142	1.33479	0.99951	0.333097	['PREX1', 'DIAPH1', 'WIPF1', 'CHST15', 'ATP2A3', 'HCLS1', 'PPP1R18', 'LITAF', 'ETS1']	ARCHS4 (coexpressed genes)	0.477429	upregulated
SOX8 human tf ARCHS4 coexpression	1.2142	1.33479	0.99951	0.333097	['GABBR1', 'RASSF2', 'HTRA1', 'ADGRL1', 'ETV1', 'NDRG2', 'MTURN', 'TTBK1', 'SFXN5']	ARCHS4 (coexpressed genes)	0.477429	downregulated
ZFX human tf ARCHS4 coexpression	1.2142	1.33479	0.99951	0.333097	['EDEM1', 'TRPS1', 'FAM46A', 'NUDT19', 'FAM208A', 'LARP4B', 'KANSL1L', 'SRSF6', 'PHC3']	ARCHS4 (coexpressed genes)	0.477429	downregulated
PAX6 human tf ARCHS4 coexpression	1.2142	1.33479	0.99951	0.333097	['RIMS2', 'TTR', 'FAM46A', 'ENPP2', 'MIA2', 'CPE', 'PPP1R9A', 'GRIA3', 'LRP11']	ARCHS4 (coexpressed genes)	0.477429	downregulated
RARB human tf ARCHS4 coexpression	1.2142	1.33479	0.99951	0.333097	['SEC24A', 'FZD5', 'FRZB', 'NPR2', 'AGPS', 'HOXD4', 'PLOD2', 'TRABD2B', 'KCNH1']	ARCHS4 (coexpressed genes)	0.477429	downregulated
TP73 human tf ARCHS4 coexpression	1.2142	1.33479	0.99951	0.333097	['RAI1', 'SRD5A2', 'TTLL10', 'WHRN', 'DNAH5', 'CROCC', 'CYP4B1', 'DLEC1', 'ZMYND10']	ARCHS4 (coexpressed genes)	0.477429	downregulated
LHX9 human tf ARCHS4 coexpression	1.2142	1.33479	0.99951	0.333097	['MLLT11', 'ING4', 'SNN', 'TMEM169', 'CADM1', 'RUFY3', 'FBXL2', 'SLC16A2', 'TMEM163']	ARCHS4 (coexpressed genes)	0.477429	downregulated
RFX3 human tf ARCHS4 coexpression	1.2142	1.33479	0.99951	0.333097	['MLLT11', 'TMEM169', 'ADGRV1', 'PNMA1', 'RUFY3', 'DLEC1', 'ANK2', 'FBXL2', 'ZMYND10']	ARCHS4 (coexpressed genes)	0.477429	downregulated
SALL1 human tf ARCHS4 coexpression	1.2142	1.33479	0.99951	0.333097	['ADGRV1', 'CBS', 'GPT2', 'ADGRL1', 'LDLRAD3', 'ETV1', 'NTN1', 'ACVR2B', 'CIT']	ARCHS4 (coexpressed genes)	0.477429	downregulated
CUX2 human tf ARCHS4 coexpression	1.2142	1.33479	0.99951	0.333097	['GABBR1', 'RUFY3', 'ASXL3', 'ADGRL1', 'ANK2', 'CHD3', 'ITIH1', 'SRCIN1', 'TTBK1']	ARCHS4 (coexpressed genes)	0.477429	downregulated
CREBL2 human tf ARCHS4 coexpression	1.2142	1.33479	0.99951	0.333097	['CSGALNACT1', 'TMEM87B', 'COL4A3BP', 'ZNRF2', 'TEF', 'CPE', 'RGL1', 'FCGR2B', 'SMPDL3A']	ARCHS4 (coexpressed genes)	0.477429	downregulated
ATF6 human tf ARCHS4 coexpression	1.2142	1.33479	0.99951	0.333097	['EDEM3', 'CSGALNACT1', 'SEC24A', 'CADM1', 'EDEM1', 'LARP4B', 'KMO', 'PHC3', 'SMPDL3A']	ARCHS4 (coexpressed genes)	0.477429	downregulated
EGR1 human tf ARCHS4 coexpression	1.2142	1.33479	0.99951	0.333097	['TMED8', 'TTR', 'FAM46A', 'ENPP2', 'MIA2', 'CPE', 'SRSF6', 'MTSS1', 'GRIA3']	ARCHS4 (coexpressed genes)	0.477429	downregulated
ZNF644 human tf ARCHS4 coexpression	1.2142	1.33479	0.99951	0.333097	['MLLT11', 'PEX2', 'FBXL2', 'SLC5A2', 'KANSL1L', 'SRSF6', 'PPP1R9A', 'GPCPD1', 'RLF']	ARCHS4 (coexpressed genes)	0.477429	downregulated
GSC human tf ARCHS4 coexpression	1.2142	1.33479	0.99951	0.333097	['CPEB1', 'SLC5A9', 'GPR37', 'FZD5', 'FAM151A', 'AMMECR1', 'LRRC3', 'ACOX3', 'TRABD2B']	ARCHS4 (coexpressed genes)	0.477429	downregulated
TFCP2 human tf ARCHS4 coexpression	1.2142	1.33479	0.99951	0.333097	['SEC14L3', 'MED14', 'ODF2L', 'IL34', 'DNAJB11', 'SRSF1', 'TULP3', 'GPCPD1', 'CEP290']	ARCHS4 (coexpressed genes)	0.477429	downregulated
PAX3 human tf ARCHS4 coexpression	1.2142	1.33479	0.99951	0.333097	['IFT88', 'CDK6', 'ADGRV1', 'PNMA1', 'ST8SIA1', 'NDNF', 'CCNL2', 'SMPDL3A', 'DLL1']	ARCHS4 (coexpressed genes)	0.477429	downregulated
CREBZF human tf ARCHS4 coexpression	1.2142	1.33479	0.99951	0.333097	['GGA3', 'PRKDC', 'SRSF1', 'SRSF2', 'HTT', 'FAM193B', 'CCNL2', 'CHD3', 'SMG5']	ARCHS4 (coexpressed genes)	0.477429	downregulated
ASCL1 human tf ARCHS4 coexpression	1.2142	1.33479	0.99951	0.333097	['MLLT11', 'TMEM169', 'RECQL5', 'ADGRV1', 'PNMA1', 'WHRN', 'LDLRAD3', 'DLL1', 'BEND5']	ARCHS4 (coexpressed genes)	0.477429	downregulated
SMAD4 human tf ARCHS4 coexpression	1.2142	1.33479	0.99951	0.333097	['MED14', 'PRKDC', 'ABCC6', 'SRSF1', 'JADE1', 'HTT', 'FAM208A', 'ACVR2B', 'MTOR']	ARCHS4 (coexpressed genes)	0.477429	downregulated
TFAP2C human tf ARCHS4 coexpression	1.2142	1.33479	0.99951	0.333097	['GGCT', 'SYT12', 'TUFT1', 'TRPS1', 'CLIP4', 'NUDT19', 'TFF1', 'RORA', 'NAALADL2']	ARCHS4 (coexpressed genes)	0.477429	downregulated
NCOR2 human tf ARCHS4 coexpression	1.2142	1.33479	0.99951	0.333097	['SREBF1', 'TMEM184B', 'PLXND1', 'LRP1', 'EHBP1L1', 'CDC42EP1', 'FLNA', 'GIT1', 'SREBF2']	ARCHS4 (coexpressed genes)	0.477429	upregulated
ESR1 human tf ARCHS4 coexpression	1.2142	1.33479	0.99951	0.333097	['PREX1', 'SQLE', 'SREBF1', 'BCAM', 'MUC1', 'SEMA4C', 'EMP2', 'PGR', 'SLC25A24']	ARCHS4 (coexpressed genes)	0.477429	upregulated
PHF21A human tf ARCHS4 coexpression	1.2142	1.33479	0.99951	0.333097	['PREX1', 'WIPF1', 'EHBP1L1', 'CHST15', 'DYSF', 'HCLS1', 'PPP1R18', 'CTSS', 'MPEG1']	ARCHS4 (coexpressed genes)	0.477429	upregulated
EBF4 human tf ARCHS4 coexpression	1.2142	1.33479	0.99951	0.333097	['ZCCHC24', 'BCAM', 'ADCYAP1R1', 'GOLM1', 'SDC3', 'PCDHGC3', 'DCHS1', 'CX3CL1', 'NAP1L5']	ARCHS4 (coexpressed genes)	0.477429	upregulated
FOXN3 human tf ARCHS4 coexpression	1.2142	1.33479	0.99951	0.333097	['SMOC2', 'LAMA2', 'WIPF1', 'EHBP1L1', 'MYADM', 'PGM5', 'UTRN', 'ETS1', 'MPEG1']	ARCHS4 (coexpressed genes)	0.477429	upregulated
IKZF2 human tf ARCHS4 coexpression	1.2142	1.33479	0.99951	0.333097	['FMNL3', 'ENTPD1', 'PRKCH', 'NOTCH1', 'WIPF1', 'RFTN1', 'ANXA6', 'ETS1', 'NFKB1']	ARCHS4 (coexpressed genes)	0.477429	upregulated
SP5 human tf ARCHS4 coexpression	1.2142	1.33479	0.99951	0.333097	['C3', 'TGFBR3', 'BCAM', 'SLC12A4', 'GJB1', 'PCSK9', 'TMEM97', 'ACSL3', 'SLC38A3']	ARCHS4 (coexpressed genes)	0.477429	upregulated
PAX5 human tf ARCHS4 coexpression	1.2142	1.33479	0.99951	0.333097	['ENTPD1', 'WIPF1', 'RFTN1', 'ATP2A3', 'HCLS1', 'GRAP', 'ETS1', 'SH2B2', 'TNFSF13B']	ARCHS4 (coexpressed genes)	0.477429	upregulated
IRF7 human tf ARCHS4 coexpression	1.2142	1.33479	0.99951	0.333097	['TGFB1', 'ACSL1', 'MVP', 'HCLS1', 'LGALS9', 'TNFRSF1B', 'PPP1R18', 'LITAF', 'NFKB1']	ARCHS4 (coexpressed genes)	0.477429	upregulated
OLIG1 human tf ARCHS4 coexpression	1.2142	1.33479	0.99951	0.333097	['ZCCHC24', 'ADCYAP1R1', 'SPARC', 'RAB31', 'TRIL', 'SDC3', 'PCDHGC3', 'ADORA1', 'GPM6B']	ARCHS4 (coexpressed genes)	0.477429	upregulated
MAF human tf ARCHS4 coexpression	1.2142	1.33479	0.99951	0.333097	['C1QB', 'ST6GAL1', 'OAT', 'SLCO2B1', 'MTTP', 'PMP22', 'SLC39A5', 'CXCL14', 'TM6SF2']	ARCHS4 (coexpressed genes)	0.477429	upregulated
SP3 human tf ARCHS4 coexpression	1.2142	1.33479	0.99951	0.333097	['PREX1', 'AHNAK', 'WIPF1', 'CHST15', 'UTRN', 'ETS1', 'CTSS', 'RAB8B', 'PTBP3']	ARCHS4 (coexpressed genes)	0.477429	upregulated
SIX2 human tf ARCHS4 coexpression	1.2142	1.33479	0.99951	0.333097	['PTPRU', 'SPARC', 'TIMP2', 'CDC42EP1', 'MAP4', 'VIM', 'A4GALT', 'CFAP43', 'HOXA11']	ARCHS4 (coexpressed genes)	0.477429	upregulated
SP2 human tf ARCHS4 coexpression	1.2142	1.33479	0.99951	0.333097	['DIAPH1', 'TGFB1', 'RASA3', 'WIPF1', 'EHBP1L1', 'ATP2A3', 'HCLS1', 'TNFRSF1B', 'PPP1R18']	ARCHS4 (coexpressed genes)	0.477429	upregulated
IKZF3 human tf ARCHS4 coexpression	1.2142	1.33479	0.99951	0.333097	['STK10', 'SLFN5', 'ENTPD1', 'PRKCH', 'WIPF1', 'ATP2A3', 'HCLS1', 'GIMAP4', 'GRAP']	ARCHS4 (coexpressed genes)	0.477429	upregulated
ELK4 human tf ARCHS4 coexpression	1.2142	1.33479	0.99951	0.333097	['ABCC4', 'PTP4A2', 'SLFN5', 'SLC7A6', 'PRKCH', 'AHNAK', 'WIPF1', 'ETS1', 'PTBP3']	ARCHS4 (coexpressed genes)	0.477429	upregulated
SKI human tf ARCHS4 coexpression	1.2142	1.33479	0.99951	0.333097	['ZCCHC24', 'TMEM184B', 'LRP1', 'TIMP2', 'FSCN1', 'FLNA', 'MAP4', 'GIT1', 'SREBF2']	ARCHS4 (coexpressed genes)	0.477429	upregulated
ZEB1 human tf ARCHS4 coexpression	1.2142	1.33479	0.99951	0.333097	['PDGFRA', 'SPARC', 'TUBA1A', 'RASA3', 'CALD1', 'LHFP', 'NR1I3', 'PCDHGC3', 'PLPP3']	ARCHS4 (coexpressed genes)	0.477429	upregulated
[truncated: 5,055 more rows]

## Sheet: M_Alp_Veh vs M_Ctrl_Veh
term_name	zscore	combined_score	FDR	pvalue	overlapping_genes	gene_set_library	log10P	geneset
[truncated: 5,965 more rows]

## Sheet: M_Alp_NR vs M_Alp_Veh
term_name	zscore	combined_score	FDR	pvalue	overlapping_genes	gene_set_library	log10P	geneset
[truncated: 6,212 more rows]

[truncated: 3 more sheets: F_Ctrl_NR vs F_Ctrl_Veh, F_Alp_Veh vs F_Ctrl_Veh, F_Alp_NR vs F_Alp_Veh]
