# Supplementary material for: NAD+ prevents chronic kidney disease by activating renal tubular metabolism
Source: JCI Insight. 2025 Mar 10;10(5):e181443. doi: 10.1172/jci.insight.181443 (PMC11949063; doi:10.1172/jci.insight.181443)
Supplement: Supplemental table 8 [file jciinsight-10-181443-s071.xlsx]

## Sheet: Male
Gene	gProfiler:gConvert	MaleAlpVeh vs MaleCtrlVeh (logFC)	MaleAlpNR vs MaleAlpVeh (logFC)
Isca1	ENSMUSG00000044792	-0.542039	0.0931438
Uck1	ENSMUSG00000002550	-0.568683	0.296199
Tmem178	ENSMUSG00000024245	-0.60577	-0.199497
Umad1	ENSMUSG00000089862	-0.624846	-0.112546
Pex1	ENSMUSG00000005907	-0.608207	0.18872
Slc3a1	ENSMUSG00000024131	-0.898037	0.00067377
Arap2	ENSMUSG00000037999	-0.446184	0.00216366
Klk1	ENSMUSG00000063903	-1.02919	-0.127185
Gm11127	ENSMUSG00000079492	-1.11212	-0.608438
Tm7sf2	ENSMUSG00000024799	-0.632756	0.701829
Aass	ENSMUSG00000029695	-1.02804	0.0130669
Trak2	ENSMUSG00000026028	-0.625508	0.0856109
Kdm1b	ENSMUSG00000038080	-0.58233	0.0825876
Map2k6	ENSMUSG00000020623	-0.905805	-0.0802524
Gzf1	ENSMUSG00000027439	-0.52565	0.10617
Mtif2	ENSMUSG00000020459	-0.486194	0.126456
Nsun3	ENSMUSG00000050312	-0.631467	0.249116
Gfm1	ENSMUSG00000027774	-0.699691	0.256117
Dennd1a	ENSMUSG00000035392	-0.495898	0.0778842
Gbe1	ENSMUSG00000022707	-0.699781	0.502577
Wnk1	ENSMUSG00000045962	-0.779815	0.0818791
Sh3gl2	ENSMUSG00000028488	-0.601453	-0.481611
Nt5dc1	ENSMUSG00000039480	-0.6348	0.102052
Slc2a5	ENSMUSG00000028976	-0.878191	-0.362929
Mtus1	ENSMUSG00000045636	-0.616006	0.0752493
Adi1	ENSMUSG00000020629	-0.462262	0.118689
Hsd3b4	ENSMUSG00000095143	-1.08999	0.129555
Akr1c19	ENSMUSG00000071551	-0.646502	0.793779
Nat8f5	ENSMUSG00000079494	-1.38909	1.03445
Ak3	ENSMUSG00000024782	-0.72713	0.0717917
Agbl3	ENSMUSG00000038836	-0.673243	0.22001
Trpm7	ENSMUSG00000027365	-0.680116	0.0411345
Larp4b	ENSMUSG00000033499	-0.589197	-0.0761783
Ufsp2	ENSMUSG00000031634	-0.445418	0.0778097
Slc22a23	ENSMUSG00000038267	-0.542894	0.474896
Mtfp1	ENSMUSG00000004748	-0.694136	-0.14962
Dennd5b	ENSMUSG00000030313	-0.566072	0.100843
Zfp101	ENSMUSG00000055240	-0.719052	-0.0617073
Sod2	ENSMUSG00000006818	-0.735712	0.0977426
Fggy	ENSMUSG00000028573	-0.799306	-0.159356
Chpt1	ENSMUSG00000060002	-1.0815	0.267079
Uros	ENSMUSG00000030979	-0.614226	-0.369608
Fam20b	ENSMUSG00000033557	-0.533349	0.0832427
Nat8f7	ENSMUSG00000089694	-1.42761	-0.489893
Snx8	ENSMUSG00000029560	-0.569366	0.221491
Srr	ENSMUSG00000001323	-0.747261	0.0735106
Dnajc30	ENSMUSG00000061118	-0.529493	0.0500522
Chac2	ENSMUSG00000020309	-0.889351	0.00486736
Mpc1	ENSMUSG00000023861	-0.846807	0.192876
Ubxn2a	ENSMUSG00000020634	-0.712955	0.277557
Lrp2	ENSMUSG00000027070	-1.15307	-0.023945
Ybx2	ENSMUSG00000018554	-0.844283	-0.0342096
Cldn10	ENSMUSG00000022132	-0.721518	0.0903292
Esrp2	ENSMUSG00000084128	-0.718037	0.294196
Acacb	ENSMUSG00000042010	-0.621275	0.413513
Hlf	ENSMUSG00000003949	-0.840468	-0.0920807
Sord	ENSMUSG00000027227	-1.11122	0.238649
Usp8	ENSMUSG00000027363	-0.715385	-0.031221
Sox6	ENSMUSG00000051910	-0.514719	-0.0303011
Ugt3a1	ENSMUSG00000072664	-1.11056	-0.632892
Dmxl1	ENSMUSG00000037416	-0.672909	-0.074797
Gchfr	ENSMUSG00000046814	-0.881627	0.413902
Ppm1k	ENSMUSG00000037826	-0.859289	-0.292094
Acads	ENSMUSG00000029545	-0.823722	0.0817902
Ptcd3	ENSMUSG00000063884	-0.477447	0.102423
Lmo7	ENSMUSG00000033060	-0.648329	0.121
Ugt3a2	ENSMUSG00000049152	-1.18218	-0.334697
Mpst	ENSMUSG00000071711	-0.670012	0.258459
Ccs	ENSMUSG00000034108	-0.657824	0.103962
Afmid	ENSMUSG00000017718	-1.16559	-0.242628
Slc27a2	ENSMUSG00000027359	-1.17163	-0.20444
Letmd1	ENSMUSG00000037353	-0.550777	0.12306
Pias2	ENSMUSG00000025423	-0.466786	0.0576492
Med14	ENSMUSG00000064127	-0.604537	-0.239712
Atp6v0a4	ENSMUSG00000038600	-0.812191	0.397662
Uqcc1	ENSMUSG00000005882	-0.650713	0.0526536
Glyat	ENSMUSG00000063683	-0.968206	-0.0329283
Slc16a7	ENSMUSG00000020102	-0.718191	-0.0407292
Znrf2	ENSMUSG00000058446	-0.74695	-0.204036
Cpeb4	ENSMUSG00000020300	-0.546694	0.198867
Foxred1	ENSMUSG00000039048	-0.574724	0.243366
Rars2	ENSMUSG00000028292	-0.582139	-0.109571
Hadhb	ENSMUSG00000059447	-0.725541	0.271053
Clcn2	ENSMUSG00000022843	-0.625653	-0.126341
Arhgef39	ENSMUSG00000051517	-0.982065	-0.416738
Cisd1	ENSMUSG00000037710	-0.810548	0.0972041
Dgat2	ENSMUSG00000030747	-0.880617	0.0316393
Vwce	ENSMUSG00000043789	-0.914102	-0.111546
Kidins220	ENSMUSG00000036333	-0.68529	0.00634668
Ppargc1a	ENSMUSG00000029167	-0.65475	0.140835
Fcamr	ENSMUSG00000026415	-2.22026	-0.756324
Bccip	ENSMUSG00000030983	-0.547559	0.156494
Dnajc6	ENSMUSG00000028528	-1.19497	-0.192064
Kbtbd7	ENSMUSG00000043881	-0.664775	0.145074
Zhx1	ENSMUSG00000022361	-0.472487	0.133942
Ppif	ENSMUSG00000021868	-0.496736	0.117791
Tmem116	ENSMUSG00000029452	-0.621218	0.0169588
Nudt12	ENSMUSG00000024228	-0.914852	-0.105277
Mcur1	ENSMUSG00000021371	-0.733657	0.00616756
Aldh1l1	ENSMUSG00000030088	-0.907775	0.290119
Gpd1	ENSMUSG00000023019	-0.835914	0.306948
Ganc	ENSMUSG00000062646	-0.537813	-0.0179786
Ptgr2	ENSMUSG00000072946	-0.694965	-0.0576871
Sugct	ENSMUSG00000055137	-1.12294	0.201138
Slc46a3	ENSMUSG00000029650	-1.28533	-0.445883
Mlycd	ENSMUSG00000074064	-0.818989	0.0796613
Osbpl9	ENSMUSG00000028559	-1.02482	0.298578
Scoc	ENSMUSG00000063253	-0.766469	-0.135288
Thnsl2	ENSMUSG00000054474	-0.831493	0.0023631
Atp6v0d2	ENSMUSG00000028238	-0.593119	0.470837
Aldh8a1	ENSMUSG00000037542	-1.04225	0.172836
Rdh14	ENSMUSG00000020621	-0.596446	0.181222
Ankib1	ENSMUSG00000040351	-0.851357	0.0279367
Coq5	ENSMUSG00000041733	-0.461323	-0.0375641
Echs1	ENSMUSG00000025465	-0.71634	0.249363
Lipa	ENSMUSG00000024781	-0.746935	0.101698
Idh2	ENSMUSG00000030541	-0.853075	0.11712
Sypl	ENSMUSG00000020570	-0.614298	0.0129491
Apoo	ENSMUSG00000079508	-0.754113	0.0822686
Rora	ENSMUSG00000032238	-0.663264	0.00863266
Tfb2m	ENSMUSG00000026492	-0.560928	0.082207
Tpk1	ENSMUSG00000029735	-0.834685	-0.129409
Wscd2	ENSMUSG00000063430	-0.886909	0.39822
Grpel2	ENSMUSG00000024580	-0.649826	0.124148
Nudt6	ENSMUSG00000050174	-0.672105	0.143974
Pxmp2	ENSMUSG00000029499	-1.02646	-0.0661942
Nipsnap1	ENSMUSG00000034285	-0.66574	0.169105
Cul3	ENSMUSG00000004364	-0.566134	0.125226
Add3	ENSMUSG00000025026	-0.640149	0.18774
Isoc2a	ENSMUSG00000086784	-0.881951	0.0956749
Mfap3l	ENSMUSG00000031647	-0.855359	0.0164051
Slc13a2	ENSMUSG00000001095	-0.79496	0.131027
Fitm1	ENSMUSG00000022215	-1.03335	0.306184
Fdx1	ENSMUSG00000032051	-0.911117	-0.11272
Cnnm1	ENSMUSG00000025189	-0.912472	0.420574
Fech	ENSMUSG00000024588	-0.751794	0.128517
Dnajb6	ENSMUSG00000029131	-0.60757	0.130674
Fmo3	ENSMUSG00000026691	-2.35071
Atp6v1b1	ENSMUSG00000006269	-0.674749	0.0342555
Gabarapl1	ENSMUSG00000030161	-0.921305	0.0646096
Fbxo3	ENSMUSG00000027180	-0.570151	-0.0190914
Acad8	ENSMUSG00000031969	-0.742176	0.0459166
Rb1cc1	ENSMUSG00000025907	-0.515462	0.017453
Epha1	ENSMUSG00000029859	-0.507141	0.0638308
Lpin1	ENSMUSG00000020593	-1.12989	0.270988
Ftcd	ENSMUSG00000001155	-1.13718	-0.64544
Fah	ENSMUSG00000030630	-0.990328	0.2633
Pcmtd2	ENSMUSG00000027589	-0.497425	-0.146606
Phkb	ENSMUSG00000036879	-0.634247	-0.163241
Slc5a6	ENSMUSG00000006641	-0.652709	-0.169019
Rnf6	ENSMUSG00000029634	-0.567941	0.208943
D3Ertd751e	ENSMUSG00000025766	-0.765905	-0.342532
Inmt	ENSMUSG00000003477	-1.10329	-1.20357
Slc10a5	ENSMUSG00000058921	-1.12847	-0.271545
Prodh	ENSMUSG00000003526	-1.3291	0.523527
Aifm3	ENSMUSG00000022763	-0.845528	-1.01954
Tef	ENSMUSG00000022389	-0.831167	-0.152463
Acad12	ENSMUSG00000042647	-0.873784	-0.0189119
Cox15	ENSMUSG00000040018	-0.62612	0.00731258
Tmem38b	ENSMUSG00000028420	-0.627825	0.140132
Hao2	ENSMUSG00000027870	-1.23772	-0.740862
Galm	ENSMUSG00000035473	-0.774412	0.108729
Gm18776	ENSMUSG00000101033	-1.69086	1.04967
Pgm2	ENSMUSG00000029171	-0.724595	0.342175
Pink1	ENSMUSG00000028756	-0.850556	0.162907
Ttc38	ENSMUSG00000035944	-0.750258	0.117807
Fam13a	ENSMUSG00000037709	-0.829074	0.35942
Gpr155	ENSMUSG00000041762	-0.675615	0.0339295
Mecr	ENSMUSG00000028910	-0.534	0.0988311
Agps	ENSMUSG00000042410	-1.38828	-0.340744
Pik3c2g	ENSMUSG00000030228	-1.5575	-0.0156677
Tlcd1	ENSMUSG00000019437	-0.567027	-0.00804991
Clec2h	ENSMUSG00000030364	-1.85846	-0.433479
Kcns1	ENSMUSG00000040164	-1.85879	0.783716
Slc37a4	ENSMUSG00000032114	-0.988323	0.147013
Fmo4	ENSMUSG00000026692	-0.870113	0.37844
Malrd1	ENSMUSG00000075520	-1.09757	-0.0917805
Pfn3	ENSMUSG00000044444	-0.962654	-0.400094
Idi1	ENSMUSG00000058258	-1.36054	0.947526
Alb	ENSMUSG00000029368	-1.27736	0.105091
Slc5a8	ENSMUSG00000020062	-1.00757	-0.33386
Rbpms2	ENSMUSG00000032387	-0.718496	0.216575
Selenbp1	ENSMUSG00000068874	-1.02178	0.380076
Tst	ENSMUSG00000044986	-0.765505	0.540537
C8g	ENSMUSG00000015083	-0.957657	-0.21445
Gatb	ENSMUSG00000028085	-0.778193	-0.0992796
Usp2	ENSMUSG00000032010	-1.02674	0.351601
Coasy	ENSMUSG00000001755	-0.896339	-0.0149532
Pik3cb	ENSMUSG00000032462	-0.531256	0.246997
Aldh5a1	ENSMUSG00000035936	-0.858827	-0.00747789
Ndrg3	ENSMUSG00000027634	-0.560148	0.160242
Arhgap5	ENSMUSG00000035133	-0.673982	0.183398
Pim3	ENSMUSG00000035828	-1.13309	0.812893
Abhd18	ENSMUSG00000037818	-0.918127	-0.0285799
Clcn3	ENSMUSG00000004319	-0.817002	0.107522
Ndufs1	ENSMUSG00000025968	-0.83893	0.0279551
Cth	ENSMUSG00000028179	-1.01344	0.390822
Ddt	ENSMUSG00000001666	-0.894204	0.322666
Slc5a9	ENSMUSG00000028544	-0.654864	-0.1224
Dgkg	ENSMUSG00000022861	-1.04947	-0.0621697
Cbs	ENSMUSG00000024039	-0.957414	-0.45996
Paqr7	ENSMUSG00000037348	-0.955556	-0.0381028
Slc22a18	ENSMUSG00000000154	-0.916274	0.0110039
Ppara	ENSMUSG00000022383	-0.943061	0.0715467
Acot6	ENSMUSG00000043487	-0.797576	0.403881
Slc25a16	ENSMUSG00000071253	-0.774848	0.0248644
Slc25a13	ENSMUSG00000015112	-0.821196	0.149215
Aph1c	ENSMUSG00000053040	-0.753459	0.0572381
N4bp2	ENSMUSG00000037795	-0.572345	0.00222941
Agxt2	ENSMUSG00000089678	-0.752978	-0.507126
Tmem25	ENSMUSG00000002032	-1.06411	-0.137617
Bmp7	ENSMUSG00000008999	-0.606598	-0.11114
Sardh	ENSMUSG00000009614	-1.09047	-0.0633396
Acat1	ENSMUSG00000032047	-1.21569	-0.0366907
Lypla1	ENSMUSG00000025903	-1.03254	-0.155483
Acot12	ENSMUSG00000021620	-1.17283	0.266916
Mttp	ENSMUSG00000028158	-0.732609	0.820933
Abhd14b	ENSMUSG00000042073	-0.825867	0.00969516
Ngly1	ENSMUSG00000021785	-0.559551	0.257354
Pah	ENSMUSG00000020051	-1.21781	-0.348506
Bdh2	ENSMUSG00000028167	-0.809634	-0.0229856
Plscr2	ENSMUSG00000032372	-0.787801	0.00376427
Akip1	ENSMUSG00000031023	-0.672205	-0.0846311
Acnat2	ENSMUSG00000060317	-1.24451	0.869022
Tbc1d13	ENSMUSG00000039678	-0.690553	0.134957
Fads6	ENSMUSG00000044788	-0.812919	-0.0616641
Tpmt	ENSMUSG00000021376	-0.831022	-0.0500212
Nxt2	ENSMUSG00000042271	-0.87397	-0.103594
Acad9	ENSMUSG00000027710	-0.79748	-0.0373573
Pnpla8	ENSMUSG00000036257	-0.759089	0.188474
Hykk	ENSMUSG00000035878	-1.09163	-0.134484
Apool	ENSMUSG00000025525	-0.646406	-0.0644428
Snx25	ENSMUSG00000038291	-0.683594	-0.0419702
Rmdn1	ENSMUSG00000028229	-0.661746	-0.00843925
Abca13	ENSMUSG00000004668	-1.10232	0.00419108
1110032A03Rik	ENSMUSG00000037971	-0.592597	0.0412332
Harbi1	ENSMUSG00000027243	-0.721946	0.00657826
D2hgdh	ENSMUSG00000073609	-0.828018	-0.00178929
Pcca	ENSMUSG00000041650	-0.952981	-0.18703
Gorasp1	ENSMUSG00000032513	-0.733811	-0.258974
Cwh43	ENSMUSG00000029154	-1.10893	0.0321581
Gk	ENSMUSG00000025059	-1.28322	0.101926
Ncoa4	ENSMUSG00000056234	-0.872374	0.612851
Nudt7	ENSMUSG00000031767	-0.695639	0.574529
Bckdhb	ENSMUSG00000032263	-0.714097	-0.0712248
Dpyd	ENSMUSG00000033308	-0.871442	0.154988
Aldh6a1	ENSMUSG00000021238	-1.24827	0.0901023
Aldh9a1	ENSMUSG00000026687	-1.02771	0.497173
Rufy3	ENSMUSG00000029291	-0.746344	-0.124879
Herc4	ENSMUSG00000020064	-0.766875	-0.118357
Ttc36	ENSMUSG00000039438	-0.986217	-0.0258998
Acbd5	ENSMUSG00000026781	-0.649098	0.136405
Sc5d	ENSMUSG00000032018	-0.851691	0.422964
Notum	ENSMUSG00000042988	-1.08406	-0.148112
Vps13a	ENSMUSG00000046230	-0.588281	-0.0194723
Aspdh	ENSMUSG00000038704	-1.39828	-1.03467
Rhcg	ENSMUSG00000030549	-0.901122	0.430167
Pipox	ENSMUSG00000017453	-0.877996	0.0273843
F13b	ENSMUSG00000026368	-1.27569	-0.520516
Sucla2	ENSMUSG00000022110	-0.888843	0.0599399
Ubxn2b	ENSMUSG00000028243	-0.669982	-0.129312
Wipi2	ENSMUSG00000029578	-0.601673	0.0320662
Tmem120a	ENSMUSG00000039886	-0.85115	0.249274
Zfyve21	ENSMUSG00000021286	-0.657446	0.227995
Acad11	ENSMUSG00000090150	-0.94499	0.294848
Slc6a19	ENSMUSG00000021565	-1.32413	0.0916207
Abcb6	ENSMUSG00000026198	-0.648216	0.148196
Phf7	ENSMUSG00000021902	-0.760246	0.219904
Ccser2	ENSMUSG00000058690	-0.747101	0.0573514
Gtpbp10	ENSMUSG00000040464	-0.616701	0.144148
Upp2	ENSMUSG00000026839	-1.741	-0.551322
Pdpr	ENSMUSG00000033624	-0.717433	-0.0243967
Klf9	ENSMUSG00000033863	-0.905572	0.47875
Mfsd9	ENSMUSG00000041945	-0.771909	0.00156856
Tmem52b	ENSMUSG00000030160	-0.907967	-0.0305216
Narf	ENSMUSG00000000056	-0.629046	-0.106542
Peli2	ENSMUSG00000021846	-0.783071	0.0770822
Hibadh	ENSMUSG00000029776	-1.05562	0.063266
Clybl	ENSMUSG00000025545	-0.859286	0.290988
Abcc6	ENSMUSG00000030834	-0.962033	-0.125287
Pgpep1	ENSMUSG00000056204	-0.821936	0.0443138
Lhx1	ENSMUSG00000018698	-1.00661	-0.0266333
Hpd	ENSMUSG00000029445	-1.46595	0.15899
Pop1	ENSMUSG00000022325	-0.859236	0.465884
Nnt	ENSMUSG00000025453	-0.869262	0.0273047
Tfrc	ENSMUSG00000022797	-1.24036	1.02821
Mccc2	ENSMUSG00000021646	-0.921002	0.0824149
Ankrd65	ENSMUSG00000078487	-1.62654	-1.03983
Phyhipl	ENSMUSG00000037747	-0.653696	-0.116591
Gne	ENSMUSG00000028479	-0.60423	0.227545
Olfm3	ENSMUSG00000027965	-1.13782	-0.126799
Cdadc1	ENSMUSG00000021982	-0.671549	-0.0179557
Slc6a20b	ENSMUSG00000025243	-1.19008	-0.263508
Eci3	ENSMUSG00000021416	-1.34508	-0.485835
Nxpe3	ENSMUSG00000075033	-1.25827	0.26093
Azgp1	ENSMUSG00000037053	-1.59511	-1.03818
Slc25a42	ENSMUSG00000002346	-1.01022	0.175145
Lmbrd2	ENSMUSG00000039704	-0.955193	-0.175197
Tmem70	ENSMUSG00000025940	-0.800036	0.0692457
Oxsm	ENSMUSG00000021786	-0.682722	0.0155935
Ciart	ENSMUSG00000038550	-1.00837	-0.638421
Hnmt	ENSMUSG00000026986	-0.857241	-0.0689432
Slc25a21	ENSMUSG00000035472	-1.02859	-0.364123
Gcsh	ENSMUSG00000034424	-0.719843	0.156675
Smarca2	ENSMUSG00000024921	-1.05387	-0.198633
Eps8	ENSMUSG00000015766	-1.03543	0.365001
Slc2a9	ENSMUSG00000005107	-1.05245	0.200787
Atp6v1c2	ENSMUSG00000020566	-0.946122	0.00986247
Smim5	ENSMUSG00000048442	-1.05773	0.0456493
Rnf167	ENSMUSG00000040746	-0.538637	0.100709
Stard5	ENSMUSG00000046027	-0.703736	0.348984
Tmem139	ENSMUSG00000071506	-0.908389	-0.157854
Ints2	ENSMUSG00000018068	-0.847499	0.127335
Pnpo	ENSMUSG00000018659	-0.69048	0.16652
Akr1c14	ENSMUSG00000033715	-1.71922	-1.30759
Susd2	ENSMUSG00000006342	-1.09877	-0.612384
Arhgap10	ENSMUSG00000037148	-0.742099	-0.0632405
Acbd4	ENSMUSG00000056938	-0.677942	-0.0642452
Srd5a2	ENSMUSG00000038541	-1.41588	-0.191903
Klkb1	ENSMUSG00000109764	-1.40649	-0.297736
Bphl	ENSMUSG00000038286	-0.967219	-0.0654616
Pex7	ENSMUSG00000020003	-0.645863	-0.0387105
Slc35a3	ENSMUSG00000027957	-0.809686	0.0467401
Sephs2	ENSMUSG00000049091	-1.08596	0.341923
Slc22a5	ENSMUSG00000018900	-1.08535	0.374617
C1qtnf3	ENSMUSG00000058914	-0.978779	-1.5417
Dhtkd1	ENSMUSG00000025815	-1.20068	-0.124295
Oxnad1	ENSMUSG00000021906	-0.754418	0.147262
Akr1d1	ENSMUSG00000038641	-1.22374	-0.140201
Gstz1	ENSMUSG00000021033	-1.01534	0.181408
Lin7a	ENSMUSG00000019906	-1.35196	-0.511467
Bnip3	ENSMUSG00000078566	-0.864503	0.371546
Hepacam2	ENSMUSG00000044156	-0.862904	0.00980793
Aadat	ENSMUSG00000057228	-1.22269	-0.139184
Cab39l	ENSMUSG00000021981	-0.539986	-0.0184582
Slc26a4	ENSMUSG00000020651	-1.23683	-0.405675
Acadsb	ENSMUSG00000030861	-0.741649	0.0253103
Mthfd1	ENSMUSG00000021048	-0.904534	0.133857
Kbtbd11	ENSMUSG00000055675	-0.815879	0.169507
Ptgfr	ENSMUSG00000028036	-1.09834	0.26286
Nlrp6	ENSMUSG00000038745	-0.973343	-0.0888299
Adhfe1	ENSMUSG00000025911	-1.12135	-0.147447
Arhgap18	ENSMUSG00000039031	-0.856906	-0.0567813
Slc25a48	ENSMUSG00000021509	-0.803858	0.22523
Ahcy	ENSMUSG00000027597	-1.25893	0.298083
Abat	ENSMUSG00000057880	-1.18206	-0.0305214
Insrr	ENSMUSG00000005640	-1.22865	-0.545834
Cyp2j11	ENSMUSG00000066097	-1.19568	-0.393284
Bsnd	ENSMUSG00000025418	-0.613527	-0.251049
Sirt3	ENSMUSG00000025486	-0.926776	-0.0235071
Nat8f1	ENSMUSG00000057103	-1.38081	-0.207303
Mtmr10	ENSMUSG00000030522	-0.625129	-0.0113607
Snx31	ENSMUSG00000013611	-1.2533	-0.715678
Msrb2	ENSMUSG00000023094	-0.64391	-0.0655881
Fmo1	ENSMUSG00000040181	-1.33811	0.616784
Papss2	ENSMUSG00000024899	-1.0298	0.00592865
Hes6	ENSMUSG00000067071	-0.727388	-0.0779817
Folh1	ENSMUSG00000001773	-1.10334	0.41795
Fbxo8	ENSMUSG00000038206	-0.663701	0.0305666
Grb7	ENSMUSG00000019312	-0.711977	0.283682
Pvalb	ENSMUSG00000005716	-1.92516	-1.05424
Kl	ENSMUSG00000058488	-1.22402	-0.267037
Acot4	ENSMUSG00000052392	-0.878272	0.389623
Alms1-ps2	ENSMUSG00000090098	-1.54807	-0.396214
Slc34a3	ENSMUSG00000006469	-1.06357	-1.41539
Prodh2	ENSMUSG00000036892	-1.00043	0.429892
Pdzd2	ENSMUSG00000022197	-0.827614	0.0064252
Cmbl	ENSMUSG00000022235	-1.07736	0.0699965
Apom	ENSMUSG00000024391	-1.42322	-0.305912
Tcea3	ENSMUSG00000001604	-0.850921	-0.208352
Fbxo9	ENSMUSG00000001366	-0.660062	-0.0704582
Veph1	ENSMUSG00000027831	-0.886814	-0.109478
Hmcn2	ENSMUSG00000055632	-1.17185	-0.564861
Cubn	ENSMUSG00000026726	-1.18299	-0.0215831
Prkaa2	ENSMUSG00000028518	-0.898762	0.228887
Prkcz	ENSMUSG00000029053	-0.800054	0.0610786
Kmo	ENSMUSG00000039783	-1.27237	-0.136307
Cpne4	ENSMUSG00000032564	-1.59109	0.117351
Tnfaip8	ENSMUSG00000062210	-1.24776	-0.169981
Kcnc3	ENSMUSG00000062785	-0.736608	0.162758
Acss2	ENSMUSG00000027605	-1.03712	-0.198025
Pgam2	ENSMUSG00000020475	-0.904175	0.250689
Acss3	ENSMUSG00000035948	-0.783673	0.296321
Hrg	ENSMUSG00000022877	-2.07241	-1.07859
Macrod2	ENSMUSG00000068205	-1.32215	-0.777992
Nox4	ENSMUSG00000030562	-1.17082	0.204751
Lrrc19	ENSMUSG00000049799	-1.15749	-0.0126669
Dbt	ENSMUSG00000000340	-1.07487	0.0550348
Ankrd13c	ENSMUSG00000039988	-0.990148	-0.0704101
Afm	ENSMUSG00000029369	-1.05845	-0.158538
Slc22a22	ENSMUSG00000022366	-1.57913	-0.928568
Tprkb	ENSMUSG00000054226	-0.942065	-0.0115623
Paqr9	ENSMUSG00000064225	-1.19701	0.24356
Fut9	ENSMUSG00000055373	-1.13563	-0.317397
Ttc7b	ENSMUSG00000033530	-0.93717	0.00706301
Ppat	ENSMUSG00000029246	-0.575325	0.0787046
Dclk3	ENSMUSG00000032500	-0.81733	-0.0772044
Slc5a12	ENSMUSG00000041644	-1.25136	0.257017
Gstk1	ENSMUSG00000029864	-1.05772	0.382016
Slc2a12	ENSMUSG00000037490	-1.24123	-0.405453
Gys2	ENSMUSG00000030244	-1.37282	-1.34551
Cpeb3	ENSMUSG00000039652	-1.05073	-0.0765162
Nat8	ENSMUSG00000030004	-1.1715	0.295899
Bhmt2	ENSMUSG00000042118	-1.08879	-0.159602
Gcgr	ENSMUSG00000025127	-0.72747	-0.252547
Adk	ENSMUSG00000039197	-0.941022	0.221034
Gpam	ENSMUSG00000024978	-0.902421	0.3735
Slc7a13	ENSMUSG00000041052	-1.91531	-1.1216
Fam210a	ENSMUSG00000038121	-0.947636	0.00827622
Fmo2	ENSMUSG00000040170	-1.39357	0.434042
Crebl2	ENSMUSG00000032652	-0.852754	0.297606
Slc16a4	ENSMUSG00000027896	-1.37239	-0.125233
Ugt1a6a	ENSMUSG00000054545	-1.15289	0.338117
Scrn3	ENSMUSG00000008226	-1.00615	0.121994
Col4a3	ENSMUSG00000079465	-1.40339	-0.0928505
Iyd	ENSMUSG00000019762	-0.907826	0.129315
Mccc1	ENSMUSG00000027709	-1.11955	-0.0704015
Mocs2	ENSMUSG00000015536	-0.837945	0.332612
Pbld2	ENSMUSG00000020072	-1.12749	0.0503219
Nampt	ENSMUSG00000020572	-0.875876	0.492086
Fn3k	ENSMUSG00000025175	-0.922975	-0.484881
Rdh16	ENSMUSG00000069456	-1.09727	0.545626
Upb1	ENSMUSG00000033427	-1.23533	0.276322
Pdp2	ENSMUSG00000048371	-0.909699	0.101934
Ak4	ENSMUSG00000028527	-1.46518	-0.0200707
Auh	ENSMUSG00000021460	-0.842191	0.00883318
A1cf	ENSMUSG00000052595	-1.37529	0.221552
Nat8f3	ENSMUSG00000051262	-1.53785	-0.00268918
Acy1	ENSMUSG00000023262	-1.23787	-0.039392
Pigg	ENSMUSG00000029263	-0.737287	-0.0108202
Mgam	ENSMUSG00000068587	-0.92805	-0.00299328
Cyp2d9	ENSMUSG00000068086	-1.45241	-0.0637033
Zmynd10	ENSMUSG00000010044	-0.897162	-0.554937
Osbpl1a	ENSMUSG00000044252	-0.758259	0.0304586
Plekha7	ENSMUSG00000045659	-0.799783	0.0534574
Asah2	ENSMUSG00000024887	-0.844237	-0.239321
Oxgr1	ENSMUSG00000044819	-1.10492	-0.183222
Mgat3	ENSMUSG00000042428	-1.00046	0.0145376
Slc25a34	ENSMUSG00000040740	-1.12043	0.368192
Dnajc28	ENSMUSG00000039763	-0.955744	-0.0560864
Acsm1	ENSMUSG00000033533	-1.27606	-0.276885
Hibch	ENSMUSG00000041426	-0.884323	-0.0564372
Dmgdh	ENSMUSG00000042102	-1.29378	-0.0178511
Egf	ENSMUSG00000028017	-1.7065	-0.214179
Ces1e	ENSMUSG00000061959	-1.22662	-0.456694
Defb1	ENSMUSG00000044748	-0.878292	0.620816
Dhfr	ENSMUSG00000021707	-0.887573	0.120106
Nat8f6	ENSMUSG00000079495	-1.53703	-0.16729
Lrrc3	ENSMUSG00000051652	-1.11302	-0.360294
Klf15	ENSMUSG00000030087	-1.32661	0.530845
Dpys	ENSMUSG00000022304	-1.63884	-0.425342
Klhl3	ENSMUSG00000014164	-1.15398	0.0378088
Rnf152	ENSMUSG00000047496	-0.959078	-0.197049
Rhbg	ENSMUSG00000104445	-0.869597	0.113657
L2hgdh	ENSMUSG00000020988	-0.992652	0.0395986
Pm20d1	ENSMUSG00000042251	-1.1271	0.0140487
Svip	ENSMUSG00000074093	-0.813719	-0.000271058
Slc22a4	ENSMUSG00000020334	-0.948116	-0.345904
Bco2	ENSMUSG00000032066	-1.11144	-0.305972
Nadk2	ENSMUSG00000022253	-0.903932	-0.067509
Mtfr1	ENSMUSG00000027601	-0.939189	0.118252
Cndp1	ENSMUSG00000056162	-1.63525	-0.443354
Ndrg2	ENSMUSG00000004558	-0.979855	0.000539555
Ngef	ENSMUSG00000026259	-1.0388	-0.215829
Ggact	ENSMUSG00000041625	-0.915323	0.226037
Cyp2f2	ENSMUSG00000052974	-1.22218	-0.392412
Sgk2	ENSMUSG00000017868	-1.07568	0.391825
Cldn12	ENSMUSG00000046798	-0.889092	0.306179
Acsm5	ENSMUSG00000030972	-1.29026	-0.407195
Thrb	ENSMUSG00000021779	-1.05892	0.125795
Bhmt	ENSMUSG00000069324	-2.12419	-0.21748
Mturn	ENSMUSG00000038065	-1.215	0.268764
Snx29	ENSMUSG00000071669	-1.09902	0.03464
Gnmt	ENSMUSG00000002769	-1.46839	0.614062
Bcat2	ENSMUSG00000030826	-1.05654	0.227304
Gm11992	ENSMUSG00000040978	-0.860936	0.0657881
Ace2	ENSMUSG00000015405	-0.965944	-0.206359
Dnajc12	ENSMUSG00000036764	-1.51302	0.0859192
Aqp11	ENSMUSG00000042797	-1.17815	0.0693457
Etnppl	ENSMUSG00000019232	-1.54512	0.337008
Tln2	ENSMUSG00000052698	-1.26039	0.217231
Aspa	ENSMUSG00000020774	-1.44828	0.113289
Dnase1	ENSMUSG00000005980	-2.64689	-1.02917
Aspg	ENSMUSG00000037686	-1.56781	-0.61939
Cyp2d12	ENSMUSG00000096852	-3.16188	-1.4606
Cyp4a14	ENSMUSG00000028715	0.530221	5.22706
Aldh1a1	ENSMUSG00000053279	0.948333	1.63924
Ugt1a2	ENSMUSG00000090171	0.273767	3.28497
Hmgcs2	ENSMUSG00000027875	-0.185621	2.69887
Ugt1a10	ENSMUSG00000090165	-0.40818	1.20282
Cbr1	ENSMUSG00000051483	-0.0267126	2.26288
Cyp4a10	ENSMUSG00000066072	-0.445923	2.24442
Ugt1a1	ENSMUSG00000089960	-0.217123	2.06404
Fads1	ENSMUSG00000010663	0.135972	0.6577
Vnn1	ENSMUSG00000037440	-0.682505	0.958684
Gstm1	ENSMUSG00000058135	-0.0768304	1.25604
	ENSMUSG00000054422		3.17706
Acot1	ENSMUSG00000072949	-0.131627	1.66816
Gsta1	ENSMUSG00000074183	1.67799	4.57281
Cyp4a31	ENSMUSG00000028712	-0.762804	1.1459
Slc38a3	ENSMUSG00000010064	0.327276	1.22242
Reep6	ENSMUSG00000035504	-0.502278	1.44416
Pcsk9	ENSMUSG00000044254	0.65587	2.41365
Gsta3	ENSMUSG00000025934	-0.747875	1.30101
Ehhadh	ENSMUSG00000022853	-1.06956	1.58468
Gm10787	ENSMUSG00000074919	-1.16845	1.10154
	ENSMUSG00000026018		1.60516
Hsd17b2	ENSMUSG00000031844	-0.515029	1.00283
Acsf2	ENSMUSG00000076435	0.908893	0.623187
Abcc4	ENSMUSG00000032849	0.196696	1.27064
Scnn1a	ENSMUSG00000030340	-0.699205	0.760359
Lingo4	ENSMUSG00000044505	-1.2981	1.35174
Trim67	ENSMUSG00000036913	-0.554993	1.37948
Acaa1b	ENSMUSG00000010651	-0.633017	1.20111
Retsat	ENSMUSG00000056666	-1.00637	1.49696
Gsta2	ENSMUSG00000057933	-0.01344	1.14955
Gda	ENSMUSG00000058624	0.483798	0.781955
Sgk1	ENSMUSG00000019970	0.181656	1.63317
Cfap43	ENSMUSG00000044948	0.592254	0.518589
Serpina1a	ENSMUSG00000066366	0.601724	1.60783
Crx	ENSMUSG00000041578	-1.40541	1.13134
Creb3l3	ENSMUSG00000035041	-0.130466	1.75524
Cyp4a12b	ENSMUSG00000078597	-0.0414873	1.6496
Mgll	ENSMUSG00000033174	-0.442328	0.810725
Mgst1	ENSMUSG00000008540	0.265923	1.11907
Gm6614	ENSMUSG00000079263	-0.454291	1.87079
Btd	ENSMUSG00000021900	-0.230001	0.492429
Sqle	ENSMUSG00000022351	0.0389219	0.795862
Ces2e	ENSMUSG00000031886	0.0495965	0.74062
Pdk4	ENSMUSG00000019577	-0.00475043	1.46331
Gsta4	ENSMUSG00000032348	-0.394976	2.24359
Cyp26b1	ENSMUSG00000063415	-0.857629	2.30418
Slc16a10	ENSMUSG00000019838	-0.287612	0.557456
Hsdl2	ENSMUSG00000028383	-0.507888	0.509974
Fdps	ENSMUSG00000059743	0.163468	1.62539
Mrpl23	ENSMUSG00000037772	0.113044	0.824909
Rpl27	ENSMUSG00000063316	-0.084408	0.626092
Irs2	ENSMUSG00000038894	-0.587824	0.765545
Cish	ENSMUSG00000032578	-0.741635	0.938504
Igsf11	ENSMUSG00000022790	-0.445915	0.781717
Nuak2	ENSMUSG00000009772	-0.882185	0.906344
Slc25a20	ENSMUSG00000032602	-0.333264	0.48507
Creg1	ENSMUSG00000040713	-0.189614	0.792114
Cyp2d26	ENSMUSG00000022445	-0.507147	1.012
Psat1	ENSMUSG00000024640	0.861095	0.869439
Abca8a	ENSMUSG00000041828	0.640116	0.837276
Oplah	ENSMUSG00000022562	-0.245476	0.628015
Aldh1a7	ENSMUSG00000024747	0.197408	0.938428
Fer1l6	ENSMUSG00000037106	-1.25844	1.11818
Ldlr	ENSMUSG00000032193	0.238198	1.40431
Gm13655	ENSMUSG00000082152	-0.824332	0.755391
Stard4	ENSMUSG00000024378	-0.668367	0.65297
Nfil3	ENSMUSG00000056749	0.392327	0.98685
Marcksl1-ps4	ENSMUSG00000086265	-1.47139	1.08499
H2-Q10	ENSMUSG00000067235	1.18411	0.908287
Lpcat3	ENSMUSG00000004270	-0.117814	0.655108
Pex11a	ENSMUSG00000030545	-0.583802	0.809614
Insig1	ENSMUSG00000045294	-0.733606	1.54012
Cry1	ENSMUSG00000020038	-0.252809	0.758085
S1pr1	ENSMUSG00000045092	0.648419	0.572064
Srebf2	ENSMUSG00000022463	-0.107252	0.464127
Msmo1	ENSMUSG00000031604	0.063984	1.40661
Lss	ENSMUSG00000033105	-0.327316	0.921403
Acot3	ENSMUSG00000021228	-0.92859	1.00466
Mmab	ENSMUSG00000029575	-0.531262	0.505214
Per1	ENSMUSG00000020893	-0.470689	0.797116
Tshr	ENSMUSG00000020963	-0.448473	1.24827
Ckmt1	ENSMUSG00000000308	-0.0873566	0.488997
Chrna2	ENSMUSG00000022041	0.301859	1.12976
Acaca	ENSMUSG00000020532	-0.145017	0.514304
Dhcr7	ENSMUSG00000058454	-0.139388	0.540273
Nhs	ENSMUSG00000059493	-0.381969	0.558744
Tchhl1	ENSMUSG00000027908	-0.0148406	0.783256
Fdft1	ENSMUSG00000021273	-0.182674	1.09143
Steap2	ENSMUSG00000015653	-0.26976	0.353004
Lims2	ENSMUSG00000024395	-0.329829	0.38693
Cbr3	ENSMUSG00000022947	1.57317	2.50161
Shroom4	ENSMUSG00000068270	-0.415028	0.355565
Nqo1	ENSMUSG00000003849	-0.283663	1.21121
Ly6c1	ENSMUSG00000079018	0.177214	0.562049
Dusp14	ENSMUSG00000018648	-0.0131495	0.41424
Spsb4	ENSMUSG00000046997	-0.226124	0.531837
Hacl1	ENSMUSG00000021884	-0.571102	0.948246
Ucp2	ENSMUSG00000033685	1.00427	0.606928
Acsl1	ENSMUSG00000018796	-0.576282	1.27768
Sult1d1	ENSMUSG00000029273	-1.00226	0.810733
Rab9	ENSMUSG00000079316	-0.387997	0.432793
	ENSMUSG00000053054		1.0027
	ENSMUSG00000040809		1.46178
Cyp3a13	ENSMUSG00000029727	0.688936	0.785913
Ceacam3	ENSMUSG00000053228	-0.63898	1.20736
Lipe	ENSMUSG00000003123	-0.382148	0.568375
Chp1	ENSMUSG00000014077	-0.552057	0.482884
Acadl	ENSMUSG00000026003	-0.466755	0.52787
Fasn	ENSMUSG00000025153	0.0357359	0.565596
Gm21244	ENSMUSG00000094081	0.026894	0.640745
Kcnip2	ENSMUSG00000025221	-0.708539	1.60478
Flt1	ENSMUSG00000029648	0.369317	0.42895
AI661453	ENSMUSG00000034382	-0.397593	0.342141
Gc	ENSMUSG00000035540	1.70885	0.953019
Gm9522	ENSMUSG00000098021	-2.95233	3.61694
Acaa2	ENSMUSG00000036880	-0.552021	0.923471
Tpte	ENSMUSG00000031481	-1.11168	1.00022
Slc25a30	ENSMUSG00000022003	-0.108563	0.31276
Gldc	ENSMUSG00000024827	-1.4091	1.28819
Sh3tc2	ENSMUSG00000045629	0.147094	0.544606
Slc3a2	ENSMUSG00000010095	-0.057285	0.604259
Blvrb	ENSMUSG00000040466	0.0217838	0.73936
Gm6741	ENSMUSG00000043346	-1.09044	1.07082
Fetub	ENSMUSG00000022871	0.297026	0.763175
Bmp4	ENSMUSG00000021835	0.0363884	0.288364
Gpr135	ENSMUSG00000043398	-0.923984	0.899313
Mgst3	ENSMUSG00000026688	-0.271745	0.624546
Pnp	ENSMUSG00000115338	-0.122758	0.308777
Abcc3	ENSMUSG00000020865	2.89257	0.924083
Slc11a2	ENSMUSG00000023030	-0.628655	0.373225
Smg7	ENSMUSG00000042772	-0.485655	0.322843
Serpina1d	ENSMUSG00000071177	-0.194085	1.03176
Tsg101	ENSMUSG00000014402	-0.340563	0.301197
Emc8	ENSMUSG00000031819	-0.263806	0.302981
Kng2	ENSMUSG00000060459	-0.50964	0.525445
Ugt2b34	ENSMUSG00000029260	0.102338	0.774925
	ENSMUSG00000066178		0.976841
Tinagl1	ENSMUSG00000028776	0.219026	0.632349
Srebf1	ENSMUSG00000020538	0.568553	0.589503
Fbp2	ENSMUSG00000021456	-0.13539	0.88757
Map3k5	ENSMUSG00000071369	-0.263577	0.485537
Nsdhl	ENSMUSG00000031349	-0.410181	0.508255
Nabp2	ENSMUSG00000025374	-0.253643	0.39756
Cyp2a5	ENSMUSG00000005547	-1.11598	1.28974
Tsc22d3	ENSMUSG00000031431	-0.434396	0.8694
Cat	ENSMUSG00000027187	-0.889362	0.652357
Slc16a1	ENSMUSG00000032902	0.322826	0.717177
Cdk2ap2	ENSMUSG00000024856	-0.119213	0.391697
Llgl2	ENSMUSG00000020782	-0.401308	0.426359
Vac14	ENSMUSG00000010936	-0.194876	0.286898
Epb41	ENSMUSG00000028906	-0.778415	0.577157
Nol12	ENSMUSG00000033099	0.228936	0.332674
Dbi	ENSMUSG00000026385	0.00581974	0.641833
Adra1b	ENSMUSG00000050541	0.548456	0.592011
Sigmar1	ENSMUSG00000036078	0.0474698	0.249021
Pgrmc1	ENSMUSG00000006373	-0.507437	0.450872
Baiap2	ENSMUSG00000025372	-0.527358	0.301947
Gm11620	ENSMUSG00000081965	0.179718	1.12374
Gm14226	ENSMUSG00000084897	-0.0103299	0.373678
Psph	ENSMUSG00000029446	-0.3577	0.361935
Dhrs3	ENSMUSG00000066026	-0.659367	0.485155
	ENSMUSG00000052271		1.60011
Tkt	ENSMUSG00000021957	0.057326	0.434334
Cxxc1	ENSMUSG00000024560	-0.143425	0.2584
Col13a1	ENSMUSG00000058806	0.263263	1.1971
Slc22a14	ENSMUSG00000070280	0.139291	1.52542
Clrn3	ENSMUSG00000050866	-0.530638	0.567532
Gm10794	ENSMUSG00000074970	-1.76471	0.994817
Tarm1	ENSMUSG00000053338	-0.374667	0.741246
Cntfr	ENSMUSG00000028444	-0.398736	0.627322
Ubc	ENSMUSG00000008348	-0.330616	0.415695
Zhx3	ENSMUSG00000035877	-0.608527	0.527974
Kynu	ENSMUSG00000026866	-0.911865	0.887703
Eci1	ENSMUSG00000024132	-0.276717	0.682887
	ENSMUSG00000100514		1.25734
Ppp2r1b	ENSMUSG00000032058	-0.189215	0.350667
Tanc1	ENSMUSG00000035168	-0.115255	0.278044
Cyp2t4	ENSMUSG00000078787	-0.437855	1.1388
Abhd6	ENSMUSG00000025277	-0.23985	0.56704
Gstp1	ENSMUSG00000060803	-0.256542	0.739737
Pir	ENSMUSG00000031379	0.939885	1.06295
	ENSMUSG00000017832		0.924471
Ston1	ENSMUSG00000033855	0.378878	0.471698
Sh3tc1	ENSMUSG00000036553	-0.682329	0.334644
Pus7	ENSMUSG00000057541	-0.220019	0.313688
Dpp9	ENSMUSG00000001229	-0.182317	0.28589
Lrrc8a	ENSMUSG00000007476	0.165704	0.275511
	ENSMUSG00000033576		0.868696
Acer2	ENSMUSG00000038007	0.615037	0.603946
Tmco4	ENSMUSG00000041143	-0.196115	0.336893
Zbtb38	ENSMUSG00000040433	-0.0612963	0.358602
Cox6b2	ENSMUSG00000051811	0.970368	0.738482
Klhdc8a	ENSMUSG00000042115	0.092158	0.358393
Bysl	ENSMUSG00000023988	0.0208463	0.41394
Sf3b4	ENSMUSG00000068856	0.0355257	0.252533
Hoxb7	ENSMUSG00000038721	-0.0517528	0.259361
Akr1c13	ENSMUSG00000021213	-0.490688	0.520393
Acot2	ENSMUSG00000021226	-0.180938	0.838996
Apod	ENSMUSG00000022548	1.85558	0.966815
Comtd1	ENSMUSG00000021773	0.580723	0.405727
Gnat1	ENSMUSG00000034837	0.0132684	1.79089
Mad1l1	ENSMUSG00000029554	0.296252	0.295708
	ENSMUSG00000048616		1.06382
Chrdl2	ENSMUSG00000030732	-0.4546	1.27951
Acsl3	ENSMUSG00000032883	-0.14707	0.661438
Cyp2r1	ENSMUSG00000030670	-0.262965	0.639548
Ceacam1	ENSMUSG00000074272	-0.475497	0.331719
Apoc1	ENSMUSG00000040564	2.69814	0.986255
Tmem41b	ENSMUSG00000047554	-0.301705	0.531366
Eci2	ENSMUSG00000021417	-0.628313	0.442427
Mettl22	ENSMUSG00000039345	-0.292471	0.599635
Foxo3	ENSMUSG00000048756	-0.563942	0.479733
Nectin1	ENSMUSG00000032012	0.404121	0.51162
Alpl	ENSMUSG00000028766	-0.564399	0.583275
Cdk11b	ENSMUSG00000029062	0.0721888	0.220399
Eva1c	ENSMUSG00000039903	0.590228	0.593433
Dnajc21	ENSMUSG00000044224	-0.553767	0.432646
Pelo	ENSMUSG00000042275	-0.110003	0.295201
Slc23a3	ENSMUSG00000026205	-0.38981	0.703676
Ubqln4	ENSMUSG00000008604	-0.120583	0.25461
Cdk18	ENSMUSG00000026437	-0.37717	0.308319
Tmem97	ENSMUSG00000037278	0.0681015	0.467902
Cyp51	ENSMUSG00000001467	-1.2765	0.681373
Pmvk	ENSMUSG00000027952	0.0729602	0.810681
Msh3	ENSMUSG00000014850	-0.485595	0.261843
Ncoa5	ENSMUSG00000039804	-0.0161944	0.290637
Sec14l1	ENSMUSG00000020823	0.323786	0.226729
Hk1	ENSMUSG00000037012	-0.0313193	0.290682
	ENSMUSG00000059395		1.04989
Gm20594	ENSMUSG00000096887	-1.08546	0.783064
Acox2	ENSMUSG00000021751	-0.808273	0.53654
Wwc1	ENSMUSG00000018849	-0.460966	0.317162
Dhcr24	ENSMUSG00000034926	-0.68868	0.528416
Zbed6	ENSMUSG00000094410	-3.18632	3.45905
Jagn1	ENSMUSG00000051256	-0.215492	0.332796
Top3a	ENSMUSG00000002814	-0.0936789	0.306692
Noc4l	ENSMUSG00000033294	0.224162	0.357255
Spsb3	ENSMUSG00000024160	-0.19846	0.384567
Rasd1	ENSMUSG00000049892	0.353819	0.947339
Esf1	ENSMUSG00000045624	-0.280348	0.261818
Grina	ENSMUSG00000022564	-0.388582	0.426243
Slc7a8	ENSMUSG00000022180	-0.289734	0.404454
Ppp2r5c	ENSMUSG00000017843	0.205356	0.219823
Bcl2l1	ENSMUSG00000007659	-0.189704	0.351884
Akr1c12	ENSMUSG00000021211	-0.399835	0.844905
Pgd	ENSMUSG00000028961	0.261129	0.802429
Hspb7	ENSMUSG00000006221	-0.331576	0.392643
Knop1	ENSMUSG00000030980	-0.302508	0.255717
Isy1	ENSMUSG00000030056	-0.0433645	0.222736
Myo3b	ENSMUSG00000042064	0.0136402	0.473605
Ptpru	ENSMUSG00000028909	0.3028	0.544169
Med24	ENSMUSG00000017210	-0.192102	0.249357
Gm16867	ENSMUSG00000093954	-0.150015	0.367436
Mvk	ENSMUSG00000041939	-0.0970195	0.620227
Mettl7a2	ENSMUSG00000056487	-0.493124	1.02798
Rgcc	ENSMUSG00000022018	0.113383	0.772401
Apoc3	ENSMUSG00000032081	0.222352	0.857526
Gsto1	ENSMUSG00000025068	-0.0309948	0.665012
Mfrp	ENSMUSG00000034739	1.40845	1.59125
Tmem170	ENSMUSG00000031953	-0.540696	0.342371
Slc43a2	ENSMUSG00000038178	-0.505168	0.489416
Pcbp3	ENSMUSG00000001120	-0.329261	0.365834
Hadha	ENSMUSG00000025745	-0.476343	0.327157
Anapc16	ENSMUSG00000020107	-0.0787407	0.312471
Clcn6	ENSMUSG00000029016	-0.0848773	0.376781
Kti12	ENSMUSG00000073775	-0.192712	0.36065
Hsd17b4	ENSMUSG00000024507	-0.574526	0.450885
Hrct1	ENSMUSG00000071001	0.243134	0.940767
Angptl4	ENSMUSG00000002289	-0.269426	0.858688
Kremen2	ENSMUSG00000040680	-0.209586	0.629173
Mrto4	ENSMUSG00000028741	-0.0348397	0.316537
Ccar1	ENSMUSG00000020074	-0.35775	0.252488
Pkm	ENSMUSG00000032294	0.0630834	0.377012
Sult1a1	ENSMUSG00000030711	-0.0330856	0.659926
Nt5c2	ENSMUSG00000025041	-0.319442	0.24479
Iqgap2	ENSMUSG00000021676	-0.0661025	0.23836
Gale	ENSMUSG00000028671	0.428962	0.606821
Sik3	ENSMUSG00000034135	-0.345419	0.279924
Gpatch11	ENSMUSG00000050668	-0.287253	0.285048
Bend3	ENSMUSG00000038214	-0.0155878	0.27665
Gjb1	ENSMUSG00000047797	-0.342624	0.622699
Prkar2a	ENSMUSG00000032601	-0.292942	0.345298
Cebpz	ENSMUSG00000024081	-0.274911	0.193201
Wdr46	ENSMUSG00000024312	-0.210047	0.306306
Sgf29	ENSMUSG00000030714	-0.0470915	0.611351
Ate1	ENSMUSG00000030850	-0.307159	0.275265
Kcmf1	ENSMUSG00000055239	-0.137404	0.24645
Pole3	ENSMUSG00000028394	-0.290932	0.306071
Gorasp2	ENSMUSG00000014959	-0.0802381	0.295627
Slc10a6	ENSMUSG00000029321	0.499129	1.34103
Pdcd11	ENSMUSG00000025047	-0.078201	0.203386
Gstm7	ENSMUSG00000004035	-0.348789	0.557178
Xpo7	ENSMUSG00000022100	-0.378188	0.234476
Tex10	ENSMUSG00000028345	0.190432	0.320936
Acsl4	ENSMUSG00000031278	0.168871	0.534602
Gm17420	ENSMUSG00000090728	0.131121	0.709475
Tfdp1	ENSMUSG00000038482	0.0658443	0.263094
Got1	ENSMUSG00000025190	-0.360842	0.449969
Pitrm1	ENSMUSG00000021193	-0.305958	0.294285
Zbed4	ENSMUSG00000034333	-0.192498	0.246905
Sall1	ENSMUSG00000031665	-0.223367	0.403666
Asb11	ENSMUSG00000031382	-4.71827e-05	1.07374
Man2a1	ENSMUSG00000024085	-0.0838448	0.296324
Iars	ENSMUSG00000037851	-0.00683953	0.346427
Ceacam2	ENSMUSG00000054385	0.537896	1.2555
Klhl7	ENSMUSG00000028986	-0.317708	0.227045
Armc12	ENSMUSG00000024223	-1.45571	1.31737
Kcna5	ENSMUSG00000045534	-0.279112	0.672603
Hebp1	ENSMUSG00000042770	-0.614477	0.608186
Anxa11	ENSMUSG00000021866	-0.328689	0.274558
Actn4	ENSMUSG00000054808	0.182715	0.274817
Rpl12	ENSMUSG00000038900	0.383871	0.472986
Abce1	ENSMUSG00000058355	-0.352624	0.257914
Hist2h2aa1	ENSMUSG00000063954	-0.661995	0.474212
Ddx19a	ENSMUSG00000015023	-0.0450324	0.197939
Ces2d-ps	ENSMUSG00000031884	-0.474721	0.815724
Nif3l1	ENSMUSG00000026036	-0.39334	0.251496
Mphosph10	ENSMUSG00000030521	-0.264918	0.343878
Decr1	ENSMUSG00000028223	-0.601012	0.580138
Tgfbrap1	ENSMUSG00000070939	-0.415746	0.252841
Gpt	ENSMUSG00000022546	-0.724906	0.552957
Cdr2	ENSMUSG00000030878	-0.556736	0.664162
Ptk2	ENSMUSG00000022607	-0.0623472	0.234025
Igbp1	ENSMUSG00000031221	-0.35078	0.244475
Lrp4	ENSMUSG00000027253	-0.531384	0.243551
Guk1	ENSMUSG00000020444	-0.44649	0.429627
Ndrg1	ENSMUSG00000005125	-0.311156	0.652579
Gm7312	ENSMUSG00000083573	-0.0395288	0.811703
Fkbp5	ENSMUSG00000024222	-0.833748	0.813151
Prpf31	ENSMUSG00000008373	0.0908219	0.251144
Psmd9	ENSMUSG00000029440	-0.450897	0.42365
Hmgcr	ENSMUSG00000021670	-0.122446	0.569619
Smyd2	ENSMUSG00000026603	-0.244907	0.446108
Egfr	ENSMUSG00000020122	-0.443931	0.239924
Hmg20b	ENSMUSG00000020232	0.181464	0.231862
Polr1e	ENSMUSG00000028318	-0.372782	0.281713
Tmem135	ENSMUSG00000039428	-0.479305	0.32229
Aimp2	ENSMUSG00000029610	-0.0227657	0.268038
Bax	ENSMUSG00000003873	0.342382	0.269406
Foxk2	ENSMUSG00000039275	-0.17697	0.282471
Mt1	ENSMUSG00000031765	0.686815	0.589519
Vps13d	ENSMUSG00000020220	-0.225008	0.218209
Naa20	ENSMUSG00000002728	-0.228998	0.23485
Bcar1	ENSMUSG00000031955	-0.158754	0.220047
Farp2	ENSMUSG00000034066	-0.621849	0.315131
Rps5	ENSMUSG00000012848	0.0756533	0.342545
Usp17lc	ENSMUSG00000058976	-0.420819	1.14996
Tsku	ENSMUSG00000049580	-0.611007	0.644622
Hs6st1	ENSMUSG00000045216	-0.287497	0.325993
Rps16	ENSMUSG00000037563	0.315177	0.288726
Mrpl33	ENSMUSG00000106918	0.313518	0.285471
Slc16a5	ENSMUSG00000045775	-0.457444	0.514895
Stub1	ENSMUSG00000039615	-0.165356	0.286147
Taldo1	ENSMUSG00000025503	-0.22233	0.324997
Rpl29	ENSMUSG00000048758	-0.0614113	0.305126
Epb41l1	ENSMUSG00000027624	-0.0032118	0.212011
Agfg2	ENSMUSG00000029722	-0.269681	0.453622
Elovl6	ENSMUSG00000041220	-0.0952297	0.594454
Cnnm4	ENSMUSG00000037408	-0.551231	0.494639
Abcd3	ENSMUSG00000028127	-0.743002	0.443933
Rps23	ENSMUSG00000049517	0.030304	0.328353
Dgcr8	ENSMUSG00000022718	0.0702764	0.353004
Aldoa	ENSMUSG00000030695	-0.188224	0.380965
Plin4	ENSMUSG00000002831	0.284207	1.15382
Kif27	ENSMUSG00000060176	0.372836	0.688897
Mcf2l	ENSMUSG00000031442	0.0630162	0.265071
Rps8	ENSMUSG00000047675	0.182718	0.327175
Usp54	ENSMUSG00000034235	0.0557854	0.257619
Sgms1	ENSMUSG00000040451	-0.124763	0.198813
Rpl14	ENSMUSG00000025794	0.11902	0.335158
Gadd45g	ENSMUSG00000021453	-0.33217	0.599761
Alg1	ENSMUSG00000039427	-0.205244	0.312603
Nefm	ENSMUSG00000022054	0.27804	0.699645
Pon2	ENSMUSG00000032667	0.510649	0.186477
Fau	ENSMUSG00000038274	-0.157913	0.399573
Erc1	ENSMUSG00000030172	-0.0142269	0.280731
Entpd5	ENSMUSG00000021236	-0.756956	0.40385
Trp53bp2	ENSMUSG00000026510	-0.558161	0.319149
Prps1l3	ENSMUSG00000079104	-0.47691	0.266971
Znhit6	ENSMUSG00000074182	-0.0123569	0.271518
Fbxo21	ENSMUSG00000032898	-0.468825	0.355979
Ttll5	ENSMUSG00000012609	-0.14908	0.283498
Slc38a7	ENSMUSG00000036534	-0.15366	0.332224
Scpep1	ENSMUSG00000000278	-0.145704	0.254569
Zfp592	ENSMUSG00000005621	-0.37748	0.232063
Cc2d1a	ENSMUSG00000036686	0.0689097	0.217994
Tm9sf2	ENSMUSG00000025544	-0.283002	0.297253
Fam210b	ENSMUSG00000027495	-0.393807	0.299749
Hnrnpm	ENSMUSG00000059208	-0.205795	0.267362
Ebna1bp2	ENSMUSG00000028729	-0.0631546	0.31512
Sltm	ENSMUSG00000032212	-0.0224258	0.310732
Eif2ak1	ENSMUSG00000029613	-0.37189	0.255041
Rrh	ENSMUSG00000028012	-1.39265	0.632074
Zbtb16	ENSMUSG00000066687	-0.897158	1.56312
Ccdc22	ENSMUSG00000031143	-0.176264	0.243258
	ENSMUSG00000005677		0.936024
Rorc	ENSMUSG00000028150	-0.713293	0.541225
Sco2	ENSMUSG00000091780	-0.165875	0.388248
Trmu	ENSMUSG00000022386	-0.238173	0.327815
Tecr	ENSMUSG00000031708	-0.310735	0.386096
Imp4	ENSMUSG00000026127	-0.155437	0.241848
Rpl6	ENSMUSG00000029614	-0.0189287	0.333183
Map2k3	ENSMUSG00000018932	-0.356443	0.297304
4921507P07Rik	ENSMUSG00000029828	-0.30735	0.508987
Hsd17b7	ENSMUSG00000026675	-0.497682	0.759868
Gm9958	ENSMUSG00000054945	-0.331231	0.521915
Alas1	ENSMUSG00000032786	-1.08851	0.640173
	ENSMUSG00000056508		1.14347
Psmg1	ENSMUSG00000022913	-0.447209	0.346503
Amd1	ENSMUSG00000075232	-0.228731	0.394988
Gm10275	ENSMUSG00000069682	0.384802	0.431412
Kcnk1	ENSMUSG00000033998	0.309188	0.298108
Glrx	ENSMUSG00000021591	-0.412745	0.482027
Fam151b	ENSMUSG00000034334	-0.415825	0.391779
Slc2a1	ENSMUSG00000028645	0.0546453	0.469288
Ttc19	ENSMUSG00000042298	-0.121571	0.278914
Ist1	ENSMUSG00000031729	-0.206221	0.252168
Pacsin2	ENSMUSG00000016664	-0.4329	0.27826
Diaph1	ENSMUSG00000024456	0.36562	0.284982
Trabd	ENSMUSG00000015363	-0.270819	0.343946
Usf3	ENSMUSG00000068284	-0.49834	0.240979
Mertk	ENSMUSG00000014361	-0.116237	0.197928
Rps18	ENSMUSG00000008668	0.177453	0.31863
Wdr73	ENSMUSG00000025722	-0.0456681	0.208596
Sphk2	ENSMUSG00000057342	-0.0878053	0.312929
Auts2	ENSMUSG00000029673	0.127453	0.278025
Tbcb	ENSMUSG00000006095	0.0767857	0.271073
Ecm1	ENSMUSG00000028108	0.215734	0.884251
Tmem222	ENSMUSG00000028857	0.0652875	0.289909
Rps13	ENSMUSG00000090862	0.101143	0.323638
Fam169a	ENSMUSG00000041817	-1.34033	0.739673
Gmppb	ENSMUSG00000070284	-0.140612	0.279259
Parg	ENSMUSG00000021911	-0.186847	0.193163
Aen	ENSMUSG00000030609	-0.0435547	0.368112
Fbxo34	ENSMUSG00000037536	-0.25804	0.264334
5830454E08Rik	ENSMUSG00000052658	-1.32093	1.1765
Tmem230	ENSMUSG00000027341	-0.340167	0.255883
Clca3a1	ENSMUSG00000056025	1.83268	1.04057
Crat	ENSMUSG00000026853	-0.577516	0.433206
Cacng7	ENSMUSG00000069806	0.396718	0.474533
Rapgef1	ENSMUSG00000039844	-0.0393539	0.204661
Wbp1l	ENSMUSG00000047731	-0.142147	0.297463
Rbmxl2	ENSMUSG00000073894	-0.163578	0.880805
Aspscr1	ENSMUSG00000025142	-0.504138	0.333764
Hpcal1	ENSMUSG00000071379	-0.0536667	0.219191
Per2	ENSMUSG00000055866	-0.739646	0.349043
Arfgef2	ENSMUSG00000074582	-0.365544	0.240373
Phactr4	ENSMUSG00000066043	-0.100312	0.199005
Phf5a	ENSMUSG00000061360	-0.304971	0.290987
Rchy1	ENSMUSG00000029397	-0.338778	0.299172
Nop2	ENSMUSG00000038279	-0.1315	0.288019

## Sheet: Female
Gene	gProfiler:gConvert	FemaleAlpVeh vs FemaleCtrlVeh (logFC)	FemaleAlpNR vs FemaleAlpVeh (logFC)
Mettl8	ENSMUSG00000041975	-0.493773	0.10514
Idh3a	ENSMUSG00000032279	-0.50739	0.365987
Acbd5	ENSMUSG00000026781	-0.469801	0.357894
Nat8f7	ENSMUSG00000089694	-1.748	0.419826
Esrp2	ENSMUSG00000084128	-0.699329	0.432209
Ugt1a6a	ENSMUSG00000054545	-0.954156	1.13324
Tmem151a	ENSMUSG00000061451	-0.888462	0.680878
Ubxn2a	ENSMUSG00000020634	-0.501746	0.295462
Cat	ENSMUSG00000027187	-0.945567	1.03647
Adtrp	ENSMUSG00000058022	-0.757837	0.260613
Dnaja3	ENSMUSG00000004069	-0.539398	0.286042
Coq2	ENSMUSG00000029319	-0.395662	0.0706327
Plekhb2	ENSMUSG00000026123	-0.605694	0.159221
Inpp5j	ENSMUSG00000034570	-0.525329	0.0443061
Rbpms2	ENSMUSG00000032387	-0.675294	0.225411
Cpne4	ENSMUSG00000032564	-1.28062	0.170725
Cyp27a1	ENSMUSG00000026170	-0.448982	0.0566205
Gfm1	ENSMUSG00000027774	-0.528151	0.328592
Pdhb	ENSMUSG00000021748	-0.628137	0.228238
Tcea3	ENSMUSG00000001604	-0.942546	0.238511
Rufy4	ENSMUSG00000061815	-0.953091	0.261361
Hepacam2	ENSMUSG00000044156	-0.579317	0.349923
Itpr1	ENSMUSG00000030102	-0.600303	0.100338
Atp6v1d	ENSMUSG00000021114	-0.470622	0.31315
Nr1h4	ENSMUSG00000047638	-0.515584	0.269446
Scnn1a	ENSMUSG00000030340	-0.75902	0.543597
Sardh	ENSMUSG00000009614	-1.09574	-0.0675566
Fahd1	ENSMUSG00000045316	-0.776514	0.301723
Dld	ENSMUSG00000020664	-0.667994	0.233731
Pyurf	ENSMUSG00000043162	-0.497037	0.318439
Acsm2	ENSMUSG00000030945	-1.00209	0.157187
Slc12a7	ENSMUSG00000017756	-0.600701	0.0153015
Rap1gap	ENSMUSG00000041351	-0.708501	0.426445
Pdzd2	ENSMUSG00000022197	-0.846906	0.456799
Bhmt2	ENSMUSG00000042118	-1.14451	0.0688896
Fmnl1	ENSMUSG00000055805	-0.579069	-0.311214
Hsdl2	ENSMUSG00000028383	-0.592449	0.763825
Slc25a11	ENSMUSG00000014606	-0.562811	0.250308
BC034090	ENSMUSG00000033722	-0.625851	-0.10512
Dpys	ENSMUSG00000022304	-1.65734	1.58983
Adra2b	ENSMUSG00000058620	-0.707812	-0.0301182
Cpeb3	ENSMUSG00000039652	-1.243	0.97936
Smarca2	ENSMUSG00000024921	-0.612377	0.00849746
Pink1	ENSMUSG00000028756	-0.810278	0.37283
Mroh7	ENSMUSG00000047502	-0.586589	0.173555
Eci1	ENSMUSG00000024132	-0.509642	1.01168
Snx27	ENSMUSG00000028136	-0.42197	0.0897306
Pgm2	ENSMUSG00000029171	-0.754975	0.439608
Tmem135	ENSMUSG00000039428	-0.439873	0.2937
Abcb6	ENSMUSG00000026198	-0.558954	0.291924
Rhcg	ENSMUSG00000030549	-0.820842	0.282792
Atl2	ENSMUSG00000059811	-0.375156	0.125257
Nat8f1	ENSMUSG00000057103	-1.18538	0.0686969
Gpd1	ENSMUSG00000023019	-0.991617	0.582768
Fbxo22	ENSMUSG00000032309	-0.470108	0.242697
Mgme1	ENSMUSG00000027424	-0.513908	0.0884162
Unc119b	ENSMUSG00000046562	-0.528606	0.16325
Trappc6b	ENSMUSG00000020993	-0.474244	0.270937
Chchd3	ENSMUSG00000053768	-0.615685	0.33151
Pcyt2	ENSMUSG00000025137	-0.754082	0.62266
Klkb1	ENSMUSG00000109764	-1.14676	0.400987
Vldlr	ENSMUSG00000024924	-0.722784	0.00349503
Tcaim	ENSMUSG00000046603	-0.569117	0.181704
Tbc1d32	ENSMUSG00000038122	-0.47388	0.269812
Pfkm	ENSMUSG00000033065	-0.652823	0.151432
Ahcy	ENSMUSG00000027597	-1.16931	0.124022
Mettl7a1	ENSMUSG00000054619	-0.887973	0.542892
Ak4	ENSMUSG00000028527	-1.57048	0.400703
Scrn3	ENSMUSG00000008226	-0.760627	0.349225
Dmgdh	ENSMUSG00000042102	-1.29085	0.0193693
Inpp5b	ENSMUSG00000028894	-0.590836	0.20269
Setd3	ENSMUSG00000056770	-0.458656	0.235449
Trak2	ENSMUSG00000026028	-0.576976	0.17489
Clcc1	ENSMUSG00000027884	-0.367176	0.156783
Ddt	ENSMUSG00000001666	-0.883081	0.709491
Kcnj10	ENSMUSG00000044708	-0.572149	0.390711
Lrp4	ENSMUSG00000027253	-0.749685	0.296726
Abhd14a	ENSMUSG00000042210	-0.592013	0.268858
Fam20b	ENSMUSG00000033557	-0.593906	0.205245
Opa1	ENSMUSG00000038084	-0.563474	0.250452
Got1	ENSMUSG00000025190	-0.691467	0.564758
Acot11	ENSMUSG00000034853	-0.709987	0.0920933
Map3k7cl	ENSMUSG00000025610	-1.10577	-1.08298
Slc22a1	ENSMUSG00000023829	-0.775948	0.386594
Acat1	ENSMUSG00000032047	-0.966997	0.543919
Bphl	ENSMUSG00000038286	-0.794879	0.0683181
Rdh18-ps	ENSMUSG00000054031	-0.964834	-1.28668
Paqr7	ENSMUSG00000037348	-1.02029	0.478013
Sigirr	ENSMUSG00000025494	-0.481948	0.333781
Tbc1d13	ENSMUSG00000039678	-0.57249	0.323754
Galm	ENSMUSG00000035473	-0.784267	0.229446
Pank3	ENSMUSG00000018846	-0.637724	0.409572
Minpp1	ENSMUSG00000024896	-0.382827	0.193091
Selenbp1	ENSMUSG00000068874	-0.957852	0.663415
Slc37a4	ENSMUSG00000032114	-0.952385	0.298885
Ctnnbip1	ENSMUSG00000028988	-0.418575	0.0685624
Abhd3	ENSMUSG00000002475	-0.862196	0.457744
Gpr155	ENSMUSG00000041762	-0.799205	0.179482
Galnt18	ENSMUSG00000038296	-0.529461	0.163778
Insr	ENSMUSG00000005534	-0.489794	0.236948
Aifm2	ENSMUSG00000020085	-0.42899	0.121151
Ndufs1	ENSMUSG00000025968	-0.747285	0.273219
Baiap2	ENSMUSG00000025372	-0.599219	0.281624
Fnip2	ENSMUSG00000061175	-0.809839	0.298067
Hsph1	ENSMUSG00000029657	-0.725008	0.201582
Pah	ENSMUSG00000020051	-1.09486	0.0168036
Sepsecs	ENSMUSG00000029173	-0.711675	0.166574
Abat	ENSMUSG00000057880	-1.1782	0.0746459
Esrra	ENSMUSG00000024955	-0.755453	0.205035
Coq5	ENSMUSG00000041733	-0.520486	0.269136
Fbxo40	ENSMUSG00000047746	-1.10938	0.674653
C2cd2l	ENSMUSG00000032120	-0.673604	-0.000740134
Gucd1	ENSMUSG00000033416	-0.438242	0.190595
Galnt11	ENSMUSG00000038072	-1.04303	0.182539
Tm2d2	ENSMUSG00000031556	-0.560787	0.274642
N4bp2	ENSMUSG00000037795	-0.548691	0.0284677
Mcat	ENSMUSG00000048755	-0.511131	0.133418
Dnajc12	ENSMUSG00000036764	-1.33557	0.84002
Dpm1	ENSMUSG00000078919	-0.6359	0.405498
Rsph3b	ENSMUSG00000023806	-0.515428	0.22559
Akr1c19	ENSMUSG00000071551	-0.604368	0.682974
Isoc2a	ENSMUSG00000086784	-0.971351	0.367591
Cbr1	ENSMUSG00000051483	-1.36973	2.24361
Rbm47	ENSMUSG00000070780	-0.577207	0.236324
Ptk2b	ENSMUSG00000059456	-0.632614	0.208089
Ido2	ENSMUSG00000031549	-1.4388	-0.0498877
Fn3k	ENSMUSG00000025175	-0.941371	0.245867
Cox11	ENSMUSG00000020544	-0.618311	0.174869
Acat2	ENSMUSG00000023832	-0.682855	0.604903
Fah	ENSMUSG00000030630	-0.948315	0.405576
Pycrl	ENSMUSG00000022571	-0.513546	0.157288
Thnsl2	ENSMUSG00000054474	-0.814361	0.300795
Mocs2	ENSMUSG00000015536	-0.634251	0.431789
Ddo	ENSMUSG00000063428	-0.483711	-0.05409
Hnf4a	ENSMUSG00000017950	-0.812118	0.138456
Gtf2h2	ENSMUSG00000021639	-0.435763	0.148933
Pxmp2	ENSMUSG00000029499	-1.14765	0.151068
Stxbp4	ENSMUSG00000020546	-0.648254	-0.184954
Cyp2j11	ENSMUSG00000066097	-0.990581	-0.134408
Ankrd13c	ENSMUSG00000039988	-0.762173	0.0861811
Bcar3	ENSMUSG00000028121	-0.731276	0.379193
Etfdh	ENSMUSG00000027809	-0.580524	0.746802
Tmem50b	ENSMUSG00000022964	-0.488222	0.157191
Tom1	ENSMUSG00000042870	-0.365202	0.237108
Zfp467	ENSMUSG00000068551	-0.574767	-0.175779
Aldh9a1	ENSMUSG00000026687	-0.896552	0.797631
Dixdc1	ENSMUSG00000032064	-0.528347	0.173993
Fzd5	ENSMUSG00000045005	-0.686312	0.242034
Klf1	ENSMUSG00000054191	-1.39859	1.11362
Gcdh	ENSMUSG00000003809	-0.998924	0.565892
Gstz1	ENSMUSG00000021033	-0.920755	0.443873
Proc	ENSMUSG00000024386	-0.746293	-0.169128
Ppm1k	ENSMUSG00000037826	-0.791174	-0.168711
Xpnpep1	ENSMUSG00000025027	-0.724474	0.0437541
Mpv17	ENSMUSG00000107283	-0.432591	0.314428
Mrps35	ENSMUSG00000040112	-0.576319	0.325248
Tmem120a	ENSMUSG00000039886	-0.706062	0.336785
Aldh5a1	ENSMUSG00000035936	-0.778403	0.332688
Slc35a5	ENSMUSG00000022664	-0.377175	0.077827
Msrb2	ENSMUSG00000023094	-0.680446	0.204115
Zmym5	ENSMUSG00000040123	-0.407766	0.192704
Tnfaip8	ENSMUSG00000062210	-1.23152	0.0769
Papss2	ENSMUSG00000024899	-1.01867	0.0380076
Tmem220	ENSMUSG00000050270	-0.704421	0.36186
Rora	ENSMUSG00000032238	-0.575742	-0.0621423
Slc6a20b	ENSMUSG00000025243	-1.04365	-0.0311127
Ahcyl2	ENSMUSG00000029772	-0.744332	0.228837
Tmem25	ENSMUSG00000002032	-1.09128	0.254969
D2hgdh	ENSMUSG00000073609	-0.653974	0.0662582
Pcmtd2	ENSMUSG00000027589	-0.498154	0.119522
Sfxn1	ENSMUSG00000021474	-0.619933	0.367771
Oat	ENSMUSG00000030934	-0.774895	-0.107616
Vwa8	ENSMUSG00000058997	-0.717692	0.614069
Tmem184a	ENSMUSG00000036687	-0.59898	0.110221
Slc25a13	ENSMUSG00000015112	-0.756614	0.275519
Pdpr	ENSMUSG00000033624	-0.523202	0.115075
Slc9a2	ENSMUSG00000026062	-1.00715	0.137385
Epha1	ENSMUSG00000029859	-0.783777	0.17368
Suox	ENSMUSG00000049858	-0.632287	0.30427
Cndp1	ENSMUSG00000056162	-1.33564	0.0468187
Trak1	ENSMUSG00000032536	-0.71749	0.291899
Pm20d1	ENSMUSG00000042251	-1.07092	0.282811
Ggact	ENSMUSG00000041625	-0.687322	0.246151
Srd5a2	ENSMUSG00000038541	-1.07003	0.123422
Ptcd3	ENSMUSG00000063884	-0.416985	0.144531
Dbt	ENSMUSG00000000340	-0.995197	0.286266
Acad9	ENSMUSG00000027710	-0.557867	0.0389394
Slc22a29	ENSMUSG00000075044	-1.67932	-0.732209
Tmem106a	ENSMUSG00000034947	-0.675582	0.251714
Bnip3	ENSMUSG00000078566	-0.82131	0.522179
Pacsin2	ENSMUSG00000016664	-0.598742	0.412467
Hadhb	ENSMUSG00000059447	-0.70128	0.405925
Gabarapl1	ENSMUSG00000030161	-0.915022	0.318024
Id4	ENSMUSG00000021379	-1.32253	-0.626637
Ugt1a2	ENSMUSG00000090171	-1.47037	0.181153
Atp6v0a4	ENSMUSG00000038600	-0.733636	0.353881
Acsm1	ENSMUSG00000033533	-1.10794	-0.648248
Dnase1	ENSMUSG00000005980	-2.72883	-0.577241
Klc4	ENSMUSG00000003546	-0.552202	0.140525
Hspd1	ENSMUSG00000025980	-0.739893	0.327364
Flrt1	ENSMUSG00000047787	-0.632348	-0.11239
Nox4	ENSMUSG00000030562	-1.29081	0.119586
Slc4a1	ENSMUSG00000006574	-1.3579	1.08228
Magi1	ENSMUSG00000045095	-0.425002	0.099178
Cisd1	ENSMUSG00000037710	-0.791998	0.405168
Rap1gap2	ENSMUSG00000038807	-0.680888	0.355347
Cab39l	ENSMUSG00000021981	-0.497811	0.192866
Peli2	ENSMUSG00000021846	-0.764815	0.164752
Cnnm4	ENSMUSG00000037408	-0.814021	0.352979
Acmsd	ENSMUSG00000026348	-0.838258	0.575999
Lsamp	ENSMUSG00000061080	-1.06875	0.450899
Vwce	ENSMUSG00000043789	-0.862903	0.0278073
Rp1	ENSMUSG00000025900	-1.70648	-0.368691
Rdh16	ENSMUSG00000069456	-0.901533	0.237742
Bcl11b	ENSMUSG00000048251	-0.728994	-0.237835
Nlrp6	ENSMUSG00000038745	-0.887029	0.178216
Pnpo	ENSMUSG00000018659	-0.657672	0.26575
Decr1	ENSMUSG00000028223	-0.621336	0.841716
Kidins220	ENSMUSG00000036333	-0.636489	0.150429
Atp6v1c2	ENSMUSG00000020566	-1.04174	0.511147
Adk	ENSMUSG00000039197	-0.808382	0.256018
Kcnip2	ENSMUSG00000025221	-1.45961	1.76372
Galnt14	ENSMUSG00000024064	-0.731575	-0.249087
Irs1	ENSMUSG00000055980	-0.743483	0.119511
Tmem174	ENSMUSG00000046082	-0.819954	0.160105
Cyp4a31	ENSMUSG00000028712	-1.05653	0.93714
Tlcd1	ENSMUSG00000019437	-0.776617	0.522793
Folr1	ENSMUSG00000001827	-0.67654	0.393963
Dnajc28	ENSMUSG00000039763	-0.787642	0.0750682
Abhd18	ENSMUSG00000037818	-0.582775	-0.13488
Rbl2	ENSMUSG00000031666	-0.569676	0.0902788
Cyp2j7	ENSMUSG00000081362	-1.48952	0.860272
Tbcel	ENSMUSG00000037287	-0.477034	0.164974
Acsl1	ENSMUSG00000018796	-0.873876	1.17895
Hes6	ENSMUSG00000067071	-0.756445	0.395361
Pitrm1	ENSMUSG00000021193	-0.453988	0.220482
Ttc38	ENSMUSG00000035944	-0.837862	0.258938
Lrrc66	ENSMUSG00000067206	-1.49132	0.592377
Slc13a2	ENSMUSG00000001095	-1.10282	0.0677545
Olfm3	ENSMUSG00000027965	-1.16288	0.229972
Pde1a	ENSMUSG00000059173	-0.564684	0.0735188
Ybx2	ENSMUSG00000018554	-0.830836	0.140456
Mettl7b	ENSMUSG00000025347	-0.798288	0.527584
Svip	ENSMUSG00000074093	-0.755063	0.366361
Lzts3	ENSMUSG00000037703	-0.768485	0.0601605
Acad12	ENSMUSG00000042647	-0.802488	0.353117
Slc25a35	ENSMUSG00000018740	-0.894291	0.356868
Pfas	ENSMUSG00000020899	-0.547258	0.275534
Paqr9	ENSMUSG00000064225	-0.930859	0.271758
Lss	ENSMUSG00000033105	-0.581639	0.886171
Slc25a16	ENSMUSG00000071253	-0.81087	0.312433
Acot4	ENSMUSG00000052392	-0.895604	0.655544
Mkks	ENSMUSG00000027274	-0.583184	0.216272
Aph1c	ENSMUSG00000053040	-0.567905	0.184564
Fam149a	ENSMUSG00000070044	-0.589267	-0.2909
Acot12	ENSMUSG00000021620	-0.992317	0.878841
Tmem52b	ENSMUSG00000030160	-0.858904	0.30528
Map2k3	ENSMUSG00000018932	-0.52845	0.341498
Pik3c2g	ENSMUSG00000030228	-1.85006	0.702181
Ngef	ENSMUSG00000026259	-1.03978	-0.0817552
Xylb	ENSMUSG00000035769	-0.776346	0.237778
Gcsh	ENSMUSG00000034424	-0.756988	0.175073
Dcaf11	ENSMUSG00000022214	-0.586917	0.160874
Slc6a19	ENSMUSG00000021565	-1.47644	0.612836
Slc22a23	ENSMUSG00000038267	-0.912324	0.588895
Slc22a4	ENSMUSG00000020334	-0.981736	-0.326658
Pvalb	ENSMUSG00000005716	-1.92697	0.672658
Aldh4a1	ENSMUSG00000028737	-0.817447	0.0888151
Oxsm	ENSMUSG00000021786	-0.683949	0.370105
Dnajb6	ENSMUSG00000029131	-0.489688	0.109377
Wnk1	ENSMUSG00000045962	-0.856936	0.280829
Fastkd1	ENSMUSG00000027086	-0.532679	0.228548
Slc2a12	ENSMUSG00000037490	-1.34352	0.0434368
Acsf3	ENSMUSG00000015016	-0.494983	0.223145
Pigg	ENSMUSG00000029263	-0.773577	0.168574
Lrrc19	ENSMUSG00000049799	-0.872914	0.243851
Pank1	ENSMUSG00000033610	-0.851709	0.45107
Tprkb	ENSMUSG00000054226	-0.717133	0.376887
Fmo1	ENSMUSG00000040181	-1.15955	0.374815
Klhl3	ENSMUSG00000014164	-1.18623	0.50241
Sirt3	ENSMUSG00000025486	-0.962135	0.343082
Abcb1a	ENSMUSG00000040584	-1.03406	0.0463854
Narf	ENSMUSG00000000056	-0.628985	0.389647
Grsf1	ENSMUSG00000044221	-0.68403	0.223767
Cobll1	ENSMUSG00000034903	-0.788728	0.351012
Gcat	ENSMUSG00000006378	-0.928296	0.453718
Fbxo9	ENSMUSG00000001366	-0.503477	0.0828791
Mrpl50	ENSMUSG00000044018	-0.478882	0.234433
Cnnm1	ENSMUSG00000025189	-0.81739	0.667928
Abcc4	ENSMUSG00000032849	-0.663363	1.42772
Mtfr1	ENSMUSG00000027601	-0.630207	0.294854
Pex13	ENSMUSG00000020283	-0.521202	0.333062
Ipcef1	ENSMUSG00000064065	-0.636372	0.129806
Lin52	ENSMUSG00000085793	-0.650186	0.442697
Bdh2	ENSMUSG00000028167	-0.640239	0.111718
Glyctk	ENSMUSG00000020258	-0.909424	0.254495
Pdxk	ENSMUSG00000032788	-0.655515	0.178325
Lonrf1	ENSMUSG00000039633	-0.87259	0.302203
Srr	ENSMUSG00000001323	-0.677276	0.347554
Pex3	ENSMUSG00000019809	-0.494458	0.161395
Pgpep1	ENSMUSG00000056204	-0.690999	0.319346
Kdm1b	ENSMUSG00000038080	-0.532622	0.21242
Timm8a1	ENSMUSG00000048007	-0.677183	0.368177
Aqp11	ENSMUSG00000042797	-1.31428	0.586501
Prkcz	ENSMUSG00000029053	-0.811288	0.393665
Tmem64	ENSMUSG00000043252	-0.825467	0.149546
Atp6v1b1	ENSMUSG00000006269	-0.72621	0.334159
Paip2b	ENSMUSG00000045896	-0.526739	0.188867
Stard8	ENSMUSG00000031216	-0.554398	0.135183
Ppat	ENSMUSG00000029246	-0.508995	0.198844
Insig1	ENSMUSG00000045294	-1.06321	2.21499
Shmt2	ENSMUSG00000025403	-0.965911	0.46563
Aldh6a1	ENSMUSG00000021238	-1.21941	0.440496
Fech	ENSMUSG00000024588	-0.689428	0.366989
Crebl2	ENSMUSG00000032652	-0.752951	0.394349
Rassf3	ENSMUSG00000025795	-0.814021	0.459103
Ints2	ENSMUSG00000018068	-0.582033	0.167061
Spc25	ENSMUSG00000005233	-0.652935	0.32937
Dlat	ENSMUSG00000000168	-0.755823	0.411523
Acsl3	ENSMUSG00000032883	-0.539049	1.03969
Rmdn3	ENSMUSG00000070730	-0.558718	0.17734
Mlycd	ENSMUSG00000074064	-0.791614	0.428757
Dgat2	ENSMUSG00000030747	-1.13933	0.34892
Gjb6	ENSMUSG00000040055	-1.58139	0.715863
Pde4c	ENSMUSG00000031842	-0.651796	0.232836
Nampt	ENSMUSG00000020572	-0.911154	0.419847
Slc36a1	ENSMUSG00000020261	-0.571289	0.196569
Nnt	ENSMUSG00000025453	-0.757655	0.282164
Trpm7	ENSMUSG00000027365	-0.589304	0.335513
Syde2	ENSMUSG00000036863	-0.745252	0.271765
Sbk1	ENSMUSG00000042978	-0.910603	0.0338865
Mttp	ENSMUSG00000028158	-0.871191	0.909969
Pdzd3	ENSMUSG00000032105	-0.729369	0.168839
BC053393	ENSMUSG00000046974	-0.972344	-0.0619393
Coq9	ENSMUSG00000031782	-0.814123	0.325478
Gstk1	ENSMUSG00000029864	-1.08293	0.457275
Oxnad1	ENSMUSG00000021906	-0.817392	0.348532
Slc25a26	ENSMUSG00000045100	-0.644873	0.176657
Bcat2	ENSMUSG00000030826	-1.03925	0.432383
Entpd5	ENSMUSG00000021236	-1.02779	0.849903
Rmnd1	ENSMUSG00000019763	-0.664357	0.141379
Ndel1	ENSMUSG00000018736	-0.582316	0.0199447
Nxt2	ENSMUSG00000042271	-0.718179	0.0531332
Prodh	ENSMUSG00000003526	-1.2704	0.587789
Gys1	ENSMUSG00000003865	-0.499454	0.237867
A1cf	ENSMUSG00000052595	-1.33546	0.256121
Osbpl6	ENSMUSG00000042359	-0.627981	0.0458582
Slc12a6	ENSMUSG00000027130	-0.659972	0.191545
Rab11fip4	ENSMUSG00000017639	-0.577046	-0.0705698
Cubn	ENSMUSG00000026726	-1.08387	-0.181853
Nadk2	ENSMUSG00000022253	-0.896215	0.392285
Atad3a	ENSMUSG00000029036	-0.497519	0.305976
Folh1	ENSMUSG00000001773	-0.88012	-0.111869
Jade1	ENSMUSG00000025764	-0.456644	0.300581
Mccc1	ENSMUSG00000027709	-0.994156	0.151302
Sucnr1	ENSMUSG00000027762	-1.45028	1.05775
Slc5a6	ENSMUSG00000006641	-1.19586	0.0971923
Dlg2	ENSMUSG00000052572	-1.4931	-0.134203
Usf3	ENSMUSG00000068284	-0.560636	0.162589
Scn4b	ENSMUSG00000046480	-0.710759	0.196518
L2hgdh	ENSMUSG00000020988	-1.03966	0.255521
Slc4a9	ENSMUSG00000024485	-0.791349	0.222926
Ppargc1b	ENSMUSG00000033871	-0.780421	0.536267
Acad11	ENSMUSG00000090150	-0.909678	0.554361
Slc22a12	ENSMUSG00000061742	-1.01629	1.31793
Akap7	ENSMUSG00000039166	-0.560153	0.199203
Fam13a	ENSMUSG00000037709	-0.815654	0.329162
Slc16a5	ENSMUSG00000045775	-0.81269	0.850902
Rnf167	ENSMUSG00000040746	-0.516739	0.223436
Nat8f3	ENSMUSG00000051262	-1.29329	0.352195
Slc22a5	ENSMUSG00000018900	-0.984294	0.371535
Fmo2	ENSMUSG00000040170	-1.19308	0.488083
Elovl6	ENSMUSG00000041220	-0.84755	0.437334
Gm1123	ENSMUSG00000044860	-2.32673
Nfs1	ENSMUSG00000027618	-0.71271	0.292695
Snx25	ENSMUSG00000038291	-0.819894	0.0202164
Fads6	ENSMUSG00000044788	-1.20494	0.476249
Mrpl18	ENSMUSG00000057388	-0.536643	0.295611
Hlf	ENSMUSG00000003949	-1.09739	-0.031393
Pbld2	ENSMUSG00000020072	-1.04332	0.597389
Cry2	ENSMUSG00000068742	-0.703528	0.425398
Shank2	ENSMUSG00000037541	-0.719561	0.410955
Prps2	ENSMUSG00000025742	-0.606753	0.134134
Hykk	ENSMUSG00000035878	-0.765533	0.191588
Slc25a42	ENSMUSG00000002346	-1.09842	0.928861
Iyd	ENSMUSG00000019762	-0.875879	0.214025
Gatb	ENSMUSG00000028085	-0.659321	0.213938
Ndufaf4	ENSMUSG00000028261	-0.683743	0.264018
Sgsm1	ENSMUSG00000042216	-0.905968	0.537361
Echdc1	ENSMUSG00000019883	-0.599465	0.403987
Agl	ENSMUSG00000033400	-0.523609	0.25942
Egln1	ENSMUSG00000031987	-0.589859	0.244065
Mgat3	ENSMUSG00000042428	-0.954158	0.136686
Clcn3	ENSMUSG00000004319	-0.702987	0.171391
Shpk	ENSMUSG00000005951	-0.725682	0.364661
Atp6v1g3	ENSMUSG00000026394	-0.782545	0.883873
Adi1	ENSMUSG00000020629	-0.534997	0.376584
Mgam	ENSMUSG00000068587	-1.03238	0.138921
Tanc2	ENSMUSG00000053580	-0.954834	0.309788
Pnpla8	ENSMUSG00000036257	-0.65595	0.349043
Stard4	ENSMUSG00000024378	-0.7375	0.760478
Bhmt	ENSMUSG00000069324	-3.06062	-0.553052
Plekha7	ENSMUSG00000045659	-0.895552	0.457961
Epb41	ENSMUSG00000028906	-0.894808	0.576767
Uqcc1	ENSMUSG00000005882	-0.715041	0.302017
Ptcd2	ENSMUSG00000021650	-0.496515	0.260589
Acacb	ENSMUSG00000042010	-0.835945	0.588161
Slc19a2	ENSMUSG00000040918	-0.630958	0.59096
Mcur1	ENSMUSG00000021371	-0.857053	0.143693
Aldh8a1	ENSMUSG00000037542	-1.05595	0.29271
Grb7	ENSMUSG00000019312	-0.694177	0.332645
Pde8a	ENSMUSG00000025584	-0.569442	0.286853
Pde4d	ENSMUSG00000021699	-0.563382	0.0969533
Nudt12	ENSMUSG00000024228	-0.885065	0.519875
Osbpl1a	ENSMUSG00000044252	-0.753337	0.246997
Aspa	ENSMUSG00000020774	-1.39098	0.578472
Sephs2	ENSMUSG00000049091	-0.965942	0.454756
Dhfr	ENSMUSG00000021707	-0.714643	0.303074
Rilp	ENSMUSG00000038195	-0.949343	0.686436
Kl	ENSMUSG00000058488	-1.12113	-0.00332217
Fggy	ENSMUSG00000028573	-0.74319	-0.251402
Kmo	ENSMUSG00000039783	-1.23022	0.217859
Mpzl2	ENSMUSG00000032092	-0.561467	-0.0919197
Ube4a	ENSMUSG00000059890	-0.49089	0.221423
Slc10a5	ENSMUSG00000058921	-1.13494	0.0785324
Arhgef19	ENSMUSG00000028919	-0.951905	-0.145048
F13b	ENSMUSG00000026368	-1.38403	0.0105338
Eps8	ENSMUSG00000015766	-0.830238	0.29393
Fitm2	ENSMUSG00000048486	-0.728487	0.419924
Gpam	ENSMUSG00000024978	-0.843878	0.456531
Tln2	ENSMUSG00000052698	-1.25734	0.459092
Sgk2	ENSMUSG00000017868	-1.15009	0.818194
Arhgap18	ENSMUSG00000039031	-0.737877	0.263368
Entpd8	ENSMUSG00000036813	-0.810201	0.0684707
Blvra	ENSMUSG00000001999	-0.749182	0.236002
Lin7a	ENSMUSG00000019906	-1.70405	-0.520253
Add3	ENSMUSG00000025026	-0.668879	0.232671
Mthfd1	ENSMUSG00000021048	-0.962582	0.467683
Wfdc16	ENSMUSG00000070530	-1.90851	-1.92179
Cdk18	ENSMUSG00000026437	-0.789014	0.190189
Abcc6	ENSMUSG00000030834	-0.922046	0.30066
Fam210a	ENSMUSG00000038121	-0.816524	0.376761
Tmem117	ENSMUSG00000063296	-0.896783	0.546732
Dmtn	ENSMUSG00000022099	-0.764639	0.331806
Tmem125	ENSMUSG00000050854	-0.800566	0.210993
Tppp	ENSMUSG00000021573	-1.1926	0.348698
Ganc	ENSMUSG00000062646	-0.672368	0.196
Lhx1	ENSMUSG00000018698	-1.22259	0.363645
Malrd1	ENSMUSG00000075520	-1.10464	0.531116
Kif21a	ENSMUSG00000022629	-0.772569	0.283147
Cldn12	ENSMUSG00000046798	-0.826272	0.253544
Farp2	ENSMUSG00000034066	-0.789408	0.351723
Nr3c2	ENSMUSG00000031618	-0.593178	0.272569
Mtfp1	ENSMUSG00000004748	-0.838151	0.140557
Il11ra1	ENSMUSG00000073889	-0.65336	0.370597
Slc6a4	ENSMUSG00000020838	-1.35512	0.109194
Fmo4	ENSMUSG00000026692	-0.702424	0.479873
Hax1	ENSMUSG00000027944	-0.619009	0.126273
Ppara	ENSMUSG00000022383	-1.14777	0.0913532
Thrb	ENSMUSG00000021779	-0.855333	0.128773
Wdr72	ENSMUSG00000044976	-0.527852	-0.00315951
Snx29	ENSMUSG00000071669	-0.93568	-0.0349226
Alms1-ps2	ENSMUSG00000090098	-1.67273	0.363807
Ttc7b	ENSMUSG00000033530	-1.10435	0.283908
Tfrc	ENSMUSG00000022797	-1.2326	1.24309
Idi1	ENSMUSG00000058258	-0.77076	1.64485
Dhcr24	ENSMUSG00000034926	-0.806514	0.800641
Slc26a4	ENSMUSG00000020651	-1.08361	0.129678
Itpr2	ENSMUSG00000030287	-0.825525	0.283247
Phyhipl	ENSMUSG00000037747	-0.860711	0.0639472
Kynu	ENSMUSG00000026866	-1.5256	0.573556
Dnajc6	ENSMUSG00000028528	-1.3364	0.371813
Dhtkd1	ENSMUSG00000025815	-1.34584	0.686065
Slc25a34	ENSMUSG00000040740	-1.22535	0.808662
Rhbg	ENSMUSG00000104445	-0.919219	0.552079
Sfxn2	ENSMUSG00000025036	-0.858022	0.262778
Oxgr1	ENSMUSG00000044819	-0.991753	0.578845
Rnf152	ENSMUSG00000047496	-0.781713	0.258598
Col4a3	ENSMUSG00000079465	-1.20277	-0.230953
B3galnt1	ENSMUSG00000043300	-0.995664	-0.433765
Insrr	ENSMUSG00000005640	-1.19552	-0.018212
Acot3	ENSMUSG00000021228	-1.35859	1.01906
Fabp1	ENSMUSG00000054422	0.0555929	3.96297
Gsta1	ENSMUSG00000074183	0.0188822	4.58711
Dbi	ENSMUSG00000026385	-0.146416	1.114
Acsf2	ENSMUSG00000076435	0.0482356	0.67046
Ugt1a10	ENSMUSG00000090165	0.0602139	1.27469
Mgst1	ENSMUSG00000008540	-0.0288	1.34856
Lpcat3	ENSMUSG00000004270	-0.00532342	0.851207
Cbr3	ENSMUSG00000022947	0.367672	3.76238
Aldh1a1	ENSMUSG00000053279	-0.0261913	1.79327
Ethe1	ENSMUSG00000064254	0.0192363	0.814488
Cyp4a10	ENSMUSG00000066072	-0.932173	2.03544
Gstm1	ENSMUSG00000058135	-0.0665206	1.48201
Acot1	ENSMUSG00000072949	-0.477606	1.8521
Reep6	ENSMUSG00000035504	-0.396905	1.45072
Ephx2	ENSMUSG00000022040	-0.361364	1.00774
Hmgcs2	ENSMUSG00000027875	-0.823905	2.57646
Gsta2	ENSMUSG00000057933	-0.726036	1.08447
Cyp4a14	ENSMUSG00000028715	-1.01763	2.91241
Gsta3	ENSMUSG00000025934	-1.08758	1.79206
Ehhadh	ENSMUSG00000022853	-0.815224	2.20097
Gjb1	ENSMUSG00000047797	-0.532221	0.944372
Gstm4	ENSMUSG00000027890	-0.198613	0.848588
Mfsd4b5	ENSMUSG00000038528	-0.714233	0.967016
Pcsk9	ENSMUSG00000044254	-0.177758	2.49623
Acaa1b	ENSMUSG00000010651	-1.02783	1.66196
Ces2c	ENSMUSG00000061825	-0.592643	1.4167
Glrx	ENSMUSG00000021591	-0.252819	0.721832
Nqo1	ENSMUSG00000003849	-0.670345	2.27058
Hebp1	ENSMUSG00000042770	-0.60748	0.789018
Ephx1	ENSMUSG00000038776	0.0410704	1.0134
Ldlr	ENSMUSG00000032193	-0.48349	1.72797
Ugt2b34	ENSMUSG00000029260	-0.441298	0.955382
Cox6b2	ENSMUSG00000051811	0.142738	1.17711
Ugt1a6b	ENSMUSG00000090145	-0.187086	1.32506
Tkt	ENSMUSG00000021957	-0.220139	0.650145
Ptpru	ENSMUSG00000028909	-0.311506	1.11349
Tmem97	ENSMUSG00000037278	-0.312831	0.612248
Maoa	ENSMUSG00000025037	0.128689	0.752416
Pir	ENSMUSG00000031379	0.384552	1.59956
H2-Q10	ENSMUSG00000067235	0.807634	1.26582
Gstp1	ENSMUSG00000060803	-0.227327	1.11304
	ENSMUSG00000000049		2.14424
Retsat	ENSMUSG00000056666	-1.15689	1.66404
Creg1	ENSMUSG00000040713	-0.30802	1.17979
Ech1	ENSMUSG00000053898	-0.511703	0.78099
Acaa2	ENSMUSG00000036880	-0.74334	1.1053
Fads1	ENSMUSG00000010663	-0.204044	0.783093
Plpp1	ENSMUSG00000021759	0.230244	0.558838
Vnn1	ENSMUSG00000037440	-0.757353	1.44422
Daam2	ENSMUSG00000040260	0.214302	0.680329
Fdps	ENSMUSG00000059743	-0.093107	1.56661
Blvrb	ENSMUSG00000040466	-0.0135167	0.724316
Cpox	ENSMUSG00000022742	-0.464718	0.719543
Nsdhl	ENSMUSG00000031349	-0.500901	0.956129
Cpt2	ENSMUSG00000028607	-0.510844	0.66636
Cyp4a32	ENSMUSG00000063929	-1.10797	1.32582
Myl9	ENSMUSG00000067818	0.137526	0.397987
Ppcs	ENSMUSG00000028636	-0.344296	0.633233
Mgll	ENSMUSG00000033174	-1.08751	0.863051
Pgd	ENSMUSG00000028961	0.216219	1.32961
Slc25a1	ENSMUSG00000003528	-0.119966	0.450171
Fau	ENSMUSG00000038274	-0.147302	0.564275
Gm6614	ENSMUSG00000079263	2.64288	1.52249
Ak6	ENSMUSG00000078941	-0.242916	0.353908
Atp6v1g1	ENSMUSG00000039105	-0.41299	0.574625
Akr1c12	ENSMUSG00000021211	-0.643671	1.17404
Idh1	ENSMUSG00000025950	-0.39945	0.5828
Hmox1	ENSMUSG00000005413	0.490104	1.1882
Pgrmc1	ENSMUSG00000006373	-0.590261	0.567052
Hsd17b4	ENSMUSG00000024507	-0.472253	0.564431
Ldb2	ENSMUSG00000039706	0.448229	0.474737
Gsta4	ENSMUSG00000032348	-1.05253	1.89357
Apod	ENSMUSG00000022548	1.52513	1.08413
Timm23	ENSMUSG00000013701	-0.57559	0.564369
Gm20594	ENSMUSG00000096887	-0.732968	0.827488
Ugdh	ENSMUSG00000029201	-0.212492	0.965528
Grhpr	ENSMUSG00000035637	-0.549677	0.543079
Cyp26b1	ENSMUSG00000063415	-1.95032	2.67438
Aldh1a7	ENSMUSG00000024747	-0.22275	1.43212
Rhod	ENSMUSG00000041845	0.400815	0.370187
	ENSMUSG00000035811		3.70109
Txndc17	ENSMUSG00000020803	-0.399756	0.523152
Exoc3l2	ENSMUSG00000011263	-0.159392	0.632108
Tuba4a	ENSMUSG00000026202	-0.571173	0.529896
Psat1	ENSMUSG00000024640	0.600271	0.655391
Ftl1	ENSMUSG00000050708	-0.356086	0.737704
Gpx4	ENSMUSG00000075706	-0.304138	0.572099
Tsfm	ENSMUSG00000040521	-0.327334	0.402508
Htatip2	ENSMUSG00000039745	-0.340848	0.670432
Emc4	ENSMUSG00000027131	-0.35439	0.341046
mt-Nd6	ENSMUSG00000064368	-0.644502	0.797433
Ddc	ENSMUSG00000020182	-0.599078	0.68876
Cda	ENSMUSG00000028755	-0.56698	0.603448
Rbks	ENSMUSG00000029136	-0.559743	0.634092
Pafah2	ENSMUSG00000037366	-0.43129	0.428094
Hint1	ENSMUSG00000020267	-0.467448	0.712326
Slc25a20	ENSMUSG00000032602	-0.496342	0.666956
Tm7sf2	ENSMUSG00000024799	-0.858844	1.19172
Abcc2	ENSMUSG00000025194	-0.702885	1.20998
Dhrs4	ENSMUSG00000022210	-0.491865	0.564895
Car8	ENSMUSG00000041261	-0.0665705	0.531076
Mfsd4b1	ENSMUSG00000038522	-0.712602	0.765141
Gm13835	ENSMUSG00000086922	-0.19838	1.25222
Fgb	ENSMUSG00000033831	2.54647	0.828702
Msmo1	ENSMUSG00000031604	-0.101095	1.50664
Nudt7	ENSMUSG00000031767	-0.588742	0.673587
Acadl	ENSMUSG00000026003	-0.29613	0.583412
Hoxa7	ENSMUSG00000038236	-0.321652	0.404495
Gbe1	ENSMUSG00000022707	-0.680466	0.655342
Hba-a2	ENSMUSG00000069917	-1.06888	1.59104
Ppfibp2	ENSMUSG00000036528	-0.315452	0.422065
Hacl1	ENSMUSG00000021884	-0.802111	0.869734
Zfp97	ENSMUSG00000095990	-0.154325	0.457467
Slc16a13	ENSMUSG00000044367	-0.514356	0.455999
Zwint	ENSMUSG00000019923	-0.160429	0.499981
Tmem205	ENSMUSG00000040883	-0.264965	0.603399
Abca8a	ENSMUSG00000041828	-0.441784	0.840758
Gstp2	ENSMUSG00000038155	-0.573846	1.09511
Spry1	ENSMUSG00000037211	0.275376	0.363664
Psmd1	ENSMUSG00000026229	0.00238053	0.344453
Alas1	ENSMUSG00000032786	-0.556012	0.951099
Esd	ENSMUSG00000021996	-0.555618	0.48442
Chmp6	ENSMUSG00000025371	-0.0785126	0.384002
Stard10	ENSMUSG00000030688	-0.649139	0.55489
Mt1	ENSMUSG00000031765	0.0603962	0.906004
Cyp4a12b	ENSMUSG00000078597	1.36725	1.87083
Tmem192	ENSMUSG00000025521	-0.148066	0.382686
Adrm1	ENSMUSG00000039041	-0.0685897	0.330716
Nhs	ENSMUSG00000059493	-0.407858	0.502485
Pex14	ENSMUSG00000028975	-0.273073	0.406967
Gsto1	ENSMUSG00000025068	-0.39186	0.539607
Tmem53	ENSMUSG00000048772	-0.247807	0.43654
Akr1c13	ENSMUSG00000021213	-0.34787	0.78922
Acadvl	ENSMUSG00000018574	-0.49697	0.516064
Acox2	ENSMUSG00000021751	-0.958973	0.880181
Mrpl17	ENSMUSG00000030879	-0.13781	0.288546
Pla2g7	ENSMUSG00000023913	0.826326	0.71428
Zswim7	ENSMUSG00000014243	-0.376224	0.630451
Commd3	ENSMUSG00000051154	-0.288703	0.38494
Hsd17b2	ENSMUSG00000031844	-0.450818	1.39489
Cyb5rl	ENSMUSG00000028621	-0.345397	0.43539
Hmgcs1	ENSMUSG00000093930	-0.454675	0.551373
Igfbp3	ENSMUSG00000020427	-0.951348	0.921844
Hadh	ENSMUSG00000027984	-0.688363	0.532905
Smyd2	ENSMUSG00000026603	-0.262549	0.361857
Psmb5	ENSMUSG00000022193	-0.0914559	0.447172
Acads	ENSMUSG00000029545	-0.482775	0.411701
Oplah	ENSMUSG00000022562	-0.506213	0.717427
Cenpv	ENSMUSG00000018509	-0.278806	0.505777
Tmem41b	ENSMUSG00000047554	-0.252802	0.448722
Col13a1	ENSMUSG00000058806	0.0357945	1.51576
Atp6v1h	ENSMUSG00000033793	-0.331709	0.325732
Srp9	ENSMUSG00000026511	-0.285063	0.338096
Lipe	ENSMUSG00000003123	-0.413561	0.813823
Slc38a3	ENSMUSG00000010064	-0.198787	1.29507
Fth1	ENSMUSG00000024661	-0.493898	0.686422
Psma7	ENSMUSG00000027566	-0.0709061	0.323794
Epas1	ENSMUSG00000024140	-0.255388	0.438233
Agfg2	ENSMUSG00000029722	-0.442395	0.515351
G6pdx	ENSMUSG00000031400	0.188457	0.74819
Timm9	ENSMUSG00000021079	-0.275746	0.443769
Tie1	ENSMUSG00000033191	0.32595	0.37788
Cebpzos	ENSMUSG00000062691	-0.485936	0.461807
Npr1	ENSMUSG00000027931	0.239759	0.408579
Decr2	ENSMUSG00000036775	-0.68068	0.624868
Lrrc8d	ENSMUSG00000046079	-0.347399	0.32266
Sqstm1	ENSMUSG00000015837	0.058526	0.436562
Psap	ENSMUSG00000004207	0.250326	0.511151
Acot2	ENSMUSG00000021226	-0.394165	0.996193
Hbb-bs	ENSMUSG00000052305	-1.17261	1.58251
Plvap	ENSMUSG00000034845	0.347998	0.376116
Alas2	ENSMUSG00000025270	-1.09901	1.42746
Mettl1	ENSMUSG00000006732	-0.136302	0.444212
2610524H06Rik	ENSMUSG00000072694	1.03423	0.526455
Fdft1	ENSMUSG00000021273	-0.225654	1.03059
Pyroxd2	ENSMUSG00000060224	-0.491838	0.518771
Mvd	ENSMUSG00000006517	-0.373775	0.51824
Ces2d-ps	ENSMUSG00000031884	-1.26991	1.8622
Scd2	ENSMUSG00000025203	0.453632	0.950176
Grina	ENSMUSG00000022564	-0.367177	0.624649
Mrps23	ENSMUSG00000023723	-0.344814	0.329839
Slco2b1	ENSMUSG00000030737	0.47635	0.447742
Guk1	ENSMUSG00000020444	-0.347859	0.486731
Slc43a2	ENSMUSG00000038178	-0.564798	0.55986
Tshz1	ENSMUSG00000046982	-0.183075	0.362117
Txn1	ENSMUSG00000028367	-0.0185844	0.465975
Car4	ENSMUSG00000000805	-0.4263	0.541119
BC004004	ENSMUSG00000052712	-0.301433	0.420818
Tst	ENSMUSG00000044986	-0.486417	0.670337
Ugt2b5	ENSMUSG00000054630	1.52424	1.07095
Papln	ENSMUSG00000021223	-0.337474	1.05796
Rps25	ENSMUSG00000009927	-0.129679	0.401009
Mif	ENSMUSG00000033307	-0.472511	0.509057
Abcg2	ENSMUSG00000029802	-0.44658	0.498664
Aprt	ENSMUSG00000006589	0.135039	0.311403
Dera	ENSMUSG00000030225	-0.591958	0.44621
Atf5	ENSMUSG00000038539	0.600498	0.312402
Cyb5b	ENSMUSG00000031924	-0.47514	0.486139
Slc2a4	ENSMUSG00000018566	-0.862396	0.654332
Hsd17b12	ENSMUSG00000027195	-0.195526	0.277202
Mocs1	ENSMUSG00000064120	-0.352062	0.392226
Crat	ENSMUSG00000026853	-0.618161	0.597061
Pxmp4	ENSMUSG00000000876	-0.305362	0.556788
Nabp2	ENSMUSG00000025374	-0.189911	0.332338
Tmx2	ENSMUSG00000050043	-0.409203	0.291784
Stub1	ENSMUSG00000039615	-0.106548	0.292951
Foxred1	ENSMUSG00000039048	-0.525945	0.454668
Cox20	ENSMUSG00000026500	-0.47379	0.478545
Phyh	ENSMUSG00000026664	-0.589036	0.511724
Camk2a	ENSMUSG00000024617	0.403939	0.637357
Tspan31	ENSMUSG00000006736	-0.0644397	0.252487
Prkar2a	ENSMUSG00000032601	-0.416011	0.341021
Mgst3	ENSMUSG00000026688	-0.498502	0.601639
Slc11a2	ENSMUSG00000023030	-0.454646	0.550254
Slc2a2	ENSMUSG00000027690	-0.669116	0.487629
Nr1i3	ENSMUSG00000005677	-1.05948	1.60072
Gm17546	ENSMUSG00000078648	-0.915514	1.11169
G0s2	ENSMUSG00000009633	-0.389365	1.03016
Ecm1	ENSMUSG00000028108	-0.711379	0.783454
Gjb2	ENSMUSG00000046352	-1.06356	0.600003
Rpl24	ENSMUSG00000098274	-0.0968368	0.395382
Fabp7	ENSMUSG00000019874	-0.40658	0.793642
Psmd14	ENSMUSG00000026914	0.00894361	0.252547
Mid1ip1	ENSMUSG00000008035	0.294657	0.312615
Bahcc1	ENSMUSG00000039741	-0.429186	0.337645
mt-Atp6	ENSMUSG00000064357	-0.732671	0.674137
Asb15	ENSMUSG00000029685	-0.468952	0.783097
Eif2s2	ENSMUSG00000074656	-0.0204833	0.252071
Hsd17b7	ENSMUSG00000026675	-0.510821	1.06839
Etfa	ENSMUSG00000032314	-0.768769	0.547698
Utp14b	ENSMUSG00000079470	-0.0746109	0.558928
Elmod1	ENSMUSG00000041986	0.0938049	1.00934
Actn4	ENSMUSG00000054808	0.00548457	0.332561
Bmp2	ENSMUSG00000027358	0.603839	0.623645
Sqle	ENSMUSG00000022351	0.335851	0.695731
Gm12286	ENSMUSG00000081600	-0.113465	1.04908
Fcgrt	ENSMUSG00000003420	-0.230527	0.394239
9130409I23Rik	ENSMUSG00000038768	-0.797619	1.52087
Dnajc19	ENSMUSG00000027679	-0.565583	0.534907
Itih5	ENSMUSG00000025780	-0.336386	0.575358
Gimap6	ENSMUSG00000047867	0.291466	0.331842
Sh3tc1	ENSMUSG00000036553	-0.452296	0.370856
Ckmt1	ENSMUSG00000000308	-0.127145	0.395203
Neu1	ENSMUSG00000007038	-0.622762	0.504134
Dhcr7	ENSMUSG00000058454	-0.0929825	0.747419
Palm3	ENSMUSG00000047986	-0.0754846	0.522302
Slc30a5	ENSMUSG00000021629	-0.374706	0.307222
Fam162a	ENSMUSG00000003955	-0.351407	0.470788
Srxn1	ENSMUSG00000032802	0.0880639	0.86949
Acox1	ENSMUSG00000020777	-0.803636	1.11576
Pdcd5	ENSMUSG00000030417	0.00628937	0.39065
Tecr	ENSMUSG00000031708	-0.372487	0.467135
Tceal8	ENSMUSG00000051579	-0.00544018	0.360866
Gsr	ENSMUSG00000031584	-0.209421	0.900822
Dpep1	ENSMUSG00000019278	-0.662325	0.582387
Btf3l4	ENSMUSG00000028568	-0.146775	0.284509
Gchfr	ENSMUSG00000046814	-1.03235	0.776456
Prdx3	ENSMUSG00000024997	-0.5615	0.378721
Prdx1	ENSMUSG00000028691	-0.224686	0.393063
Lamtor1	ENSMUSG00000030842	0.0259022	0.279291
Mrpl16	ENSMUSG00000024683	-0.251302	0.307375
Habp4	ENSMUSG00000021476	-0.350246	0.356809
Gm8292	ENSMUSG00000100215	0.323156	1.25172
Def8	ENSMUSG00000001482	-0.336603	0.367323
Rps27a	ENSMUSG00000020460	-0.0476022	0.405641
Flt1	ENSMUSG00000029648	0.0454772	0.549184
Btd	ENSMUSG00000021900	-0.125296	0.312998
Crispld2	ENSMUSG00000031825	0.543734	0.652502
Tmem11	ENSMUSG00000043284	-0.390149	0.362741
Slc13a3	ENSMUSG00000018459	-1.20879	0.693466
Cyb5a	ENSMUSG00000024646	-0.643442	0.555858
2310039H08Rik	ENSMUSG00000062619	-0.483089	0.510916
Jagn1	ENSMUSG00000051256	-0.207953	0.270764
Rpl14	ENSMUSG00000025794	-0.0734232	0.342986
Gm7336	ENSMUSG00000078636	-1.57801	1.4473
Tmem37	ENSMUSG00000050777	-0.113819	0.488811
Qdpr	ENSMUSG00000015806	-0.574676	0.444386
Atpaf1	ENSMUSG00000028710	-0.447826	0.387323
Oaz1	ENSMUSG00000035242	-0.285585	0.349944
Bid	ENSMUSG00000004446	-0.438796	0.390285
Slc25a5	ENSMUSG00000016319	-0.702056	0.55877
Kdr	ENSMUSG00000062960	-0.14163	0.452328
Rps18	ENSMUSG00000008668	0.0456177	0.41304
Phb2	ENSMUSG00000004264	-0.297241	0.333569
Rpl37a	ENSMUSG00000046330	-0.114169	0.590272
Mrpl20	ENSMUSG00000029066	-0.321362	0.417859
Ttc32	ENSMUSG00000066637	-0.477806	0.505538
Rnf139	ENSMUSG00000037075	-0.111389	0.239037
mt-Atp8	ENSMUSG00000064356	-0.895849	1.3898
Swi5	ENSMUSG00000044627	-0.383423	0.344423
Sugct	ENSMUSG00000055137	-0.95679	0.611968
Pdp2	ENSMUSG00000048371	-0.933634	0.576213
Hmbs	ENSMUSG00000032126	-0.167545	0.304505
Ncoa7	ENSMUSG00000039697	-0.385431	0.353885
Rarb	ENSMUSG00000017491	-0.293702	0.492068
Rps10	ENSMUSG00000052146	0.00807341	0.345225
Gstt2	ENSMUSG00000033318	-0.678663	0.667908
Rnf112	ENSMUSG00000010086	-0.0159561	1.00951
Gm10175	ENSMUSG00000066724	-0.3252	0.397273
Ugt1a1	ENSMUSG00000089960	-0.443357	0.450816
Slc52a3	ENSMUSG00000027463	-0.466865	0.497402
Rps13	ENSMUSG00000090862	-0.0181187	0.372704
Aldoa	ENSMUSG00000030695	-0.277252	0.478073
Pebp1	ENSMUSG00000032959	-0.141035	0.359198
Egln3	ENSMUSG00000035105	-0.256494	0.319513
Nr1i2	ENSMUSG00000022809	-0.264405	0.504767
Aldh7a1	ENSMUSG00000053644	-0.710426	0.46447
Adora1	ENSMUSG00000042429	0.727531	0.562766
Shmt1	ENSMUSG00000020534	-0.51589	0.416102
Sars	ENSMUSG00000068739	-0.0535323	0.243989
Rdh14	ENSMUSG00000020621	-0.511853	0.35364
Rheb	ENSMUSG00000028945	-0.235254	0.28048
0610009B22Rik	ENSMUSG00000007777	-0.311772	0.43708
Hbb-bt	ENSMUSG00000073940	-1.23015	1.4811
Ddrgk1	ENSMUSG00000068290	-0.504029	0.39367
Tnxb	ENSMUSG00000033327	0.200834	0.53408
Acot8	ENSMUSG00000017307	-0.41288	0.301065
Phlda2	ENSMUSG00000010760	-0.554662	0.778659
Pex11a	ENSMUSG00000030545	-0.459079	0.870694
Fgfbp1	ENSMUSG00000048373	0.924469	0.458447
Cyp4a12a	ENSMUSG00000066071	-0.204272	2.21015
Eif1	ENSMUSG00000035530	-0.13411	0.334355
Tmbim4	ENSMUSG00000020225	-0.425594	0.386959
Txnrd1	ENSMUSG00000020250	-0.370949	0.910154
Mrpl30	ENSMUSG00000026087	-0.277791	0.337309
Rabac1	ENSMUSG00000003380	-0.209867	0.331291
Mrpl2	ENSMUSG00000002767	-0.274713	0.310753
Glt1d1	ENSMUSG00000049971	-0.605913	0.481958
Pop1	ENSMUSG00000022325	-0.612769	0.504037
Mvk	ENSMUSG00000041939	-0.2626	0.616125
Chchd2	ENSMUSG00000070493	-0.425982	0.39114
Rps19	ENSMUSG00000040952	0.110271	0.471082
Ndufv3	ENSMUSG00000024038	-0.261253	0.416321
mt-Nd4l	ENSMUSG00000065947	-0.880276	0.844188
Fuca1	ENSMUSG00000028673	-0.401659	0.397429
Fbp2	ENSMUSG00000021456	-0.239077	0.651944
Ubxn8	ENSMUSG00000052906	-0.27197	0.329286
Eci2	ENSMUSG00000021417	-0.432265	0.516211
Spink8	ENSMUSG00000050074	-0.374028	0.450557
Fetub	ENSMUSG00000022871	-0.287488	1.05362
Cox7a2	ENSMUSG00000032330	-0.500886	0.492019
Pex19	ENSMUSG00000003464	-0.446695	0.296347
Ripply3	ENSMUSG00000022941	0.0528175	0.56875
Cops5	ENSMUSG00000025917	-0.195361	0.27226
Ccdc107	ENSMUSG00000028461	-0.60724	0.503907
Lsm14b	ENSMUSG00000039108	-0.327848	0.311639
Rad23b	ENSMUSG00000028426	-0.106332	0.232482
Camk2n1	ENSMUSG00000046447	-0.434897	0.509444
Osgin1	ENSMUSG00000074063	-1.43363	1.19659
Me1	ENSMUSG00000032418	-0.428286	0.332939
Fasn	ENSMUSG00000025153	-0.164975	0.431526
Gnptg	ENSMUSG00000035521	-0.42403	0.296477
Crot	ENSMUSG00000003623	-0.228591	0.3708
Fbxo21	ENSMUSG00000032898	-0.411174	0.422037
Cd300lg	ENSMUSG00000017309	-0.133075	0.422541
Tek	ENSMUSG00000006386	0.210179	0.38091
Slc48a1	ENSMUSG00000081534	-0.292379	0.371786
Eif3j2	ENSMUSG00000043424	-0.350919	0.349747
Dhrs3	ENSMUSG00000066026	-0.42659	0.458986
Chchd4	ENSMUSG00000034203	-0.427339	0.356872
Zbtb38	ENSMUSG00000040433	-0.0292143	0.368306
Gpi1	ENSMUSG00000036427	-0.211793	0.407349
Tmem60	ENSMUSG00000045435	-0.359383	0.389031
Ociad1	ENSMUSG00000029152	-0.23274	0.233862
Slc25a22	ENSMUSG00000019082	-0.314366	0.977116
Ucp2	ENSMUSG00000033685	0.757838	0.477915
Rps7	ENSMUSG00000061477	-0.0391421	0.333007
Hfe	ENSMUSG00000006611	0.369311	0.346412
Gramd3	ENSMUSG00000001700	-0.276799	0.376488
Fgf9	ENSMUSG00000021974	-0.695671	0.632763
Rpl36	ENSMUSG00000057863	-0.0922001	0.568225
Cfl2	ENSMUSG00000062929	-0.180379	0.26677
Ppp2r5c	ENSMUSG00000017843	0.0190607	0.238007
Sdhd	ENSMUSG00000000171	-0.616726	0.38959
Otud6b	ENSMUSG00000040550	-0.454923	0.308024
Ndufb11	ENSMUSG00000031059	-0.579009	0.509662
Mmab	ENSMUSG00000029575	-0.516183	0.462268
Hint2	ENSMUSG00000028470	-0.756835	0.525962
Gm13340	ENSMUSG00000083563	-0.479922	1.42986
Aig1	ENSMUSG00000019806	-0.197876	0.321232
Ggnbp2	ENSMUSG00000020530	-0.302277	0.302187
Lpl	ENSMUSG00000015568	-0.856087	0.441997
Cyp2a5	ENSMUSG00000005547	-2.37631	2.64132
Bola3	ENSMUSG00000045160	-0.559009	0.470048
Kbtbd11	ENSMUSG00000055675	-0.597848	0.465743
Srebf2	ENSMUSG00000022463	-0.243823	0.450482
Dtnbp1	ENSMUSG00000057531	-0.355027	0.374312
Arl6ip4	ENSMUSG00000029404	-0.206827	0.304445
Slc16a6	ENSMUSG00000041920	-0.0578825	0.417351
Sh3tc2	ENSMUSG00000045629	-0.108559	0.395291
Nrxn2	ENSMUSG00000033768	0.00406117	0.500311
Irs2	ENSMUSG00000038894	-0.362302	0.460792
Lias	ENSMUSG00000029199	-0.426202	0.292553
Zcrb1	ENSMUSG00000022635	-0.264234	0.255848
Rps16	ENSMUSG00000037563	0.17122	0.285746
Psma2	ENSMUSG00000015671	-0.0568804	0.233889
Camkv	ENSMUSG00000032936	0.386225	0.973415
Akr1a1	ENSMUSG00000028692	-0.521553	0.458334
Dram2	ENSMUSG00000027900	-0.436213	0.275809
Plin2	ENSMUSG00000028494	0.321137	0.765487
Mrpl28	ENSMUSG00000024181	-0.408789	0.338026
