# Supplementary material for: NAD+ prevents chronic kidney disease by activating renal tubular metabolism
Source: JCI Insight. 2025 Mar 10;10(5):e181443. doi: 10.1172/jci.insight.181443 (PMC11949063; doi:10.1172/jci.insight.181443)
Supplement: Supplemental table 9 [file jciinsight-10-181443-s072.xlsx]

## Sheet: Male
Gene	gProfiler:gConvert	MaleCtrlNR vs MaleCtrlVeh (logFC)	MaleAlpNR vs MaleAlpVeh (logFC)
Aldh1a1	ENSMUSG00000053279	2.65059	1.63924
Ldlr	ENSMUSG00000032193	1.76858	1.40431
Cyp4a14	ENSMUSG00000028715	6.31168	5.22706
Cbr1	ENSMUSG00000051483	3.1759	2.26288
Msmo1	ENSMUSG00000031604	1.37289	1.40661
Pcsk9	ENSMUSG00000044254	2.85008	2.41365
Fdft1	ENSMUSG00000021273	1.10402	1.09143
Abcc3	ENSMUSG00000020865	3.40203	0.924083
Acsl3	ENSMUSG00000032883	1.13318	0.661438
Ehhadh	ENSMUSG00000022853	1.19743	1.58468
Fdps	ENSMUSG00000059743	1.61956	1.62539
Acaa1b	ENSMUSG00000010651	1.43757	1.20111
Insig1	ENSMUSG00000045294	1.44318	1.54012
Aldoc	ENSMUSG00000017390	1.40369	0.427498
Cbr3	ENSMUSG00000022947	4.65897	2.50161
Eng	ENSMUSG00000026814	0.613684	0.149662
Ugt1a2	ENSMUSG00000090171	4.33546	3.28497
Aldh1a7	ENSMUSG00000024747	1.29457	0.938428
Fads1	ENSMUSG00000010663	1.13351	0.6577
Tubb2a	ENSMUSG00000058672	1.00755	0.458
Tm7sf2	ENSMUSG00000024799	0.931264	0.701829
Ucp2	ENSMUSG00000033685	1.28689	0.606928
Matn2	ENSMUSG00000022324	1.17263	-0.0199179
Tkt	ENSMUSG00000021957	0.755325	0.434334
Ugt1a1	ENSMUSG00000089960	1.84369	2.06404
Smoc2	ENSMUSG00000023886	2.55544	-0.904203
Gsta1	ENSMUSG00000074183	5.39965	4.57281
Gsta3	ENSMUSG00000025934	1.31762	1.30101
Elovl6	ENSMUSG00000041220	0.977654	0.594454
Acsl1	ENSMUSG00000018796	1.50769	1.27768
Plpp3	ENSMUSG00000028517	0.68116	0.192101
Gda	ENSMUSG00000058624	0.979247	0.781955
Cyp4a10	ENSMUSG00000066072	2.65409	2.24442
Gsta2	ENSMUSG00000057933	1.53162	1.14955
Cyp4a12b	ENSMUSG00000078597	1.7796	1.6496
Rcn3	ENSMUSG00000019539	0.955189	-0.832456
Gstm1	ENSMUSG00000058135	1.35237	1.25604
Hmgcs2	ENSMUSG00000027875	3.70113	2.69887
Fgfbp1	ENSMUSG00000048373	1.70886	-0.175104
Slc39a5	ENSMUSG00000039878	0.922899	0.55046
Gstp1	ENSMUSG00000060803	0.799217	0.739737
Slco2b1	ENSMUSG00000030737	1.11457	0.529945
Cfh	ENSMUSG00000026365	1.06449	-0.355843
H2-Q10	ENSMUSG00000067235	2.26498	0.908287
Abcc4	ENSMUSG00000032849	2.07464	1.27064
Ppp2r5c	ENSMUSG00000017843	0.441251	0.219823
Flna	ENSMUSG00000031328	0.655661	-0.0248582
Axl	ENSMUSG00000002602	0.97496	-0.286055
Acaa2	ENSMUSG00000036880	0.982638	0.923471
Srebf2	ENSMUSG00000022463	0.488132	0.464127
Hacl1	ENSMUSG00000021884	1.30551	0.948246
Flt1	ENSMUSG00000029648	0.634481	0.42895
Retsat	ENSMUSG00000056666	1.49291	1.49696
Stab1	ENSMUSG00000042286	0.640731	-0.0636373
Pex11a	ENSMUSG00000030545	0.720721	0.809614
Tmem97	ENSMUSG00000037278	0.856432	0.467902
Srgn	ENSMUSG00000020077	0.777299	-0.00560212
Tpm4	ENSMUSG00000031799	0.524304	-0.0742575
Pdgfra	ENSMUSG00000029231	1.12514	-0.10466
Lpcat3	ENSMUSG00000004270	0.760602	0.655108
Cyp2d26	ENSMUSG00000022445	1.26032	1.012
Mgll	ENSMUSG00000033174	1.10525	0.810725
Ets1	ENSMUSG00000032035	0.721828	-0.120864
Sdc3	ENSMUSG00000025743	0.704437	-0.539832
Lss	ENSMUSG00000033105	0.540956	0.921403
Slc22a29	ENSMUSG00000075044	1.25847	0.871921
Tm4sf1	ENSMUSG00000027800	0.600429	0.0401712
Anxa2	ENSMUSG00000032231	0.719877	-0.360605
Ptprb	ENSMUSG00000020154	0.619179	0.0607536
Hsdl2	ENSMUSG00000028383	0.663053	0.509974
Pmvk	ENSMUSG00000027952	1.02474	0.810681
Fabp1	ENSMUSG00000054422	4.80087	3.17706
Pecam1	ENSMUSG00000020717	0.699567	-0.0327011
Nrp2	ENSMUSG00000025969	0.940233	-0.0759105
Vnn1	ENSMUSG00000037440	1.06485	0.958684
Acot1	ENSMUSG00000072949	2.48913	1.66816
Acot3	ENSMUSG00000021228	1.59159	1.00466
Rdh11	ENSMUSG00000066441	0.637051	0.377412
Ehd4	ENSMUSG00000027293	0.721104	-0.201276
Mvk	ENSMUSG00000041939	0.653741	0.620227
Ptgis	ENSMUSG00000017969	0.952931	0.273014
Ddr2	ENSMUSG00000026674	1.08438	-0.498576
Afap1l2	ENSMUSG00000025083	0.969222	-0.100171
Lrp1	ENSMUSG00000040249	0.718197	-0.186008
Sema6b	ENSMUSG00000001227	1.31335	0.347144
Tek	ENSMUSG00000006386	0.731342	0.0143912
Acsf2	ENSMUSG00000076435	1.50909	0.623187
C3	ENSMUSG00000024164	2.8335	-0.245537
Stard4	ENSMUSG00000024378	0.590455	0.65297
Cfap43	ENSMUSG00000044948	0.781229	0.518589
Exoc3l2	ENSMUSG00000011263	0.697067	0.121336
Reck	ENSMUSG00000028476	0.754737	-0.266346
Ctss	ENSMUSG00000038642	1.19791	-0.387942
Nqo1	ENSMUSG00000003849	1.44798	1.21121
Vcam1	ENSMUSG00000027962	1.20493	-1.24097
Adcy4	ENSMUSG00000022220	0.832003	0.169622
Il33	ENSMUSG00000024810	1.11054	-0.00802279
Sqle	ENSMUSG00000022351	0.70422	0.795862
Gjb1	ENSMUSG00000047797	0.892115	0.622699
Plpp1	ENSMUSG00000021759	0.925185	0.183294
Nr1i3	ENSMUSG00000005677	2.15565	0.936024
Lox	ENSMUSG00000024529	2.05628	-0.227857
Flt4	ENSMUSG00000020357	0.793615	0.0669286
Spon1	ENSMUSG00000038156	1.10316	-0.49442
Cpm	ENSMUSG00000020183	0.75834	0.280452
Slc12a4	ENSMUSG00000017765	0.541989	0.000417286
Serping1	ENSMUSG00000023224	1.08253	-0.521586
Ltbp4	ENSMUSG00000040488	0.39037	-0.100933
Ifitm1	ENSMUSG00000025491	1.848	0.216136
Atp2a3	ENSMUSG00000020788	0.615512	-0.108182
Eci1	ENSMUSG00000024132	0.830204	0.682887
Plin5	ENSMUSG00000011305	0.768339	0.461995
Dchs1	ENSMUSG00000036862	1.05425	-0.343123
Emcn	ENSMUSG00000054690	0.452545	-0.193297
Amotl2	ENSMUSG00000032531	0.511879	0.444381
She	ENSMUSG00000046280	0.711414	-0.120568
Aida	ENSMUSG00000042901	0.452195	0.0586905
Cox6b2	ENSMUSG00000051811	2.13573	0.738482
Gimap6	ENSMUSG00000047867	0.566346	0.0126201
Tmem98	ENSMUSG00000035413	0.750593	-0.277989
Dhrs7	ENSMUSG00000021094	0.742377	0.113206
Egflam	ENSMUSG00000042961	1.04613	-0.0777621
Pde2a	ENSMUSG00000030653	0.707917	0.278963
Pcdhgc3	ENSMUSG00000102918	0.824957	-0.28989
Cd300lg	ENSMUSG00000017309	0.493454	0.00242255
Tgfbi	ENSMUSG00000035493	1.21273	-0.0654078
Srebf1	ENSMUSG00000020538	0.672019	0.589503
Dapk1	ENSMUSG00000021559	0.487221	0.273392
Timp1	ENSMUSG00000001131	3.04799	-0.960883
Cybb	ENSMUSG00000015340	0.842548	-0.555774
Fstl1	ENSMUSG00000022816	0.471126	-0.561462
Pir	ENSMUSG00000031379	1.79277	1.06295
Decr1	ENSMUSG00000028223	0.590642	0.580138
Dusp28	ENSMUSG00000047067	0.497252	0.473277
Timp2	ENSMUSG00000017466	0.704959	-0.36981
Myadm	ENSMUSG00000068566	0.671134	-0.0844306
Slc25a20	ENSMUSG00000032602	0.737758	0.48507
Blvrb	ENSMUSG00000040466	0.723678	0.73936
Tnfsf13b	ENSMUSG00000031497	1.82695	-0.578637
Dhcr7	ENSMUSG00000058454	0.603913	0.540273
Btd	ENSMUSG00000021900	0.60228	0.492429
Nap1l5	ENSMUSG00000055430	0.650514	0.197127
Cdh5	ENSMUSG00000031871	0.724632	-0.0388381
Sema3d	ENSMUSG00000040254	1.45733	-0.548055
Gnat1	ENSMUSG00000034837	1.63925	1.79089
Cxcl14	ENSMUSG00000021508	1.15573	-0.356401
Cd34	ENSMUSG00000016494	0.944899	-0.231892
Bgn	ENSMUSG00000031375	0.717767	-0.577542
Thbd	ENSMUSG00000074743	0.718444	0.0255877
Adgrl4	ENSMUSG00000039167	0.735259	0.0871005
Meis2	ENSMUSG00000027210	0.468602	-0.195032
Wipf1	ENSMUSG00000075284	0.738943	-0.109234
Pgd	ENSMUSG00000028961	1.00303	0.802429
Mpeg1	ENSMUSG00000046805	0.867604	-0.636342
Rab8b	ENSMUSG00000036943	0.500587	-0.215874
Lhfp	ENSMUSG00000048332	0.895347	-0.633204
Pltp	ENSMUSG00000017754	0.904382	-1.03722
Cxcl12	ENSMUSG00000061353	0.661613	0.0579521
Pdgfrb	ENSMUSG00000024620	0.81424	-0.250707
Slc43a3	ENSMUSG00000027074	0.758319	0.308633
Emilin1	ENSMUSG00000029163	0.982903	-0.446762
Tril	ENSMUSG00000043496	0.750493	-0.2967
Rasgef1b	ENSMUSG00000089809	1.09663	0.133156
Klf6	ENSMUSG00000000078	0.712718	0.166966
Cd93	ENSMUSG00000027435	0.838656	0.252417
Slc3a2	ENSMUSG00000010095	0.502749	0.604259
C1s1	ENSMUSG00000038521	0.746109	-0.7009
Cyp1b1	ENSMUSG00000024087	1.12697	-0.199654
Vstm4	ENSMUSG00000050666	1.20245	-0.358226
Ahnak	ENSMUSG00000069833	0.410183	0.0734915
Zcchc24	ENSMUSG00000055538	0.852857	-0.082715
Tgfb1	ENSMUSG00000002603	0.712565	-0.359902
Kcnip2	ENSMUSG00000025221	1.59343	1.60478
Kctd10	ENSMUSG00000001098	0.436837	-0.0522508
Gatm	ENSMUSG00000027199	0.6961	0.0235682
Rhob	ENSMUSG00000054364	0.829487	-0.0713482
Rab31	ENSMUSG00000056515	0.578559	-0.268362
Tm6sf2	ENSMUSG00000036151	1.09967	0.484869
Arhgdib	ENSMUSG00000030220	0.892467	-0.374776
A4galt	ENSMUSG00000047878	0.686198	0.237795
Bace2	ENSMUSG00000040605	1.26773	-0.257953
Hspg2	ENSMUSG00000028763	0.487223	-0.268664
Esam	ENSMUSG00000001946	0.753185	0.154111
Gstm2	ENSMUSG00000040562	0.680676	0.0068872
Ech1	ENSMUSG00000053898	0.667373	0.574405
Serpine2	ENSMUSG00000026249	0.611488	-0.610093
Esyt1	ENSMUSG00000025366	0.609904	-0.178631
Mgst1	ENSMUSG00000008540	1.29305	1.11907
Mcoln3	ENSMUSG00000036853	0.668271	-0.316321
Tmem184b	ENSMUSG00000009035	0.51735	0.000436837
Vsir	ENSMUSG00000020101	0.857778	-0.326423
Net1	ENSMUSG00000021215	0.491664	0.181982
Tnfrsf1b	ENSMUSG00000028599	0.9488	-0.512917
Tmem204	ENSMUSG00000024168	0.538893	-0.0108593
Ecm1	ENSMUSG00000028108	1.30301	0.884251
Dbi	ENSMUSG00000026385	0.905484	0.641833
Scarb2	ENSMUSG00000029426	0.427657	-0.116805
Slfn5	ENSMUSG00000054404	0.745845	-0.142088
Fmnl3	ENSMUSG00000023008	0.616489	-0.114643
Ephb2	ENSMUSG00000028664	0.684754	0.112371
Sgce	ENSMUSG00000004631	0.791323	0.0158805
C7	ENSMUSG00000079105	1.34052	0.264405
Mxra8	ENSMUSG00000029070	0.605428	-0.636951
Utrn	ENSMUSG00000019820	0.464593	-0.0780984
Gc	ENSMUSG00000035540	2.19989	0.953019
Col6a1	ENSMUSG00000001119	0.704128	-0.705199
Col12a1	ENSMUSG00000032332	0.89757	-0.227888
Ehd2	ENSMUSG00000074364	0.439483	-0.224937
Dysf	ENSMUSG00000033788	1.15415	0.0619035
Col1a2	ENSMUSG00000029661	0.711859	-1.01501
Srpx2	ENSMUSG00000031253	1.24229	-1.0153
Lmo2	ENSMUSG00000032698	0.873261	-0.767518
Abca9	ENSMUSG00000041797	0.644373	0.0133385
Hebp1	ENSMUSG00000042770	0.515663	0.608186
Acadl	ENSMUSG00000026003	0.58705	0.52787
Ptpru	ENSMUSG00000028909	0.845873	0.544169
Serpina1a	ENSMUSG00000066366	2.31315	1.60783
Cyp26b1	ENSMUSG00000063415	2.28693	2.30418
Col6a2	ENSMUSG00000020241	0.643684	-0.706642
Tie1	ENSMUSG00000033191	0.54511	0.0230396
Amotl1	ENSMUSG00000013076	0.483759	-0.0107523
Heg1	ENSMUSG00000075254	0.433945	-0.134294
P2ry14	ENSMUSG00000036381	1.14612	-0.205156
Cat	ENSMUSG00000027187	0.484437	0.652357
Nsdhl	ENSMUSG00000031349	0.701424	0.508255
Abi3bp	ENSMUSG00000035258	1.3021	-1.29902
Eva1c	ENSMUSG00000039903	1.50167	0.593433
Srpx	ENSMUSG00000090084	1.45395	0.212481
Tle1	ENSMUSG00000008305	0.554478	0.290272
Elovl2	ENSMUSG00000021364	0.771455	0.211744
Bahcc1	ENSMUSG00000039741	0.397145	0.0646982
Oplah	ENSMUSG00000022562	0.561146	0.628015
Pmp22	ENSMUSG00000018217	0.57084	-0.137427
Prkch	ENSMUSG00000021108	0.683294	0.117955
Zfp652	ENSMUSG00000075595	0.451366	-0.00715339
Spry1	ENSMUSG00000037211	0.882913	0.099241
Tecr	ENSMUSG00000031708	0.494566	0.386096
Mgst3	ENSMUSG00000026688	0.656349	0.624546
Slc2a3	ENSMUSG00000003153	0.926001	-0.0731518
Chp1	ENSMUSG00000014077	0.349738	0.482884
Csf2rb2	ENSMUSG00000071714	1.34654	-0.398238
Sparc	ENSMUSG00000018593	0.764124	-0.677933
Rab3d	ENSMUSG00000019066	0.567177	0.0937329
Alcam	ENSMUSG00000022636	0.546118	0.251626
Fetub	ENSMUSG00000022871	1.56825	0.763175
Akap12	ENSMUSG00000038587	1.01757	0.87235
Fbln1	ENSMUSG00000006369	1.10493	-1.09454
Pros1	ENSMUSG00000022912	0.778051	-0.259953
Prss23	ENSMUSG00000039405	0.519009	-0.244978
B4galnt1	ENSMUSG00000006731	0.827649	-0.166402
Cnn2	ENSMUSG00000004665	0.681421	-0.315968
Ch25h	ENSMUSG00000050370	2.01728	-0.01613
Sema4c	ENSMUSG00000026121	0.830756	-0.0291657
Itga9	ENSMUSG00000039115	0.615135	-0.352524
Ces2e	ENSMUSG00000031886	0.776405	0.74062
Lepr	ENSMUSG00000057722	1.28668	0.173587
Reep6	ENSMUSG00000035504	0.970764	1.44416
Cdc42se2	ENSMUSG00000052298	0.345318	0.115686
Adamtsl1	ENSMUSG00000066113	0.981751	-0.503651
C1qa	ENSMUSG00000036887	0.960013	-0.536602
Acer2	ENSMUSG00000038007	0.762613	0.603946
Kynu	ENSMUSG00000026866	1.0515	0.887703
Slc25a24	ENSMUSG00000040322	0.78694	-0.0690737
Cped1	ENSMUSG00000062980	0.908722	-0.134305
Hk1	ENSMUSG00000037012	0.470472	0.290682
Cpne8	ENSMUSG00000052560	1.03332	-0.0741322
Eya2	ENSMUSG00000017897	1.51775	0.0128284
Notch1	ENSMUSG00000026923	0.406429	0.0749616
Pgr	ENSMUSG00000031870	0.950961	-0.154246
Gm10040	ENSMUSG00000058360	0.560922	0.0637413
Golm1	ENSMUSG00000021556	0.808277	-0.0324491
Dlc1	ENSMUSG00000031523	0.451945	-0.130385
Dkk3	ENSMUSG00000030772	1.15064	-0.0293786
Ptger3	ENSMUSG00000040016	0.732969	-0.0756222
Rarb	ENSMUSG00000017491	0.686721	0.101913
Ccl6	ENSMUSG00000018927	0.999865	-0.0851342
Txnrd1	ENSMUSG00000020250	0.544907	0.549746
Dnajb13	ENSMUSG00000030708	2.39718	0.199227
Spp1	ENSMUSG00000029304	1.13505	-0.491827
Fscn1	ENSMUSG00000029581	0.822091	-0.455584
Plxnd1	ENSMUSG00000030123	0.666968	-0.481819
Slc16a10	ENSMUSG00000019838	0.358505	0.557456
Aox1	ENSMUSG00000063558	1.91489	0.253074
Naaa	ENSMUSG00000029413	0.514411	-0.665883
Lrg1	ENSMUSG00000037095	1.03883	0.208497
Cers4	ENSMUSG00000008206	0.486685	-0.0769683
Dab1	ENSMUSG00000028519	1.01218	0.492378
Mid1ip1	ENSMUSG00000008035	0.473824	0.286013
Slc22a23	ENSMUSG00000038267	0.364371	0.474896
Mmrn2	ENSMUSG00000041445	0.531561	-0.108918
Ppp1r18	ENSMUSG00000034595	0.804192	-0.363274
Epas1	ENSMUSG00000024140	0.391331	0.180045
Tshz2	ENSMUSG00000047907	0.584228	0.101502
Grem1	ENSMUSG00000074934	1.46856	0.0476007
Osmr	ENSMUSG00000022146	1.22901	-0.100728
Dcn	ENSMUSG00000019929	1.29617	-0.255191
Lix1l	ENSMUSG00000049288	0.645634	-0.315245
Creg1	ENSMUSG00000040713	0.684431	0.792114
Mttp	ENSMUSG00000028158	0.486426	0.820933
Emp2	ENSMUSG00000022505	0.653684	-0.136421
Spp2	ENSMUSG00000026295	0.610047	0.557755
Sox18	ENSMUSG00000046470	0.62822	0.161514
Mmab	ENSMUSG00000029575	0.52006	0.505214
Gpr176	ENSMUSG00000040133	1.68528	-0.0689153
Tmem53	ENSMUSG00000048772	0.471083	0.08678
Myl9	ENSMUSG00000067818	0.588163	0.10894
Anxa3	ENSMUSG00000029484	0.705518	0.000950572
Nsg1	ENSMUSG00000029126	0.855525	-0.18161
Tuba1b	ENSMUSG00000023004	0.390077	0.0255549
S1pr3	ENSMUSG00000067586	0.661108	0.169178
Chst15	ENSMUSG00000030930	0.844616	0.406064
Arpc1b	ENSMUSG00000029622	0.537833	-0.159882
Plvap	ENSMUSG00000034845	0.96758	0.0948711
Lamc1	ENSMUSG00000026478	0.476946	-0.0172988
Csf1	ENSMUSG00000014599	0.745988	0.0155958
Plp2	ENSMUSG00000031146	0.718431	-0.0240349
Ak5	ENSMUSG00000039058	1.18682	-0.224377
Slc14a1	ENSMUSG00000059336	1.85369	-1.1359
Cdkn1a	ENSMUSG00000023067	1.14592	0.631032
Psat1	ENSMUSG00000024640	0.605472	0.869439
Nfkbia	ENSMUSG00000021025	0.525339	0.0148525
Gpr182	ENSMUSG00000058396	0.855824	0.466543
Diaph1	ENSMUSG00000024456	0.353746	0.284982
Ndrg1	ENSMUSG00000005125	0.638439	0.652579
Rhpn2	ENSMUSG00000030494	0.481426	0.20934
Hacd4	ENSMUSG00000028497	0.744266	-0.443436
Rerg	ENSMUSG00000030222	1.34126	0.090091
Oat	ENSMUSG00000030934	0.365673	0.199053
Cpt2	ENSMUSG00000028607	0.408818	0.371963
Fhl2	ENSMUSG00000008136	0.907152	-0.0444625
Hoxa11	ENSMUSG00000038210	0.912941	0.278383
Nkain1	ENSMUSG00000078532	0.752392	0.285924
Nxpe4	ENSMUSG00000044229	0.898733	-0.25049
Prmt2	ENSMUSG00000020230	0.509105	-0.0260417
Rftn1	ENSMUSG00000039316	0.815074	-0.434848
Ccbe1	ENSMUSG00000046318	0.797594	0.154954
Shank3	ENSMUSG00000022623	0.547122	0.241605
Btnl9	ENSMUSG00000040283	0.454419	-0.560816
AU021092	ENSMUSG00000051669	0.479944	0.0847394
Myof	ENSMUSG00000048612	0.922074	-0.154543
Rgcc	ENSMUSG00000022018	0.982734	0.772401
Lcn2	ENSMUSG00000026822	3.17606	0.15437
Gstm7	ENSMUSG00000004035	0.562319	0.557178
Adora1	ENSMUSG00000042429	1.41363	0.401271
Erg	ENSMUSG00000040732	0.707806	0.154206
Gchfr	ENSMUSG00000046814	0.432894	0.413902
Lipe	ENSMUSG00000003123	0.781548	0.568375
Efnb1	ENSMUSG00000031217	0.512922	-0.00118404
Tuba1a	ENSMUSG00000072235	0.644945	-0.174204
Marveld1	ENSMUSG00000044345	0.402974	-0.0838821
Scd1	ENSMUSG00000037071	1.38253	0.00209889
Cyyr1	ENSMUSG00000041134	0.471573	0.22516
Tst	ENSMUSG00000044986	0.48755	0.540537
Tnfrsf1a	ENSMUSG00000030341	0.586907	0.00641679
Cyp4a31	ENSMUSG00000028712	0.9162	1.1459
Fam167b	ENSMUSG00000050493	1.18575	0.159085
Gjc2	ENSMUSG00000043448	1.56759	-1.00088
Cx3cl1	ENSMUSG00000031778	0.344417	-0.301285
Pold2	ENSMUSG00000020471	0.554874	0.197687
Acot4	ENSMUSG00000052392	0.345215	0.389623
Cd14	ENSMUSG00000051439	0.990888	-0.531418
Tmem88	ENSMUSG00000045377	0.811904	0.0699556
Fga	ENSMUSG00000028001	1.28506	0.0940559
Litaf	ENSMUSG00000022500	0.953035	0.0377949
Paqr4	ENSMUSG00000023909	0.686999	-0.17353
Kdr	ENSMUSG00000062960	0.411466	0.0272934
Tmcc2	ENSMUSG00000042066	0.65122	-0.188841
Krt20	ENSMUSG00000035775	2.14618	-0.0294416
Entpd1	ENSMUSG00000048120	0.808508	0.212459
Gimap4	ENSMUSG00000054435	0.387016	-0.284736
Hmox1	ENSMUSG00000005413	0.769585	0.964317
Tgfbr3	ENSMUSG00000029287	0.536562	0.170559
Git1	ENSMUSG00000011877	0.370162	0.195469
Cald1	ENSMUSG00000029761	0.428421	-0.265127
Gstm6	ENSMUSG00000068762	1.05031	-0.265051
Mfge8	ENSMUSG00000030605	0.546033	0.225265
Ptp4a2	ENSMUSG00000028788	0.29611	0.136499
Bst1	ENSMUSG00000029082	1.60729	-0.0107247
F2r	ENSMUSG00000048376	0.780582	-0.0189117
Flrt3	ENSMUSG00000051379	0.873002	-0.104026
Rusc2	ENSMUSG00000035969	0.690243	0.363099
Cygb	ENSMUSG00000020810	1.02998	-0.496513
Serpinb9	ENSMUSG00000045827	0.594773	-0.214332
Sh2d3c	ENSMUSG00000059013	0.616048	0.139088
Bcam	ENSMUSG00000002980	0.6158	0.00260763
Alox5ap	ENSMUSG00000060063	0.854961	-0.281448
Myo1b	ENSMUSG00000018417	0.771402	0.234788
Grap	ENSMUSG00000004837	0.721053	-0.178648
Anxa6	ENSMUSG00000018340	0.636342	-0.061885
Vim	ENSMUSG00000026728	0.359413	-0.272502
Ugt1a10	ENSMUSG00000090165	1.08658	1.20282
Asrgl1	ENSMUSG00000024654	0.769328	0.258747
Aldh1a2	ENSMUSG00000013584	1.29265	-0.761509
Slc16a1	ENSMUSG00000032902	0.551244	0.717177
Pla1a	ENSMUSG00000002847	0.893527	0.144688
Tjp1	ENSMUSG00000030516	0.328483	0.0513917
Hpcal1	ENSMUSG00000071379	0.361197	0.219191
Gsta4	ENSMUSG00000032348	2.3697	2.24359
Muc1	ENSMUSG00000042784	0.864254	0.278376
Sostdc1	ENSMUSG00000036169	0.549164	-0.0381256
Pfkp	ENSMUSG00000021196	0.530121	0.0487406
Lrat	ENSMUSG00000028003	0.574998	-0.0290341
Plin2	ENSMUSG00000028494	0.615002	0.793985
Cldn15	ENSMUSG00000001739	0.803306	0.0907729
Npr1	ENSMUSG00000027931	0.48209	0.139556
Fxyd5	ENSMUSG00000009687	0.740978	-0.139384
Tagln	ENSMUSG00000032085	0.631735	0.00315903
Ptgir	ENSMUSG00000043017	0.840078	-0.236975
Elk3	ENSMUSG00000008398	0.701362	-0.0480964
Map4	ENSMUSG00000032479	0.371914	-0.0573991
Elovl5	ENSMUSG00000032349	0.338109	0.133563
Cpxm1	ENSMUSG00000027408	0.958084	-1.43003
Slc38a3	ENSMUSG00000010064	1.34834	1.22242
C1qb	ENSMUSG00000036905	0.810924	-0.465067
St3gal4	ENSMUSG00000032038	0.656964	-0.122823
St6gal1	ENSMUSG00000022885	0.427969	-0.300468
Slc7a6	ENSMUSG00000031904	0.714604	0.181494
Lama2	ENSMUSG00000019899	0.724368	-0.329196
S100a16	ENSMUSG00000074457	0.395582	0.0254429
Ptk7	ENSMUSG00000023972	0.667665	-0.00781937
Stat3	ENSMUSG00000004040	0.392092	0.0252736
Rai2	ENSMUSG00000043518	0.664097	0.248908
Adcyap1r1	ENSMUSG00000029778	0.885073	-0.214424
Lgals9	ENSMUSG00000001123	0.671159	-0.20193
Prex1	ENSMUSG00000039621	0.602384	-0.453189
Atf3	ENSMUSG00000026628	2.53385	0.0995595
Clec14a	ENSMUSG00000045930	0.433824	-0.145168
Peak1	ENSMUSG00000074305	0.424293	-0.146309
Dip2a	ENSMUSG00000020231	0.331001	-0.0123454
Mvp	ENSMUSG00000030681	0.447465	-0.184234
Ten1	ENSMUSG00000020778	0.645879	0.358891
C1qtnf5	ENSMUSG00000079592	1.17729	-0.777574
Rab9	ENSMUSG00000079316	0.403194	0.432793
Samd5	ENSMUSG00000060487	1.62837	-0.0421634
Nelfe	ENSMUSG00000024369	0.454273	0.275573
Rasa3	ENSMUSG00000031453	0.604992	-0.138274
H2-K1	ENSMUSG00000061232	0.328275	0.0197989
Pald1	ENSMUSG00000020092	0.592417	0.151812
Loxl1	ENSMUSG00000032334	0.899003	-0.222857
C1ra	ENSMUSG00000055172	0.557124	-0.517895
Cdc42ep1	ENSMUSG00000049521	0.421037	-0.0126571
Stk10	ENSMUSG00000020272	0.577096	-0.261398
Nfkb1	ENSMUSG00000028163	0.326107	-0.24562
Ddc	ENSMUSG00000020182	0.498355	0.680492
Rhoj	ENSMUSG00000046768	0.741899	0.00993268
Zfp521	ENSMUSG00000024420	0.848982	-0.218699
Sgk1	ENSMUSG00000019970	1.44294	1.63317
Acvrl1	ENSMUSG00000000530	0.542564	0.0508528
Ccdc102a	ENSMUSG00000063605	0.787123	-0.446568
Crip2	ENSMUSG00000006356	0.490056	-0.06689
Serpinb6a	ENSMUSG00000060147	0.513479	0.151909
Fam43a	ENSMUSG00000046546	0.967362	-0.00585781
P3h3	ENSMUSG00000023191	0.531568	-0.456994
Fabp4	ENSMUSG00000062515	0.985149	0.0166815
Hcls1	ENSMUSG00000022831	0.638719	-0.590145
Epb41l2	ENSMUSG00000019978	0.590602	-0.136637
Stom	ENSMUSG00000026880	0.651917	-0.184978
Kank2	ENSMUSG00000032194	0.414163	-0.183119
Nid2	ENSMUSG00000021806	0.459488	0.103271
Ephx1	ENSMUSG00000038776	1.08614	0.409468
Thrsp	ENSMUSG00000035686	1.02194	0.80433
Prelp	ENSMUSG00000041577	0.805147	-0.506727
Tm9sf2	ENSMUSG00000025544	0.344852	0.297253
Parvb	ENSMUSG00000022438	0.72394	0.143022
Fam114a1	ENSMUSG00000029185	0.758947	-0.39209
Wnt7b	ENSMUSG00000022382	1.39307	-0.194975
Gsto1	ENSMUSG00000025068	0.809097	0.665012
Layn	ENSMUSG00000060594	0.85924	-0.383104
Crat	ENSMUSG00000026853	0.389923	0.433206
Serpinb6b	ENSMUSG00000042842	0.559573	-0.565526
Abhd6	ENSMUSG00000025277	0.526998	0.56704
Pgm5	ENSMUSG00000041731	1.33191	-0.105077
Tmem43	ENSMUSG00000030095	0.415884	0.0327674
Dhodh	ENSMUSG00000031730	0.320114	0.14317
Gpm6b	ENSMUSG00000031342	0.544866	-0.189723
Tnxb	ENSMUSG00000033327	0.758982	0.2401
Utp14b	ENSMUSG00000079470	0.652795	0.343227
Akr1c12	ENSMUSG00000021211	0.86538	0.844905
Mgl2	ENSMUSG00000040950	1.59728	-1.45175
Ptbp3	ENSMUSG00000028382	0.258333	0.0332574
Sh2b2	ENSMUSG00000005057	0.899002	-0.427182
Ehbp1l1	ENSMUSG00000024937	0.378603	-0.318542
Rrh	ENSMUSG00000028012	0.648877	0.632074
Gm10787	ENSMUSG00000074919	0.0184137	1.10154
Ica1l	ENSMUSG00000026018	-0.599039	1.60516
Hsd17b2	ENSMUSG00000031844	0.791906	1.00283
Scnn1a	ENSMUSG00000030340	0.266135	0.760359
Lingo4	ENSMUSG00000044505	-0.150733	1.35174
Trim67	ENSMUSG00000036913	-0.298526	1.37948
Crx	ENSMUSG00000041578	-0.16004	1.13134
Creb3l3	ENSMUSG00000035041	2.51735	1.75524
Gm6614	ENSMUSG00000079263	1.27379	1.87079
Pdk4	ENSMUSG00000019577	2.02285	1.46331
Tfrc	ENSMUSG00000022797	0.163639	1.02821
Mrpl23	ENSMUSG00000037772	0.642701	0.824909
Rpl27	ENSMUSG00000063316	0.627699	0.626092
Irs2	ENSMUSG00000038894	0.273248	0.765545
Cish	ENSMUSG00000032578	-0.193676	0.938504
Igsf11	ENSMUSG00000022790	-0.0952803	0.781717
Nuak2	ENSMUSG00000009772	-0.161042	0.906344
Nudt7	ENSMUSG00000031767	0.244789	0.574529
Rdh16	ENSMUSG00000069456	0.0923624	0.545626
Abca8a	ENSMUSG00000041828	1.04046	0.837276
Fer1l6	ENSMUSG00000037106	-0.363677	1.11818
Gm13655	ENSMUSG00000082152	0.510528	0.755391
Nfil3	ENSMUSG00000056749	0.00919557	0.98685
Marcksl1-ps4	ENSMUSG00000086265	0.129892	1.08499
Cry1	ENSMUSG00000020038	0.637299	0.758085
S1pr1	ENSMUSG00000045092	0.672038	0.572064
Per1	ENSMUSG00000020893	0.169569	0.797116
Tshr	ENSMUSG00000020963	0.284147	1.24827
Ckmt1	ENSMUSG00000000308	0.430948	0.488997
Chrna2	ENSMUSG00000022041	0.867225	1.12976
Acaca	ENSMUSG00000020532	0.139644	0.514304
Nhs	ENSMUSG00000059493	0.139305	0.558744
Tchhl1	ENSMUSG00000027908	0.0619599	0.783256
Steap2	ENSMUSG00000015653	0.252768	0.353004
Lims2	ENSMUSG00000024395	0.0176105	0.38693
Shroom4	ENSMUSG00000068270	0.0681453	0.355565
Ly6c1	ENSMUSG00000079018	0.647364	0.562049
Dusp14	ENSMUSG00000018648	0.300492	0.41424
Spsb4	ENSMUSG00000046997	0.595611	0.531837
Sult1d1	ENSMUSG00000029273	0.229697	0.810733
	ENSMUSG00000053054		1.0027
	ENSMUSG00000040809		1.46178
Cyp3a13	ENSMUSG00000029727	0.631915	0.785913
Ceacam3	ENSMUSG00000053228	-0.421333	1.20736
Fasn	ENSMUSG00000025153	0.425413	0.565596
Gm21244	ENSMUSG00000094081	0.405098	0.640745
Akr1c19	ENSMUSG00000071551	0.673531	0.793779
AI661453	ENSMUSG00000034382	0.206694	0.342141
	ENSMUSG00000098021		3.61694
Tpte	ENSMUSG00000031481	-0.333038	1.00022
Slc25a30	ENSMUSG00000022003	0.262277	0.31276
Gldc	ENSMUSG00000024827	0.0640201	1.28819
Sh3tc2	ENSMUSG00000045629	0.34936	0.544606
Gm6741	ENSMUSG00000043346	-0.195691	1.07082
Bmp4	ENSMUSG00000021835	0.271885	0.288364
Gpr135	ENSMUSG00000043398	-0.333844	0.899313
Pnp	ENSMUSG00000115338	0.218785	0.308777
Slc11a2	ENSMUSG00000023030	0.0207629	0.373225
Smg7	ENSMUSG00000042772	-0.132702	0.322843
Serpina1d	ENSMUSG00000071177	1.10347	1.03176
Tsg101	ENSMUSG00000014402	0.00408525	0.301197
Emc8	ENSMUSG00000031819	0.079056	0.302981
Kng2	ENSMUSG00000060459	0.379683	0.525445
Ugt2b34	ENSMUSG00000029260	0.715973	0.774925
	ENSMUSG00000066178		0.976841
Tinagl1	ENSMUSG00000028776	0.391232	0.632349
Fbp2	ENSMUSG00000021456	1.10437	0.88757
Map3k5	ENSMUSG00000071369	0.170337	0.485537
Nabp2	ENSMUSG00000025374	0.205137	0.39756
Cyp2a5	ENSMUSG00000005547	0.391447	1.28974
Tsc22d3	ENSMUSG00000031431	0.172422	0.8694
Cdk2ap2	ENSMUSG00000024856	0.091533	0.391697
Llgl2	ENSMUSG00000020782	0.0118587	0.426359
Vac14	ENSMUSG00000010936	0.0192912	0.286898
Epb41	ENSMUSG00000028906	0.0215076	0.577157
Atp6v0d2	ENSMUSG00000028238	0.137619	0.470837
Nol12	ENSMUSG00000033099	0.0865847	0.332674
Adra1b	ENSMUSG00000050541	0.388349	0.592011
Sigmar1	ENSMUSG00000036078	0.202549	0.249021
Pgrmc1	ENSMUSG00000006373	0.25952	0.450872
Baiap2	ENSMUSG00000025372	-0.117732	0.301947
Gm11620	ENSMUSG00000081965	1.00641	1.12374
Gm14226	ENSMUSG00000084897	-0.0625356	0.373678
Psph	ENSMUSG00000029446	0.0055693	0.361935
Dhrs3	ENSMUSG00000066026	0.534202	0.485155
Gm18776	ENSMUSG00000101033	0.474308	1.04967
	ENSMUSG00000052271		1.60011
Cxxc1	ENSMUSG00000024560	-0.123051	0.2584
Col13a1	ENSMUSG00000058806	0.89273	1.1971
Slc22a14	ENSMUSG00000070280	2.21271	1.52542
Clrn3	ENSMUSG00000050866	0.401875	0.567532
Gm10794	ENSMUSG00000074970	-1.05749	0.994817
Tarm1	ENSMUSG00000053338	-0.0393835	0.741246
Cntfr	ENSMUSG00000028444	0.2357	0.627322
Ubc	ENSMUSG00000008348	0.132188	0.415695
Zhx3	ENSMUSG00000035877	-0.164986	0.527974
	ENSMUSG00000100514		1.25734
Idi1	ENSMUSG00000058258	0.212087	0.947526
Ppp2r1b	ENSMUSG00000032058	-0.00812968	0.350667
Tanc1	ENSMUSG00000035168	0.137636	0.278044
	ENSMUSG00000078787		1.1388
	ENSMUSG00000017832		0.924471
Ston1	ENSMUSG00000033855	0.337199	0.471698
Sh3tc1	ENSMUSG00000036553	-0.398777	0.334644
Pus7	ENSMUSG00000057541	-0.0475365	0.313688
Dpp9	ENSMUSG00000001229	-0.0708118	0.28589
Lrrc8a	ENSMUSG00000007476	0.0942144	0.275511
Acnat2	ENSMUSG00000060317	0.000548531	0.869022
Apol6	ENSMUSG00000033576	0.419359	0.868696
Tmco4	ENSMUSG00000041143	0.211634	0.336893
Zbtb38	ENSMUSG00000040433	0.286169	0.358602
Klhdc8a	ENSMUSG00000042115	0.232313	0.358393
Bysl	ENSMUSG00000023988	0.00201741	0.41394
Sf3b4	ENSMUSG00000068856	0.144556	0.252533
Hoxb7	ENSMUSG00000038721	0.159308	0.259361
Akr1c13	ENSMUSG00000021213	0.372242	0.520393
Defb1	ENSMUSG00000044748	0.347476	0.620816
Pim3	ENSMUSG00000035828	0.190564	0.812893
Acot2	ENSMUSG00000021226	1.11606	0.838996
Ncoa4	ENSMUSG00000056234	-0.0478724	0.612851
Apod	ENSMUSG00000022548	1.28385	0.966815
Comtd1	ENSMUSG00000021773	0.680517	0.405727
Mad1l1	ENSMUSG00000029554	0.22209	0.295708
	ENSMUSG00000048616		1.06382
	ENSMUSG00000030732		1.27951
Cyp2r1	ENSMUSG00000030670	0.265845	0.639548
Ceacam1	ENSMUSG00000074272	0.0828194	0.331719
	ENSMUSG00000040564		0.986255
Tmem41b	ENSMUSG00000047554	0.0416262	0.531366
Eci2	ENSMUSG00000021417	0.333215	0.442427
Mettl22	ENSMUSG00000039345	0.0182329	0.599635
Foxo3	ENSMUSG00000048756	0.133106	0.479733
Nectin1	ENSMUSG00000032012	0.397435	0.51162
Alpl	ENSMUSG00000028766	0.325506	0.583275
Cdk11b	ENSMUSG00000029062	-0.0253262	0.220399
Dnajc21	ENSMUSG00000044224	0.0322032	0.432646
Pelo	ENSMUSG00000042275	0.083911	0.295201
Slc23a3	ENSMUSG00000026205	0.551389	0.703676
Ubqln4	ENSMUSG00000008604	0.0672219	0.25461
Cdk18	ENSMUSG00000026437	-0.0769225	0.308319
Cyp51	ENSMUSG00000001467	0.0241825	0.681373
Msh3	ENSMUSG00000014850	-0.183451	0.261843
Ncoa5	ENSMUSG00000039804	0.090366	0.290637
Sec14l1	ENSMUSG00000020823	0.157286	0.226729
Nkapl	ENSMUSG00000059395	0.737748	1.04989
Gm20594	ENSMUSG00000096887	0.393938	0.783064
Acox2	ENSMUSG00000021751	0.536088	0.53654
Wwc1	ENSMUSG00000018849	0.084237	0.317162
Dhcr24	ENSMUSG00000034926	0.312427	0.528416
Zbed6	ENSMUSG00000094410	-0.331518	3.45905
Jagn1	ENSMUSG00000051256	0.164887	0.332796
Top3a	ENSMUSG00000002814	-0.0150083	0.306692
Noc4l	ENSMUSG00000033294	0.278073	0.357255
Spsb3	ENSMUSG00000024160	0.130729	0.384567
Rasd1	ENSMUSG00000049892	0.58535	0.947339
Esf1	ENSMUSG00000045624	-0.0503386	0.261818
Grina	ENSMUSG00000022564	0.265928	0.426243
Slc7a8	ENSMUSG00000022180	0.379289	0.404454
Bcl2l1	ENSMUSG00000007659	0.0744903	0.351884
Hspb7	ENSMUSG00000006221	-0.0598633	0.392643
Knop1	ENSMUSG00000030980	0.0479253	0.255717
Isy1	ENSMUSG00000030056	0.174567	0.222736
Myo3b	ENSMUSG00000042064	-0.0539182	0.473605
Med24	ENSMUSG00000017210	-0.0830914	0.249357
Esrp2	ENSMUSG00000084128	-0.304287	0.294196
Gm16867	ENSMUSG00000093954	0.117104	0.367436
Mettl7a2	ENSMUSG00000056487	1.50952	1.02798
Nat8f5	ENSMUSG00000079494	-0.808611	1.03445
Apoc3	ENSMUSG00000032081	1.02529	0.857526
Mfrp	ENSMUSG00000034739	1.80733	1.59125
Tmem170	ENSMUSG00000031953	0.0241547	0.342371
Slc43a2	ENSMUSG00000038178	-0.0418896	0.489416
Pcbp3	ENSMUSG00000001120	-0.0678868	0.365834
Hadha	ENSMUSG00000025745	0.365221	0.327157
Anapc16	ENSMUSG00000020107	0.112964	0.312471
Clcn6	ENSMUSG00000029016	0.220074	0.376781
Kti12	ENSMUSG00000073775	0.130822	0.36065
Hsd17b4	ENSMUSG00000024507	0.264381	0.450885
Hrct1	ENSMUSG00000071001	0.828602	0.940767
Angptl4	ENSMUSG00000002289	1.21953	0.858688
Kremen2	ENSMUSG00000040680	0.151202	0.629173
Mrto4	ENSMUSG00000028741	0.183691	0.316537
Ccar1	ENSMUSG00000020074	-0.232088	0.252488
Pkm	ENSMUSG00000032294	0.498902	0.377012
Sult1a1	ENSMUSG00000030711	0.213328	0.659926
Nt5c2	ENSMUSG00000025041	0.318273	0.24479
Iqgap2	ENSMUSG00000021676	0.334004	0.23836
Gale	ENSMUSG00000028671	0.448359	0.606821
Sik3	ENSMUSG00000034135	0.139591	0.279924
Gpatch11	ENSMUSG00000050668	-0.0871605	0.285048
Bend3	ENSMUSG00000038214	-0.0203043	0.27665
Prkar2a	ENSMUSG00000032601	0.128345	0.345298
Cebpz	ENSMUSG00000024081	0.01862	0.193201
Wdr46	ENSMUSG00000024312	-0.0678903	0.306306
Sgf29	ENSMUSG00000030714	0.380135	0.611351
Ate1	ENSMUSG00000030850	0.056931	0.275265
Kcmf1	ENSMUSG00000055239	0.198401	0.24645
Pole3	ENSMUSG00000028394	0.112196	0.306071
Gorasp2	ENSMUSG00000014959	0.0468107	0.295627
Slc10a6	ENSMUSG00000029321	0.858812	1.34103
Pdcd11	ENSMUSG00000025047	-0.0236916	0.203386
Nampt	ENSMUSG00000020572	0.171538	0.492086
Xpo7	ENSMUSG00000022100	-0.102857	0.234476
Tex10	ENSMUSG00000028345	0.254786	0.320936
Acsl4	ENSMUSG00000031278	0.326533	0.534602
Gm17420	ENSMUSG00000090728	0.11979	0.709475
Tfdp1	ENSMUSG00000038482	0.118132	0.263094
Got1	ENSMUSG00000025190	0.268887	0.449969
Pitrm1	ENSMUSG00000021193	0.297355	0.294285
Zbed4	ENSMUSG00000034333	0.016144	0.246905
Sall1	ENSMUSG00000031665	0.201277	0.403666
Eps8	ENSMUSG00000015766	-0.138289	0.365001
Asb11	ENSMUSG00000031382	1.1654	1.07374
Man2a1	ENSMUSG00000024085	0.118294	0.296324
Iars	ENSMUSG00000037851	0.123245	0.346427
Ceacam2	ENSMUSG00000054385	2.36394	1.2555
Acot6	ENSMUSG00000043487	-0.19903	0.403881
Klhl7	ENSMUSG00000028986	0.0669317	0.227045
Armc12	ENSMUSG00000024223	0.14123	1.31737
Kcna5	ENSMUSG00000045534	-0.0561554	0.672603
Anxa11	ENSMUSG00000021866	0.0558543	0.274558
Actn4	ENSMUSG00000054808	0.267207	0.274817
Rpl12	ENSMUSG00000038900	0.455228	0.472986
Abce1	ENSMUSG00000058355	-0.124264	0.257914
Hist2h2aa1	ENSMUSG00000063954	-0.305861	0.474212
Ddx19a	ENSMUSG00000015023	0.161974	0.197939
Ces2d-ps	ENSMUSG00000031884	0.470901	0.815724
Nif3l1	ENSMUSG00000026036	-0.170052	0.251496
Mphosph10	ENSMUSG00000030521	-0.0029421	0.343878
Tgfbrap1	ENSMUSG00000070939	-0.103204	0.252841
Cldn12	ENSMUSG00000046798	0.0451283	0.306179
Gpt	ENSMUSG00000022546	-0.275298	0.552957
Cdr2	ENSMUSG00000030878	-0.062715	0.664162
Ptk2	ENSMUSG00000022607	0.0960782	0.234025
Igbp1	ENSMUSG00000031221	0.284526	0.244475
Lrp4	ENSMUSG00000027253	0.0684036	0.243551
Guk1	ENSMUSG00000020444	0.32016	0.429627
Gm7312	ENSMUSG00000083573	0.896555	0.811703
Fkbp5	ENSMUSG00000024222	-0.528827	0.813151
Prpf31	ENSMUSG00000008373	-0.0742802	0.251144
Psmd9	ENSMUSG00000029440	0.21703	0.42365
Hmgcr	ENSMUSG00000021670	0.0714619	0.569619
Smyd2	ENSMUSG00000026603	0.261765	0.446108
Egfr	ENSMUSG00000020122	-0.254232	0.239924
Hmg20b	ENSMUSG00000020232	0.10951	0.231862
Polr1e	ENSMUSG00000028318	-0.374624	0.281713
Tmem135	ENSMUSG00000039428	0.150409	0.32229
Klf9	ENSMUSG00000033863	-0.221353	0.47875
Aimp2	ENSMUSG00000029610	0.0854667	0.268038
Bax	ENSMUSG00000003873	0.342024	0.269406
Foxk2	ENSMUSG00000039275	-0.00590838	0.282471
Mt1	ENSMUSG00000031765	0.876064	0.589519
Vps13d	ENSMUSG00000020220	0.0978454	0.218209
Acacb	ENSMUSG00000042010	0.233308	0.413513
Naa20	ENSMUSG00000002728	0.139843	0.23485
Bcar1	ENSMUSG00000031955	0.174763	0.220047
Farp2	ENSMUSG00000034066	0.114906	0.315131
Rps5	ENSMUSG00000012848	0.634544	0.342545
Usp17lc	ENSMUSG00000058976	1.04577	1.14996
Tsku	ENSMUSG00000049580	0.728992	0.644622
Hs6st1	ENSMUSG00000045216	-0.0049071	0.325993
Rps16	ENSMUSG00000037563	0.719867	0.288726
Mrpl33	ENSMUSG00000106918	0.276746	0.285471
Slc16a5	ENSMUSG00000045775	0.369318	0.514895
Stub1	ENSMUSG00000039615	0.153196	0.286147
Taldo1	ENSMUSG00000025503	0.112892	0.324997
Rpl29	ENSMUSG00000048758	0.40105	0.305126
Epb41l1	ENSMUSG00000027624	0.227008	0.212011
Agfg2	ENSMUSG00000029722	0.313393	0.453622
Cnnm4	ENSMUSG00000037408	0.419771	0.494639
Pik3cb	ENSMUSG00000032462	-0.19909	0.246997
Abcd3	ENSMUSG00000028127	0.1868	0.443933
Rps23	ENSMUSG00000049517	0.563624	0.328353
Dgcr8	ENSMUSG00000022718	0.0330003	0.353004
Aldoa	ENSMUSG00000030695	0.420736	0.380965
Plin4	ENSMUSG00000002831	0.82263	1.15382
Kif27	ENSMUSG00000060176	0.423873	0.688897
Mcf2l	ENSMUSG00000031442	0.193551	0.265071
Rps8	ENSMUSG00000047675	0.665221	0.327175
Usp54	ENSMUSG00000034235	0.0355131	0.257619
Sgms1	ENSMUSG00000040451	0.291056	0.198813
Rpl14	ENSMUSG00000025794	0.65083	0.335158
Gadd45g	ENSMUSG00000021453	0.405083	0.599761
Alg1	ENSMUSG00000039427	0.272572	0.312603
Nefm	ENSMUSG00000022054	0.294931	0.699645
Pon2	ENSMUSG00000032667	0.133677	0.186477
Fau	ENSMUSG00000038274	0.397675	0.399573
Erc1	ENSMUSG00000030172	-0.049966	0.280731
Entpd5	ENSMUSG00000021236	0.288063	0.40385
Trp53bp2	ENSMUSG00000026510	-0.075255	0.319149
Prps1l3	ENSMUSG00000079104	-0.0711881	0.266971
Znhit6	ENSMUSG00000074182	0.0556313	0.271518
Fbxo21	ENSMUSG00000032898	0.353405	0.355979
Ttll5	ENSMUSG00000012609	0.249265	0.283498
Slc38a7	ENSMUSG00000036534	0.157072	0.332224
Scpep1	ENSMUSG00000000278	0.260308	0.254569
Zfp592	ENSMUSG00000005621	-0.261097	0.232063
Cc2d1a	ENSMUSG00000036686	0.148216	0.217994
Fam210b	ENSMUSG00000027495	0.236147	0.299749
Hnrnpm	ENSMUSG00000059208	0.137093	0.267362
Ebna1bp2	ENSMUSG00000028729	0.169078	0.31512
Sltm	ENSMUSG00000032212	0.103738	0.310732
Eif2ak1	ENSMUSG00000029613	0.030404	0.255041
Zbtb16	ENSMUSG00000066687	-0.209492	1.56312
Ccdc22	ENSMUSG00000031143	0.0220015	0.243258
Rorc	ENSMUSG00000028150	0.135592	0.541225
Sco2	ENSMUSG00000091780	0.512229	0.388248
Trmu	ENSMUSG00000022386	0.0974241	0.327815
Imp4	ENSMUSG00000026127	0.145261	0.241848
Rpl6	ENSMUSG00000029614	0.545459	0.333183
Map2k3	ENSMUSG00000018932	0.069631	0.297304
4921507P07Rik	ENSMUSG00000029828	-0.511192	0.508987
Hsd17b7	ENSMUSG00000026675	0.314483	0.759868
Gm9958	ENSMUSG00000054945	0.166838	0.521915
Alas1	ENSMUSG00000032786	-0.0442861	0.640173
	ENSMUSG00000056508		1.14347
Psmg1	ENSMUSG00000022913	0.0728845	0.346503
Amd1	ENSMUSG00000075232	0.188415	0.394988
Gm10275	ENSMUSG00000069682	0.803924	0.431412
Kcnk1	ENSMUSG00000033998	0.527296	0.298108
Glrx	ENSMUSG00000021591	0.237237	0.482027
Fam151b	ENSMUSG00000034334	0.354169	0.391779
Slc2a1	ENSMUSG00000028645	0.371794	0.469288
Ttc19	ENSMUSG00000042298	0.0771722	0.278914
Ist1	ENSMUSG00000031729	0.0910934	0.252168
Pacsin2	ENSMUSG00000016664	0.138774	0.27826
Trabd	ENSMUSG00000015363	-0.00478875	0.343946
Usf3	ENSMUSG00000068284	0.0310695	0.240979
Mertk	ENSMUSG00000014361	-0.146894	0.197928
Rps18	ENSMUSG00000008668	0.73508	0.31863
Wdr73	ENSMUSG00000025722	0.0597909	0.208596
Sphk2	ENSMUSG00000057342	0.171939	0.312929
Auts2	ENSMUSG00000029673	-0.0780242	0.278025
Tbcb	ENSMUSG00000006095	0.259699	0.271073
Gbe1	ENSMUSG00000022707	0.104824	0.502577
Tmem222	ENSMUSG00000028857	0.164558	0.289909
Rps13	ENSMUSG00000090862	0.560405	0.323638
Fam169a	ENSMUSG00000041817	-0.536846	0.739673
Gmppb	ENSMUSG00000070284	-0.292566	0.279259
Parg	ENSMUSG00000021911	-0.106722	0.193163
Stard5	ENSMUSG00000046027	-0.0114552	0.348984
Aen	ENSMUSG00000030609	0.162046	0.368112
Fbxo34	ENSMUSG00000037536	0.101268	0.264334
5830454E08Rik	ENSMUSG00000052658	1.00424	1.1765
Tmem230	ENSMUSG00000027341	0.0456393	0.255883
Clca3a1	ENSMUSG00000056025	1.06606	1.04057
Cacng7	ENSMUSG00000069806	0.240713	0.474533
Rapgef1	ENSMUSG00000039844	0.143486	0.204661
Wbp1l	ENSMUSG00000047731	0.128187	0.297463
Rbmxl2	ENSMUSG00000073894	0.128759	0.880805
Aspscr1	ENSMUSG00000025142	-0.146017	0.333764
Per2	ENSMUSG00000055866	-0.261775	0.349043
Arfgef2	ENSMUSG00000074582	-0.0752613	0.240373
Phactr4	ENSMUSG00000066043	0.0668364	0.199005
Phf5a	ENSMUSG00000061360	-0.0435085	0.290987
Rchy1	ENSMUSG00000029397	0.161725	0.299172
Nop2	ENSMUSG00000038279	-0.0521801	0.288019

## Sheet: Female
Gene	gProfiler:gConvert	FemaleCtrlNR vs FemaleCtrlVeh (logFC)	FemaleAlpNR vs FemaleAlpVeh (logFC)
Psat1	ENSMUSG00000024640	0.832924	0.655391
C3	ENSMUSG00000024164	1.856	-0.504167
Fdps	ENSMUSG00000059743	1.13392	1.56661
Insig1	ENSMUSG00000045294	1.23252	2.21499
Mogat1	ENSMUSG00000012187	1.44379	0.757598
Ldlr	ENSMUSG00000032193	1.16851	1.72797
H2-Q10	ENSMUSG00000067235	2.22617	1.26582
Gjb1	ENSMUSG00000047797	0.756113	0.944372
Sqle	ENSMUSG00000022351	0.956379	0.695731
Slc25a1	ENSMUSG00000003528	0.530682	0.450171
Car4	ENSMUSG00000000805	0.867258	0.541119
Ces2c	ENSMUSG00000061825	1.13645	1.4167
Ces2e	ENSMUSG00000031886	1.02944	0.528989
Car3	ENSMUSG00000027559	3.42091	1.97981
Hba-a2	ENSMUSG00000069917	1.66511	1.59104
Ugt1a10	ENSMUSG00000090165	1.45471	1.27469
Creg1	ENSMUSG00000040713	0.593985	1.17979
Hbb-bs	ENSMUSG00000052305	1.50829	1.58251
Pcsk9	ENSMUSG00000044254	2.06097	2.49623
Reep6	ENSMUSG00000035504	1.40839	1.45072
Acaa2	ENSMUSG00000036880	0.67679	1.1053
Apoc3	ENSMUSG00000032081	1.48556	-0.146023
Fads1	ENSMUSG00000010663	0.678362	0.783093
Tst	ENSMUSG00000044986	0.594437	0.670337
Cyp4a14	ENSMUSG00000028715	1.68673	2.91241
Arg2	ENSMUSG00000021125	1.00473	-0.322745
Cyp4a12b	ENSMUSG00000078597	2.64501	1.87083
Hbb-bt	ENSMUSG00000073940	1.58839	1.4811
Ces1f	ENSMUSG00000031725	1.41505	0.224934
Acsl3	ENSMUSG00000032883	0.65679	1.03969
Alas2	ENSMUSG00000025270	1.31663	1.42746
Msmo1	ENSMUSG00000031604	1.21476	1.50664
Acsf2	ENSMUSG00000076435	0.605594	0.67046
Hebp1	ENSMUSG00000042770	0.607118	0.789018
Acads	ENSMUSG00000029545	0.545844	0.411701
Dbi	ENSMUSG00000026385	1.12886	1.114
Fdft1	ENSMUSG00000021273	0.655545	1.03059
Gstm6	ENSMUSG00000068762	1.23369	-0.10031
Hint1	ENSMUSG00000020267	0.567658	0.712326
Pebp1	ENSMUSG00000032959	0.469007	0.359198
Aldh1a1	ENSMUSG00000053279	1.42591	1.79327
Nat8f5	ENSMUSG00000079494	1.17158	0.875409
Gchfr	ENSMUSG00000046814	0.683257	0.776456
Retsat	ENSMUSG00000056666	0.883674	1.66404
Echdc3	ENSMUSG00000039063	0.507466	0.144098
Lpcat3	ENSMUSG00000004270	0.644302	0.851207
Dhrs4	ENSMUSG00000022210	0.504305	0.564895
Tmem205	ENSMUSG00000040883	0.756583	0.603399
Gsta1	ENSMUSG00000074183	3.57638	4.58711
Mgst1	ENSMUSG00000008540	1.10315	1.34856
Gm6614	ENSMUSG00000079263	3.33057	1.52249
Apoa4	ENSMUSG00000032080	1.39072	-0.485615
Plin2	ENSMUSG00000028494	0.499705	0.765487
Sugct	ENSMUSG00000055137	0.485429	0.611968
Ephx2	ENSMUSG00000022040	0.755008	1.00774
Tspo	ENSMUSG00000041736	0.383257	0.0294259
Serpina1a	ENSMUSG00000066366	1.20906	0.237363
Tmem14c	ENSMUSG00000021361	0.463818	0.268215
Cckar	ENSMUSG00000029193	0.58608	0.344711
Idi1	ENSMUSG00000058258	0.950456	1.64485
Ucp2	ENSMUSG00000033685	0.792576	0.477915
Ugdh	ENSMUSG00000029201	0.758748	0.965528
Aldh9a1	ENSMUSG00000026687	0.434363	0.797631
Gsta2	ENSMUSG00000057933	0.685383	1.08447
Cpox	ENSMUSG00000022742	0.442435	0.719543
Ech1	ENSMUSG00000053898	0.637488	0.78099
Uroc1	ENSMUSG00000034456	0.67131	-0.0278529
Slco4c1	ENSMUSG00000040693	1.14929	-0.458818
Gstm1	ENSMUSG00000058135	1.28012	1.48201
Nsdhl	ENSMUSG00000031349	0.700343	0.956129
Prdx1	ENSMUSG00000028691	0.476973	0.393063
Gc	ENSMUSG00000035540	0.743793	0.317029
Tm7sf2	ENSMUSG00000024799	0.741996	1.19172
Psap	ENSMUSG00000004207	0.555753	0.511151
Cp	ENSMUSG00000003617	0.593494	-0.835087
Pir	ENSMUSG00000031379	1.40415	1.59956
Cyp4a10	ENSMUSG00000066072	1.32921	2.03544
Ethe1	ENSMUSG00000064254	0.73907	0.814488
Fabp1	ENSMUSG00000054422	3.19199	3.96297
Hsd17b4	ENSMUSG00000024507	0.438423	0.564431
Abcc4	ENSMUSG00000032849	0.850089	1.42772
Plekhb1	ENSMUSG00000030701	0.417177	0.446145
Lap3	ENSMUSG00000039682	0.380083	-0.131661
Aprt	ENSMUSG00000006589	0.375436	0.311403
Slco1a6	ENSMUSG00000079262	0.688251	0.716479
Mettl7a2	ENSMUSG00000056487	0.798224	-0.0644547
Ctps	ENSMUSG00000028633	0.481784	0.0282079
Csad	ENSMUSG00000023044	0.587889	0.092526
Mvk	ENSMUSG00000041939	0.61536	0.616125
Wfdc15b	ENSMUSG00000018211	0.435085	0.661056
Ddc	ENSMUSG00000020182	0.506373	0.68876
Ddt	ENSMUSG00000001666	0.351274	0.709491
Lamtor1	ENSMUSG00000030842	0.382043	0.279291
Pnp	ENSMUSG00000115338	0.370638	-0.00555085
Pgd	ENSMUSG00000028961	0.803192	1.32961
Ebp	ENSMUSG00000031168	0.452172	0.33111
Ascc1	ENSMUSG00000044475	0.468685	0.354431
Eci1	ENSMUSG00000024132	0.646311	1.01168
Igf2	ENSMUSG00000048583	1.97819	-0.936092
Gstm4	ENSMUSG00000027890	0.568114	0.848588
Htatip2	ENSMUSG00000039745	0.602087	0.670432
Cyp4a12a	ENSMUSG00000066071	1.60848	2.21015
Serpina1d	ENSMUSG00000071177	1.31546	-0.232243
Cbr1	ENSMUSG00000051483	1.11607	2.24361
Cbr3	ENSMUSG00000022947	2.72991	3.76238
Tmigd1	ENSMUSG00000020839	0.560448	0.16043
Mien1	ENSMUSG00000002580	0.518844	0.318407
Etfdh	ENSMUSG00000027809	0.410429	0.746802
Uqcrq	ENSMUSG00000044894	0.424814	0.455514
Mrpl20	ENSMUSG00000029066	0.379932	0.417859
Acot1	ENSMUSG00000072949	1.28944	1.8521
Psmd1	ENSMUSG00000026229	0.339718	0.344453
Phyh	ENSMUSG00000026664	0.351498	0.511724
Mt1	ENSMUSG00000031765	0.471242	0.906004
Acadl	ENSMUSG00000026003	0.527362	0.583412
Bpgm	ENSMUSG00000038871	0.389926	0.226023
Atp5g3	ENSMUSG00000018770	0.373539	0.430341
Grhpr	ENSMUSG00000035637	0.376789	0.543079
Sod1	ENSMUSG00000022982	0.425782	0.474855
Comtd1	ENSMUSG00000021773	0.689076	0.295578
Dpys	ENSMUSG00000022304	0.89863	1.58983
Tm2d3	ENSMUSG00000078681	0.396834	0.155362
Ost4	ENSMUSG00000038803	0.482116	0.401657
Uqcc2	ENSMUSG00000024208	0.483094	0.310241
Psmb5	ENSMUSG00000022193	0.430978	0.447172
Clybl	ENSMUSG00000025545	0.316267	0.354715
Hmgcs1	ENSMUSG00000093930	0.516477	0.551373
Dnajc19	ENSMUSG00000027679	0.407167	0.534907
Ube2r2	ENSMUSG00000036241	0.356769	0.351727
Pla2g7	ENSMUSG00000023913	0.934124	0.71428
Etfb	ENSMUSG00000004610	0.320199	0.384303
Tmem147	ENSMUSG00000006315	0.310161	0.3
Gstp1	ENSMUSG00000060803	0.930265	1.11304
Gpx4	ENSMUSG00000075706	0.42433	0.572099
Acox2	ENSMUSG00000021751	0.624378	0.880181
Decr1	ENSMUSG00000028223	0.537812	0.841716
Tex264	ENSMUSG00000040813	0.291252	0.19434
Stard10	ENSMUSG00000030688	0.358098	0.55489
Ndufa11	ENSMUSG00000002379	0.300487	0.3047
Aldh7a1	ENSMUSG00000053644	0.366253	0.46447
Cd36	ENSMUSG00000002944	0.633152	-0.481286
Cox5b	ENSMUSG00000061518	0.4472	0.483965
Mcee	ENSMUSG00000033429	0.354388	0.437429
Glrx	ENSMUSG00000021591	0.436707	0.721832
Gsta3	ENSMUSG00000025934	0.804386	1.79206
Acp5	ENSMUSG00000001348	0.346039	-0.107312
Ndufs7	ENSMUSG00000020153	0.324497	0.434788
Prob1	ENSMUSG00000073600	0.603475	-0.549214
Slc38a3	ENSMUSG00000010064	1.37393	1.29507
Zwint	ENSMUSG00000019923	0.307442	0.499981
Methig1	ENSMUSG00000093789	0.664335	-0.976584
Hadh	ENSMUSG00000027984	0.316897	0.532905
Tmem97	ENSMUSG00000037278	0.457417	0.612248
Uqcrh	ENSMUSG00000063882	0.463855	0.494348
Acsm3	ENSMUSG00000030935	1.13627	0.388016
Pafah2	ENSMUSG00000037366	0.360515	0.428094
Ap3s1	ENSMUSG00000024480	0.478846	-0.00693592
Txn1	ENSMUSG00000028367	0.568043	0.465975
Psmd14	ENSMUSG00000026914	0.361595	0.252547
Ndufa4	ENSMUSG00000029632	0.400357	0.411585
Ndufb8	ENSMUSG00000025204	0.360583	0.27235
Cyb5a	ENSMUSG00000024646	0.349327	0.555858
Cd302	ENSMUSG00000060703	0.332024	0.197193
Cldn10	ENSMUSG00000022132	0.29864	0.273562
Acadvl	ENSMUSG00000018574	0.40096	0.516064
mt-Nd6	ENSMUSG00000064368	0.596873	0.797433
Ugt2b34	ENSMUSG00000029260	0.587705	0.955382
Ndufv3	ENSMUSG00000024038	0.531643	0.416321
Tmem256	ENSMUSG00000070394	0.593214	0.654985
Rps27l	ENSMUSG00000036781	0.435228	0.389413
Commd3	ENSMUSG00000051154	0.296944	0.38494
Ndufb4	ENSMUSG00000022820	0.321079	0.310622
Gsta4	ENSMUSG00000032348	0.852761	1.89357
Sdhaf4	ENSMUSG00000026154	0.564176	0.260484
Grina	ENSMUSG00000022564	0.337843	0.624649
Med28	ENSMUSG00000015804	0.323102	-0.0448701
Perp	ENSMUSG00000019851	0.471799	0.24714
Cisd1	ENSMUSG00000037710	0.398547	0.405168
Bcap31	ENSMUSG00000002015	0.284301	0.13513
Ugt2b5	ENSMUSG00000054630	1.78354	1.07095
Arpc4	ENSMUSG00000079426	0.295279	-0.00405715
Atp5l	ENSMUSG00000038717	0.50997	0.552474
Brk1	ENSMUSG00000033940	0.296123	0.121437
Rexo2	ENSMUSG00000032026	0.361294	0.245232
Echdc1	ENSMUSG00000019883	0.320534	0.403987
Fitm1	ENSMUSG00000022215	0.392523	0.732885
Akr7a5	ENSMUSG00000028743	0.366439	0.406329
Hsd17b2	ENSMUSG00000031844	1.13562	1.39489
Vwa8	ENSMUSG00000058997	0.411723	0.614069
Gm20594	ENSMUSG00000096887	0.654467	0.827488
Cebpzos	ENSMUSG00000062691	0.43157	0.461807
Cda	ENSMUSG00000028755	0.335457	0.603448
Prdx3	ENSMUSG00000024997	0.32958	0.378721
Gatb	ENSMUSG00000028085	0.32541	0.213938
Cox7a1	ENSMUSG00000074218	0.91793	0.782307
Gstp2	ENSMUSG00000038155	0.791304	1.09511
Vnn1	ENSMUSG00000037440	0.789183	1.44422
Nqo1	ENSMUSG00000003849	1.29891	2.27058
Gpx1	ENSMUSG00000063856	0.437804	0.395657
Fga	ENSMUSG00000028001	0.685857	0.356885
Cyb5r3	ENSMUSG00000018042	0.298069	0.129088
Gpt	ENSMUSG00000022546	0.66594	0.479848
Hmgcs2	ENSMUSG00000027875	1.39362	2.57646
Cmbl	ENSMUSG00000022235	0.420039	0.530772
Aga	ENSMUSG00000031521	0.284726	0.190672
Suclg1	ENSMUSG00000052738	0.333205	0.34614
Txndc17	ENSMUSG00000020803	0.39011	0.523152
Hcfc1r1	ENSMUSG00000023904	0.366521	0.194628
Gtf2b	ENSMUSG00000028271	0.326211	0.204081
Abcg2	ENSMUSG00000029802	0.294219	0.498664
Ehhadh	ENSMUSG00000022853	1.21512	2.20097
Rab9	ENSMUSG00000079316	0.343327	0.49229
Ndufa2	ENSMUSG00000014294	0.559201	0.601714
Mrpl28	ENSMUSG00000024181	0.393601	0.338026
Ccdc107	ENSMUSG00000028461	0.395881	0.503907
Adrm1	ENSMUSG00000039041	0.313889	0.330716
Txnl1	ENSMUSG00000024583	0.28934	0.224025
Fabp4	ENSMUSG00000062515	1.13528	0.277877
Pcbd1	ENSMUSG00000020098	0.345884	0.456792
Mvd	ENSMUSG00000006517	0.403962	0.51824
Ube2m	ENSMUSG00000005575	0.271101	0.234481
Sdhc	ENSMUSG00000058076	0.301058	0.307541
Taldo1	ENSMUSG00000025503	0.309645	0.187369
Mea1	ENSMUSG00000002768	0.401489	0.204449
Treh	ENSMUSG00000032098	0.547313	0.107345
Slc22a2	ENSMUSG00000040966	0.479314	0.157615
Pmvk	ENSMUSG00000027952	0.432649	0.602694
Mrpl16	ENSMUSG00000024683	0.321401	0.307375
Mfsd4b5	ENSMUSG00000038528	0.570748	0.967016
Zdhhc6	ENSMUSG00000024982	0.326848	0.211712
Sult1d1	ENSMUSG00000029273	0.387129	0.470067
Aldh1a7	ENSMUSG00000024747	0.807139	1.43212
Pxmp4	ENSMUSG00000000876	0.388345	0.556788
Ap2s1	ENSMUSG00000008036	0.279378	0.213268
Defb1	ENSMUSG00000044748	0.413002	0.504041
Pllp	ENSMUSG00000031775	0.46135	0.455553
Ndufa7	ENSMUSG00000041881	0.46194	0.509667
BC004004	ENSMUSG00000052712	0.274292	0.420818
Tmx2	ENSMUSG00000050043	0.284538	0.291784
G6pdx	ENSMUSG00000031400	0.327294	0.74819
Tomm5	ENSMUSG00000078713	0.360675	0.451742
Mrpl57	ENSMUSG00000021967	0.391735	0.293584
Mrpl51	ENSMUSG00000030335	0.300293	0.281752
Guk1	ENSMUSG00000020444	0.358704	0.486731
Pgm2	ENSMUSG00000029171	0.260264	0.439608
Fgf1	ENSMUSG00000036585	0.419071	-0.0785674
Trf	ENSMUSG00000032554	0.757901	-0.235722
Ndufv1	ENSMUSG00000037916	0.337049	0.296882
Cdipt	ENSMUSG00000030682	0.314239	0.0939957
Mrpl14	ENSMUSG00000023939	0.367786	0.383179
Lsm4	ENSMUSG00000031848	0.37401	0.0675533
Gm11808	ENSMUSG00000068240	0.35308	0.453584
Psma2	ENSMUSG00000015671	0.281012	0.233889
Psmb4	ENSMUSG00000005779	0.273291	0.260361
Uqcr10	ENSMUSG00000059534	0.546079	0.523027
Cox6b1	ENSMUSG00000036751	0.544834	0.471352
Serpinb6a	ENSMUSG00000060147	0.372985	0.142255
Akr1a1	ENSMUSG00000028692	0.341246	0.458334
Maoa	ENSMUSG00000025037	0.313674	0.752416
Arpp19	ENSMUSG00000007656	0.307385	0.300362
Hmbs	ENSMUSG00000032126	0.284496	0.304505
Fez2	ENSMUSG00000056121	0.374025	0.223702
Tmem19	ENSMUSG00000069520	0.295747	0.286948
Tbca	ENSMUSG00000042043	0.461296	0.451098
Tsku	ENSMUSG00000049580	1.20074	0.587158
Gsto1	ENSMUSG00000025068	0.275143	0.539607
Ceacam2	ENSMUSG00000054385	0.696788	-0.932385
S100a1	ENSMUSG00000044080	0.341586	0.289947
Mrpl17	ENSMUSG00000030879	0.33412	0.288546
Slc35f1	ENSMUSG00000038602	0.575663	0.485117
Pgm3	ENSMUSG00000056131	0.447231	0.170109
Cisd3	ENSMUSG00000078695	0.392487	0.396007
Gltp	ENSMUSG00000011884	0.314629	-0.0303752
Nat8f2	ENSMUSG00000033634	0.856872	0.0722434
Ndufb7	ENSMUSG00000033938	0.414022	0.314542
Atp6v1g1	ENSMUSG00000039105	0.354447	0.574625
Gna12	ENSMUSG00000000149	0.288338	0.0882396
1700037H04Rik	ENSMUSG00000027327	0.374299	0.278477
Dcun1d3	ENSMUSG00000048787	0.304888	0.313308
Cox8a	ENSMUSG00000035885	0.389335	0.442886
Timm13	ENSMUSG00000020219	0.33286	0.279906
Sms	ENSMUSG00000071708	0.269142	0.177372
Gcdh	ENSMUSG00000003809	0.280139	0.565892
Mrps14	ENSMUSG00000058267	0.367624	0.230754
Prdx2	ENSMUSG00000005161	0.259609	0.0852124
Atpif1	ENSMUSG00000054428	0.411723	0.199643
Ndufs5	ENSMUSG00000028648	0.401231	0.437793
Gsr	ENSMUSG00000031584	0.349363	0.900822
Slc46a1	ENSMUSG00000020829	0.410059	0.0777744
Cox6c	ENSMUSG00000014313	0.405938	0.573203
Cox4i1	ENSMUSG00000031818	0.333439	0.462173
Gmppb	ENSMUSG00000070284	0.490595	-0.0775805
Sdc2	ENSMUSG00000022261	0.263919	-0.0994705
Txn2	ENSMUSG00000005354	0.292686	0.291468
Srp9	ENSMUSG00000026511	0.3111	0.338096
Chmp3	ENSMUSG00000053119	0.245296	0.166975
Kpna2	ENSMUSG00000018362	0.374419	-0.135512
Acat2	ENSMUSG00000023832	0.25974	0.604903
Npc2	ENSMUSG00000021242	0.263345	0.148791
Rps10	ENSMUSG00000052146	0.307565	0.345225
Ckb	ENSMUSG00000001270	0.342702	0.343419
Tomm6	ENSMUSG00000033475	0.462943	0.346248
Idh1	ENSMUSG00000025950	0.392	0.5828
Xpnpep2	ENSMUSG00000037005	0.474309	-0.0796053
Cstb	ENSMUSG00000005054	0.381083	0.000739517
Ergic3	ENSMUSG00000005881	0.247253	0.0105646
Ndufs6	ENSMUSG00000021606	0.352922	0.422867
Cyp2a4	ENSMUSG00000074254	0.449919	-0.425434
Mmadhc	ENSMUSG00000026766	0.284167	0.180758
Cdr2	ENSMUSG00000030878	0.441106	-0.105922
Tmem50a	ENSMUSG00000028822	0.277473	0.15288
Vdac3	ENSMUSG00000008892	0.255327	0.181035
Adtrp	ENSMUSG00000058022	0.320401	0.260613
Mgmt	ENSMUSG00000054612	0.715515	-0.327559
C1d	ENSMUSG00000000581	0.376707	0.19802
Decr2	ENSMUSG00000036775	0.280383	0.624868
Ndufab1	ENSMUSG00000030869	0.241009	0.366881
Acsl1	ENSMUSG00000018796	0.534496	1.17895
Sccpdh	ENSMUSG00000038936	0.393548	-0.0297117
Atp6v1h	ENSMUSG00000033793	0.287292	0.325732
Hsd17b10	ENSMUSG00000025260	0.268139	0.346401
Tfpi2	ENSMUSG00000029664	0.522347	0.0366227
Cfap43	ENSMUSG00000044948	0.547849	0.22933
Oaz1	ENSMUSG00000035242	0.322649	0.349944
Atg101	ENSMUSG00000037204	0.460759	0.0784734
Renbp	ENSMUSG00000031387	0.284753	0.317998
Tufm	ENSMUSG00000073838	0.25918	0.14938
Erich4	ENSMUSG00000074261	0.443028	0.189068
Nacad	ENSMUSG00000041073	1.04175	0.230774
Spg7	ENSMUSG00000000738	0.283278	0.077215
Cat	ENSMUSG00000027187	0.483295	1.03647
Atp9a	ENSMUSG00000027546	0.298084	0.0647831
Ppp1r1a	ENSMUSG00000022490	0.32817	0.389831
Tpi1	ENSMUSG00000023456	0.269486	0.269159
Dnajc22	ENSMUSG00000038009	0.304431	0.202931
Ndufs8	ENSMUSG00000059734	0.259451	0.181925
Hacl1	ENSMUSG00000021884	0.3216	0.869734
Mrpl54	ENSMUSG00000034932	0.558961	0.139265
Psenen	ENSMUSG00000036835	0.265795	0.106
Slc25a39	ENSMUSG00000018677	0.333648	0.345726
Ndufb3	ENSMUSG00000026032	0.470014	0.575683
Cdc34	ENSMUSG00000020307	0.29498	0.287053
Serpinf2	ENSMUSG00000038224	0.524149	0.517773
Ptgr1	ENSMUSG00000028378	0.525985	0.0648855
Acyp2	ENSMUSG00000060923	0.485632	0.323283
Dpy30	ENSMUSG00000024067	0.3523	0.309687
Adh1	ENSMUSG00000074207	0.534974	-0.132385
Scd1	ENSMUSG00000037071	1.07449	-0.226552
D8Ertd738e	ENSMUSG00000019362	0.296354	0.333727
Ndufb11	ENSMUSG00000031059	0.438559	0.509662
Ephx1	ENSMUSG00000038776	0.378038	1.0134
Acat1	ENSMUSG00000032047	0.293517	0.543919
Fam117b	ENSMUSG00000041040	0.315619	0.110341
Sema7a	ENSMUSG00000038264	0.512938	0.193239
Cox7c	ENSMUSG00000017778	0.538953	0.557557
Galns	ENSMUSG00000015027	0.390024	-0.119465
Cox7b	ENSMUSG00000031231	0.362566	0.530943
Srebf2	ENSMUSG00000022463	0.251064	0.450482
Rer1	ENSMUSG00000029048	0.253605	0.178796
Rpl39	ENSMUSG00000079641	0.589145	0.496775
Pla1a	ENSMUSG00000002847	0.614893	-0.0557322
Tmem208	ENSMUSG00000014856	0.326342	0.104432
Apex1	ENSMUSG00000035960	0.363871	0.190765
Ndufb9	ENSMUSG00000022354	0.382466	0.457541
Fth1	ENSMUSG00000024661	0.383731	0.686422
Srebf1	ENSMUSG00000020538	0.491665	0.578825
Ube2n-ps1	ENSMUSG00000106831	0.379179	0.333897
Atp5d	ENSMUSG00000003072	0.269862	0.238154
Esam	ENSMUSG00000001946	0.443162	0.234672
Acad12	ENSMUSG00000042647	0.231402	0.353117
Psma4	ENSMUSG00000032301	0.253758	0.233175
Rps19bp1	ENSMUSG00000051518	0.345343	0.159168
Mrpl2	ENSMUSG00000002767	0.325001	0.310753
B4galt1	ENSMUSG00000028413	0.28538	-0.135903
Aig1	ENSMUSG00000019806	0.330145	0.321232
Saraf	ENSMUSG00000031532	0.266805	0.118515
Cpt2	ENSMUSG00000028607	0.567258	0.66636
Polr2l	ENSMUSG00000038489	0.460856	0.291794
Fam162a	ENSMUSG00000003955	0.34221	0.470788
1700066M21Rik	ENSMUSG00000038323	0.498612	0.0267199
Mrpl50	ENSMUSG00000044018	0.25138	0.234433
Thnsl2	ENSMUSG00000054474	0.30624	0.300795
Gabarap	ENSMUSG00000018567	0.271145	0.187696
Rnf5	ENSMUSG00000015478	0.261731	0.251395
Pgam1	ENSMUSG00000011752	0.281672	0.245524
Aamp	ENSMUSG00000006299	0.285947	0.218001
Ptdss2	ENSMUSG00000025495	0.247557	0.157536
Ndufa1	ENSMUSG00000016427	0.550265	0.540245
Def8	ENSMUSG00000001482	0.341877	0.367323
Ran	ENSMUSG00000029430	0.284454	0.0728845
Psmb2	ENSMUSG00000028837	0.28659	0.204958
Fam114a2	ENSMUSG00000020523	0.230563	0.113527
Trap1	ENSMUSG00000005981	0.261234	0.202961
Col5a3	ENSMUSG00000004098	0.959893	-0.935666
Etfa	ENSMUSG00000032314	0.290715	0.547698
Mrps6	ENSMUSG00000039680	0.337699	0.236516
Chchd2	ENSMUSG00000070493	0.278765	0.39114
Acsf3	ENSMUSG00000015016	0.243115	0.223145
Cndp2	ENSMUSG00000024644	0.272332	-0.131935
Tmem37	ENSMUSG00000050777	0.472288	0.488811
Slc22a12	ENSMUSG00000061742	0.722017	1.31793
Timm8b	ENSMUSG00000039016	0.365685	0.440183
Psma3	ENSMUSG00000060073	0.243032	0.208562
Acaa1b	ENSMUSG00000010651	0.895383	1.66196
Acad11	ENSMUSG00000090150	0.25847	0.554361
Polr1d	ENSMUSG00000029642	0.268552	0.239939
0610009B22Rik	ENSMUSG00000007777	0.303937	0.43708
Sfr1	ENSMUSG00000025066	0.249808	0.0910705
Acot2	ENSMUSG00000021226	0.469742	0.996193
Dhcr24	ENSMUSG00000034926	0.336995	0.800641
Lactb	ENSMUSG00000032370	0.271634	0.0420279
Susd3	ENSMUSG00000021384	0.436105	0.122142
Atp5e	ENSMUSG00000016252	0.452669	0.340109
Ndufa6	ENSMUSG00000022450	0.328269	0.517241
Hsd17b7	ENSMUSG00000026675	0.561599	1.06839
Gm10053	ENSMUSG00000058927	0.419394	0.586537
Lamtor4	ENSMUSG00000050552	0.417919	0.303114
Nxph4	ENSMUSG00000040258	1.37958	-1.12439
Tma7	ENSMUSG00000091537	0.372691	0.338106
Acox1	ENSMUSG00000020777	0.477248	1.11576
Polr2g	ENSMUSG00000071662	0.323421	0.256458
Cyba	ENSMUSG00000006519	0.329607	0.163684
Fcgrt	ENSMUSG00000003420	0.381977	0.394239
Scp2	ENSMUSG00000028603	0.275995	0.388891
Rnf7	ENSMUSG00000051234	0.301929	0.171354
Nme1	ENSMUSG00000037601	0.299493	0.182562
Dhcr7	ENSMUSG00000058454	0.498493	0.747419
Nkain1	ENSMUSG00000078532	0.406349	0.137674
Rpl23	ENSMUSG00000071415	0.414751	0.410871
Nagk	ENSMUSG00000034744	0.288191	-0.0137974
Stard4	ENSMUSG00000024378	0.327758	0.760478
St6galnac5	ENSMUSG00000039037	0.96375	-0.458953
Sigmar1	ENSMUSG00000036078	0.256098	0.153044
Psme1	ENSMUSG00000022216	0.236821	-0.241245
Cyb5b	ENSMUSG00000031924	0.322695	0.486139
Dera	ENSMUSG00000030225	0.254169	0.44621
Timm23	ENSMUSG00000013701	0.255267	0.564369
Gfap	ENSMUSG00000020932	0.99032	0.568412
Ufc1	ENSMUSG00000062963	0.280291	0.223214
Phb	ENSMUSG00000038845	0.284515	0.33445
Maob	ENSMUSG00000040147	0.735498	0.51987
Qdpr	ENSMUSG00000015806	0.337216	0.444386
Hdgf	ENSMUSG00000004897	0.237822	0.203907
Angptl4	ENSMUSG00000002289	1.17677	0.52153
C1rl	ENSMUSG00000038527	0.303269	0.0915791
Rplp1	ENSMUSG00000007892	0.340018	0.338681
Gm10123	ENSMUSG00000062933	1.29898	0.938655
Sgk1	ENSMUSG00000019970	0.834234	0.330063
Fis1	ENSMUSG00000019054	0.269555	0.125611
Rplp2	ENSMUSG00000025508	0.420791	0.425788
Ubiad1	ENSMUSG00000047719	0.354886	-0.100835
Grcc10	ENSMUSG00000072772	0.276518	0.332788
Ubxn8	ENSMUSG00000052906	0.279783	0.329286
Tmem53	ENSMUSG00000048772	0.330326	0.43654
Copz1	ENSMUSG00000060992	0.226809	0.0631512
Cyp4a31	ENSMUSG00000028712	0.466792	0.93714
Mettl7a1	ENSMUSG00000054619	0.279034	0.542892
A4gnt	ENSMUSG00000037953	0.769963	-0.483965
Bscl2	ENSMUSG00000071657	0.294966	0.0470075
Cox5a	ENSMUSG00000000088	0.229576	0.259193
Pfn2	ENSMUSG00000027805	0.305275	0.0201842
Rps2	ENSMUSG00000044533	0.273584	0.233232
Alkbh3	ENSMUSG00000040174	0.347322	0.326585
Psma7	ENSMUSG00000027566	0.248041	0.323794
Pon2	ENSMUSG00000032667	0.317552	-0.0657315
Rps9	ENSMUSG00000006333	0.297385	0.226832
Mrps21	ENSMUSG00000054312	0.508609	0.227039
Slc1a1	ENSMUSG00000024935	0.414424	0.164155
Babam1	ENSMUSG00000031820	0.248273	0.0916484
Scamp2	ENSMUSG00000040188	0.229598	0.0295501
Mttp	ENSMUSG00000028158	0.423913	0.909969
Cmpk1	ENSMUSG00000028719	0.281961	0.22906
Ola1	ENSMUSG00000027108	0.276865	0.186346
Uqcr11	ENSMUSG00000020163	0.475856	0.521532
Acot3	ENSMUSG00000021228	0.0676863	1.01906
Cox6b2	ENSMUSG00000051811	0.981935	1.17711
Ugt1a6b	ENSMUSG00000090145	0.923464	1.32506
Tkt	ENSMUSG00000021957	0.279553	0.650145
Ptpru	ENSMUSG00000028909	-0.258601	1.11349
	ENSMUSG00000000049		2.14424
Tfrc	ENSMUSG00000022797	0.329162	1.24309
Plpp1	ENSMUSG00000021759	0.229393	0.558838
Daam2	ENSMUSG00000040260	0.141512	0.680329
Blvrb	ENSMUSG00000040466	0.523314	0.724316
Ugt1a6a	ENSMUSG00000054545	0.189428	1.13324
Cyp4a32	ENSMUSG00000063929	0.187584	1.32582
Myl9	ENSMUSG00000067818	0.168313	0.397987
Ppcs	ENSMUSG00000028636	0.410031	0.633233
Mgll	ENSMUSG00000033174	0.258047	0.863051
Hsdl2	ENSMUSG00000028383	0.383033	0.763825
Sucnr1	ENSMUSG00000027762	0.199973	1.05775
Fau	ENSMUSG00000038274	0.196625	0.564275
Ak6	ENSMUSG00000078941	0.219346	0.353908
Akr1c12	ENSMUSG00000021211	0.480245	1.17404
Hmox1	ENSMUSG00000005413	0.481252	1.1882
Pgrmc1	ENSMUSG00000006373	0.258639	0.567052
Ldb2	ENSMUSG00000039706	0.168993	0.474737
Apod	ENSMUSG00000022548	-0.108861	1.08413
Entpd5	ENSMUSG00000021236	0.365468	0.849903
Cyp26b1	ENSMUSG00000063415	-1.6238	2.67438
Rhod	ENSMUSG00000041845	0.203834	0.370187
	ENSMUSG00000035811		3.70109
Exoc3l2	ENSMUSG00000011263	0.00183773	0.632108
Sgk2	ENSMUSG00000017868	0.156214	0.818194
Tuba4a	ENSMUSG00000026202	0.142412	0.529896
Cpeb3	ENSMUSG00000039652	0.193503	0.97936
Ftl1	ENSMUSG00000050708	0.272039	0.737704
Tsfm	ENSMUSG00000040521	0.188748	0.402508
Emc4	ENSMUSG00000027131	0.232041	0.341046
Rbks	ENSMUSG00000029136	0.220244	0.634092
Slc25a20	ENSMUSG00000032602	0.408348	0.666956
Abcc2	ENSMUSG00000025194	0.0463396	1.20998
Kcnip2	ENSMUSG00000025221	0.264445	1.76372
Slc25a34	ENSMUSG00000040740	0.0112487	0.808662
Car8	ENSMUSG00000041261	0.177613	0.531076
Mfsd4b1	ENSMUSG00000038522	0.425545	0.765141
Gm13835	ENSMUSG00000086922	0.991974	1.25222
Fgb	ENSMUSG00000033831	0.574433	0.828702
Nudt7	ENSMUSG00000031767	0.418948	0.673587
Rilp	ENSMUSG00000038195	0.0313693	0.686436
Hoxa7	ENSMUSG00000038236	-0.0335013	0.404495
Gbe1	ENSMUSG00000022707	0.216244	0.655342
Slc22a23	ENSMUSG00000038267	0.192395	0.588895
Ppfibp2	ENSMUSG00000036528	0.0236219	0.422065
Zfp97	ENSMUSG00000095990	0.00116075	0.457467
Slc16a13	ENSMUSG00000044367	0.344237	0.455999
Abca8a	ENSMUSG00000041828	0.061337	0.840758
Spry1	ENSMUSG00000037211	0.02109	0.363664
Lss	ENSMUSG00000033105	0.228106	0.886171
Alas1	ENSMUSG00000032786	0.636327	0.951099
Atp6v1g3	ENSMUSG00000026394	0.113067	0.883873
Esd	ENSMUSG00000021996	0.239586	0.48442
Chmp6	ENSMUSG00000025371	0.219749	0.384002
Tmem192	ENSMUSG00000025521	0.145717	0.382686
Nhs	ENSMUSG00000059493	-0.135167	0.502485
Pex14	ENSMUSG00000028975	0.204209	0.406967
Lin52	ENSMUSG00000085793	0.0749093	0.442697
Akr1c13	ENSMUSG00000021213	0.365138	0.78922
Zswim7	ENSMUSG00000014243	0.396969	0.630451
Cyb5rl	ENSMUSG00000028621	-0.118781	0.43539
Igfbp3	ENSMUSG00000020427	-0.0656383	0.921844
Smyd2	ENSMUSG00000026603	0.149776	0.361857
Oplah	ENSMUSG00000022562	0.340674	0.717427
Cenpv	ENSMUSG00000018509	0.169689	0.505777
Tmem41b	ENSMUSG00000047554	0.159691	0.448722
Col13a1	ENSMUSG00000058806	0.254193	1.51576
Slc19a2	ENSMUSG00000040918	0.0796046	0.59096
Lipe	ENSMUSG00000003123	0.290143	0.813823
Tmem117	ENSMUSG00000063296	-0.102211	0.546732
Epas1	ENSMUSG00000024140	0.0611666	0.438233
Agfg2	ENSMUSG00000029722	0.0868488	0.515351
Timm9	ENSMUSG00000021079	0.416262	0.443769
Tie1	ENSMUSG00000033191	0.289333	0.37788
Paqr7	ENSMUSG00000037348	0.0748301	0.478013
Npr1	ENSMUSG00000027931	0.0368392	0.408579
Lrrc8d	ENSMUSG00000046079	0.0975251	0.32266
Sqstm1	ENSMUSG00000015837	0.23523	0.436562
Slc25a42	ENSMUSG00000002346	0.0369354	0.928861
Plvap	ENSMUSG00000034845	0.33134	0.376116
Tmem151a	ENSMUSG00000061451	-0.298875	0.680878
Il11ra1	ENSMUSG00000073889	0.0861044	0.370597
Mettl1	ENSMUSG00000006732	0.257728	0.444212
1500011B03Rik	ENSMUSG00000072694	0.47198	0.526455
Pyroxd2	ENSMUSG00000060224	0.229041	0.518771
Ces2d-ps	ENSMUSG00000031884	-0.0638135	1.8622
Scd2	ENSMUSG00000025203	0.340787	0.950176
Mrps23	ENSMUSG00000023723	0.195685	0.329839
Slco2b1	ENSMUSG00000030737	0.0122958	0.447742
Slc43a2	ENSMUSG00000038178	0.145703	0.55986
Got1	ENSMUSG00000025190	0.127173	0.564758
Tshz1	ENSMUSG00000046982	0.133669	0.362117
Adi1	ENSMUSG00000020629	0.223799	0.376584
Acot4	ENSMUSG00000052392	0.203885	0.655544
Papln	ENSMUSG00000021223	0.470915	1.05796
Rps25	ENSMUSG00000009927	0.261668	0.401009
Mif	ENSMUSG00000033307	0.162068	0.509057
Atf5	ENSMUSG00000038539	0.0993187	0.312402
Narf	ENSMUSG00000000056	-0.00663892	0.389647
Slc2a4	ENSMUSG00000018566	0.106413	0.654332
Rassf3	ENSMUSG00000025795	0.132038	0.459103
Hsd17b12	ENSMUSG00000027195	0.285575	0.277202
Mocs1	ENSMUSG00000064120	0.187635	0.392226
Crat	ENSMUSG00000026853	0.340593	0.597061
Nabp2	ENSMUSG00000025374	0.171485	0.332338
Stub1	ENSMUSG00000039615	0.195748	0.292951
Foxred1	ENSMUSG00000039048	0.178227	0.454668
Cox20	ENSMUSG00000026500	0.416882	0.478545
Camk2a	ENSMUSG00000024617	0.605639	0.637357
Tspan31	ENSMUSG00000006736	0.235158	0.252487
Prkar2a	ENSMUSG00000032601	0.0904722	0.341021
Mgst3	ENSMUSG00000026688	0.269895	0.601639
Slc11a2	ENSMUSG00000023030	0.0927905	0.550254
Slc2a2	ENSMUSG00000027690	0.196124	0.487629
Nr1i3	ENSMUSG00000005677	0.551152	1.60072
Gm17546	ENSMUSG00000078648	-0.311934	1.11169
G0s2	ENSMUSG00000009633	0.275325	1.03016
Ecm1	ENSMUSG00000028108	0.327589	0.783454
Gjb2	ENSMUSG00000046352	0.373122	0.600003
Rpl24	ENSMUSG00000098274	0.236718	0.395382
Fabp7	ENSMUSG00000019874	0.289648	0.793642
Mocs2	ENSMUSG00000015536	0.256911	0.431789
Mid1ip1	ENSMUSG00000008035	0.0844307	0.312615
Bahcc1	ENSMUSG00000039741	-0.133584	0.337645
mt-Atp6	ENSMUSG00000064357	0.229618	0.674137
Asb15	ENSMUSG00000029685	-0.298147	0.783097
Eif2s2	ENSMUSG00000074656	0.168666	0.252071
Utp14b	ENSMUSG00000079470	0.384042	0.558928
	ENSMUSG00000041986		1.00934
Actn4	ENSMUSG00000054808	0.0380173	0.332561
Bmp2	ENSMUSG00000027358	0.405241	0.623645
Selenbp1	ENSMUSG00000068874	0.21736	0.663415
Gm12286	ENSMUSG00000081600	0.783193	1.04908
9130409I23Rik	ENSMUSG00000038768	0.242685	1.52087
Itih5	ENSMUSG00000025780	0.12676	0.575358
Gimap6	ENSMUSG00000047867	0.249921	0.331842
Klf1	ENSMUSG00000054191	-0.0220049	1.11362
Sh3tc1	ENSMUSG00000036553	0.0544394	0.370856
Ckmt1	ENSMUSG00000000308	0.213336	0.395203
Neu1	ENSMUSG00000007038	0.160923	0.504134
Palm3	ENSMUSG00000047986	-0.13989	0.522302
Pex13	ENSMUSG00000020283	0.171536	0.333062
Slc30a5	ENSMUSG00000021629	0.194239	0.307222
Srxn1	ENSMUSG00000032802	0.355721	0.86949
Pbld2	ENSMUSG00000020072	0.0632318	0.597389
Pacsin2	ENSMUSG00000016664	-0.0324301	0.412467
Pdcd5	ENSMUSG00000030417	0.310979	0.39065
Tecr	ENSMUSG00000031708	0.265325	0.467135
Tceal8	ENSMUSG00000051579	0.253114	0.360866
Dpep1	ENSMUSG00000019278	0.322359	0.582387
Btf3l4	ENSMUSG00000028568	0.203617	0.284509
Shpk	ENSMUSG00000005951	0.115728	0.364661
Acbd5	ENSMUSG00000026781	0.11927	0.357894
Habp4	ENSMUSG00000021476	0.180295	0.356809
Gm8292	ENSMUSG00000100215	0.717538	1.25172
Gpd1	ENSMUSG00000023019	0.180697	0.582768
Acot12	ENSMUSG00000021620	0.334063	0.878841
Rps27a	ENSMUSG00000020460	0.305815	0.405641
Flt1	ENSMUSG00000029648	0.187226	0.549184
Btd	ENSMUSG00000021900	0.224366	0.312998
Crispld2	ENSMUSG00000031825	-0.119544	0.652502
Mettl7b	ENSMUSG00000025347	0.339905	0.527584
Tmem11	ENSMUSG00000043284	-0.00977791	0.362741
Slc13a3	ENSMUSG00000018459	0.351358	0.693466
2310039H08Rik	ENSMUSG00000062619	0.290736	0.510916
Jagn1	ENSMUSG00000051256	0.238702	0.270764
Rpl14	ENSMUSG00000025794	0.218108	0.342986
Gm7336	ENSMUSG00000078636	-0.134388	1.4473
Timm8a1	ENSMUSG00000048007	0.245262	0.368177
Atpaf1	ENSMUSG00000028710	0.267693	0.387323
Bid	ENSMUSG00000004446	0.0636568	0.390285
Slc25a5	ENSMUSG00000016319	0.253596	0.55877
Kdr	ENSMUSG00000062960	0.0115166	0.452328
Rps18	ENSMUSG00000008668	0.266732	0.41304
Phb2	ENSMUSG00000004264	0.172525	0.333569
Rpl37a	ENSMUSG00000046330	0.379248	0.590272
Dlat	ENSMUSG00000000168	0.113564	0.411523
Ttc32	ENSMUSG00000066637	0.34169	0.505538
Dnajc12	ENSMUSG00000036764	0.350685	0.84002
Rnf139	ENSMUSG00000037075	0.190575	0.239037
mt-Atp8	ENSMUSG00000064356	0.804172	1.3898
Swi5	ENSMUSG00000044627	0.211767	0.344423
Shmt2	ENSMUSG00000025403	0.057311	0.46563
Pdp2	ENSMUSG00000048371	-0.0623602	0.576213
Ncoa7	ENSMUSG00000039697	0.0201137	0.353885
Rarb	ENSMUSG00000017491	-0.299426	0.492068
Gstt2	ENSMUSG00000033318	0.202508	0.667908
Slc4a1	ENSMUSG00000006574	0.111246	1.08228
Rnf112	ENSMUSG00000010086	0.488909	1.00951
Gm10175	ENSMUSG00000066724	0.0372514	0.397273
Ugt1a1	ENSMUSG00000089960	-0.0771687	0.450816
Slc52a3	ENSMUSG00000027463	0.364218	0.497402
Idh3a	ENSMUSG00000032279	0.180663	0.365987
Rps13	ENSMUSG00000090862	0.328878	0.372704
Sephs2	ENSMUSG00000049091	0.0579074	0.454756
Aldoa	ENSMUSG00000030695	0.261316	0.478073
Egln3	ENSMUSG00000035105	0.11835	0.319513
Nr1i2	ENSMUSG00000022809	0.121115	0.504767
Mlycd	ENSMUSG00000074064	0.124944	0.428757
Adora1	ENSMUSG00000042429	0.448165	0.562766
Shmt1	ENSMUSG00000020534	0.13948	0.416102
Sars	ENSMUSG00000068739	0.14098	0.243989
Rdh14	ENSMUSG00000020621	0.179828	0.35364
Rheb	ENSMUSG00000028945	0.175898	0.28048
Rhbg	ENSMUSG00000104445	-0.191619	0.552079
Srr	ENSMUSG00000001323	0.144307	0.347554
Ddrgk1	ENSMUSG00000068290	0.163345	0.39367
Tnxb	ENSMUSG00000033327	-0.215797	0.53408
Acot8	ENSMUSG00000017307	0.257886	0.301065
Phlda2	ENSMUSG00000010760	0.266979	0.778659
Pex11a	ENSMUSG00000030545	0.498831	0.870694
Fgfbp1	ENSMUSG00000048373	0.20359	0.458447
Eif1	ENSMUSG00000035530	0.268003	0.334355
Slc16a5	ENSMUSG00000045775	-0.00272136	0.850902
Tmbim4	ENSMUSG00000020225	0.166888	0.386959
Txnrd1	ENSMUSG00000020250	0.182193	0.910154
Mrpl30	ENSMUSG00000026087	0.190609	0.337309
Rabac1	ENSMUSG00000003380	0.244404	0.331291
Glt1d1	ENSMUSG00000049971	-0.0626899	0.481958
Pop1	ENSMUSG00000022325	-0.00377447	0.504037
Rps19	ENSMUSG00000040952	0.332776	0.471082
Sfxn1	ENSMUSG00000021474	0.268037	0.367771
mt-Nd4l	ENSMUSG00000065947	0.247225	0.844188
Fuca1	ENSMUSG00000028673	0.127802	0.397429
Fbp2	ENSMUSG00000021456	0.38392	0.651944
Eci2	ENSMUSG00000021417	0.284692	0.516211
Gfm1	ENSMUSG00000027774	0.234016	0.328592
Spink8	ENSMUSG00000050074	0.18514	0.450557
Nudt12	ENSMUSG00000024228	0.0168674	0.519875
Ppargc1b	ENSMUSG00000033871	0.0358565	0.536267
Fetub	ENSMUSG00000022871	0.0374517	1.05362
Cox7a2	ENSMUSG00000032330	0.290591	0.492019
Pex19	ENSMUSG00000003464	0.203523	0.296347
Ripply3	ENSMUSG00000022941	-0.080677	0.56875
Cops5	ENSMUSG00000025917	0.212798	0.27226
Lsm14b	ENSMUSG00000039108	-0.0179625	0.311639
Rad23b	ENSMUSG00000028426	0.134872	0.232482
Camk2n1	ENSMUSG00000046447	0.215439	0.509444
Osgin1	ENSMUSG00000074063	-0.46264	1.19659
Mthfd1	ENSMUSG00000021048	0.0197984	0.467683
Me1	ENSMUSG00000032418	0.509124	0.332939
Tlcd1	ENSMUSG00000019437	-0.0490505	0.522793
Fasn	ENSMUSG00000025153	0.426608	0.431526
Gnptg	ENSMUSG00000035521	0.0942797	0.296477
Crot	ENSMUSG00000003623	0.370985	0.3708
Fbxo21	ENSMUSG00000032898	0.090822	0.422037
Cd300lg	ENSMUSG00000017309	0.199663	0.422541
Tek	ENSMUSG00000006386	0.23759	0.38091
Slc48a1	ENSMUSG00000081534	0.0575399	0.371786
Eif3j2	ENSMUSG00000043424	0.105441	0.349747
Dhrs3	ENSMUSG00000066026	0.145073	0.458986
Pcyt2	ENSMUSG00000025137	0.0872669	0.62266
Chchd4	ENSMUSG00000034203	0.237045	0.356872
Zbtb38	ENSMUSG00000040433	0.109341	0.368306
Gpi1	ENSMUSG00000036427	0.163562	0.407349
Tmem60	ENSMUSG00000045435	0.168498	0.389031
Ociad1	ENSMUSG00000029152	0.145711	0.233862
Slc25a22	ENSMUSG00000019082	0.402419	0.977116
Rps7	ENSMUSG00000061477	0.174369	0.333007
Hfe	ENSMUSG00000006611	0.301334	0.346412
Gramd3	ENSMUSG00000001700	0.226993	0.376488
Fgf9	ENSMUSG00000021974	-0.280112	0.632763
Rpl36	ENSMUSG00000057863	0.396454	0.568225
Cfl2	ENSMUSG00000062929	0.225905	0.26677
Ppp2r5c	ENSMUSG00000017843	0.126355	0.238007
Sdhd	ENSMUSG00000000171	0.204572	0.38959
Otud6b	ENSMUSG00000040550	0.153577	0.308024
Mmab	ENSMUSG00000029575	0.269712	0.462268
Hint2	ENSMUSG00000028470	0.264443	0.525962
Gm13340	ENSMUSG00000083563	1.41545	1.42986
Ggnbp2	ENSMUSG00000020530	-0.0114024	0.302187
Lpl	ENSMUSG00000015568	-0.0547563	0.441997
Cyp2a5	ENSMUSG00000005547	-0.107264	2.64132
Bola3	ENSMUSG00000045160	0.218473	0.470048
Kbtbd11	ENSMUSG00000055675	0.00299454	0.465743
Dtnbp1	ENSMUSG00000057531	0.151632	0.374312
Arl6ip4	ENSMUSG00000029404	0.16431	0.304445
Slc16a6	ENSMUSG00000041920	0.265808	0.417351
Sh3tc2	ENSMUSG00000045629	0.20457	0.395291
Nrxn2	ENSMUSG00000033768	-0.0350396	0.500311
Irs2	ENSMUSG00000038894	-0.0179403	0.460792
Lias	ENSMUSG00000029199	0.223959	0.292553
Zcrb1	ENSMUSG00000022635	0.165186	0.255848
Baiap2	ENSMUSG00000025372	-0.195047	0.281624
Rps16	ENSMUSG00000037563	0.195372	0.285746
Camkv	ENSMUSG00000032936	1.01302	0.973415
Dram2	ENSMUSG00000027900	0.183181	0.275809
Fech	ENSMUSG00000024588	0.130291	0.366989
Dhfr	ENSMUSG00000021707	0.13658	0.303074
