# Supplementary material for: NAD+ prevents chronic kidney disease by activating renal tubular metabolism
Source: JCI Insight. 2025 Mar 10;10(5):e181443. doi: 10.1172/jci.insight.181443 (PMC11949063; doi:10.1172/jci.insight.181443)
Supplement: Supporting data values [file jciinsight-10-181443-s073.xlsx]

## Sheet: Fig. 1B
Male Control	Male Alport	Female Control	Female Alport
0.387048	0.35233	0.476103	0.0900359
0.585675	0.0126062	0.646725	0.258651
0.551896	0.0859359	0.38651	0.174556
0.34331		0.536108	0.114008
0.068067		0.641325
		0.315597
		0.520805

## Sheet: Fig. 2B
Male	Male	Male	Male	Female	Female	Female	Female
Control + Veh	Control + NR	Alport + Veh	Alport + NR	Control + Veh	Control + NR	Alport + Veh	Alport + NR
0.0207248	0.0121957	12.3795	8.43295	0.00688794	0.0115497	0.126401	6.28048
0.0146589	0.0110125	5.35823	0.00867673	0.00699549	0.0391879	3.99437	8.51245
0.0138285	0.00739212	3.07788	1.63636	0.00382125	0.0858269	5.09792	0.0200384
0.0263597	0.0601244	5.48908	3.91293	0.0129493	0.00747831	5.64277	7.6145
0.0438271	0.00951199	8.17762	3.79561	0.0119102	0.0305192	8.93444	4.52719
0.307928	0.0111575	5.53664	3.6183	0.04494	0.0711646	1.72742	0.142838
0.0276182	0.0177492	12.3171	0.00032957	0.0377362	0.0233251	13.9682	0.742407
0.0184259	0.0274717	6.63299	0.871096	0.0170873	0.00807583	9.69572	6.37057
0.0221856	0.0159146	5.59077	2.31435	0.00435314	0.0291199	5.23504	2.90338
0.0199082	0.165866		1.76799	0.018814	0.0113835	5.33735	0.627422
	0.017619				0.0735293	11.967	5.37873
	0.00443782				0.0306588
					0.0222436

## Sheet: Fig. 2D
Male	Male	Male	Male	Female	Female	Female	Female
Control + Veh	Control + NR	Alport + Veh	Alport + NR	Control + Veh	Control + NR	Alport + Veh	Alport + NR
4.7584	1.4573	11.057	3.3158	3.7044	7.0614	6.9179	6.6321
7.6357	1.9458	6.4136	5.518	1.7502	2.74	13.2644	8.2938
2.7408	1.2987	9.7717	11.1363	1.206	4.1921	14.6232	9.7323
2.3547	3.5515	17.2242	10.3149	0.767	0.8744	18.3689	9.902
2.4322	1.9216	14.47	0.5963	0.3791	1.0091	5.6366	10.9592
2.3127	1.2526	17.053	0.9474	2.2657	0.3873	11.828	1.9674
2.5184	2.6334	15.9383	4.5584	1.9964	4.9601	8.6721	1.4191
1.9025	1.9452	11.6374	3.3062	1.8809	3.4497	8.8978	2.4199
0.2867	1.8207	6.4062	9.1234	2.8381	2.7067	5.1852	3.0998
0.6462	0.8686	6.3759	4.8655	1.5186	5.8949	2.8029	3.3543
	1.8914	15.6732		1.6192	1.5145
		3.7709			4.1841
		0.9422

## Sheet: Fig. 3B
	M_Ctrl_Veh	M_Ctrl_Veh	M_Ctrl_Veh	M_Ctrl_Veh	M_Ctrl_Veh	M_Ctrl_Veh	M_Ctrl_Veh	M_Ctrl_Veh	M_Ctrl_Veh	M_Ctrl_Veh	M_Ctrl_Veh	M_Ctrl_Veh	M_Ctrl_NR	M_Ctrl_NR	M_Ctrl_NR	M_Ctrl_NR	M_Ctrl_NR	M_Ctrl_NR	M_Ctrl_NR	M_Ctrl_NR	M_Ctrl_NR	M_Ctrl_NR	M_Ctrl_NR	M_Ctrl_NR	M_Alp_Veh	M_Alp_Veh	M_Alp_Veh	M_Alp_Veh	M_Alp_Veh	M_Alp_Veh	M_Alp_Veh	M_Alp_Veh	M_Alp_Veh	M_Alp_Veh	M_Alp_Veh	M_Alp_Veh	M_Alp_Veh	M_Alp_NR	M_Alp_NR	M_Alp_NR	M_Alp_NR	M_Alp_NR	M_Alp_NR	M_Alp_NR	M_Alp_NR	M_Alp_NR	M_Alp_NR	F_Ctrl_Veh	F_Ctrl_Veh
Podo. Vol. Den. (No. / 10^6 µm^3)	285.967	284.085	275.722	263.52	225.814	196.168	219.937	125.81	162.115	244.714	91.6111	238.936	131.309	266.33	180.52	143.257	268.457	325.588	137.873	226.911	114.508	145.539	390.402	294.363	82.1311	453.476	106.041	161.393	74.5047	258.085	145.947	38.5127	297.422	156.731	42.8263	211.379	82.6739	90.5833	198.541	163.085	397.882	66.0459	252.858	160.984	102.275	196.359	64.3063	204.762	81.7764
Podo. Vol. Den. (No. / 10^6 µm^3)	148.356	214.05	347.085	373.005	267.902	120.733	121.636	98.7675	160.522	312.959	73.5886	141.191	113.745	160.7	261.389	210.818	188.54	304.135	244.292	279.296	336.35	62.7358	294.962	111.494	365.238	156.11	106.932	96.3654	132.635	136.838	151.289	181.763	130.649	103.375	69.0393	118.331	44.6907	169.582	267.882	92.9893	171.612	87.5532	308.031	123.139	172.511	101.713	64.9794	437.934	293.953
Podo. Vol. Den. (No. / 10^6 µm^3)	262.586	246.283	248.544	85.6784	168.306	180.005	320.857	37.3197	321.149	319.194	317.527	117.678	56.2475	93.1	160.471	279.654	42.8022	248.419	191.728	125.042	168.122	108.258	144.433	210.487	84.021	100.947	228.534	205.487	173.62	166.413	223.013	203.919	79.2925		207.071	110.797	82.588	186.067	152.541	63.4069	126.461	205.072	200.114	178.443	115.829	104.401	139.192	145.971	249.91
Podo. Vol. Den. (No. / 10^6 µm^3)	322.601	259.389	137.998	191.733	158.318	120.513	110.597	126.289	309.582	329.747	188.295	314.109	120.422	198.68	241.217	167.919	224.68	191.862	152.346	148.061	115.554	309.548	115.289	178.224	130.634	248.483	47.9208	96.0654	103.568	131.461	272.766	70.1848	132.652	134.907	129.064	152.133	41.4587	208.818	236.046	138.583	540.739	157.035	210.879	48.3566	72.1101	61.831	129.385	347.391	129.133
Podo. Vol. Den. (No. / 10^6 µm^3)	185.448	244.96	325.484	192.269	249.732	131.846	178.647		198.518	193.775	193.256	141.146	269.686	173.48	228.667	148.062	207.165	190.623	233.102	132.32	390.217	236.284	129.788	345.799	163.502	152.494	197.938	82.2511	158.216	215.387	272.067	292.036	101.144	138.982	61.5906	186.078		137.579	149.599	155.013	253.15	144.106	96.3789	110.095	140.204	86.7377	211.39	350.179	399.482
Podo. Vol. Den. (No. / 10^6 µm^3)	329.831	387.734	210.95	254.743	99.3104	213.33	102.94	77.1362	386.719	183.912	202.424	119.486	186.469	119.02	173.221	95.5726	203.136	170.803	255.695	256.584	185.173	90.8701	322.187	164.631	56.9314	113.447	178.602	203.621	123.361	117.717	98.68	115.551	176.248	159.355	83.0441	138.88	53.4527	100.15	166.4	87.1851	160.696	183.589	220.682	196.218	238.89	43.4178	104.826	308.045	115.75
Podo. Vol. Den. (No. / 10^6 µm^3)	165.67	450.789	363.902	415.783	84.9865	138.459	201.676	80.0474	381.827	136.534	109.555	112.048	112.729	179.66	294.659	173.244	79.139	298.832	141.44	25.052	225.319	191.684	201.931	279.836	152.968	90.4189		95.3324	217.438	221.296	151.613	292.939	107.135	125.634	191.472	95.4683	72.4019	223.756	76.7553	224.173	172.99	248.527	76.8672	101.608	157.051	109.086	42.6409	325.465	254.398
Podo. Vol. Den. (No. / 10^6 µm^3)	146.587	265.498	233.529	250.88	167.611	172.636	97.205	118.446	259.343	225.172	137.801	162.829	143.125	237.61	238.234	123.441	414.12	188.572	172.82	369.835	222.934	116.646	188.684	161.135	170.507	156.439		141.363	133.476	145.232	92.1122	127.318	192.401	64.2305	96.6492	329.353	43.5499	166.833	130.165	118.623	209.68	125.476	61.9306	192.501	121.994	61.0997	88.0593	224.862	138.633
Podo. Vol. Den. (No. / 10^6 µm^3)	164.67	139.921	183.976	243.796	77.3906	276.469	217.411	198.415	254.161	358.673	188.691	124.565	87.0086	167.5	127.199	110.321	215.015	210.058	281.596	95.0508	147.016	323.102	139.545	200.627	307.81	124.262	207.897	258.751	144.459	181.574	116.937	223.299	147.049	252.274	103.259	172.281	74.4909		250.594	121.225	191.101	130.023	91.5034	244.609	205.216	71.5863	122.194	240.139	185.803
Podo. Vol. Den. (No. / 10^6 µm^3)	219.275	214.807	198.393	156.132	113.869	172.035	259.831	59.8221	244.317	295.052	235.046	31.3783	113.726	107.9	370.943	146.166	411.98	299.674	115.781	264.188	355.09	100.407	244.199	165.938	96.9717	122.484	200.352	105.732	220.019	240.205	71.1442	162.681	94.7473	73.4119	242.833	83.1219	22.229	96.5724		251.25	211.259	115.557	174.718	184.238	47.9177	56.5126	57.9423	306.197	119.492
Podo. Vol. Den. (No. / 10^6 µm^3)	210.137	327.055	282.187	387.453	194.677	121.556	138.85	101.815	279.883	154.415	129.039	117.51	162.583	134.72	84.3559	231.784	278.817	283.682	206.812	182.771	303.993	139.763	225.338	117.404	113.152	62.974	142.622	89.5767	140.855	80.7893	94.6166	157.366	114.653	178.102	252.753	121.961	119.447			170.722	190.074	100.869	209.921	200.892	163.315	145.171	98.9129	233.872	392.891
Podo. Vol. Den. (No. / 10^6 µm^3)	240.442	219.053	240.626	185.911	173.666	196.29	278.306	71.8378	174.413	38.64	138.565	234.771	107.948	142.32	242.032	63.8992	243.144	391.279	179.335	178.308	266.544	232.652	151.641	120.228	243.396	97.7791	188.719	90.8006	103.376	390.389	130.76	101.944	129.04	217.297	192.63	239.683	57.5074	540.358		126.288	167.892	132.112	279.645	137.654	154.284	78.1546	116.939	166.448	140.551
Podo. Vol. Den. (No. / 10^6 µm^3)	152.792	72.0968	175.885	249.858	148.491	293.758	299.328	62.2514	209.775	289.411	110.034	117.476	136.229	200.48	221.707	222.24	336.842	216.7	270.824	227.261	338.848	168.872	289.231	169.716	170.47	185.044	90.7387	121.336	161.176	96.017	144.366	165.273	64.9852	50.3251	135.783	65.4406	45.2718	147.552		209.501	151.525	66.3565	318.187	167.157	214.652	98.2171	131.795	206.011	314.385
Podo. Vol. Den. (No. / 10^6 µm^3)	112.532	187.442	161.841	242.79	215.908	355.106	143.854	198.475	215.486	135.463	93.6733	194.576	165.819	187.46	151.172	165.91	155.009	113	252.402	186.91	118.533	88.2377	207.635	181.449	193.485	125.428	43.986	101.874	205.508	173.283	94.0676	126.012	80.7684	225.522	172.266	83.3359	200.276	71.1238		131.698	163.333	94.0735	229.537	117.09	131.203	89.1597	47.9653	501.702	222.392
Podo. Vol. Den. (No. / 10^6 µm^3)	198.281	222.222	134.664	453.42	117.312	228.045	161.16	34.7246	335.347	267.183	79.688	124.306	218.127	143.76	153.244	173.583	246.986	209.614	285.175	184.461	195.248	151.719	240.995	247.723	135.237	149.861	127.958	340.921	206.426	170.386	105.162	201.965	85.01	51.4092	165.411	121.725	59.0258	233.768		179.787	96.9608	162.29	164.724	117.131	137.092	53.3234	137.482	372.41	166.117
Podo. Vol. Den. (No. / 10^6 µm^3)	170.361	150.637	359.762	113.974	185.352	73.749	323.148	198.473	309.802	223.714	324.28	93.8332	105.995	97.8	184.875	192.672	502.313	240.655	107.107	205.707	80.4394	150.324	141.12	244.881	186.794	165.68	49.8401	165.274	204.678	159.128	179.194	188.099	191.945	183.158	176.79	45.4664	62.9968	326.478	103.99	191.933	177.798	91.0802	75.5215	140.863	117.569	95.6228	159.869	269.408	305.428
Podo. Vol. Den. (No. / 10^6 µm^3)	136.532	135.585	257.668	251.948	151.767	187.881	222.672	100.994	202.605	89.3088	52.9384	94.6687	59.5329	238.87	116.709	399.094	135.725	185.987	250.873	202.557	197.02	100.176	137.371	112.696	163.825	169.144	98.9878	135.592	137.26	165.199	225.514	276.93	94.7363	110.015	163.812	89.537	142.342	72.0561	159.468	240.535	260.563	159.422	195.444	78.7004	118.686	85.9239	93.3128	224.778	310.524
Podo. Vol. Den. (No. / 10^6 µm^3)	145.341	294.153	268.956	208.338	170.807	86.1135	336.666	89.5011	371.245	328.28	145.141	218.26	86.7349	218.19	168.1	192.79	335.021	84.014	270.119	240.355	257.768	198.212	143.513	397.168	56.0557	142.892	113.234	104.911	133.733	132.841	214.388	258.652	252.448	59.241	100.625	64.7846	34.9972	182.192	134.306	92.341	285.521	156.793	138.968	90.3949	161.185	56.4454	202.865	355.864	383.411
Podo. Vol. Den. (No. / 10^6 µm^3)	154.181	296.934	413.004	258.422	87.9027	110.747	290.482	198.141	189.863	318.321	249.181	80.8553	211.656	258.98	135.627	59.7826	150.996	135.465	393.527	194.266	229.77	96.6025	200.239	246.234	119.966	107.801	83.4238	121.735	186.808	183.037	174.738	165.322	95.8277	92.9515	80.3994	94.6509	110.108	127.69	162.457	203.703	183.012	192.027	137.143	121.485	141.41		149.211	390.91	270.076
Podo. Vol. Den. (No. / 10^6 µm^3)	56.6459	172.865	405.915	191.072	233.256	517.006	155.071	84.008	256.416	194.247	149.445	126.519	278.046	294.29	209.387	213.584	138.821	171.17	126.228	127.442	289.796	101.391	130.993	157.812	234.32	204.107	137.377	253.006	231.235	122.052	149.166	131.263	95.3689	108.083	186.468	197.55	21.4262	50.0047	185.77	108.533	150.171	86.3187	172.709	156.331	146.967	48.8726	47.9184	419.152	169.389
Podo. Vol. Den. (No. / 10^6 µm^3)	98.1342	264.355	153.905	358.463	169.467	104.73	407.331	145.333	161.607	155.051	96.0051	139.916	47.3297	119.53	120.979	211.617	207.436	278.289	212.871	201.269	154.529	294.266	351.222	160.567	185.59	140.482	196.481	244.754	125.209	158.44	176.362	208.782	108.73	89.384	146.471	161.885	98.69	193.2	50.3305	216.38	136.528	118.259	82.5205	177.392	143.831	152.607	83.0741	217.387	168.738
Podo. Vol. Den. (No. / 10^6 µm^3)	213.419	101.288	186.873	210.429	264.043	240.395	154.012	53.6574	236.01	261.191	146.314	248.232	249.061	166.3	233.559	215.177	412.75	384.081	213.718	139.934	269.153	108.371	135.393	187.109	227.485	326.898	121.533	231.657	78.9465	192.758	137.95	45.225	66.9153	42.6331	131.041	175.27	88.0973	362.046	94.9492	117.95	266.989	94.714	319.61	338.639	216.807	77.7255	234.18	264.787	310.793
Podo. Vol. Den. (No. / 10^6 µm^3)	151.609	257.276	429.801	315.321	180.773	214.824	260.817	270.912	214	177.049	107.407	155.376	144.482	115.88	75.8461	173.586	305.761	142.254	84.2993	172.272	232.447	139.051	202.256	138.465	141.133	80.5381	126.184	231.329	78.4739	117.609	149.259	55.4402	69.1485	85.3562	25.644	141.449		144.612	170.108	113.055	82.2656	509.976	51.3691	112.518	136.655	49.9199	162.064	276.668	236.31
Podo. Vol. Den. (No. / 10^6 µm^3)	121.956	440.801	224.644	295.687	263.97	272.524	307.447	42.5893	109.516	256.377	140.205	120.597	121.819	177.69	227.478	180.562	365.977	385.852	78.6971	171.851	124.773	122.262	293.968	324.616	316.15	153.031	85.7519	85.0661	140.431	119.357	210.706	218.733	57.1465	185.295	56.9307	176.222	38.9308	154.757	252.764	118.562	176.386	96.7425	135.14	218.12	109.481	128.919	93.0868	137.595	314.318
Podo. Vol. Den. (No. / 10^6 µm^3)	154.947	276.161	220.06	243.719	101.587	106.668	59.1954	163.166	251.164	189.555	42.4791	109.359	158.622	461.42	270.882	221.981	247.765	96.6825	133.608	160.573	176.868	181.562	124.937	225.717	120.865	171.711	136.081	179.959	111.121	147.434	153.408	166.089	79.2086	100.379	150.365	118.004	117.709	67.2517	47.4717	247.328	253.276	130.316	192.053	170.606	209.994	90.3901	56.2537	246.026	248.117
Podo. Vol. Den. (No. / 10^6 µm^3)	281.983	164.519	225.305	192.614	245.691	121.064	207.117	123.669	464.295	200.064	205.478	216.199	125.5	101.64	226.638	84.6141	118.865	179.933	189.299	266.648	200.379	58.0155	246.038	151.532	146.486	75.0395	184.139	202.802	152.212	172.982	92.8381	165.883	92.8566	122.446	122.336	77.8846	121.632	146.52	266.845	103.394	133.532	213.604	203.517	108.441	172.44	121.417	63.7419	271.077	232.139
Podo. Vol. Den. (No. / 10^6 µm^3)	146.112	134.915	173.197	154.403	205.747	156.518	205.629	157.465	217.023	133.021	133.707	194.843	297.592	211.91	217.599	93.0135	205.549	160.519	95.6465	84.6467	141.167	250.845	337.001	281.316	63.6727	75.8014	83.5357	175.202	336.229	130.245	159.211	206.436	134.637	99.4088	77.7722	135.22	197.444	181.508	150.429	137.593	173.055	293.089		134.294	129.265	70.0501	150.459	193.114	167.889
Podo. Vol. Den. (No. / 10^6 µm^3)	249.91	142.157	224.568	263.131	228.912	80.4508	199.655	154.049	332.66	106.676	124.595	175.066	142.174	230.13	149.136	242.67	357.342	134.417	122.622	158.772	317.436	172.872	255.46	141.946	136.399	116.093	146.639	198.919	394.173	324.97	80.2588	249.912	196.388	88.9588	106.924	185.521	84.5025	184.058	133.228	128.542	150.741	86.1704		158.099	131.403	88.8056	94.1037	235.491	451.023
Podo. Vol. Den. (No. / 10^6 µm^3)	378.108	237.132	86.0232	226.901	157.91	150.893	99.8193	134.277	127.945	139.768	162.643	155.964	255.669	171.12	219.291	234.809	254.375	190.905	163.819	119.183	265.241	30.9121	200.124	126.508	101.312	164.366	98.219	76.1849	137.029	83.6444	166.007	157.953	144.982	69.5962	164.918	73.6151	90.0136	191.977	202.714	121.816	272.372	122.573		222.831	175.357	141.513	260.569	218.776	403.576
Podo. Vol. Den. (No. / 10^6 µm^3)	217.006	280.428	118.273	194.191	409.504	292.846	109.767	117.253	179.932	190.852	194.526	61.0203	162.066	92.4	232.724	92.5977	495.008	253.653	188.55	350.459	98.9046	163.288	136.294	112.888	141.651	89.9104	141.128	125.948	177.041	116.148	305.922	119.796	94.2494	76.5488	206.004	212.231	84.1873	152.611	53.1215	205.765	212.183	169.115	222.586	108.515	230.378	133.337	178.991	412.294	193.089
Podo. Vol. Den. (No. / 10^6 µm^3)	244.98	186.56	498.024	109.734	195.663	226.787	239.405	116.645	212.768	77.3246	178.366	144.938	136.16	288.18	88.2199	86.2177	269.158	181.383	547.673	100.352	226.808	77.9113	199.671	167.373	102.132	118.144	230.512	163.074	194.174	108.324	119.237	155.563	99.3724	70.9129	266.774	213.065	114.814	89.2619	206.688	183.855	200.538	134.903	100.029	92.0144	209.188	81.6193	90.535	262.272	239.954
Podo. Vol. Den. (No. / 10^6 µm^3)	249.201	193.591	187.397	198.991	193.65	162.413	256.955	175.267	275.384	76.6626	63.313	283.525	96.039	122.54	183.332	207.14	114.25	238.422	179.818	278.601	266.924	140.942	217.682	221.599	97.6493	167.414	130.816	207.458	138.14	198.895	97.2352	138.779	73.2468	86.6414	119.012		70.6523	83.7478	120.377	82.0473	111.279	160.018	145.11	172.99	99.0267	212.802	192.927	187.859	225.793
Podo. Vol. Den. (No. / 10^6 µm^3)	172.345	235.301	197.306	263.91	249.065	192.712	191.304	182.37	158.001	307.659	129.928	153.739	344.314	141.64	289.116	79.7212	346.553	173.21	148.337	226.116	82.881	143.033	208.853	209.819	158.261	222.469	156.384	209.112	201.808		100.164	190.322	92.5381	55.1511	99.2409	85.9357	69.9684	131.114	72.6748	178.288	280.959	84.5087	172.402	131.869	211.882	75.4652	47.3223	266.037	209.7
Podo. Vol. Den. (No. / 10^6 µm^3)	242.425	384.995	227.288	327.541	36.6764	165.639	118.332	163.562	298.431	169.488	102.23	214.6	38.9903	302.73	188.573	136.478	165.106	222.312	105.01	210.234	231.153	286.086	83.7252	215.708	137.713	120.647	124.46	94.867			129.725	181.355	101.936	42.5422	29.0556	99.6003	73.2081	88.1394	192.106	121.883	235.215	82.54	226.607	261.364	106.411	169.982	184.822	493.815	127.02
Podo. Vol. Den. (No. / 10^6 µm^3)	183.53	291.236	304.492	219.77	114.613	97.6137	76.3923	163.412	175.244	101.434	101.512	85.0849	169.307	125.51	128.035	222.893	370.08	178.321	245.521	181.867	232.603	179.223	148.431	106.678	79.1425	150.059	155.588	238.522	139.598	122.397	141.174	160.159	68.186	79.7756	206.541	135.918	66.1872	158.088	178.784	128.904	214.418	255.759	215.784	91.4101	62.2274	102.193	44.361	325.656	182.972
Podo. Vol. Den. (No. / 10^6 µm^3)	176.38	322.087	270.505	172.846	157.277	226.437	24.6831	67.4051	312.491	187.774	56.1299	151.836	109.228	163.49	115.434	112.51	264.692	206.04	124.533	227.46	287.763	132.811	195.534	331.783	133.475	232.047	73.778	248.859	234.05	102.081	160.128	180.829		117.234	76.4562	186.597	149.514	76.5794	221.266	140.718	227.741	179.553	147.261	171.033	245.757	124.754	47.495	194.403	294.457
Podo. Vol. Den. (No. / 10^6 µm^3)	167.119	181.755	228.736	108.794	206.345	156.241	145.351	146.405	172.831	127.947	150.998	182.6	251.441	104.36	435.999	199.21	126.884	238.927	121.611	139.069	115.729	229.246	177.861	232.343	79.5473	229.214	78.038	146.556	245.27	154.616	139.213	200.699	86.5826	104.056	151.622	164.122	70.8634	216.331	90.1804	134.582	115.674	159.948	116.043	157.955	214.729	56.7845	93.9535	291.676	427.688
Podo. Vol. Den. (No. / 10^6 µm^3)	263.761	298.045	234.59	195.398	85.8493	198.614	132.251	106.555	220.129	284.263	88.2224	163.571	79.2014	159.25	166.831	177.056	205.185	118.457	151.012	183.093	209.175	213.598	140.964	234.893	133.06	207.928	132.81	106.443	169.4	183.453	254.108	152.559	35.88	67.0071	99.6472	73.3968	139.956	144.931	135.139	133.515	177.123	104.627	110.937	128.028	138.832	99.1755	50.1576	250.422	95.7698
Podo. Vol. Den. (No. / 10^6 µm^3)	110.916	154.428	350.478	253.976	145.012	195.138	210.294	101.233	225.814	189.458	103.858	114.659	266.577	363.89	201.654	149.232	245.41	346.455	247.229	101.106	282.22	159.955	160.218	135.473	50.633	146.307	219.456	247.249	140.202	81.1169	104.358	205.587	74.7307	71.1893	265.844	133.22	48.0188	89.2595	171.241	250.035	203.369	116.365	291.782	224.185	162.669	82.1681	252.95	355.239	160.439
Podo. Vol. Den. (No. / 10^6 µm^3)	190.558	132.947	163.03	134.567	135.832	255.849	195.329	106.041	228.349	191.988	207.927	163.901	155.868	103.5	204.124	119.698	222.722	259.487	70.0679	171.385	214.505	94.236	180.279	191.45	140.701	65.1293	156.369	252.812	128.949	171.833	99.5879	158.71	182.867	55.1345	126.411	98.7437	111.909	141.335	210.735	86.7359	193.926	167.111	215.128	127.855	222.052	101.866	82.64	369.805	263.264
Podo. Vol. Den. (No. / 10^6 µm^3)	61.5472	266.819	230.927	257.824	126.477	217.26	112.196	88.0974	171.716	185.167	173.578	53.3636	204.984	194.07	197.208	161.86	297.069	196.163	217.154	192.729	130.891	154.964	239.957	172.954	130.832	148.208	213.713	123.956	198.267	110.574	136.437	321.823	62.1654	88.4857	115.278	32.5328	42.1762	66.6477	75.2374	117.379	238.877	94.903	63.8668	93.3285	189.833	90.4376	101.392	222.876	382.216
Podo. Vol. Den. (No. / 10^6 µm^3)	193.423	84.1708	387.605	253.675	257.828	102.623	192.619	128.909	372.318	208.924	147.355	106.023	226.834	112.29	232.279	199.787	144.786	181.923	313.634	189.296	258.478	74.7157	133.463	270.917	199.527	199.565	69.1569	196.215	196.312	370.296	219.03	127.804	146.974	133.073	155.55	126.71	21.1921	133.002	199.916	115.058	262.947	101.301	90.719	64.4336	335.36	61.0193	51.1717	213.402	248.926
Podo. Vol. Den. (No. / 10^6 µm^3)	114	189.419	190.445	174.663	247.541	93.2758	151.006	148.868	190.982	233.079	113.018	156.946	163.349	183.02	347.153	195.093	253.761	305.007	42.1607	151.335	76.4548	193.918	180.497	133.393	168.297	130.354	132.441	171.691	258.677	221.827	74.8731	194.581	114.676	80.7859	143.998	115.404	52.3141	160.4	121.343	178.475	157.257	209.512	122.788	160.407	175.322	265.547	10.9205	257.331	269.715
Podo. Vol. Den. (No. / 10^6 µm^3)	233.701	166.308	209.22	183.357	135.331	154.675	176.16	86.7541	180.328	244.759	145.031	66.646	61.5254	141.69	147.918	95.3992	301.883	184.927	243.308	272.355	287.432	165.128	224.485	310.631	99.9213	329.193	141.974	134.946	216.723	154.861	170.479	89.3288	116.497	67.1195	163.011	156.422	93.1429	164.122	136.121	131.902	247.822	362.185	137.614	185.727	117.633		83.7593	266.946	225.357
Podo. Vol. Den. (No. / 10^6 µm^3)	150.409	124.938	99.5066	240.555	382.678	147.675	153.046	151.418	84.788	166.031	142.951	176.706	250.334	188.15	71.6643	164.14	180.015	215.935	337.604	136.717	210.632	111.598	128.226	275.517	184.976	224.42	188.56	128.288	188.384	193.156	101.634	188.399	159.131	56.8469	62.3035	331.426	79.5582	136.427	204.193	95.847	225.702	189.991	175.976	287.339	224.375		140.733	172.574	314.757
Podo. Vol. Den. (No. / 10^6 µm^3)	186.474	237.81	149.503	233.856	170.267	200.059	261.939	221.572	301.742	228.679	161.995	158.486	93.5706	256.88	212.124	120.155	163.277	195.155	199.621	397.586	164.574	105.724	175.334	114.522	267.765	98.3401	121.985	176.394	119.949	179.487	114.448	69.6632	121.475	202.165	105.892	113.018	86.3795	184.361	197.969	187.411	125.737	145.147	86.4851	94.2127	91.5032		99.9512	254.402	170.764
Podo. Vol. Den. (No. / 10^6 µm^3)	143.01	170.72	175.498	266.746	139.824	286.579	232.788	246.872	137.179	148.175	88.9559	108.863		268.38	90.4152	98.7453	102.678	254.109	151.277	236.759	162.634	131.85	280.22	214.357	191.396	258.775	76.0192	158.624	108.268	124.175	152.692	76.3348	102.724	120.451		75.9628	84.5294	150.562	102.907	152.724	154.135	91.9264	174.079	253.855	100.162		102.045	206.159	138.675
Podo. Vol. Den. (No. / 10^6 µm^3)	165.111	106.969	417.098	162.626	215.686	140.868	200.916	94.6187	180.931	147.183	141.289	146.519		232.91	135.53	86.0232	268.344	214.547	378.977	185.722	239.538	320.688	554.1	184.329	118.591	87.2326	87.0338	173.996	160.651	230.798	118.384	167.689	133.601	54.101	293.948	59.1681	96.5392	108.685	123.356	60.6713	305.91	162.503	168.257	146.761	99.5043		151.446	171.949	198.44
Podo. Vol. Den. (No. / 10^6 µm^3)	186.309	300.049	169.297	422.49	195.114	142.757	221.966	44.1842	224.772	155.541	142.729	227.961	109.616	146.7	173.048	105.319	193.808	148.443	117.315	237.791	265.991	101.28	138.468	193.382	130.531	91.9836	143.801	158.929	319.459	184.317	156.119	129.415	147.679	85.1611	301.486	63.5851	107.258	77.9686	137.509	159.57	278.487	215.026	124.59	138.203	169.474	85.7893	83.0831	210.219	179.057
Podo. Vol. Den. (No. / 10^6 µm^3)		121.351	196.503	148.827	277.886	277.27	212.284	71.055	174.965	162.119	203.755	185.343	162.454	215	426.485	370.789	301.028	164.906	128.636	146.152	154.723	135.167	178.246	158.142	167.415	104.179	95.4687	78.6366	93.8915	102.652	113.037	98.3855	142.094	84.2331	69.7841	89.6564	23.2621	64.4397	289.922	129.575	143.56	172.746	120.793	207.873	118.244	112.816	153.066	130.225	144.341
Podo. Vol. Den. (No. / 10^6 µm^3)	112.448	300.021	109.55	288.416	45.3254	241.866	66.6887	243.065	144.476	156.157	175.275	129.013	164.517	124.33	245.128	135.231	113.335	131.262	222.055	391.182	135.164	86.9265	182.118	226.41	130.437	77.7477	87.6546	222.621	160.696	291.465	76.8113	128.42	136.675	77.6023	119.171	134.611	113.716	72.3037	225.761	108.443	181.017	213.396	169.372	154.832	99.381	67.107	159.054	280.402	272.406
Podo. Vol. Den. (No. / 10^6 µm^3)	202.768	217.592	345.985	357.538	261.762	115.42	214.398	100.084	150.737	60.3559	200.27	132.845	106.623	221.27	139.226	255.802	169.192	132.72	407.332	273.486	279.914	183.462	210.807	270.946	123.468	76.7355	171.648	71.804	118.4	102.379	189.673	111.597	110.252	50.8705	75.3582	173.214	101.536	124.739	129.095	114.365	117.398	86.1686	167.355	243.843	116.332	91.4598	37.7434	207.907	329.049
Podo. Vol. Den. (No. / 10^6 µm^3)	141.167	226.649	319.26	86.2864	302.118	274.009	134.761	62.8723	193.471	233.659	182.574	148.192	36.426	235.96	194.584	288.382	101.999	116.289	122.99	126.208	144.358	129.472	238.605	136.066	106.776	104.107	161.516	292.907	150.805	98.7702	161.237	111.272	59.5389	97.0673	99.796	122.993	52.3528	208.592	93.1494	155.956	197.689	46.7631	412.232	160.001	139.496	159.491	123.37	315.249	100.082
Podo. Vol. Den. (No. / 10^6 µm^3)	148.374	249.685	317.7	258.305	109.702	183.616	215.176	286.721	95.6248	230.151	297.179	134.057	245.735	255.31	147.249	277.111	175.748	189.775	121.212	179.449	174.72	190.612	301.021	238.448	80.1166	94.1181	155.143	86.5929	217.29	142.114	112.786	75.643	187.687	103.892	89.2445	227.902		100.971	192.273	194.865	306.37	209.818	336.38	219.299	108.226	111.864	91.7174	186.02	95.688
Podo. Vol. Den. (No. / 10^6 µm^3)	179.826	206.377	127.882	79.9617	220.934	241.693	150.454	53.8722	243.272	214.337	137.936	188.639	274.086	86.1	164.895	111.65	355.197	232.366	423.263	210.946	256.932	221.992	117.024	165.017	142.414	86.388	92.2339	173.547	106.439	115.381	206.637	184.874	59.4056	106.86	60.9598	56.6667		164.266	181.636	107.189	95.7374	71.0892	104.735	226.716	132.15	136.885	194.505	235.592	208.592
Podo. Vol. Den. (No. / 10^6 µm^3)	228.702	325.768	106.029	89.2956	300.248	488.968	141.425		157.159	159.189	133.974	177.606	204.533	132.63	139.809	164.258	269.309	368.769	65.4903	110.371	140.909	299.521	118.636	137.04	149.573	184.385	165.878	148.81	151.453	160.91	235.136	246.557	115.804	132.666	311.868	27.6444	94.4443	121.684	177.675	324.045	89.2107	79.2624	256.759	111.047	119.881	103.543	90.6388	397.955	60.9837
Podo. Vol. Den. (No. / 10^6 µm^3)	191.811	267.804	177.665	178.142	200.6	229.447	158.725	37.7143	215.859	144.386	163.029	212.296	54.9641	121.31	153.8	131.114	167.384	216.171	230.767	486.011	110.929	183.163	264.155	468.762	145.63	111.574	337.312	148.085	143.222	114.09	104.278	46.2153	135.876	68.1483	197.019	158.04	103.407	49.7119	78.2113	106.381	223.748	86.8247	110.201	82.6124	130.892	69.1741	72.2629	127.327	387.697
Podo. Vol. Den. (No. / 10^6 µm^3)	118.755	264.804	415.044	207.874	277.022	146.011	163.173	122.629	200.472	110.238	177.767	236.367	223.986	142.38	236.834	109.988	178.059	134.411	128.77	170.18	185.071	140.067	213.926	204.38	78.7924	102.681	76.2777	135.194	162.647	178.743	159.911	89.3175	164.101	102.198	43.9018	235.447	128.503	76.1626	346.055	114.58	173.104	170.142	354.652	158.885	123.911	58.8821	128.984	313.063	123.733
Podo. Vol. Den. (No. / 10^6 µm^3)	157.723	133.392	132.39	264.929	163.712	69.1609	196.388	163.246	301.006	346.037	141.749	222.218	47.9711	101.11	162.861	97.8676	228.7	96.5664	240.67	115.382	196.268	350.725	221.668	127.479	121.911	31.5191	212.143	161.543	252.397	113.127	161.527	141.916	79.8563	145.824	298.552	181.218	69.7002	198.737	212.923	154.579	186.333	95.5349	155.395	165.72	151.053		61.4921	361.916	199.227
Podo. Vol. Den. (No. / 10^6 µm^3)	211.839	105.783	231.784	180.881	215.732	149.427	138.239	35.1634	115.215	187.398	185.609	288.403	244.349	420.07	205.985	272.233	129.364	707.385	62.8505	142.657	104.05	254.852	139.625	183.019	134.888	130.845	280.172	173.046	164.592	195.387	93.5956	124.995	136.341	128.912	189.146	107.742	78.6686	464.714	215.934	153.285	211.856	185.126	160.891	114.099	148.932	80.2354	54.1096	188.64	248.616
Podo. Vol. Den. (No. / 10^6 µm^3)	143.401	198.949	149.76	305.806	163.79	176.221	207.644	68.1772	172.835	239.909	126.569	195.514	130.872	160.7	115.806	97.7618	305.828	57.2153	163.026	161.172	246.891	204.607	183.459	378.518	109.101	132.362	137.227	150.951	179.624	145.475	95.4392	234.769	80.1944	104.382	126.206	105.318	51.3954	96.232	226.308	130.927	463.635	112.056	83.9996	192.493	167.781	194.155	66.3662	319.021	50.1563
Podo. Vol. Den. (No. / 10^6 µm^3)	266.445	164.659	151.008	241.314	88.0353	274.239	301.527	111.075	218.448	226.712	142.178	149.883	170.206	202.98	128.908	201.888	233.725	97.3363	194.394	161.367	111.318	267.981	479.617	164.068	145.84	133.731	95.5101	129.072	216.924	126.473	93.171	155.483	217.595	118.363	100.504	156.306	79.79	90.8486	116.448	130.519	205.206	123.245	246.887	148.106	73.648	58.3202	45.1827	215.802	51.1511
Podo. Vol. Den. (No. / 10^6 µm^3)	160.999	154.292	246.21	169.624	177.017	549.306	143.506	133.232	152.018	159.536	133.605	315.905	110.064	126.84	138.55	168.174	214.655	161.799	213.035	170.676	189.55	197.665	148.288	266.617	209.839	154.326	86.8727	118.776	130.95	178.503	150.858	87.6748	106.133	122.996	105.021	192.954	78.0667	225.076	179.135	98.0633	127.415	49.0328	217.302	122.633	132.651	100.796	137.704	349.573	215.69
Podo. Vol. Den. (No. / 10^6 µm^3)	178.819	164.765	87.9262	363.744	158.592	256.454	120.339	121.675	195.864	214.868	152.78	127.705	135.968	169.43	175.05	285.637	145.637	147.491	6.22113	369.205	165.769	164.343	233.576	301.811	73.6128	199.943	148.691	167.031	245.53	184.206	145.637	165.969	94.5917	108.739	161.738	125.333	22.5192	99.1712	152.355	179.511	280.654	54.4172	186.207	111.31	145.493	51.9627	81.934	322.46	160.343
Podo. Vol. Den. (No. / 10^6 µm^3)	180.911	164.345	217.636	234.901	144.96	206.486	173.225	115.018	284.937	114.532	138.077	157.841	208.405	142.16	204.625	325.772	398.009	174.789	258.415	213.254	262.989	172.561	167.797	270.769	91.1229	123.659	141.129	141.677	223.848	187.848	177.247	215.084	52.3654	144.974	148.132	179.492	123.976	46.9681	181.827	216.119	348.216	89.852	239.425	244.454	181.376	185.565	63.5993	314.558	187.84
Podo. Vol. Den. (No. / 10^6 µm^3)	164.215	207.573	207.008	258.449	275.354	261.673	191.739	82.8731	264.812	400.467	105.529	193.781	140.349	347.83	366.217	142.758	178.672	75.2692	120.699	267.706	171.273	229.064	309.288	238.02	105.039	180.664	194.797	189.122	192.849	157.74	168.693	156.306	92.8382	132.905	176.619	94.4428	99.1127	127.971	174.781	142.098	165.015	187.404	113.951	164.832	65.4261	161.015	51.1821	290.076	166.547
Podo. Vol. Den. (No. / 10^6 µm^3)	132.284	259.423	156.063	403.659	39.7457	200.846	149.641	111.834	199.651	173.431	143.667	79.6054	74.5475		105.927	161.163	392.504	121.486	102.726	267.388	245.761	177.023	254.503	124.801	267.705	184.147	128.901	173.31	135.947	139.535	165.651	177.804	119.287	132.443	61.6198	125.637	128.867	143.255	157.007	254.4	241.744	103.267	134.716	193.125	191.984	70.8727	28.4178	310.462	141.561
Podo. Vol. Den. (No. / 10^6 µm^3)	169.288	245.028	428.407	336.475	274.518	314.778	141.749		269.903	115.178	199.442	137.506	165.903	128.68	128.827	95.8695	169.38	219.042	120.446	169.813	117.347	155.931	169.722	220.98	90.7628	196.9	90.4324	108.373		69.9958	121.536	90.6347	115.624	118.652	40.2095	85.6969	32.2044	212.107	56.429	171.505	330.381	167.46	132.729	215.61	137.222	75.6255	130.354	177.595	203.394
Podo. Vol. Den. (No. / 10^6 µm^3)	258.125	114.047	353.922	197.916	217.632	162.589	69.5893	110.176	180.463	228.809	212.396	177.054	73.2859	145.92	157.726	167.532	330.376	354.252	188.658	106.717	150.449	146.753	233.528	261.184	113.747	96.2852	57.441	133.983	503.112	124.634	127.06	196.962	50.9679	98.1951	157.02	125.025	142.408	103.732	117.351	186.709	162.925	119.831	112.944	225.806	165.287	142.224	149.563	318.778	489.859
Podo. Vol. Den. (No. / 10^6 µm^3)	179.402	257.696	331.804	263.82	129.168	341.452	101.301	198.825	144.449	169.339	97.5368	236.011	96.1381	190.97	228.821	249.214	23.7647	171.705	57.2531	146.688	182.702	139.691	115.235	189.607	158.728	90.6198	172.003	176.568	132.789	272.293	114.54	183.882	82.7279	136.1	117.273	255.57	102.257	112.491	158.826	200.688	233.904	148.752	201.992	199.583	105.089	72.4036	77.5409	166.217	98.8306
Podo. Vol. Den. (No. / 10^6 µm^3)	194.58	110.62	250.169	261.253	224.984	197.775	126.04	104.104	258.52	218.953	219.374	116.805	161.3	146.78	254.279	85.2769	205.904	96.077	133.008	133.415	72.2051	237.237	172.164	177.543	131.368	137.767	141.221	156.306	76.2484	76.6568	214.922	88.3623	122.248	34.6235	214.786	136.865	94.1994	205.109	76.7863	209.983	294.461	157.207	71.2722	71.8094	75.0824	48.925	91.5798	195.349	208.603
Podo. Vol. Den. (No. / 10^6 µm^3)	173.019	102.149	153.365	108.201	212.096	239.634	233.807	46.6544	355.939	216.694	155.643	91.8329	147.087	103.58	292.066	99.7289		113.214	310.437	117.133	115.784	110.129	322.121	241.957	169.827	119.035	71.4635	171.61	146.775	159.34	196.097	102.414	67.0549	112.528	105.266	105.422	23.5099	235.574	250.383	169.754	146.564	125.4	117.083	108.761	85.438	60.7794	163.697	265.642	137.81
Podo. Vol. Den. (No. / 10^6 µm^3)	147.684	222.638	164.981	323.57	184.043	149.84	242.539	36.6102	283.635	163.025	316.924	180.126	240.2	131.45	173.382	242.829	164.86	138.86	64.7319	101.813	195.828	198.937	144.514	207.935	139.266	107.05	130.795	154.537	243.861	179.392	98.2282	110.413	69.6888	63.4039	189.553	197.731	82.8376	155.989	161.188	89.3575	198.874	191.605	80.666	284.777	129.221	207.455	123.761	170.851	162.279
Podo. Vol. Den. (No. / 10^6 µm^3)	164.358	193.557	292.826	89.3216	121.638	139.685	186.343	155.422	208.47	192.249	96.6059	80.3768	175.506	236.48	240.482	177.647	179.118	279.103	100.557	337.279	187.692	123.641	246.068	317.533	131.607	95.2186	74.9089	165.959	164.272	137.671	309.406	119.622	103.781	70.92	318.51	62.2162	124.587	360.396	107.165	147.581	164.295	105.022	141.379	113.935	167.692	28.3766	173.535	199.576	158.357
Podo. Vol. Den. (No. / 10^6 µm^3)	170.199	85.6564	311.23	189.281	156.528	351.248	292.917	147.032	152.079	184.195	98.0388	177.51	103.133	197.21	143.162	188.306	179.355	311.809	201.267	244.942	134.595	132.423	151.723	322.681	300.836	108.816	133.291	153.857	182.003	148.622	195.482	131.44	90.3059	51.6875	147.104	147.331	41.0411	138.068	165.16	243.931	190.281	176.147	102.436	147.981	93.6438	74.2087	80.3967	227.308	356.446
Podo. Vol. Den. (No. / 10^6 µm^3)	159.296	109.459	254.1	142.671	145.857	189.623	112.756	124.858	184.419	242.886	216.847	170.413	158.951	140.02	131.425	196.467	140.03	435.142	134.395	207.919	249.57	51.9068	176.225	282.566	133.812	136.363	134.153	158.779	79.4736	119.529	317.736	115.227	100.979	70.3777	102.258	59.5061	83.0157	87.573	51.9021	185.283	273.885	219.325	144.539	213.27	280.09	256.473	103.111	199.906	236.906
Podo. Vol. Den. (No. / 10^6 µm^3)	143.973	241.217	237.178	195.872	170.962	92.6817	154.31	104.272	147.706	157.583	114.994	142.683	149.865	122.35	193.038	223.249	140.487	267.132	168.547	227.952	123.169	272.597	328.764	184.722	101.203	140.8	161.397	327.466	192.918	129.077	126.945	121.428	111.046	135.814	82.3291	127.679	20.4286	298.3	245.502	167.247	191.322	156.964	147.283	179.878	174.07	82.2721	117.961	225.46	175.038
Podo. Vol. Den. (No. / 10^6 µm^3)	64.0904	253.798	166.845	426.044	230.027	145.598	308.449	122.517	156.447	175.022	72.9571	123.287	216.249	197.05	133.857	196.223	76.5315	237.734	84.2727	202.424	471.528	422.693	164.108	138.088	101.311	111.451	129.537	137.175	93.3466	201.548	214.85	157.8	86.2004	97.8733	132.445	204.57	135.807	149.027	190.508	135.885	182.008	520.305	90.4781	198.607	311.043	51.3983	65.7317	410.677	254.353
Podo. Vol. Den. (No. / 10^6 µm^3)	148.457	191.863	214.317	321.227	185.921	138.112	40.3893	92.4076	190.143	105	268.843	184.632	187.226	172.87	342.607	99.9684	117.176	108.466	184.477	186.869	203.646	148.071	193.955	226.495	194.297	271.452	98.119	117.234	248.255	187.154	101.766	127.102	121.185	61.6526	221.261	67.2156	135.86	142.68	216.354	93.1374	233.648	90.0842	207.237	177.052	126.726	128.466	84.0444	320.994	223.395
Podo. Vol. Den. (No. / 10^6 µm^3)	104.355	284.701	254.734	232.461	127.582	92.8585	176.97		164.112	81.4959	196.509	225.172	176.415	191.05	173.208	109.553	100.921	79.4201	115.54	204.676	235.704	79.5269	300.225	306.439	114.321	158.739	48.5349	210.915	189.084	443.439	174.841	86.9297	87.7768	160.773	113.143	101.17	109.78	158.266	148.5	204.504	292.71	58.4205	140.173	164.017	117.616	65.5218	118.399	254.537	195.438
Podo. Vol. Den. (No. / 10^6 µm^3)	159.308	170.043	113.998	235.167	199.245	222.599	229.29	69.7694	142.993	109.001	182.092	201.55	279.68	228.44	194.551	104.803	207.035	164.523	100.97	162.294	331.463	207.748	193.641	168.165	66.7737	98.6948	93.177	129.704	157.847	135.177	225.826	109.287	152.314	149.446	39.0267	125.709	93.5346	197.225	41.0884	173.651	146.265	98.123	73.411	270.932	152.431	195.707	204.131	209.743	343.752
Podo. Vol. Den. (No. / 10^6 µm^3)	91.1343	213.111	175.387	293.022	97.9228	116.518	303.292	166.979	169.244	178.789	263.342	165.945	149.777	135.34	149.655	129.047	166.913	200.732	75.211	154.276	172.544	177.399	68.9542	190.3	90.554	129.625	163.545	105.443	195.961	151.527	223.472	83.1156	132.934	60.2728	104.562	161.648	100.478	169.777	61.058	160.54	334.446	156.117	145.193	89.0447	228.794	126.479	68.9218	194.906	158.774
Podo. Vol. Den. (No. / 10^6 µm^3)	132.574	213.168	167.258	211.981	197.685	81.7421	120.196	221.93	245.195	219.919	103.147	216.122	159.921	525.61	94.7617	221.775	151.004	130.59	276.56	139.726	70.4819	307.448	198.954	323.801	82.1499	148.362	165.921	43.8396	107.963	145.618	193.469	192.374	76.6479	104.971	154.612	90.2402	102.473	113.564	171.677	71.3397	120.859	123.335	210.709	152.795	59.1875	82.2947	84.3476	267.878	159.41
Podo. Vol. Den. (No. / 10^6 µm^3)	148.659	220.123	257.138	126.669	131.862	246.093	215.587	32.7846	98.6136	175.438	309.75	90.3234	180.07	227.67	162.71	193.271	157.755	139.846	173.775	485.991	219.907	252.111	274.768	255.142	180.883	80.4213	86.1633	163.618	248.079	156.841	156.494	242.178	54.8078		72.2004	146.081	76.0876	185.131	94.49	183.069	252.507	119.909	30.9167	217.022	80.9744	79.6925	137.278	217.379	118.093
Podo. Vol. Den. (No. / 10^6 µm^3)	163.905	133.073	268.977	211.277	188.11	203.109	247.511	76.021	355.294	85.399	175.698	117.989	187.982	147.07	258.469	157.125	146.102	146.553	106.56	98.696	241.158	36.373	269.398	311.619	129.495	68.0579	113.81	162.661	140.901	169.663	145.345	236.597	55.174	108.755	105.931		37.0957	95.223	96.6021	200.734	102.94	76.1587	198.869	192.891	182.408	112.352	96.5534	165.317	107.732
Podo. Vol. Den. (No. / 10^6 µm^3)	63.7224	274.792	184.526	236.537	189.418	375.677	146.313	113.98	132.343	114	161.641	410.296	175.493	93.2	364.244	136.078	234.08	185.895	288.195	290.068	218.122	149.81	240.417	268.398	74.1928	128.066	120.799	136.232	125.148	126.105	218.628	122.474	32.7616	101.074	177.197	72.4817	74.1866	153.558	224.94	115.768	174.701	132.579	93.5016	104.508	143.392	99.5056	65.6845	493.28	249.656
Podo. Vol. Den. (No. / 10^6 µm^3)	229.985	161.973	166.845	130.739	200.825	182.68	144.853	32.9605	157.381	146.363	249.923	167.708	174.458	113.93	202.194	213.754	191.21	220.184	282.757	183.913	104.931	173.337	181.494	61.1638	69.2417	151.167	127.993	165.712	194.74	132.929	156.841	79.6086	73.9997	97.4285	202.297		73.7232	206.171	156.227	410.327	212.029	117.492	325.348	299.902	95.5881	119.416	72.5134	177.856	189.975
Podo. Vol. Den. (No. / 10^6 µm^3)	161.331	105.79	235.343	131.256	205.706	123.502	164.497	140.402	161.054	170.049	159.33	226.892	297.398	127.89	161.184	210.982	266.862	444.835	147.334	272.534	112.286	209.323	611.719	200.83	103.465	130.121	94.1561	160.442	187	175.187	132.541	214.261	143.582	68.1374	149.787	49.9815	87.3869	241.313	122.028	284.294	190.636	117.994	178.138	137.569	173.961	162.865	70.8407	140.432	237.318
Podo. Vol. Den. (No. / 10^6 µm^3)	97.2817	141.271	295.107	186.599	124.705	139.791	171.566	114.823	132.865	156.926	52.3396	127.607	252.036	204.7	261.578	175.911	113.866	429.441	231.219	281.344	284.69	113.334	186.267	149.25	93.2554	133.97	162.316	154.149	176.914	334.036	130.265	131.708	58.9837	72.5345	91.5033	207.173	92.5139	90.8067	186.372	156.949	208.932		197.648	68.7174	174.265	91.4277	89.9644	194.05	124.355
Podo. Vol. Den. (No. / 10^6 µm^3)	185.151	165.955	241.304	267.877	241.213	145.854	232.076	70.8968	304.787	247.757	106.553	165.246	99.3869	216.95	145.03	163.404	124.605	343.76	413.198	201.925	135.441	151.467	110.148	257.633	111.29	168.487	136.542	105.529	131.691	206.909	124.214	83.3317	66.9965	81.0251	180.516	57.1704	121.143	125.196	153.909	208.613	174.775		89.6037	130.792	138.623	175.217	265.867	441.556	502.144
Podo. Vol. Den. (No. / 10^6 µm^3)	187.404	120.385	468.239	352.526	155.462	202.872	161.65	91.0694	133.936	213.777	74.4551	380.776	127.94	136.08	172.351	211.011	212.457	85.6442	225.339	75.94	209.958	210.902	264.955	393.919	127.8	248.681	117.644	49.2441	64.3263	101.953	235.962	176.691	60.1322	105.459	116.093	72.2803	41.128	72.2917	101.007	172.226	136.812		118.86	134.708	39.7288	58.0267	150.465	318.42	249.862
Podo. Vol. Den. (No. / 10^6 µm^3)	122.104	203.765	232.248	169.232	176.563	138.658	212.571	76.8459	192.544	159.641	159.641	171.921	186.697	223.53	198.17	181.899	141.948	141.028	149.961	180.722	118.977	209.823	208.599	197.066	170.3	103.77	84.792	101.664	57.5973	124.92	200.736	175.579	89.9175	60.7326	128.095	57.3901	87.8349	145.827	203.771	211.259	166.547		88.3903	222.099	76.7725	82.4408	115.432	296.617	427.688
Podo. Vol. Den. (No. / 10^6 µm^3)	102.06	225.195	242.02	406.053	158.184	250.334	185.771	79.7204	54.4093	117.526	120.855	69.5728	84.4983	71.4	141.142	169.506	166.325	235.544	190.625	324.179	288.981	128.349	172.212	97.3481	159.779	127.435	76.2282	113.435	185.833	154.653	72.8542	222.584	45.8658	105.63	81.5647	58.8197	98.6768	106.47	106.515	150.748	139.541		127.383	164.853	185.478	36.9797	113.898	216.949	356.638
Podo. Vol. Den. (No. / 10^6 µm^3)	112.945	295.863	339.96	155.306	148.029	223.173	402.364	172.843	74.6619	151.852	87.0067	187.716	74.9566	259.52	266.194	106.151	467.075	221.745	185.636	363.034	156.687	147.603	260.77	222.899	143.263	101.379	91.2068	161.364	55.0042	133.522	115.866	121.739	233.168	165.178	57.4797	189.156	131.913	39.2452	157.954	172.358	251.971		134.756	94.6392	107.532	99.743	79.9064	164.909	267.753
Podo. Vol. Den. (No. / 10^6 µm^3)	202.686	112.178	145.048	260.075	101.901	201.671	171.744	112.509	156.348	137.122	58.9201	144.097	214.85	162.28	277.996	153.798	289.697	258.839	184.913	281.621	145.504	135.298	110.1	278.469	107.238	53.2128	115.727	255.187	150.466	162.29	188.144	114.929	83.5642	98.2328	150.231	157.273	59.9814	157.079	184.775	221.798	265.661		119.788	109.562	99.9238	134.698	57.824	190.161	362.841
Podo. Vol. Den. (No. / 10^6 µm^3)	187.594	165.06	220.479	299.291	167.929	162.053	105.786	57.5443	156.331	168.437	149.94	203.812	47.6732	254.53	392.73	146.528	348.195	111.849	302.619	116.495	177.909	124.534	259.613	226.578	100.794	146.587	157.46	121.198	193.663	210.796	137.502	172.648	112.652	107.119	124.146	150.936	69.7488	49.9968	231.729	113.442	246.124		110.378	111.772	170.892	88.4572	153.027	489.539	184.357
Podo. Vol. Den. (No. / 10^6 µm^3)	150.117	228.131	423.348	439.84	172.108	237.499	49.8545	40.5604	170.233	45.3259	242.675	226.701	308.944	92.9	308.253	298.445	244.814	194.782	325.117	397.293	571.453	126.323	193.279	95.0363	185.046	118.897	101.621	121.103	326.39	191.538	154.976	64.1857	78.3589	145.161		141.389	77.4308	115.294	59.2252	194.711	168.142		108.867	146.436	289.426	47.0914	318.784	334.332	176.116
Podo. Vol. Den. (No. / 10^6 µm^3)	241.052	153.834	195.483	154.967	151.898	182.69	162.106	43.8611	321.241	133.008	165.539	149.729	209.985	85.6	203.469	130.779	161.913	171.43	293.267	133.668	150.584	324.918	223.387	184.547	209.098	152.887	107.053	170.905	119.483	217.597	132.189	342.645	48.5549	130.064		99.0208	44.4716	245.045	184.753	142.628	129.444		192.283	204.311	151.798	53.6928	152.261	213.361	249.673
Podo. Vol. Den. (No. / 10^6 µm^3)	216.8	284.979	407.265	218.388	53.8834	183.816	238.619	94.1948	160.867	220.443	341.779	111.055	213.862	63.2	514.135	236.591	446.626	166.423	137.111	284.925	107.342	51.5304	134.853	230.722	84.7483	57.0116	80.646	151.488	181.559	100.309	132.294	111.497	116.124	151.736		134.629	73.7056	90.3949	138.25	240.55	122.318		144.298	174.512	143.208	53.7477	299.391	259.465	219.169
Podo. Vol. Den. (No. / 10^6 µm^3)	185.12	96.4183	186.584	174.285	292.966	276.448	115.785	204.556	206.211	182.492	91.0636	150.239	236.542	96	122.435	185.978	194.289	368.515	189.946	182.983	100.888	138.63	165.828	306.003	91.8862	146.461	63.9846	136.685	155.831	149.827	117.352	120.995	55.865	125.761		21.3127	96.3392	66.3074	183.116	336.872	148.341		150.402	166.334	268.034	50.4548	82.272	202.941	185.614
Podo. Vol. Den. (No. / 10^6 µm^3)	76.132	279.757	109.64	173.933	137.59	215.479	195.027	85.4994	189.102	271.339	296.351	136.472	137.929	136.32	79.628	142.856	178.071	127.629	131.706	209.928	134.327	183.511	113.712	148.096	117.177	106.062	87.5325	195.931	138.36	87.8477	127.917	90.1392	78.8061	97.2358	122.392	210.422	37.1885	155.607	82.8321	164.676	214.724		109.082	152.005	152.865	127.627	28.7147	213.266	135.647
Podo. Vol. Den. (No. / 10^6 µm^3)	168.861	139.79	404.851	265.689	138.506	129.952	208.017	90.4667	81.9618	498.315	106.65	135.9	141.137	201.17	223.469	148.889	228.999	216.254	129.708	272.705	138.169	140.14	401.504	275.598	172.046	137.36	121.97	99.6782	81.6876	121.175	422.118	107.642	183.812	146.249	42.7797	146.422	133.94	134.227	79.3918	235.997	190.821		106.276	129.489	178.877	80.6053	78.3083	222.198	127.039
Podo. Vol. Den. (No. / 10^6 µm^3)	197.972	270.112	74.3414	186.279	55.2913	185.078	237.968		255.299	286.071	269.941	214.385	231.336	315.49	157.876	182.12	119.415	238.65	142.582	147.253	214.675	93.5574	213.688	170.83	121.212	205.641	163.306	184.615	173.202	251.433	200.36	214.662	285.067	83.8352	98.1653	193.466	74.2014	162.139	73.2303	139.679	184.06		201.768	217.08	266.206	75.3023	166.643	180.133	193.896
Podo. Vol. Den. (No. / 10^6 µm^3)	230.098	90.879	137.66	258.461	301.883	165.355	208.37	88.358	253.705	164.594	165.025	56.1871	336.764	223.97	142.6	221.456	230.102	224.553	181.967	101.252	142.486	187.289	224.05	181.926	102.522	103.67	133.1	39.1474	136.646	169.006	135.242	203.262	111.904	46.1249	147.196	125.118	117.976	45.9108	52.9744	220.362	241.024		73.5153	145.226	58.6081	256.474	75.6036	280.082	67.0423
Podo. Vol. Den. (No. / 10^6 µm^3)	114.066	189.153	393.893	215.085	254.569	265.287	101.456	183.565	156.665	151.398	56.0271	353.747	205.384	204.6	120.49	237.608	226.948	250.608	169.42	224.846	192.569	77.7618	315.789	470.238	195.254	164.514	145.471	122.915	185.248	59.5794	168.151	132.865	111.976	93.1762	169.583	118.912	134.359	160.948	189.777	174.16	328.894		119.928	186.846	324.065	143.272	138.235	142.011	125.98
Podo. Vol. Den. (No. / 10^6 µm^3)	233.031	176.858	185.188	164.238	193.425	117.755	104.404	157.265	216.409	151.123	120.684	147.05	288.148	184.26	170.338	159.249	335.94	157.013	250.586	146.646	339.587	139.648	126.463	280.131	194.472	80.1747	88.7679	96.6773	55.4435	212.427	178.837	188.907	90.5166	90.5052	88.2327	86.3906	30.8291	198.173	207.148	150.075	118.851		252.854	99.4318	173.796	99.0042	89.4979	142.768	261.507
Podo. Vol. Den. (No. / 10^6 µm^3)	121.416	204.74	233.756	107.27	207.182	156.148	308.566	48.0081	109.123	169.919	212.016	283.218	221.904	168.38	154.367	227.156	236.162	397.521	62.7922	211.474	205.487	153.61	213.005	429.756	140.83	139.325	142.023	194.261	130.945	91.1247	180.924	139.392	105.11	112.762	133.085	127.706	55.2857	113.645	110.756	106.048	154.421		100.493	150.625	262.34	86.5771	77.4025	189.765	169.73
Podo. Vol. Den. (No. / 10^6 µm^3)	84.0166	153.285	278.815	321.646	181.76	233.725	369.193	93.5876	189.883	125.816	245.205	248.473	93.5461	122.51	173.677	167.378	248.098	252.918	161.798	237.008	202.912	242.893	125.016	228.622	119.291	90.9028	49.3681	145.347	142.419	111.799	147.021	109.564	94.0325	144.435	126.056	108.48	104.324	117.873	39.7963	130.039	122.151		83.9632	115.635		136.429	97.8684	197.245	162.292
Podo. Vol. Den. (No. / 10^6 µm^3)	118.736	176.432	180.737	129.234	64.8471	270.683	254.061	62.3835	100.079	99.8741	171.869	127.77	300.707	172.3	236.856	100.324	163.573	209.733	134.268	170.086	269.578	226.083	165.68	327.208	70.45	199.555	29.4766	172.495	167.579	181.032	168.104	116.001	169.838	78.9523	137.147	51.2943	23.4451	148.197	136.856	161.752	177.394		107.241	79.2746		62.5079	92.3299	244.84	282.177
Podo. Vol. Den. (No. / 10^6 µm^3)	149.585	189.204	378.224	175.027	114.795	260.797	92.3486	82.9661	205.883	188.813	95.2952	136.664	189.665	122.36	99.761	98.9952	235.091	168.25	146.448	100.439	227.96	239.376	125.976	123.76	91.6772	31.6245	60.5297	125.979	122.248	111.14	159.056	82.3218	107.429	85.0018	91.3928	67.9978	67.0232	63.629	299.901	123.508	131.952		85.7134	182.942		48.8781	209.701	184.61	134.524
Podo. Vol. Den. (No. / 10^6 µm^3)	269.721	553.728	193.293	263.022	182.963	165.582	219.746	189.012	201.063	297.494	170.452	207.395	66.5134	198.28	117.635	197.711	273.613	299.69	170.088	280.685	247.393	112.083	226.523	323.064	156.999	97.5011	78.4085	193.788	189.197	294.288	262.741	197.993	100.538	142.869	164.899	106.41	52.7343	112.81	77.9212	73.8746	212.095		148.357	124.123		54.8165	162.114	182.634	134.842
Podo. Vol. Den. (No. / 10^6 µm^3)	113.663	149.885	177.104	188.898	39.8837	240.784	337.387	42.4416	133.736	94.7434	161.989	192.094	70.9498	79.4	261.494	256.729	138.09	108.336	237.21	206.523	171.105	151.663	241.773	220.283	96.717	111.559	175.779	147.002	117.665	115.701	110.196	128.225	83.005	111.685	221.555	134.2	115.826	230.657	284.495	271.767	105.951		168.661	98.3956		32.0289	137.534	242.209	340.318
Podo. Vol. Den. (No. / 10^6 µm^3)	263.484	517.096	284.439	132.468	295.91	213.588	248.499	92.2991	243.571	186.346	245.517	179.713	316.602	231.1	344.342	183.734	204.121	140.199	259.043	281.261	202.226	94.0436	179.779	178.334	124.441	128.373	171.67	110.63	92.7416	231.766	341.696	156.766	34.7254	127.661	61.0054	80.4816		115.379	265.324	188.557	191.654		163.761	159.538		65.1906	55.9062	257.802	147.852
Podo. Vol. Den. (No. / 10^6 µm^3)	289.609	198.098	319.887	237.623	110.789	246.346	212.275	203.586	193.737	204.104	294.147	198.461	211.863	266.88	229.406	143.803	135.812	208.695	139.311	352.34	316.165	181.61	282.073	164.49	123.195	210.208	39.5096	107.49	98.9651	95.6052	150.104	92.7632	158.405		99.3479	116.988		113.807		121.333	106.006		102.245	188.979		100.715	87.6077	257.782	271.882
Podo. Vol. Den. (No. / 10^6 µm^3)	158.268	159.283	97.9477	189.667	152.144	155.27	180.538	47.5592	322.942	149.428	135.377	144.067	245.535	139.19	173.882	150.541	140.466	238.33	141.971	218.611	176.516	204.319	205.557	273.699	103.618	157.779	166.957	276.799	162.037	232.585	123.819	210.528	130.271	35.2212	110.282	227.744	75.158	84.9465	137.675	87.6077	140.667		216.3	94.2116		68.0331	27.0745	178.541	321.261
Podo. Vol. Den. (No. / 10^6 µm^3)	110.954	298.313	429.287	142.881	333.268	110.682	204.656	158.667	114.52	180.861	109.973	204.042	166.442	283.32	183.949	274.897	499.265	270.797	114.678	262.601	389.053	74.7976	192.886	372.699	194.969	136.949	96.2372	144.967	177.279	129.419	189.294	105.138	109.926	159.454	171.61	52.7046		140.976	179.145	269.462	297.028		113.901	192.883		71.1208	45.219	176.696	239.117
Podo. Vol. Den. (No. / 10^6 µm^3)	162.917	116.712	140.381	243.649	274.591	298.482	192.633	203.105	287.035	191.401	199.599	231.044	241.021	275.14	157.897	128.795	226.881	81.1204	146.663	221.5	147.101	123.906	227.724	124.678	208.108	158.408	148.309	124.926	123.456	141.177	104.461	145.972	72.8803	174.385	98.231	92.3596		100.236	77.527	208.728	147.914		141.168	72.7958		189.121	110.458	246.487	133.746
Podo. Vol. Den. (No. / 10^6 µm^3)	190.856	250.816	108.1	157.986	341.004	238.281	166.593	91.4356	173.876	232.812	133.334	170.163	33.1157	201.92	170.226	258.871	178.256	161.838	141.21	219.11	310.276	144.103	184.72	202.29	168.703	45.3752	103.383	138.254	103.607	195.816	115.301	337.412	157.694	77.332	130.96	137.879	18.6507	66.9972	217.748	198.493	225.871		223.082	79.3959		46.833	42.9843	245.844	133.438
Podo. Vol. Den. (No. / 10^6 µm^3)	279.064	221.106	200.382	110.576	67.9343	148.263	295.872	148.991	149.646	139.848	111.474	162.624	277.019	148.56	174.554	100.016	343.119	214.62	110.092	340.409	143.672	177.033	150.632	154.831	151.4	247.878	77.4398	147.901	161.572	152.895	105.72	189.514	181.97	112.429	46.5619	143.402	25.2928	86.6294	156.252	207.893	218.019		171.163	52.1025		110.241	173.051	258.024	369.184
Podo. Vol. Den. (No. / 10^6 µm^3)	239.527	232.478	264.074	259.825	123.949	144.827	185.508	205.919	412.185	157.196	100.053	259.406	143.457	175.46	186.429	216.882	272.197	192.58	293.826	110.611	183.326	79.5049	110.064	255.731	97.7668	131.041	157.044	102.428	277.412	181.956	463.161	238.639	157.183	125.781	99.3336	87.3563	148.433	32.8383	28.1241	200.009	85.3773		149.694	269.318		205.469	48.2087	209.82	205.649
Podo. Vol. Den. (No. / 10^6 µm^3)	184.848	248.615	150.333	228.095	189.099	130.32	142.78	129.304	105.536	205.938	154.779	136.793	274.13	110.68	105.197	98.4059	351.381	187.273	123.557	177.702	159.971		185.785	155.912	74.2926	124.68	87.6761	198.92	172.413	135.552	195.965	244.842	97.6189	89.1954	147.08	173.376	55.6558	244.255	180.886	167.837	102.989		132.984	184.244		67.9286	103.957	199.142	217.537
Podo. Vol. Den. (No. / 10^6 µm^3)	111.301	231.972	302.362	204.443	128.894	20.6394	98.7213	96.7936	172.412	322.668	172.238	118.194	185.095	245.36	214.084	149.737	259.84	143.32	75.9269	411.89	280.468		206.624	150.36	148.425	123.777	147.779	153.957	279.365	252.385	105.899	123.64	66.21	114.141	105.624	148.998		69.9485	133.225	189.812	206.042		158.153	156.272		68.016	58.7125	320.347	187.619
Podo. Vol. Den. (No. / 10^6 µm^3)	165.107	154.851	228.847	221.125	253.47	185.137	177.387	259.441	255.553	188.233	119.42	204.108	274.155	154.31	128.69	124.842	265.585	320.509	195.749	113.262	242.473		201.864	241.769	108.624	231.595	87.5869	126.648	283.883	64.1885	191.78	214.844	123.808	90.492	53.9258	154.251		127.433	166.136	52.1201	134.67		42.7989	160.471		86.1938	92.5648	383.402	203.069
Podo. Vol. Den. (No. / 10^6 µm^3)	98.2191	298.503	153.1	208.831	112.576	98.9115	282.352	32.1668	192.276	247.273	234.68	163.798	117.113	189.26	128.046	120.353	175.9	140.668	192.064	128.695	166.594		145.515	247.274	256.951	218.04	123.001	225.551	57.0004	175.46	126.71	101.429	143.789	85.7752	81.9134	112.782		99.9072		48.5424	216.23		416.257	220.319		131.583		221.285	163.979
Podo. Vol. Den. (No. / 10^6 µm^3)	131.456	149.803	283.561	120.202	171.878	236.274	104.631		243.372	65.3059	173.456	151.547	172.872	152.89	214.217	97.9868	235.178	153.025	132.517	370.473	73.097		120.813	336.379	178.259	143.51	168.335	73.5575	212.666	181.021	70.7593	165.814	87.7562	84.3246	291.345	161.212		102.083	118.374	93.9786	144.859		180.841	125.918		104.835		130.84	232.268
Podo. Vol. Den. (No. / 10^6 µm^3)	186.286	300.014	351.07	482.553	85.5139	155.338	236.608	180.597	235.968	309.108	103.625	187.316	99.2447	164.51	175.389	190.721	316.85	148.464	72.4239	247.639	157.27		178.778	120.66	273.017	153.046	180.371	107.001	113.574	173.594	134.707	197.537	81.7535	79.4139	181.453	177.185		118.579	115.392	83.6032	117.934		171.029	137.339				224.061	183.848
Podo. Vol. Den. (No. / 10^6 µm^3)	230.444	275.558	215.572	220.239	206.906	169.077	102.712	260.706	281.801	161.895	109.026	132.67	170.958	160.83	156.046	232.91	325.368	76.4879	433.042	217.346	178.742		253.236	130.601	146.66	87.1396	89.5692	70.76	193.582	100.347	213.38	162.363	112.512	51.272	105.729	218.32		105.178	184.586	65.4239	174.895		114.852	273.006				240.928	258.688
Podo. Vol. Den. (No. / 10^6 µm^3)	155.988	244.118	231.507	160.023	163.39	288.01	163.016	84.5821	192.061	197.237	244.013	285.847	127.38	89.3	238.582	59.8483	242.778	252.233	260.145	130.183	171.843		285.625	164.656	147.909	140.868	167.879	202.397	351.8	149.264	195.279	127.787	272.373	147.279	106.715	127.107		110.445	128.771	243.577	208.279		212.244	145.386		46.2076		277.629	402.996
Podo. Vol. Den. (No. / 10^6 µm^3)	135.693	233.411	130.268	305.949	161.834	121.45	228.288	83.6816	251.354	160.829	177.76	400.525	103.83	161.78	72.9491	135.07	281.584	156.022	106.657	324.24	163.656		240.891	149.453	121.717	175.203	90.5205		118.026	74.142	95.3632	174.729	162.252	86.1346	179.582	72.5823		58.9531	115.415	196.582	114.556		176.221	132.048		84.7075		238.323	148.064
Podo. Vol. Den. (No. / 10^6 µm^3)	260.272	165.955	321.48	196.491	286.385	132.039	131.588	115.541	190.146	198.074	150.878	59.2711	171.648	175.94	226.433	118.752	334.561	252.706	158.303	161.185	172.469		163.985	189.819	209.558	177.245	127.386		94.7168	100.121	65.9112	290.71	136.739	123.199	125.058			43.1898	209.771	131.038	148.598		127.781	66.0441		109.254		435.652	138.164
Podo. Vol. Den. (No. / 10^6 µm^3)	222.588	205.397	269.956	249.583	144.467	220.76	132.06	60.0504	173.465	251.216	82.4395	300.627	73.2499	144.44	238.86	151.553	308.34	236.749	116.398	271.649	176.13		175.301	178.667	160.038	100.479	120.465		125.359	121.187	140.958	26.1611	94.8096		100.007	99.288		55.707	187.076	215.459	118.869		89.116	130.386		41.4683		219.171	155.319
Podo. Vol. Den. (No. / 10^6 µm^3)	56.0217	196.168	186.223	188.955	221.935	176.988	153.202	87.7344	83.5312	229.154	115.723	86.5413	154.895	204.03	86.6583	141.042	251.921	180.949	219.237	206.393	135.515		200.381	207.724	222.732	140.981	119.662		111.578	70.3462	166.207	217.392	104.567	90.7995	119.58	89.6567		58.1633	98.4884	186.473	88.1328		113.781	184.908		107.046		171.721	145.516
Podo. Vol. Den. (No. / 10^6 µm^3)	201.647	180.499	226.023	281.642	220.559	217.918	152.422	101.641	207.438	226.675	44.1706	155.795	131.204	333.72	199.064	123.06	83.4863	294.891	87.3008	101.391	134.977		402.937	176.78	67.8686	74.8604	110.996		128.684		104.954	89.0631	81.2701	103.036	77.6408	114.891		118.052	186.02	133.325	278.987		77.6155	118.493		105.017		366.113	173.62
Podo. Vol. Den. (No. / 10^6 µm^3)	158.132	213.53	151.573	185.292	86.8053	238.489	269.227	61.9629	236.397	232.21	196.683	104.599	113.194	118.31	122.193	155.613	156.107	356.974	115.491	172.653	95.973		183.621	236.117	140.337	156.638	91.5852		190.242		372.934	137.392	230.014	98.8051	121.954	105.082		89.7664	185.901	131.825	108.681		121.411	78.5955		68.4292		187.12	374.573
Podo. Vol. Den. (No. / 10^6 µm^3)	370.92	208.69	271.585	155.567	131.948	101.328	213.288	175.105	159.066	152.349	165.385	182.363	287.121	120.68	173.05	137.537	226.453	414.206	143.363	105.721	342.018		117.599	199.589	175.374	127.803	141.342		159.002		189.599	109.831	50.6533	95.883	73.5907	63.2605		151.593	180.116	148.327	147.29		170.564	186.922		33.2208		397.095	181.377
Podo. Vol. Den. (No. / 10^6 µm^3)	216.46	217.15	158.491	116.495	162.497	183.021	206.233	25.509	127.996	255.142	45.893	184.535	104.272	230.31	162.501	297.766	329.262	218.339	225.997	225.932	450.102		293.571	210.651	108.245	171.155	104.978		110.557		93.4019	103.454	199.758	138.68	209.553	94.5948		103.986	155.056	129.608	323.485		130.763	124.778		142.345		233.511	254.292
Podo. Vol. Den. (No. / 10^6 µm^3)	96.6205	206.666	216.627	259.442	137.372	264.657	105.326	61.5499	138.59	112.832	243.016	103.022	268.525	112.3	94.1299	191.874	247.61	262.113	180.51	214.581	221.483		281.294	375.246	193.237	70.5177	137.406		149.908		93.9532	198.362	99.7222	79.1397	67.2494	207.028		94.1404	206.384	83.7453	234.388		71.4234	50.0056		89.861		304.183	207.417
Podo. Vol. Den. (No. / 10^6 µm^3)	311.807	144.08	104.021	158.497	225.632	195.283	137.134	104.905	164.915	166.253	188.643	136.007	169.242	233.34	204.771	157.469	193.133	115.201	245.17	155.055	189.537		384.595	207.568	72.6957	151.343	44.3032		135.005		53.8986	132.444	146.471	95.8512	106.909	82.9677		103.56	204.781	85.8763	130.622		232.367	189.877		131.158		205.09	193.398
Podo. Vol. Den. (No. / 10^6 µm^3)	163.758	213.727	231.855	181.534	202.956	282.794	135.187	61.4005	87.6975	114.929	215.286	61.6827	229.458	60.1	132.823	264.506	162.434	85.909	208.341	119.71	155.758		219.917	158.127	105.046	109.193	221.388		156.364		91.6009	144.108	106.53	85.9577	127.039	119.909		117.236	246.908	152.862	164.478		179.692	180.839		143.717		162.325	235.904
Podo. Vol. Den. (No. / 10^6 µm^3)	165.97	294.588	272.332	75.2397	221.163	182.813	150.743	66.2366	288.839	157.946	243.584	195.413	152.476	170.04	217.46	174.285	150.025	159.946	176.877	135.597	67.3324				207.805	178.214	108.513		103.384		245.988	214.713	105.026	74.8327	194.104	178.378		148.657	213.529	81.2987	138.042		72.7844	191.523		40.8519		182.75	143.603
Podo. Vol. Den. (No. / 10^6 µm^3)	147.687	138.715	189.988	211.114	203.878	159.717	262.462	222.92	210.352	253.487	278.601	190.918	177.049	496.26	161.11	298.73	199.072	176.725	167.014	305.417	269.117				104.04	135.323	29.0718		132.091		223.228	166.296		93.6362	104.009	90.0917		101.084	137.032	126.381	103.137		104.012	69.8037		84.7295		308.418	339.239
Podo. Vol. Den. (No. / 10^6 µm^3)	219.425	273.425	198.003	156.439	155.153	133.143	293.412	49.4201	303.921	187.643	192.918	100.736	179.776	150.81	236.621	286.84	259.99	156.699	219.158	259.59	194.437				202.878	73.9327	111.756		141.285		162.253	210.555		89.3098	66.0635	124.882			228.252	123.693	185.748		104.099	189.485				331.076	174.509
Podo. Vol. Den. (No. / 10^6 µm^3)	243.868	155.024	97.5189	194.906	117.844	264.026	247.624		242.522	251.563	73.3594	72.8721	240.67	325.58	171.334	148.495	117.671	240.046	239.388	141.436	175.671				144.431	126.354	82.7622		199.143		83.0387	235.019		75.0613	160.458	47.1233			284.909	157.597	205.025		97.1029	56.7974				204.343	276.124
Podo. Vol. Den. (No. / 10^6 µm^3)	147.426	131.879	151.243	211.767	237.592	80.9952	137.618	65.6405	224.962	188.407	107.194	74.416	127.433	183.29	170.835	176.332	179.747	180.085	100.161	242.336	252.836				109.847	85.359	257.789		124.639		116.245	354.474		48.547	188.02	127.161			136.117	88.0623	92.3101		157.524	170.639				145.23	734.81
Podo. Vol. Den. (No. / 10^6 µm^3)	191.869	202.393	249.17	103.788	103.909	251.53	249.002	62.2232	215.05	190.536	219.506	131.777	148.264	166.01	141.203	179.402	337.513	198.065	158.667	146.861	161.801				120.853	102.538	59.756		72.3343		153.475	191.193		100.113	107.739	192.717			222.634	223.913	159.641		276.347	106.447				143.503	137.196
Podo. Vol. Den. (No. / 10^6 µm^3)	187.842	161.048	181.707	203.084	145.001	137.271	224.45	116.865	83.464	273.097	42.9721	159.367	62.4199	280.97	176.325	79.3206	168.382	142.441	307.563	157.596	202.204				148.549	68.255	132.535		96.1062		310.925	127.43		173.524	123.55	168.662			218.999	94.7566	147.318			194.374				290.1	209.643
Podo. Vol. Den. (No. / 10^6 µm^3)		195.789	243.483	420.702	123.238	191.819	146.91	19.3102	114.002	132.069	157.585	214.663	325.558	161.57	229.867	178.538	125.097	220.426	189.166	83.5817	203.379				99.496	142.241	124.419		73.1873		127.618	163.187		130.767	497.66	153.305			153.014	147.243	134.99			97.7308				161.364	110.181
Podo. Vol. Den. (No. / 10^6 µm^3)		174.262	231.44	138.919	76.9559	99.1777	126.777	117.216	212.261	260.622	153.259	350.952	60.5428	168.28	234.671	114.08	152.206	152.21	133.512	127.626	247.805				162.295	212.77	267.947		152.289		231.92	198.173		152.573	94.7656	136.053			240.073	105.572	239.778			48.0872				181.3	184.116
Podo. Vol. Den. (No. / 10^6 µm^3)		91.9873	111.555	250.114	184.017	294.912	222.168	88.1101	126.692	166.015	139.983	205.552	79.3287	264.43	153.695	190.896	339.709	184.901	261.274	230.637	86.9105				104.105	228.676	208.266		170.634			115.959		120.513	128.519	101.709			174.034	115.435	145.429			129.849				233.474	203.36
Podo. Vol. Den. (No. / 10^6 µm^3)		208.985	352.375	310.103	154.128	346.678	226.565	227.243	124.938	232.14	101.642	109.334	51.0493	235.19	257.171	256.279	191.25	286.876	132.549	217.462	183.958				70.6034	125.851	106.679		77.4562			113.479		115.785	121.845	138.698			165.101	144.653	172.022			130.153				267.708	325.773
Podo. Vol. Den. (No. / 10^6 µm^3)		242.637	304.414	167.913	450.45	227.766	193.654	47.9019	241.28	237.751	159.481	144.627	94.0116	172.44	348.919	203.969	322.787	415.537	148.66	180.124	140.988				130.64	80.9166	77.4324		173.956			187.719		103.679	92.7869	99.1216			161.715	91.9488	124.489			80.9409				190.416	296.989
Podo. Vol. Den. (No. / 10^6 µm^3)		153.51	69.1652	199.75	210.911	231.262	237.064	133.057	210.648	106.637	251.715	104.448	309.686	180.41	113.169	116.426	127.418	227.438	210.661	198.958	236.158				128.071	146.641	134		115.565			231.588		104.142	109.988	193.133			193.995	152.941	134.417			132.159				209.289	221.18
Podo. Vol. Den. (No. / 10^6 µm^3)		226.337	150.395	207.595	157.549	191.022	177.866		191.543	211.201	311.096	103.341	162.041		217.875	92.9984	242.485	143.715	233.946	130.567	71.0461				132.038	144.118	207.926		147.989			67.0264			228.297	139.575			177.077	80.7628	131.319			234.342				303.893	301.435
Podo. Vol. Den. (No. / 10^6 µm^3)		291.336	156.343	168.489	170.171	281.459	207.714	144.987	218.327	416.985	188.814	109.133	191.157		173.186	148.513	243.08	280.108	149.633	143.931	181.87				168.358	122.072	141.769		165.547			138.033		121.196	184.129	152.371			251.935	156.444	134.426			104.838				208.144	263.012
Podo. Vol. Den. (No. / 10^6 µm^3)		156.027	308.254	231.444	251.922	213.144	267.671	48.8606	316.401	212.404	239.736	182.708	121.957		363.848	210.627	158.863	130.865	248.559	328.215	132.687				105.843	149.589	157.263		151.688			231.06		97.9352	168.881	72.9258			168.546	110.379	144.832			152.773				216.497	114.065
Podo. Vol. Den. (No. / 10^6 µm^3)		152.004	185.556	159.821	181.417	172.238	210.507	50.1592	357.669	193.232	112.504	218.088	261.662		224.944	111.491	89.5472	183.883	240.03	158.575	241.172				71.8723	159.108	187.653		180.768			158.396		96.6436	150.565	94.7352			154.866	108.387	290.657			139.14				243.777	34.3476
Podo. Vol. Den. (No. / 10^6 µm^3)		103.141	212.044	278.896	232.627	331.002	191.019	95.8777	183.432	228.274	95.4449	109.041	96.3018		210.098	156.103	192.991	160.183	381.068	171.989	136.674				146.05	117.5	116.751		104.331			265.347		115.739	109.351	117.479			229.797	96.1723	157.22							224.417	288.841
Podo. Vol. Den. (No. / 10^6 µm^3)		243.485	140.169	256.88	132.47		177.464	54.464	186.73	191.898	164.722	232.318	99.1772		182.765	274.614	147.668	221.598	189.902	245.472	219.587				124.32	106.632	177.58		161.063			146.844		100.759	139.848	121.24			208.841	140.366	61.7356							151.4	141.28
Podo. Vol. Den. (No. / 10^6 µm^3)		192.841	190.829	152.749	249.14		313.103		107.688	156.152	192.659	127.028	278.462		116.418	68.2403	184.086	187.006	112.376	181.01	236.865				43.1022	150.121	213.972		197.363			103.71		83.2101	65.725	49.0057			473.568	237.063	313.058							307.316	271.293
Podo. Vol. Den. (No. / 10^6 µm^3)		125.502	281.298	250.209	164.112		143.823		209.329	157.508	93.6514	50.3763	114.699		101.144	136.4	286.831	504.12	273.738	109.306	214.695					122.378	157.6		100.394			196.478		96.2244	111.042	122.591			274.258	81.1336	264.657							262.792	325.466
Podo. Vol. Den. (No. / 10^6 µm^3)		194.347	171.318	249.906	214.481		136.354	188.584	191.991	186.07	34.8688	100.936	91.6929		180.087	165.404	348.174	121.964	206.469	168.876	216.25					152.779	58.8367		181.689			99.9332		28.4998	86.7323	116.906			93.5986	80.9383	101.618							490.424	299.07
Podo. Vol. Den. (No. / 10^6 µm^3)		231.712	236.706	301.226	254.793		322.477	49.1201	149.848	193.824	165.769	196.932	160.623		162.502	102.286	225.528	152.357	156.099	107.648	192.869					184.694	106.82		376.875			230.77		84.4063	73.3523	221.782			272.778	142.476	216.665							172.708	419.697
Podo. Vol. Den. (No. / 10^6 µm^3)		301.376	292.922	277.217	186.968		89.0691	120.558	230.092	174.716	193.188	126.854	155.006		143.736	223.501	278.585	317.252	302.979	93.8288	204.884					91.0335	50.3312		266.238			175.755		119.939	116.513	91.2459			212.321	93.2961	308.806							286.096	174.236
Podo. Vol. Den. (No. / 10^6 µm^3)		293.008	182.731	272.697	156.399		312.437	28.9002	98.8223	140.477	101.851	162.39	96.5129		198.569	23.4727	239.218	91.4855	96.9631	360.685	106.268					119.634	129.998		148.159			291.804			106.811	309.094			391.849	160.234	306.354							476.072	189.255
Podo. Vol. Den. (No. / 10^6 µm^3)		240.046	161.815	198.624	149.845		178.005	189.875	132.663	86.006	130.626	100.954	282.259		185.739	223.011	314.613	116.799	263.613	170.904	147.514						108.166		140.211			39.3944			99.0712	57.049			276.848	170.572	213.566							393.471	229.928
Podo. Vol. Den. (No. / 10^6 µm^3)		61.9125	164.455	181.113	86.7962		333.104	75.7245	109.311	129.228	161.249	100.264	126.59		401.133	148.777	137.112	132.834	268.182	153.767	201.534						125.375		127.296			161.217			136.091	129.344			102.862	112.878	58.5282							216.22	404.319
Podo. Vol. Den. (No. / 10^6 µm^3)		206.132	331.956	362.517	113.969		166.494	50.8047	83.6519	270.251	161.735	238.812	193.313		226.35	160.61	160.287	243.278	89.5818	266.863	85.954						97.5451		165.719			78.1866			56.304	56.0205			198.581	184.231	218.452							180.966	365.696
Podo. Vol. Den. (No. / 10^6 µm^3)		166.439	264.427	250.015	118.258		276.551	30.7346	228.061	186.004	138.531	79.3016	164.668		218.651	95.7742	80.7892	346.324	224.015	341.324							240.098		134.029			58.6384			62.2522	83.5746			101.847	129.676	146.031							414.962	164.918
Podo. Vol. Den. (No. / 10^6 µm^3)		157.144	255.171	340.194	102.846		286.074	208.002	208.852	160.29	84.2907	475.541	104.719		266.65	204.374	103.754	156.089	103.53	238.832							45.9636		151.957			138.517			172.274	124.374			87.5086	140.142	173.862							320.256	254.009
Podo. Vol. Den. (No. / 10^6 µm^3)		208.165	234.217	297.806	141.843		265.861	62.705	194.238	134.734	136.764	205.461	145.327		185.398	81.7769	403.653	136.052	110.237	57.9605							125.242		60.3234			201.821			71.0112	58.028			216.134	114.966	265.4							319.974	221.695
Podo. Vol. Den. (No. / 10^6 µm^3)		128.888	250.929	264.647	89.6344		177.137	120.824	150.748	169.13	92.3879	92.4822	71.1525		331.809	151.356	360.108	199.319	117.927	300.459							138.801		163.571			117.615			159.961	137.069			158.794	290.179	178.641							353.468	65.6459
Podo. Vol. Den. (No. / 10^6 µm^3)		278.466	127.419	232.821	188.648		345.764	158.803	117.787	100.479	255.953	57.4471	181.651		251.426	108.861	280.451	232.885	140.108	203.164							125.924		96.7183			30.6896			99.8235	106.981			96.6155	195.426	261.529							200.044	137.172
Podo. Vol. Den. (No. / 10^6 µm^3)		234.572	244.734	349.544	276.178		244.045	126.206	181.027	111.424	168.68	155.935	205.896		175.367	122.1	144.251	213.504	145.58	226.804							75.4022		181.823			110.175			204.427	151.682			91.1499	199.907	106.433							330.648	205.68
Podo. Vol. Den. (No. / 10^6 µm^3)			221.146	169.478	220.173		330.117	67.8523	36.0798	179.627	102.387	103.689	247.896		205.922	122.429	322.964	112.723	152.909	145.798							114.001		172.339			65.3773			160.659	86.2346				65.042	188.411							260.056	849.799
Podo. Vol. Den. (No. / 10^6 µm^3)			180.655	198.308	60.2331		355.828		184.623	243.86	93.8317	173.853	51.8554		310.317	208.105	279.625	243.672	194.181	271.744							96.1788		111.069			241.693			270.688	81.58				192.111	264.452							163.624	110.369
Podo. Vol. Den. (No. / 10^6 µm^3)			296.668	221.217	107.525		137.713	152.177	64.3352	159.296	92.036	72.1703	343.274		160.499	111.268	245.237	226.939	129.6	307.539							114.584		161.915			165.037			94.0141	153.992				139.484	100.408							318.064	274.265
Podo. Vol. Den. (No. / 10^6 µm^3)			279.471	529.837	163.109		284.447	33.2125	104.227	136.653	140.618	180.776	199.374		202.097	146.157	254.607	144.362	72.1573	131.145							82.2622		149.312			65.7727			127.274	160.629				217.444	206.22							217.558	196.93
Podo. Vol. Den. (No. / 10^6 µm^3)			186.982	251.892	177.009		167.404	83.4446	290.278	153.817	184.149	145.983			283.048	137.875	308.417	203.381	71.1851	172.037							45.1385		112.856			124.734			85.2464	91.4533				179.119	157.538							324.319	202.971
Podo. Vol. Den. (No. / 10^6 µm^3)			107.484	210.719	108.509					240.265	195.789	111.043			167.102	128.203	110.881	264.23	262.911	151.57							134.123		306.948			60.4106			251.681	238.458				122.712	219.889							196.574	199.448
Podo. Vol. Den. (No. / 10^6 µm^3)			299.239	106.047	73.8583			94.1271		263.891	138.431	18.7593			148.491	157.637	255.923	241.324	138.613	240.626							85.6962		183.76			106.865			70.8806	127.919				131.903	204.22							357.958	217.021
Podo. Vol. Den. (No. / 10^6 µm^3)			195.286	114.539	179.926					109.859	127.872	139.34			134.504	83.1468	205.793	202.547	318.192	193.402							101.544		98.862						91.5778	95.2409				180.801	101.199							138.974	276.857
Podo. Vol. Den. (No. / 10^6 µm^3)			129.599	178.912	152.844			130.361		178.775	146.442	149.446			279.059	192.15	118.365	255.256	223.876	185.123							261.751		126.527			45.3957			122.389	108.272				245.959	170.796							90.1171	90.9013
Podo. Vol. Den. (No. / 10^6 µm^3)			146.167	261.479	113.918					129.946	130.121	202.902			144.971	158.324	287.523	275.291	176.716	260.685									93.8346			215.404			160.618	88.7867				370.148	150.131							215.174	261.794
Podo. Vol. Den. (No. / 10^6 µm^3)			188.249	193.109	145.541					192.229	155.926	114.421			226.71	232.518	115.49		209.644	179.627							67.1934		215.95			158.084			144.492	104.183				143.857	195.726							272.231	386.916
Podo. Vol. Den. (No. / 10^6 µm^3)			308.61	170.335	140.421					172.445	82.7509	115.527			209.354	103.699	97.6977		177.947	112.881							72.2683		280.088			235.21			123.312	93.449				267.763	165.447							220.656	240.918
Podo. Vol. Den. (No. / 10^6 µm^3)			113.645	117.887	198.821					501.054	87.7351	117.798			132.983	82.9849	251.136		204.208	228.06							89.7773		166.781			106.248			72.529	87.6902				92.9396	219.077							200.811	237.073
Podo. Vol. Den. (No. / 10^6 µm^3)			80.3164	252.47	193.457					337.829	147.005	215.581			215.726	182.875	156.582		173.053	146.153							111.975		159.779			57.4469			103.394	62.5796				216.548	87.1907							231.93	284.7
Podo. Vol. Den. (No. / 10^6 µm^3)			155.155	139.349	313.773					389.66		235.72			98.2675	146.936	155.159		127.277	229.257							71.4933		113.961			239.132			194.077	132.865				199.113	228.155							343.702	253.695
Podo. Vol. Den. (No. / 10^6 µm^3)			214.452	289.032	118.8					375.579		316.768			196.332	101.239	165.203		165.765	150.19							156.82		153.813			418.59			52.5583	96.0454				147.769	131.925							438.238	214.131
Podo. Vol. Den. (No. / 10^6 µm^3)			168.001	161.479	241.364					356.952		149.527			124.321	101.09	177.76		200.665	207.91									184.369			93.0502			140.282	93.3769				221.904	220.767							143.99	275.03
Podo. Vol. Den. (No. / 10^6 µm^3)				293.32	129.827					287.127		98.9064			102.813	125.218	385.74		176.569	255.423									111.963			173.249			88.2701	188.608				200.155	149.363							331.239	193.942
Podo. Vol. Den. (No. / 10^6 µm^3)				168.202	125.991					269.85		70.582			149.575	132.189	283.953		78.7897	168.253									236.92			145.606			144.34	115.324				168.255	233.038							239.619	188.143
Podo. Vol. Den. (No. / 10^6 µm^3)				172.444	163.805					256.881		96.5224			194.82	88.5385	285.943		168.681	171.508									141.117			130.525			77.8895	135.667				135.344	89.1871							261.281	194.473
Podo. Vol. Den. (No. / 10^6 µm^3)				175.8	141.819					359.128		199.868			223.571		318.105		52.1455	209.414									117.902			109.993			358.217	105.287				329.872	188.645							314.641
Podo. Vol. Den. (No. / 10^6 µm^3)				169.104	221.233					231.036		110.112			256.194		148.432		263.391	199.028									176.367			152.984			64.8506	113.62				150.223	183.463							406.256
Podo. Vol. Den. (No. / 10^6 µm^3)				209.307	87.5279					250.582					235.852		409.752		182.612	222.572									183.264			63.276			79.487	137.818				69.6577	130.835							269.084
Podo. Vol. Den. (No. / 10^6 µm^3)				78.7014	247.707					167.657					149.24		372.278		248.06	142.861									284.216			72.6403			63.0713	96.0387				128.02	199.465							271.7
Podo. Vol. Den. (No. / 10^6 µm^3)				269.841	148.032					228.415					222.431		385.45		268.139	183.51									240.079			183.485			83.0247	100.575				262.578	198.428							269.802
Podo. Vol. Den. (No. / 10^6 µm^3)				259.986	254.801										347.81		278.981		350.07	296.914									165.37			88.1956			78.8255	194.284				136.262	156.108							367.749
Podo. Vol. Den. (No. / 10^6 µm^3)				345.004	236.002										243.587		245.729		146.333	298.405									81.659			223.924			159.787	178.848				166.441	112.37							159.367
Podo. Vol. Den. (No. / 10^6 µm^3)					83.9284										178.547		102.961		145.852	483.512									136.58			131.806			182.291	70.6574				256.082	170.854							227.958
Podo. Vol. Den. (No. / 10^6 µm^3)					144.813										112.189		298.677		176.513	404.664									96.0494			186.165			121.62	175.241				135.74	111.391							411.074
Podo. Vol. Den. (No. / 10^6 µm^3)					200.548										156.381		122.117		115.841	347.575									131.632			113.307			79.5983	89.9103				101.632	202.088							267.899
Podo. Vol. Den. (No. / 10^6 µm^3)					57.8557										234.118		331.464		203.753	149.852									169.18			167.47			164.366	168.464				192.528	89.1675							195.728
Podo. Vol. Den. (No. / 10^6 µm^3)					124.829										220.788		181.854		239.094	85.1213									247.197			90.7045			214.913	140.169				136.314	197.208							314.681
Podo. Vol. Den. (No. / 10^6 µm^3)					238.587										260.598		349.002		231.231	272.629									118.996			196.736			120.463	162.75				130.992	241.3							197.22
Podo. Vol. Den. (No. / 10^6 µm^3)					224.153										273.764				354.919	172.911									186.484			154.27			160.89	62.866				165.394	115.177							315.518
Podo. Vol. Den. (No. / 10^6 µm^3)					118.527										117.876				115.038	178.738									203.793			167.551			91.5973	153.45					178.96							360.215
Podo. Vol. Den. (No. / 10^6 µm^3)					246.49										205.93				173.143	103.286									117.931			133.931			318.387	146.546					251.87							145.409
Podo. Vol. Den. (No. / 10^6 µm^3)					307.771										370.782				194.922	218.994									128.9			298.205			137.876	117.143					174.73							200.01
Podo. Vol. Den. (No. / 10^6 µm^3)					126.179										361.723				216.65	211.437									152.292			128.681			146.143	125.39					137.836							169.078
Podo. Vol. Den. (No. / 10^6 µm^3)					114.898										315.628				113.291	115.064									22.5197			171.229			94.7362	151.471					336.306							270.537
Podo. Vol. Den. (No. / 10^6 µm^3)					159.896										147.319				175.851	267.988									253.748			183.467			177.956	157.336					135.685							201.558
Podo. Vol. Den. (No. / 10^6 µm^3)					227.859										269.322				79.8051	164.882									132.732			36.9251			183.596	98.5977					401.88							229.418
Podo. Vol. Den. (No. / 10^6 µm^3)					136.601										200.589				206.409	202.899									171.357			218.655				136.2					230.588							489.69
Podo. Vol. Den. (No. / 10^6 µm^3)					213.09										160.151				368.216	239.478									158.615			58.2532				114.136					245.056							267.462
Podo. Vol. Den. (No. / 10^6 µm^3)					382.8										67.8356				200.511	308.479									72.8421			91.8468				51.7187					248.062							383.844
Podo. Vol. Den. (No. / 10^6 µm^3)					180.02														259.463	202.595									146.362			162.672									114.616							247.6
Podo. Vol. Den. (No. / 10^6 µm^3)					252.937														333.937	235.751									168.254			214.889									150.859							220.08
Podo. Vol. Den. (No. / 10^6 µm^3)					275.355														192.155	150.473									178.713			112.77									182.385							446.281
Podo. Vol. Den. (No. / 10^6 µm^3)					150.573														122.713	272.786									325.318			261.357									132.182							239.444
Podo. Vol. Den. (No. / 10^6 µm^3)					247.066														211.313	294.619									232.94			202.466																331.789
Podo. Vol. Den. (No. / 10^6 µm^3)					287.662														166.774	268.253									192.212			127.78																402.103
Podo. Vol. Den. (No. / 10^6 µm^3)					139.196														157.579	97.9077									140.139			188.226																336.375
Podo. Vol. Den. (No. / 10^6 µm^3)					226.443														204.056	250.433									135.593			210.338																305.762
Podo. Vol. Den. (No. / 10^6 µm^3)					166.355														163.876	181.243									152.931			180.697																209.008
Podo. Vol. Den. (No. / 10^6 µm^3)					194.626														132.78	194.888									162.077			196.429
Podo. Vol. Den. (No. / 10^6 µm^3)																			364.001	209.732									145.935			67.9131
Podo. Vol. Den. (No. / 10^6 µm^3)																			126.831	675.027									128.845
Podo. Vol. Den. (No. / 10^6 µm^3)																			322.989	157.969									143.499
Podo. Vol. Den. (No. / 10^6 µm^3)																			55.3369	218.053									158.272
Podo. Vol. Den. (No. / 10^6 µm^3)																			319.59	188.969									235.382
Podo. Vol. Den. (No. / 10^6 µm^3)																			144.59	167.868									156.216
Podo. Vol. Den. (No. / 10^6 µm^3)																			196.024	358.059									78.0301
Podo. Vol. Den. (No. / 10^6 µm^3)																			99.5301	199.856									182.627
Podo. Vol. Den. (No. / 10^6 µm^3)																			105.591	213.324									177.41
Podo. Vol. Den. (No. / 10^6 µm^3)																			246.516	248.276									194.091
Podo. Vol. Den. (No. / 10^6 µm^3)																			139.506	180.65									196.071
Podo. Vol. Den. (No. / 10^6 µm^3)																			156.878	157.645									99.8116
Podo. Vol. Den. (No. / 10^6 µm^3)																			121.731	431.241									132.409
Podo. Vol. Den. (No. / 10^6 µm^3)																			347.31	36.7133									150.044
Podo. Vol. Den. (No. / 10^6 µm^3)																			126.26	215.569									88.4036
Podo. Vol. Den. (No. / 10^6 µm^3)																			139.552	275.054									71.5885
Podo. Vol. Den. (No. / 10^6 µm^3)																			111.543	303.338									121.491
Podo. Vol. Den. (No. / 10^6 µm^3)																			117.123	136.297									188.168
Podo. Vol. Den. (No. / 10^6 µm^3)																			108.429	139.02									239.826
Podo. Vol. Den. (No. / 10^6 µm^3)																			234.981	81.747									96.2214
Podo. Vol. Den. (No. / 10^6 µm^3)																			286.966	254.779									204.252
Podo. Vol. Den. (No. / 10^6 µm^3)																			107.822	247.679									64.4272
Podo. Vol. Den. (No. / 10^6 µm^3)																			149.011	293.665									363.917
Podo. Vol. Den. (No. / 10^6 µm^3)																			90.5576	250.9									186.181
Podo. Vol. Den. (No. / 10^6 µm^3)																				241.705									156.371
Podo. Vol. Den. (No. / 10^6 µm^3)																			140.278	243.335									169.67
Podo. Vol. Den. (No. / 10^6 µm^3)																			147.406	446.643									193.732
Podo. Vol. Den. (No. / 10^6 µm^3)																			228.044	398.826									22.9191
Podo. Vol. Den. (No. / 10^6 µm^3)																			131.075	130.601									47.8485
Podo. Vol. Den. (No. / 10^6 µm^3)																			168.093	211.766									113.599
Podo. Vol. Den. (No. / 10^6 µm^3)																			253.198	243.49									179.153
Podo. Vol. Den. (No. / 10^6 µm^3)																			148.546	283.106
Podo. Vol. Den. (No. / 10^6 µm^3)																			102.966	142.963
Podo. Vol. Den. (No. / 10^6 µm^3)																			162.932	44.773
Podo. Vol. Den. (No. / 10^6 µm^3)																			166.801	187.57
Podo. Vol. Den. (No. / 10^6 µm^3)																			271.668	208.709
Podo. Vol. Den. (No. / 10^6 µm^3)																			71.1333	291.446
Podo. Vol. Den. (No. / 10^6 µm^3)																			91.2779	220.59
Podo. Vol. Den. (No. / 10^6 µm^3)																			82.6896	193.068
Podo. Vol. Den. (No. / 10^6 µm^3)																			137.639	229.987
Podo. Vol. Den. (No. / 10^6 µm^3)																				203.214
Podo. Vol. Den. (No. / 10^6 µm^3)																				430.112
Podo. Vol. Den. (No. / 10^6 µm^3)																				152.619
Podo. Vol. Den. (No. / 10^6 µm^3)																				365.773
Podo. Vol. Den. (No. / 10^6 µm^3)																				232.296
Podo. Vol. Den. (No. / 10^6 µm^3)																				164.914
Podo. Vol. Den. (No. / 10^6 µm^3)																				172.685
Podo. Vol. Den. (No. / 10^6 µm^3)																				419.582
Podo. Vol. Den. (No. / 10^6 µm^3)																				203.493
Podo. Vol. Den. (No. / 10^6 µm^3)																				122.552
Podo. Vol. Den. (No. / 10^6 µm^3)																				259.649
Podo. Vol. Den. (No. / 10^6 µm^3)																				232.891
Podo. Vol. Den. (No. / 10^6 µm^3)																				211.336
Podo. Vol. Den. (No. / 10^6 µm^3)
Podo. Vol. Den. (No. / 10^6 µm^3)
Podo. Vol. Den. (No. / 10^6 µm^3)
Podo. Vol. Den. (No. / 10^6 µm^3)
Podo. Vol. Den. (No. / 10^6 µm^3)
Podo. Vol. Den. (No. / 10^6 µm^3)
Podo. Vol. Den. (No. / 10^6 µm^3)
Podo. Vol. Den. (No. / 10^6 µm^3)
Podo. Vol. Den. (No. / 10^6 µm^3)
Podo. Vol. Den. (No. / 10^6 µm^3)
Podo. Vol. Den. (No. / 10^6 µm^3)
Podo. Vol. Den. (No. / 10^6 µm^3)
Podo. Vol. Den. (No. / 10^6 µm^3)
Podo. Vol. Den. (No. / 10^6 µm^3)
Podo. Vol. Den. (No. / 10^6 µm^3)
Podo. Vol. Den. (No. / 10^6 µm^3)
Podo. Vol. Den. (No. / 10^6 µm^3)
Podo. Vol. Den. (No. / 10^6 µm^3)
Podo. Vol. Den. (No. / 10^6 µm^3)
Podo. Vol. Den. (No. / 10^6 µm^3)
Podo. Vol. Den. (No. / 10^6 µm^3)
Podo. Vol. Den. (No. / 10^6 µm^3)
Podo. Vol. Den. (No. / 10^6 µm^3)
Podo. Vol. Den. (No. / 10^6 µm^3)
Podo. Vol. Den. (No. / 10^6 µm^3)
Podo. Vol. Den. (No. / 10^6 µm^3)
Podo. Vol. Den. (No. / 10^6 µm^3)
Podo. Vol. Den. (No. / 10^6 µm^3)
Podo. Vol. Den. (No. / 10^6 µm^3)
Podo. Vol. Den. (No. / 10^6 µm^3)
[truncated: 32 more columns]

## Sheet: Fig. 3C
	M_Ctrl_Veh	M_Ctrl_Veh	M_Ctrl_Veh	M_Ctrl_Veh	M_Ctrl_Veh	M_Ctrl_Veh	M_Ctrl_Veh	M_Ctrl_Veh	M_Ctrl_Veh	M_Ctrl_Veh	M_Ctrl_Veh	M_Ctrl_Veh	M_Ctrl_NR	M_Ctrl_NR	M_Ctrl_NR	M_Ctrl_NR	M_Ctrl_NR	M_Ctrl_NR	M_Ctrl_NR	M_Ctrl_NR	M_Ctrl_NR	M_Ctrl_NR	M_Ctrl_NR	M_Ctrl_NR	M_Alp_Veh	M_Alp_Veh	M_Alp_Veh	M_Alp_Veh	M_Alp_Veh	M_Alp_Veh	M_Alp_Veh	M_Alp_Veh	M_Alp_Veh	M_Alp_Veh	M_Alp_Veh	M_Alp_Veh	M_Alp_Veh	M_Alp_NR	M_Alp_NR	M_Alp_NR	M_Alp_NR	M_Alp_NR	M_Alp_NR	M_Alp_NR	M_Alp_NR	M_Alp_NR	M_Alp_NR	F_Ctrl_Veh	F_Ctrl_Veh
Podocyte Nucleus Area (µm^2)	6.4375	9.9375	17.0625	34.75	36.0625	23.9375	9.625	27.1875	29.625	14.6875	22.6875	6.25	8.8125	18.625	19.6875	12.4375	33	34.3125	8.5	33.875	20.3125	35.6875	6.9375	12.6875	18.75	15.375	43.75	68.5625	49.5625	58.1875	41.875	41	8.3125	28.625	31.375	41.625	6.8125	31.125	17.5625	18.5	26.625	52.8125	27.25	14.5625	36.9375	29.4375	50.9375	23	14.1875
Podocyte Nucleus Area (µm^2)	1.5625	15.1875	7.3125	7.25	6.8125	30	9.375	6.375	32.5625	29.625	19.6875	13.25	8.3125	6.8125	12.125	6.3125	11.375	19.0625	19.3125	8.375	21.125	11	20.75	26	6.4375	46.0625	24.3125	22.5	28.4375	37.6875	48.5	32.9375	5.0625	6.75	28.8125	7.8125	48.375	25.9375	9.375	54.0625	14.5625	27.125	18.75	23.875	36.125	34.6875	27	27.5	17.5625
Podocyte Nucleus Area (µm^2)	14.0625	10.1875	32.125	25.3125	38.5625	20.6875	8	6.8125	34.625	15.5625	37.125	24.5625	10.5	17.75	15.875	19.625	8.9375	6.4375	33.1875	15	8.8125	20.0625	17	8.5	32.5625	6.25	41.875	15	19.1875	8.4375	12.625	39.75	4.4375	17.125	44.5625	25.1875	19.375	9.0625	13.9375	27.6875	27.9375	15.75	14.8125	13.1875	45.375	19.25	23.5	32.125	13.1875
Podocyte Nucleus Area (µm^2)	14.9375	19.6875	35.4375	11.375	17.75	37.0625	7.5625	7.125	31.9375	19.625	14.9375	12.625	7.25	8.25	14.75	27.0625	15.5	9.5	8.1875	6.8125	16.5	20.4375	21.3125	12.8125	14.1875	14.6875	38.1875	7.5625	10.5	20.75	50.25	33.3125	17.4375	7.25	56.3125	28	31.25	6.3125	10.25	29.5625	52.3125	20.3125	25.5625	42.875	42.5	30.125	47	10.75	6.25
Podocyte Nucleus Area (µm^2)	11.625	7	19.75	24.3125	12.875	21.25	6.375	6.5	29.25	26.625	11.1875	16.8125	14.1875	8.25	19.0625	15.5	9.375	8.5	9.625	17.4375	30.375	20.375	15.9375	13.375	7	9.75	27.875	44.5	8.125	11.0625	26.5	42.5625	20.875	11.75	21.3125	27.75	7.5	9.3125	7.0625	6.5625	9.625	39.125	24.25	16.8125	26.3125	16.0625	36.875	16.5625	23.625
Podocyte Nucleus Area (µm^2)	17.375	7.1875	35.8125	41.375	8.3125	27.5625	6.75	7.875	16.5	13.25	34.0625	15.5	8.625	10.75	26.5625	25.3125	21.875	10.4375	9.125	19.6875	11.25	19.25	25.6875	19.625	6.3125	6.6875	58.5	42	23.0625	8.25	61.6875	25.3125	12.5	18.8125	19.0625	16.0625	35.9375	31.875	7.6875	59.3125	44	17.625	14.5	20.9375	23.625	16.625	15.875	27.4375	9.375
Podocyte Nucleus Area (µm^2)	9.125	16.0625	13.1875	19.8125	11.0625	37.6875	22.625	17.4375	41.25	25	40.3125	21	19.4375	8.25	20.1875	23.5	12.375	8.375	7.3125	26	26.375	22.1875	29.5625	22.4375	28.9375	41.75	44.6875	47.5625	9.4375	38.625	32.125	11.75	22.625	34.4375	43.25	41.9375	18.875	6.9375	6.375	15.0625	34	26.375	22.1875	8.875	25.4375	7.25	38.4375	16.3125	21.375
Podocyte Nucleus Area (µm^2)	6.9375	15.875	30.3125	38.625	7.375	27.9375	6.9375	6.5625	38.375	16.375	19.25	19.625	9.5	11.3125	20.5	18.625	7	15.375	20	14.375	9.3125	20.25	16.25	13.3125	41.125	26.9375	34.75	10	9.6875	14.5	66.6875	33.875	10.5625	53.6875	28	33.5	19.4375	9.8125	17.5625	50.9375	8.6875	21	17.875	39.0625	73.9375	23.5	21.5625	32.875	26.1875
Podocyte Nucleus Area (µm^2)	14.75	15.5625	18.1875	25.5	13.125	9.75	6.875	8.875	54.875	10.1875	14.5625	19.625	7.4375	6.375	22.4375	14.1875	25.3125	23.0625	12.5625	31	22.4375	26.625	21.1875	18.75	45	6.625	14.125	7.25	6.8125	21.375	40.25	13.3125	21.4375	28.0625	10.875	35.6875	41.875	19.125	10.375	37.625	39.125	59	14.9375	7.75	28.6875	39	19.5625	10.25	8.4375
Podocyte Nucleus Area (µm^2)	6.625	11.9375	23.6875	21	28.8125	20.625	13.875	6.875	6.8125	20.4375	24.1875	7.1875	6.9375	7.5625	19.5	7.25	15.25	18.9375	8.4375	11.0625	19.4375	22.9375	6.25	26.6875	10.1875	9.1875	18.8125	44.0625	33.375	13.4375	46	22.8125	18.75	27.6875	7.8125	17.8125	15.5	10.875	6.5625	24.875	21	39.1875	28.1875	18.5625	44.625	8	36.375	21.375	19.5625
Podocyte Nucleus Area (µm^2)	9.9375	13.0625	16.9375	31.9375	11.25	15.5	9.375		30.8125	13.125	12.1875	6.5625	15.4375	21.5625	22.875	7.375	17.9375	19.375	12.75	8.6875	21	15.25	24.125	7.1875	14.9375	43.5	7.375	22.375	23.75	32.3125	22.0625	31.75	33.375	31	26.5	34.6875	50.875	22	6.4375	14.8125	44.4375	10.4375	31	30.125	18.3125	18.9375	52.3125	21.375	14.75
Podocyte Nucleus Area (µm^2)	13.0625	25.25	28.8125	33.6875	12.5625	45	13	12.375	31.375	12.1875	19.9375	10.875	6.625	12.3125	25.375	24.875	9.3125	26.8125	9.3125	23.5625	28.75	20.0625	8.75	22.8125	20.1875	24.0625	55.5	17.0625	0.1875	35.625	52.3125	49.8125	14.125		57	11	10.4375	6.375	7.3125	36.1875	33.1875	38.75	27.25	34.1875	32.6875	56.625	34.125	17.25	14
Podocyte Nucleus Area (µm^2)	6.25	12.125	11.5	32.875	7.5625	17.4375	6.375	7.3125	19.9375	29.1875	7.5	14.0625	7.6875	10.625	17	12.375	6.8125	14.8125	7	13.25	7.25	30.4375	23.5	7.6875	34.3125	16.1875	41.5	87.75	7.125	38.5625	26.875	57.3125	30.625	12.875	7.9375	21.125	55.4375	21.4375	8.1875	22.3125	14.6875	44	10	7.9375	35.875	27.75	27.9375	24.3125	11.9375
Podocyte Nucleus Area (µm^2)	8.625	29.75	10.625	19.0625	13.9375	30.625	10.0625	9.625	21.9375	20.5625	1.6875	8.625	13.0625	15.875	25.8125	8.9375	35.375	24.125	8.625	12.1875	20.5	29.6875	27.8125	7.875	19.9375	7.1875	7.75	17.875	42.1875	49.75	48.0625	7.9375	28.5625	12.3125	25.75	17	37.4375	16.25	11.625	12.9375	6.6875	15.8125	25.25	27.5625	38.1875	11.3125	21.125	17	29.4375
Podocyte Nucleus Area (µm^2)	7.3125	24.625	8.1875	26.4375	16.8125	24.375	14	6.375	28.5625	7.625	29.125	15.875	10.0625	28.5625	19.75	23	8.5	12.9375	22.5625	8.0625	29.125	8.375	17.25	26.875	50.1875	8.125	18.875	12.25	9.25	11.0625	14.6875	17.8125	22.5	15.875	20.6875	39.5	69.3125	6.375	6.375	26	29.5	8.25	22.1875	42.375	18.5	58.1875	18.25	6.3125	18.25
Podocyte Nucleus Area (µm^2)	9.3125	12.25	10.5625	7.5	16.6875	48.9375	7.25	7.4375	9.75	17.6875	10.5	8.6875	19.1875	6.8125	10.75	13.375	13.875	19.4375	6.8125	34	10.125	12.0625	15.1875	27.25	39.4375	10.625	45.625	58.625	22.125	8.75	28.5	9	14.5	33.625	59.1875	47.6875	36	6.5625	4.625	57.125	38.25	10	8.5	55.625	25.9375	19.375	20.625	16.1875	28.4375
Podocyte Nucleus Area (µm^2)	14.1875	28.6875	8.5	29.5625	9.4375	48.9375	7.6875	8.3125	29.625	22.125	34.4375	7.375	14.75	18.0625	15.5625	12.375	13.375	21.6875	31.5	22.25	21.0625	25.125	9.625	11.875	39.5	12.875	9	17.625	41.5625	11.25	17.0625	7.8125	13.625	7.5	42.125	29.8125		13.3125	11.125	57.375	50.5	18.5625	13.625	14.625	17.875	15.5	6.4375	51.125	18.75
Podocyte Nucleus Area (µm^2)	6.4375	24.875	21.5625	10.0625	11.3125	12.5625	16.6875	9.125	15.9375	22.6875	7.5625	20.625	7.8125	13.375	7.4375	8.875	24.25	25.0625	19.8125	54.8125	41.6875	28	7.375	13.5	16.4375	19.4375	30.875	29	25.75	40.125	6.6875	7.875	7.3125	10.4375	12.0625	59.625	34	8.8125	24.1875	39.5625	36	37.3125	53.125	26.3125	61.1875	25.4375	18.75	43.0625	18.4375
Podocyte Nucleus Area (µm^2)	7.5	7.1875	23.375	21.5	9.1875	7	12.6875	13.75	16.375	17.3125	17.875	22.125	10.875	11.1875	26.4375	30.6875	10.375	25.25	6.9375	45.9375	19.625	6.875	22.5	15.375	6.75	23.625	22	35.8125	24	24.125	18.6875	27.25	11.0625	7	20.75	11.0625	43.1875	21.5	16.625	20.5	11.8125	6.375	19.25	12.4375	15.6875	18.5625	29.25	8	10
Podocyte Nucleus Area (µm^2)	11.6875	17.25	16.625	26.875	11.75	10	14.375	26.0625	7.625	9.875	16.9375	8.8125	8.9375	16.0625	26.25	8.4375	18.0625	27.0625	7.625	13.875	14.1875	21.75	9.5625	31.6875	6.75	40.375	8.75	45.125	26.9375	89.25	49.75	17.25	30.9375	31.625	17.4375	27.4375	47.9375	23.125	11.25	38.8125	24.5	46.1875	22.0625	9.9375	23	18.4375	16.5625	6.375	6.25
Podocyte Nucleus Area (µm^2)	11.1875	16.1875	21.1875	40.375	18.9375	27.375	10.625	7	30.9375	13	7.75	31.1875	12.9375	6.3125	10.4375	9.0625	18.4375	23.6875	10.3125	21.3125	11.25	12.3125	8.5625	20.6875	14.25	28.125	21.3125	33.5625	29.125	59.1875	30.625	17.125	10.3125	20.625	13.625	25.25	15.75	17.5625	14.25	23.0625	36.75	25.8125	35.75	27.375	46.3125	27.6875	15.75	16.1875	14.4375
Podocyte Nucleus Area (µm^2)	16.1875	19.375	19.5625	37	10.1875	31.3125	17.1875	11.375	7.4375	10.0625	15.875	21.1875	8.125	12.8125	12.125	8.625	38.5	0.375	27.25	18.4375	32.4375	28.5625	25	31.75	7.5	8.25	39.9375	20.625	6.5625	33.0625	15.125	34.875	19	7.625	21	44.375	33.0625	18.125	9.4375	28.5	6.3125	42.4375	32.0625	40.3125	7.25	33.3125	40.75	12.4375	15.125
Podocyte Nucleus Area (µm^2)	12.6875	8.5	26.5625	17.0625	9.4375	14.9375	20.75	7.3125	6.75	9.1875	22.875	18.375	7.125	8.6875	10.4375	26.5625	13	11.9375	8.75	9.9375	30.0625	24	24.0625	9.3125	7	15.625	27.75	39.6875	26.5625	54.5625	22.0625	26	13.0625	20.1875	38.9375	14.875	9.25	10.5625	6.625	58.375	6.8125	9.75	12.0625	30.3125	25.3125	45.5625	26.4375	32.6875	8.5
Podocyte Nucleus Area (µm^2)	13.75	31	15	38.25	27.875	32.5625	29.375	10.625	11.3125	20.625	6.4375	7.5	7.8125	6.4375	27	27.9375	24.4375	13.6875	9.5	8.6875	9.5	18.125	43.125	9.5625	22	29.9375	21.5625	29.8125	40.8125	14.5625	22.3125	52.9375	27.5	33.375	54.3125	43.8125	28	6.9375	31.0625	29.9375	9.375	18.5	11.875	16.375	12.5	21.125	6.4375	23.4375	26.25
Podocyte Nucleus Area (µm^2)	6.5	8.1875	29.1875	19	16	36.375	8.75	8.1875	7.3125	20.8125	10.5625	15.125	14.125	8.75	35.625	15.5	19.1875	21.25	11.4375	33.1875	14.1875	20.6875	22.5	8.3125	56.125	6.3125	60.875	16.75	28.375	40.75	16.875	35.8125	30.6875	53.25	31.375	27.375	20.75	11.6875	21.625	19.375	56.0625	7.5625	43.6875	16.4375	27.3125	14.5625	19.5	13.0625	19.6875
Podocyte Nucleus Area (µm^2)	8.75	12.875	44.4375	17.3125	6.875	28.375	6.4375	6.5625	8.5	13.125	24.6875	18.5	16.5	31	9	6.375	8.75	29.8125	7.9375	48.375	11.625	33.1875	9.5	12.1875	18.6875	20.5	13.3125	53.5625	28.875	36.5	16.125	45	35.3125	11.1875	33.9375	43.6875	47.6875	11.5625	12.1875	35.125	15.0625	20.75	10.375	26.1875	21.75	11.375	31.9375	9.875	31.5
Podocyte Nucleus Area (µm^2)	8.5625	16.75	6.75	30.0625	11.1875	14.6875	6.875	9.9375	10.625	34.5	7.875	35.75	12.5625	11	8.9375	8.125	18.3125	17.125	15.1875	7.25	7	34.5625	8.875	10.0625	12.6875	22.125	6.875	67.8125	38.125	41.3125	7.4375	28.875	12.875	25.8125	37	23.5625	33.9375	19	12	1.25	53.0625	25.125	39.375	43.75	32.625	8.6875	9.1875	9.875	18.3125
Podocyte Nucleus Area (µm^2)	4.6875	22.125	22.1875	14.375	27.1875	30.625	13.3125	30.25	10.875	29.3125	26.4375	10.5	11.5625	21.75	29.8125	14.75	20.9375	6.625	9.4375	20.75	59.0625	18.25	41.6875	12.75	38.0625	37	80.25	30.1875	52.9375	48.75	33.5625	35.875	17.625	27.5	48.875	7.375	35.5	16.0625	21.9375	16	10.875	18.0625	26	45.6875	66.125	61.0625	33.5625	15.5625	15.6875
Podocyte Nucleus Area (µm^2)	7.625	21.3125	34.25	51	14.25	14.1875	17.4375	11.6875	54.5625	8.5	13.5	23.4375	24.875	13.0625	32.3125	21.9375	34.8125	18.125	12.6875	14.9375	21.375	11.125	11	22.25	47.0625	53.0625	10.5625	74.8125	13.9375	20.625	18.6875	28.3125	9.1875	16.375	18.1875	33.5	40.75	16.25	8.75	35.1875	11.625	25.4375	18.5	42.9375	13.25	36.625	28.375	9.3125	7
Podocyte Nucleus Area (µm^2)	13.75	14.0625	21.25	18.5625	11.1875	20.3125	6.25	7.875	24.875	7.25	3.75	7.3125	6.25	28.9375	15.375	14.5625	9.5	31.5625	11.125	19	21.25	12.9375	28.875	18.125	29	31.125	23	27.0625	37.3125	100.312	20.6875	14.25	24.5	26.8125	12.1875	8	7.375	20.9375	28.5625	9.625	15	18.75	64.0625	41.5	25	53.4375	9.3125	20.4375	18.9375
Podocyte Nucleus Area (µm^2)	10.3125	18.375	16.4375	50.5	9.6875	27.625	23.6875	9.375	29.9375	12	26.1875	27	17.3125	19.25	23.5625	17.1875	16.5625	33.375	12.5	16.125	29.0625	26.5	26.1875	19.5	23.6875	17.4375	21.5	14.9375	35.5625	56.75	36.8125	19.5	6.9375	24	44.75	7.1875	64.875	13.75	9.5625	39.5625	49.4375	17.25	10.625	30.25	22.25	33.25	7.875	17.75	29
Podocyte Nucleus Area (µm^2)	7.6875	22.9375	27.9375	34.4375	12.5625	30.4375	13.5625	15.3125	18.375	10.25	9.3125	20.3125	15.8125	16	16.75	18.3125	19.9375	22.3125	7.5625	7.875	22.1875	13.1875	29.8125	15	27.5	30.8125	25.0625	25.875	24.875	36.25	9.8125	24.75	20.375	31.375	49.0625	23.5625	58.5625	29.5625	6.625	31.5625	10.8125	35.25	20.0625	33.375	17.125	13.5625	28	19.1875	11.5625
Podocyte Nucleus Area (µm^2)	8.6875	7.25	17.125	27.125	8.1875	35.25	6.3125	10	29	9.6875	16.9375	17.0625	19.8125	6.75	9.5	7.125	19.3125	28.6875	16.75	32.25	8.125	9.5	28.0625	29.1875	40.0625	18.3125	10.6875	51.75	9.3125	38.25	8.5	25.3125	22.1875	28.3125	15.0625	53.4375	35.5	20.625	9.4375	24.5625	30.5	22.875	46.625	23	75.5	30.5625	26.125	40.625	20.625
Podocyte Nucleus Area (µm^2)	6.4375	19.0625	11.3125	8.75	6.875	20.5	11.6875	19.4375	19	10	21.875	16.9375	8.125	8.9375	28.75	17.25	6.375	27.25	15.125	29.4375	21.4375	16.5	25.4375	21.8125	22.1875	49.5	44.6875	30.125	17.1875	37.5625	26.3125	18.1875	18	16.3125	24.0625	31.25	7.5	19.5625	10.6875	40.875	8.375	25.5	13.625	7.9375	12.375	40.6875	8.1875	9.1875	20.6875
Podocyte Nucleus Area (µm^2)	14.375	19.5625	7.0625	35.125	17.875	29.6875	7.125	6.75	47.4375	21	6.5	29.3125	7	15.6875	25.1875	23.3125	8.4375	22.125	12.4375	19.875	8.3125	31.625	19.875	11.9375	46.0625	35.0625	35.25	10.5	10.25	8.25	40.4375	20.0625	27.6875	28.625	33.1875	28.75	10.3125	20.9375	7.75	11.4375	35.125	15.75	12.875	31.5625	40.5625	10.4375	26.5625	21.25	10.9375
Podocyte Nucleus Area (µm^2)	20.375	10.6875	14.25	18.0625	8.0625	22.1875	9.75	6.625	34.875	20	9.8125	16.125	17.625	24.125	9.9375	25.125	15.5625	19	9.25	16.9375	0.0625	30.6875	27.3125	25.4375	29.8125	44.0625	10.0625	40.375	10.8125	47.625	9.1875	29.6875	20.3125	47.8125	54.6875	28.8125	36.875	7.5	12.125	6.625	6.4375	31.4375	6.6875	37.1875	17.9375	48.1875	29.5625	11.25	10.5625
Podocyte Nucleus Area (µm^2)	10.3125	24.625	23.125	37.5	23.25	41.75	17.5625	19.0625	27.5625	11.25	17.6875	25.3125	7.1875	27.6875	13.875	32.375	6.25	30.25	18.375	7.6875	0.0625	21.875	28.5	31.3125	39	7.75	22.9375	35.0625	16.625	30.5	29.75	1.8125	22.9375	32.3125	69.5	36.6875	9.75	17.625	13.75	26.6875	41.3125	31	63.375	7.375	13.4375	56.125	32.5	17.5625	26.9375
Podocyte Nucleus Area (µm^2)	13.8125	10.125	6.9375	26.3125	21.3125	34.625	23.1875	7.0625	28.5625	23.0625	19.875	22.6875	16.0625	13.4375	22.25	12.875	14.625	35.3125	16.3125	19	7.1875	28.1875	30.875	34.3125	21.6875	35.1875	48.4375	45.8125	8.875	40.0625	37.6875	1.9375	40.3125	63.4375	40.875	45.3125	41.375	11.25	9	18.6875	11.75	35.375	12.0625	44.125	8.125	58.375	27.8125	12.8125	27.8125
Podocyte Nucleus Area (µm^2)	6.75	14.0625	30.625	33	8.875	24	15.3125	6.875	30	26.875	33.3125	10.25	18.1875	14.1875	7.875	30.25	30.125	6.5625	6.375	37.875	26.25	24.4375	30	16.875	34.5	30.1875	48.375	36.75	7.375	22.0625	42.75	18.25	7.4375	20	15.5	6.3125	31	6.6875	15.75	9.5625	15.9375	39	19.9375	17.5625	16.9375	8	27.75	7.0625	8.875
Podocyte Nucleus Area (µm^2)	9.9375	26.125	6.6875	34.5	10.75	8.25	26.25	17.75	23.3125	11.6875	21.625	16.875	32.125	14.1875	9.3125	13.3125	27.3125	32.75	15.25	10.625	9.875	14.3125	16.875	38.125	36.625	39.125	23.6875	26.375	34.6875	26.875	44.1875	47.5625	11.9375	9	67.3125	40.875	10.625	11.5	7.625	59.5625	31.5	16.6875	39.75	26.8125	15.0625	11.5625	36.375	22.25	8.3125
Podocyte Nucleus Area (µm^2)	7	4.5625	7.75	9.6875	22.1875	23.9375	17.625	8	12	28.5	8.125	11.4375	9.0625	14.8125	41.625	6.25	13.6875	26.125	8.125	24.75	9.9375	25.1875	8.8125	14.375	30.25	44.875	13.125	33.6875	49.9375	26	38.0625	53.25	29	21.3125	11.875	57.0625	33.3125	11.5625	18.6875	11.9375	42.75	23	43.625	22.5	6.3125	16.875	39.75	25.75	31.5
Podocyte Nucleus Area (µm^2)	9.5625	24.125	22.8125	34.8125	16.125	27.9375	27.625	11.375	18.75	15.25	28.625	13.6875	6.5625	21.25	15.1875	8	36.9375	8.625	17.4375	13.4375	27.75	40.5625	35	9.25	30.625	35.3125	31.1875	15.125	40.5625	28.375	11.125	30.4375	10.3125	7.125	55.1875	13.1875	30.875	12	6.625	51.5625	42.4375	17.3125	53.625	42.75	8.375	30	29.5625	11.875	27.1875
Podocyte Nucleus Area (µm^2)	8.5	4.3125	8.75	33.625	20.875	10.4375	13.875	6.875	30.3125	33.625	11.625	8.375	14.5	7.25	32	8.125	12.9375	13.25	7.625	34.125	19.6875	7.4375	18.375	14.875	37	22.5625	17.1875	8.9375	17.9375	44.25	56.9375	55.75	26.1875	13.9375	21.5	26.625	30.125	25.1875	8	31.3125	45.125	6.5	10.125	7.75	30.75	34.9375	33.5625	12.75	30.1875
Podocyte Nucleus Area (µm^2)	8.125	24.125	25.5625	22.125	8.875	21.75	17.75	7.0625	17	20.875	14.875	19.4375	7.5625	7.3125	8.375	8.3125	7	15.5	7.8125	32.4375	9.125	9	28.4375	26.25	36.625	41.75	48.8125	46.25	47.4375	18.0625	53.1875	7.9375	27.5	14.3125	26.4375	37.5625	6.625	9.25	7	39.875	13.125	17.4375	25.75	10.25	16.5625	23.3125	41.6875	27.5	16.625
Podocyte Nucleus Area (µm^2)	6.4375	7.625	30	19.8125	23.0625	15.8125	14.375	15.375	8.75	21.5625	26.625	6.9375	12	11	12.5	17.875	37.25	14.3125	11.625	22.75	10.8125	10.875	11.9375	17.25	48.3125	32.5	46	32.6875	17.8125	32.3125	48.5	27.0625	17.75	18.75	25.125	31.4375	19.125	17.5625	16.875	45.0625	18.625	29.4375	19.625	49.875	24.75	27.375	29.25	27.625	15.5
Podocyte Nucleus Area (µm^2)	13.0625	10.4375	27.4375	35.5	8.625	45.9375	11.75	12.5	7	7.625	33.1875	37.125	8.6875	12.125	6.625	28.125	28.625	21.125	12.4375	13.5	30.5	7.9375	32.5625	32.125	44.625	19.1875		62.5	22.8125	20.25	27.375	22.3125	30.5	43.375	36.125	17.8125	17.375	6.9375	10.6875	10.1875	49.25	50.1875	34.1875	37.25	7	43.75	28.875	9.375	19.1875
Podocyte Nucleus Area (µm^2)	15.9375	22.6875	11.6875	40.875	8.5625	29	23.3125	17.3125	7.9375	27.4375	19.0625	14.6875	10.1875	12.375	20.25	14.125	22.25	10.0625	13.0625	16.625	16.3125	15.5625	30.75	20.1875	27.75	61		7.125	27.9375	61.4375	6.6875	22.3125	24.5	7.5625	45	25.75	56.8125	25.125	13.4375	45.6875	37.0625	7.25	8.0625	24.875	49.625	60.875	14.875	17.6875	29.4375
Podocyte Nucleus Area (µm^2)	7.75	8.5	31.875	24.9375	35.1875	18.3125	26.1875	6.3125	26.4375	36.3125	26.5	14.4375	7.375	11	7.5	13.875	27.1875	12.9375	14.625	25.3125	27.375	17	19.0625	19.75	31.9375	29.8125	26.5	26.8125	46.8125	24.0625	23.8125	16.6875	32.625	23.0625	27.25	23.9375	28.8125	8.625	20.4375	8.4375	19.3125	39.6875	35.5	93.9375	28.6875	39.1875	34.8125	26.4375	15.9375
Podocyte Nucleus Area (µm^2)	6.8125	10	6.4375	18.1875	28.6875	8.5625	7.75	9.0625	25.375	31.5	24.4375	28.1875	6.875	10.5625	6.5	19.875	27.9375	13	9.9375	20.25	14.8125	38.0625	41.9375	28.5625	30.375	42.625	18.8125	19.625	12.5625	50.3125	19.75	6.875	13.0625	45.5	12.875	28.3125	39.1875	9.625	16.4375	56	11.0625	37.4375	53.3125	12.5	28.9375	55.5625	40.5	17.625	24.3125
Podocyte Nucleus Area (µm^2)	16.625	23.125	17.0625	21.5	13.0625	30.4375	15.875	6.375	26.5	12.1875	8.625	18.5625	7.0625	10.125	6.375	29.375	12.75	27.25	13.6875	21.25	8.5625	18.75	10	14.5	50.25	27.0625	52.625	62.5	13.6875	67.4375	20.25	57.1875	26.75	53.5	44.9375	12.9375	41.25	11.8125	8	26.9375	8.6875	7.9375	21.1875	45.9375	54.625	19.25	24.8125	26.875	14.75
Podocyte Nucleus Area (µm^2)	8.375	18.3125	22.1875	12.8125	7.1875	25.5	6.3125	11.75	27.6875	20.625	9.875	6.9375	15.375	14.6875	9.3125	11	19.6875	28.75	18.8125	17.25	24.8125	32.8125	6.5	39.25	16.375	27.3125	34.9375	47.5	86.8125	30.9375	28.8125	47.625	19	6.625	7.0625	8.25	50.0625	10.5	25.6875	38.375	25.25	29.6875	41.0625	21.4375	13.5625	40.0625	16	23.5	17.8125
Podocyte Nucleus Area (µm^2)	8.4375	6.625	18.625	36.0625	12.0625	42.375	9.6875	10.3125	8.4375	23.125	15.6875	28.125	8	24.125	10.8125	26.5625	9.125	13.6875	8.625	15.625	6.4375	25.875	9.6875	22.3125	34.375	19.75	6.375	40.4375	32.75	10.5	29.8125	59.4375	21.5	51.4375	48.8125	42.875	22	27.8125	10.4375	8.8125	12.5625	50.0625	11.5625	20.9375	14.25	33.5625	61.25	25.6875	33
Podocyte Nucleus Area (µm^2)	8.6875	11.875	16.8125	26.3125	35.8125	22.375	6.6875	7.8125	7.5625	10.125	25.5	36.25	7.3125	3.1875	25.25	20	17.875	23.0625	11	14.1875	38.75	31	21.625	31.5	13.375	47.8125	46.25	25.5625	38.625	19.0625	66.375	26.0625	20.0625	29.25	39.75	23	29.8125	7.125	10.9375	39.8125	24.75	39.5	30.9375	35.0625	8.8125	44.4375	41.625	11.75	28.875
Podocyte Nucleus Area (µm^2)	6.8125	7.625	7.3125	9.125	13.375	33	16.8125	8.1875	9.9375	25.875	28.375	19.25	17.1875	7.1875	30.5	29.6875	18.9375	30.25	6.4375	26.5625	21.9375	12.6875	19.6875	37.875	10.5	16	18.8125	44	14.0625	9.3125	44.9375	25.0625	28.4375	24.9375	46	31.0625	11.8125	18.4375	8.8125	24.1875	29.25	28.125	14.5	30.5	8.5	20	8.5625	10.1875	13.875
Podocyte Nucleus Area (µm^2)	13.25	7.5	35.5625	28.5625	8.5	12.0625	6.5	6.8125	42.25	8.0625	7.6875	34	6.625	12.25	14.25	12.5	20.3125	21.5625	7.625	25.375	24.3125	27.5625	39.5	23.5625	9.8125	55.75	43.375	15.4375	68.125	30.9375	46.3125	12.875	15.6875	7.5625	47	24.875	50.75	6.9375	14.75	17	42.8125	29.25	11.0625	12.25	6.6875	31.25	6.6875	31.75	22.5
Podocyte Nucleus Area (µm^2)	8.625	20.0625	9.3125	27.0625	19.1875	33.0625	23.875	7.5	34.125	25.375	19.8125	7.4375	17.125	15.5625	18	11.3125	9.875	23.5625	13.4375	46.25	22.8125	8.875	21.625	23.5625	28.4375	39.4375	15.75	41.5	25.875	33.5625	55.3125	7.75	27.375	30.875	34.125	20.6875	20.125		14.4375	53.4375	35.1875	26.5625	54.3125	25.25	18.3125	39	14	24.125	24.375
Podocyte Nucleus Area (µm^2)	16.3125	32.125	7.9375	33.125	17.25	7.3125	15.3125	48.4375	15.875	24.0625	13.9375	24.375	9.625	11	20.4375	27.6875	15.1875	25.25	10	22.5	28.0625	31.4375	8.25	6.25	12.75	7.25	15.125	27.5	9.25	47.75	34.4375	10.4375	41.5	9.3125	15.6875	20.375	25.0625	7.0625	11.875	24.375	42	11.9375	37.4375	19.875	18.375	28.0625	10.1875	18.125	19.4375
Podocyte Nucleus Area (µm^2)	7.6875	29.4375	8.25	6.9375	30.6875	32.4375	16.4375	6.5	26.375	18.75	8.25	11.0625	7.125	15.4375	7.875	14	15.4375	32.375	8.625	24.125	21.625	44.0625	14.9375	6.75	42	38.0625	7.75	20.875	35.5625	15.0625	28.6875	56.5	32.8125	11.0625	46.875	32.375	8.125	10.5	9.8125	38	32.875	11.1875	7.5625	38	31	17.3125	22.125	8.4375	27.5
Podocyte Nucleus Area (µm^2)	7.75	12.9375	24.125	19.375	22.5	37.5	11.1875	21.3125	6.8125	20.5625	23.375	12.875	16.625	14.1875	19.625	7	24.1875	22.375	8.625	9.4375	15.0625	35.9375	28.875	39.0625	27.4375	7.5625	32.1875	57.75	57.0625	51.25	51.5	37.375	17.125	13.9375	12	39.8125	14.25	19.5	8.9375	7.3125	30.5625	10.5625	10	35.9375	32.75	27.8125	42.875	29.75	9.375
Podocyte Nucleus Area (µm^2)	10.375	13	30.8125	21.625	28.3125	17.625	10.3125	9.875	7.625	9.8125	12.0625	12.4375	21.1875	7.0625	14.3125	19.625	15.75	25.25	8.125	8.8125	25.5	16	14.5	28.75	26.3125	21.5	30.75	47.875	34.0625	15.9375	9.9375	32.5625	7	14.4375	16.8125	29.625	24.375	25.375		44.9375	27.875	35	13.8125	7.25	25.4375	29.75	16.625	34.5	32.125
Podocyte Nucleus Area (µm^2)	9.875	9.875	33.25	15.1875	28.125	15.1875	14.625	8.375	25.5625	17.3125	10.4375	19.5	7.875	6.75	45.4375	26.25	10.1875	26.75	7.9375	13.375	18.375	23.5	14.875	7.9375	15.5625	34.5	15.5	12.4375	45.5625	54.8125	25.9375	11.4375	18.125	7.8125	12.5625	33.5625	7.4375	8.6875		15.6875	22.6875	41.6875	42.625	23.4375	45.25	32.4375	37.75	22	21.3125
Podocyte Nucleus Area (µm^2)	9.625	20.375	27.3125	18.4375	14.125	32.8125	6.375	18.1875	18.5625	10.0625	15.8125	7.6875	7.625	11.3125	30	32	11	11.9375	7.3125	6.4375	14.5625	24.5	26	22.6875	30.1875	38.1875	40.125	52.8125	25.25	54.9375	17	19.625	24.25	7.625	29.25	9.25	11.625			34.4375	23.4375	10.625	26.875	27.6875	28.0625	16.0625	25.9375	12.625	17.8125
Podocyte Nucleus Area (µm^2)	9.5	30.5	6.9375	12.375	16.5625	7	9.125	7.8125	24.5625	18.125	28.5	10.625	7.3125	8.125	23.875	22.625	23.9375	11.8125	20.125	39.125	7.0625	19.875	25.1875	17.8125	24.6875	28.375	18.9375	29.6875	28	55.8125	46.875	19.25	21.4375	47.3125	24.375	32.375	6.4375	10.625		7	45.625	35.25	21.5625	57.25	12.1875	37.375	12.5625	29	43.5625
Podocyte Nucleus Area (µm^2)	20.3125	26.4375	59	20.4375	25.8125	17.8125	12	19.8125	24.375	9.25	27.4375	20.1875	17.6875	7.4375	12.9375	14.375	6.25	30.8125	6.375	16.8125	42.625	24.625	13.5	8.4375	33.25	11.4375	28.875	53.125	7.75	37	14	31.625	35.625	13.75	8.0625	10.375	9	12.9375		21.625	14.5	37.6875	11.3125	25.3125	54.875	24.6875	31.5	25.8125	30.0625
Podocyte Nucleus Area (µm^2)	12.8125	6.875	12.6875	27.875	8.8125	13.625	16.5	8.625	13	18.6875	36.3125	8.6875	11.9375	15.875	7.125	10.9375	25.9375	8.1875	9.6875	18.0625	30.0625	12.3125	6.75	9.5	32.625	40.125	38.375	6.375	25.0625	31.1875	67.1875	32.0625	6.8125	54	24.6875	20.8125	29.4375	8.5625		11.6875	16.1875	39.125	15.4375	42.625	42.3125	28.9375	20.375	33.9375	23.3125
Podocyte Nucleus Area (µm^2)	12.8125	21.8125	12.25	23.125	23.3125	15.875	16.6875	7.0625	37.4375	12.125	15.375	28.375	18.8125	6.625	12	19.125	6.875	31.125	11	10	8.8125	29.1875	7.625	31.9375	35.25	52.4375	35.1875	48.25	25.625	24	28.625	30.5625	8.5625	17.4375	10.125	33.125	16.5625	16.6875	7.8125	20.0625	13.5625	30.8125	20.75	11.75	18.4375	14.625	21.4375	38.25	16
Podocyte Nucleus Area (µm^2)	9.25	13.6875	18.8125	23.6875	10.4375	9.5625	12.125	6.9375	12.375	8.0625	24.25	7.625	13.4375	7.4375	23.875	24.375	11	13.5	11.4375	10.625	16.1875	8.625	23.375	16.75	31.5625	54.75	13.875	15.75	6.375	25.3125	62.9375	41.875	32.4375	30.75	26.875	28.5625	29.875	12.75	15.9375	18.3125	19.0625	8.625	19.75	33.0625	8.8125	42.1875	19	23	28.1875
Podocyte Nucleus Area (µm^2)	9.1875	26.6875	17.375	31.375	15.4375	11.75	13	8	18.4375	6.75	9.5	2.3125	12.875	21.375	7.125	14.125	22.75	38.3125	8.75	24.25	13.875	12.625	32.5625	7.375	39.0625	16.625	30.4375	2	8.75	25.625	40.9375	44.1875	14.0625	12.375	48.4375	15.5	7.4375	6.8125	9.9375	54.375	13.625	36.375	20.8125	26.5625	24.9375	12.125	40.4375	13.375	12.875
Podocyte Nucleus Area (µm^2)	10.125	30.75	35.8125	18.625	17.0625	37.5625	17.5625	9.0625	13.125	15.125	18.25	11.6875	6.5625	12.5625	16	34.375	12.6875	30.125	6.25	26.125	9.375	25.8125	9.625	29.375	30.875	39	21.25	1.9375	27.3125	48.375	55.125	7.75	7.3125	30.5	48.3125	14.625	17.3125	8.9375	11.5	14.4375	33.25	43.4375	28.1875	22	41.875	37.625	15.75	27.6875	20.375
Podocyte Nucleus Area (µm^2)	7.6875	22.9375	17.0625	23.4375	31.25	20.8125	19.5625	7.3125	30.125	11.3125	46.75	10.875	17.75	20.25	17.875	34.25	27.5	7.75	6.625	26.9375	11.625	18.75	26.3125	34	18.625	51.625	11.625	26.875	32.875	52.5625	11.75	42.75	31	20.625	12.8125	19.0625	25.9375	18.625	11.8125	35.875	31.5	39.0625	15.5625	47.25	38.5	16.0625	11.9375	20.0625	6.875
Podocyte Nucleus Area (µm^2)	7.75	11	9.875	1.375	13.5625	20.125	0.0625	7.375	50.75	22.5	19.3125	24.3125	10.6875	21.3125	16.5	15.0625	29.0625	6.875	8.6875	17.375	30.5	31.25	15.625	17	28.0625	31.875	7.625	32.0625	8.8125	58.4375	47.125	12.0625	36.25	29.375	32.3125	29.6875	10.75	17.5	10.1875	40.5625	31.8125	26.8125	21.5	16.3125	21.4375	26	27.25	20.375	20.3125
Podocyte Nucleus Area (µm^2)	7.9375	19.5	28.8125	33.5	7.875	11.6875	9.875	11.25	30.9375	7.1875	26.875	8.4375	15.3125	11.375	16.1875	19.125	6.375	39	9.3125	24.375	8.3125	40	18.125	41.6875	6.6875	12.25	29.75	69.625	17.1875	53.125	32.1875	64	22.875	26.125	12.125	42.0625	31.8125	6.5625	22.0625	31.5625	44.9375	40.0625	7.4375	36.3125	26.25	10.4375	23.3125	13.8125	22
Podocyte Nucleus Area (µm^2)	11.625	12.8125	30.875	29.25	21.25	41.1875	16.8125	6.6875	46.75	9.5	14.0625	6.4375	8.625	8.375	26.0625	13.8125	6.875	27.5625	15.3125	29	10.625	12.125	22.625	12.4375	10.1875	39.5	31.875	64.75	22	51.4375	57.6875	22.1875	21.875	15.625	8.1875	37.1875	19.25	12.6875	16.4375	33.5	41.25	11.625	18.1875	28.5625	12.5625	21.25	35.625	17.4375	14.0625
Podocyte Nucleus Area (µm^2)	13.8125	8.9375	21.0625	17.0625	13.5625	22.9375	13.4375	8.8125	11.375	16.75	30	7.5	9.4375	8.6875	9.25	29.6875	34.3125	18.3125	10.5625	21.4375	8.1875	25.5625	30	7.8125	43.0625	59.625	25.9375	54.1875	68.8125	32.75	20.9375	50.75	7.625	44.9375	34.5625	35.9375	6.875	8.125	24.0625	24	38	38.25	24.4375	39.8125	31.625	21.125	33.6875	13.8125	11.5
Podocyte Nucleus Area (µm^2)	6.5	13.125	8.0625	34.0625	9	14.5	7.75	0.3125	11.25	12.9375	14.6875	14.3125	8.25	18.9375	23.4375	11.5	6.9375	20.5625	7.25	11.625	22.6875	41.375	12.25	37.5	7.5625	15.375	55.25	27.1875	42.75	26.6875	30.6875	13.5	6.25	42	33.1875	16.1875	28.25	7.1875	20.5	1	30.8125	35	18.125	27.125	8.9375	49.375	62.6875	25.75	31.6875
Podocyte Nucleus Area (µm^2)	12.3125	30.375	32.625	24.5625	26.25	29.9375	21.8125	10.0625	1.125	13.875	8.0625	16.5625	9	7.6875	9.625	30.875	14.5625	13.3125	8.375	12.9375	25.1875	39.875	7.375	18	64.3125	36.6875	20.4375	15.25	9.375	33.4375	18.6875	14.8125	19.5	38.3125	32.3125	35	26.8125	22.3125	17.5625	35	30.8125	42.9375	54.6875	42.8125	20.4375	29.75	11.8125	28.875	19.625
Podocyte Nucleus Area (µm^2)	6.5625	19.4375	40.4375	8.9375	12.5	54	20.1875	10.8125	9.125	7.8125	33.375	6.8125	15.8125	14.25	20	21.4375	0.3125	18.125	25.625	17.75	10.1875	33.6875	29.25	30.1875	26.6875	31.4375	16.0625	38.9375	8.6875	19.3125	28.875	43.375	6.875	47.125	24.5	17.8125	6.75	8.125	6.9375	16	27.8125	6.5	11.9375	44.1875	11.625	63.5	40.875	41.8125	18.375
Podocyte Nucleus Area (µm^2)	7.875	8.4375	18.8125	16.1875	26.75	37.3125	15.5	13.375	22.375	24.625	21	28	20.5	8.625	16.4375	24	17.75	10.6875	6.8125	34.0625	25.375	26.3125	38.125	48	24.25	12.125	51.75	9.125	18.625	42.5625	62.5	15.3125	36.9375	17.5625	32.1875	39.1875	45.5	9	7.125	45.1875	12.125	43.75	7	33.6875	32.4375	50	11.5	13.875	16.4375
Podocyte Nucleus Area (µm^2)	10	22.6875	19.8125	15.75	27.625	27.875	13.75	7.5	15	16.75	40.9375	43.875	6.625	9.375	17.6875	29.3125	20.9375	31	8.4375	8.375	21.125	18.625	18.375	28.125	20.25	54.375	27.9375	64.875	27.5625	32.5	49.625	21.75	30.625	9.8125	39	61.1875	21	14.0625	6.875	41.6875	11.9375	45.875	9.125	42.625	30.5625	35.6875	22.3125	19.0625	21.375
Podocyte Nucleus Area (µm^2)	11.875	29.3125	11.5	24.8125	8.125	8.3125	21.375	8.75	14.9375	7.8125	20.125	13	6.25	18.9375	16.5	20.125	25.0625	22.75	12.75	22.75	11.6875	10.875	14.0625	15.75	17	29.125	35.5625	35.3125	34.375	28.3125	80.875	28.625	28.875	20.3125	24.5625	22.6875	11.125	25.875	12.0625	39.375	6.5	11.875	14.25	52.5625	11.3125	9.125	35.25	12.25	11.25
Podocyte Nucleus Area (µm^2)	11	17.0625	19.125	42.875	27.375	37.625	26.75	6.9375	49.25	20.125	23.5625	16.5	9.4375	7.625	12.6875	8.6875	6.625	14	17.5625	26.8125	19.0625	23.8125	33.5	32.5625	25.625	9.8125	8.5625	100.938	49.75	38.0625	27.3125	10	9.875	49.625	41.4375	17.5	40.8125	10.875	7.25	20.1875	42.4375	26.875	17.375	18.6875	9.9375	18.3125	6.375	24.0625	17.1875
Podocyte Nucleus Area (µm^2)	0.125	33.5625	1.1875	20.875	8.875	35.9375	8.625	6.9375	12.125	22.5	27.0625	24.8125	17.3125	15.375	10.6875	12.125	9.8125	15.75	6.3125	22.3125	17.0625	37.1875	27.75	26.5625	32	51.25	10.4375	40	9.4375	37.9375	25.3125	16.5	17	6.8125	34.6875	7.0625	29.625	19.5625	13.5625	22.4375	10.375	15.5625	35.125	16.125	13.125	36.25	32.75	16.75	20.5
Podocyte Nucleus Area (µm^2)	7.5625	6.375	23.6875	24.125	21	27.5625	9.5	6.3125	70.5625	8.25	24.375	21.375	15.125	8.25	12.9375	12.9375	35.4375	31.375	6.5625	32.4375	28.9375	24.1875	8.5	20.25	23.375	41.5	30.875	13.8125	41.1875	35	11.375	15.5625	35.0625	6.5625	21.5625	35.75	8.8125	8.625	16.3125	39.625	10	44.125	38.75	35.375	6.9375	16.9375	6.75	28.125	20.9375
Podocyte Nucleus Area (µm^2)	23.25	26.4375	8.625	28.5	27.125	26.6875	7.3125	7.4375	33.3125	39.9375	6.5625	9.9375	6.625	21.9375	14.25	20.3125	7.625	21.25	10.6875	11.75	9.25	25.125	8.0625	26.4375	32.375	29.0625	28	38.4375	15.125	31.125	46.6875	44.4375	9.4375	46.5625	36.25	29.75	30	14.625	7.375	34.5	35.375	42.6875	22.625	21.0625	47.6875	23.5	45.8125	9.6875	24
Podocyte Nucleus Area (µm^2)	13.5625	23.5	25.0625	25.3125	26.8125	20.0625	28.5625	8.75	19	19.0625	32.1875	9.8125	12.75	4.8125	17.875	16.875	15.5	12.5	6.8125	16.8125	14.1875	22.4375	13.4375	22.875	8.8125	34.8125	42	28.5625	21.5	49.8125	41.25	25	6.875	11.8125	31.8125	33.4375	13.6875	37.3125	9.75	32.0625	16.6875	32.0625	7.9375	38.8125	106.438	31	36.75	27.125	7.1875
Podocyte Nucleus Area (µm^2)	8.125	9.6875	17.6875	7.6875	15.9375	51.5625	8.875	6.25	11.1875	12.625	16.1875	43.1875	11.75	5.4375	27.1875	16.25	35.375	13.625	11.0625	24.0625	20.6875	13.75	12.8125	28.4375	16.0625	29.375	56.5	39.6875	13.25	21.9375	26.625	61.625	28.9375	13.1875	23.8125	28.875	33.625	14.75	11.3125	43.875	14.0625	9	7.25	17.9375	24	33.5625	34.3125	22.8125	21.625
Podocyte Nucleus Area (µm^2)	11.875	20.5	28.75	37.125	17.8125	22.0625	12.1875	10.1875	24.8125	10.4375	30.6875	6.6875	12.4375	6.75	26.25	26.25	12.625	22.5625	6.8125	16.75	26.5625	40.625	24.25	10.3125	43.125	13	8.125	40.5	37.5625	57.625	59.875	58.1875	34.9375	10.8125	16.5	41.5625	6.5625	6.6875	8.3125	48.6875	22.6875	36.375	21.75	16.5	21.375	23.3125	6.375	38.6875	10.125
Podocyte Nucleus Area (µm^2)	8	10.875	23.0625	47.1875	15.3125	34.4375	6.25	7.25	7	25.9375	7.5	26.625	18.3125	9.5625	8.3125	8.5625	8.375	18.375	17.25	10.3125	31.125	46.0625	11.5625	19.5625	31	25.875	53.875	18.0625	12	18.125	72	39.75	28.1875	16.5625	47.6875	38.1875	9.6875	10	11.4375	45.625	50.25	23	25	47.5	27	29	15.3125	16.8125	21.125
Podocyte Nucleus Area (µm^2)	10.375	31.9375	20	11.5	13	27	13.6875	17.1875	24.75	19.9375	26.9375	18.75	17.8125	18.8125	13.75	15.1875	21.375	9.875	8.625	40.25	8.875	25.3125	10.1875	35.875	23.9375	25.625	7.375	36.875	39.5625	33.0625	7.6875	47.25	28.6875	52.1875	12.4375	7.625	22.125	16.75	9	11.25	27.375	40.8125	18.5	30.125	29.5	9.25	46.0625	37	21
Podocyte Nucleus Area (µm^2)	8.9375	20.375	9.6875	22.3125	19.6875	18.6875	11.5625	9.1875	18.0625	11.3125	8.1875	19.1875	11.9375	9.0625	21.4375	20.5625	20.0625	14.125	14.1875	9.625	17.4375	22.6875	22.5	28.25	15.1875	36.125	51.8125	19.125	14.4375	13	23.9375	46.3125	37	6.875	30.5	32.375		34.375	15.3125	59.8125	28.8125	18.4375	15.3125	42.125	51.8125	9.8125	29.8125	27.3125	16.375
Podocyte Nucleus Area (µm^2)	10.375	13.5625	14.25	19.25	9.125	6.5625	7.9375	7.3125	22.9375	33.125	0.625	10.0625	8.9375	7.9375	45.875	13.75	35.75	6.25	10.0625	6.8125	27.125	11.5	22.875	29.75	14.1875	24.875	7	33.375	36.1875	27.6875	13.625	57.875	14.5	28.3125	43.4375	22.6875	12.1875	20.875	9.375	20	19.625	10.25	35.25	16.0625	14.625	38.125	11.8125	35.3125	31.125
Podocyte Nucleus Area (µm^2)	7.0625	24.875	25.6875	24.5	22.3125	10.1875	15.0625	7.1875	7.125	20.5625	8.25	6.9375	16	7.9375	19.9375	26.0625	10.8125	13.75	22.4375	19.4375	20	6.5	19.1875	3.375	37.6875	9.75	9.8125	40.3125	20.4375	42.0625	18.3125	44.5625	15.5	18.5625	8.625	22.875	25.0625	9	15.875	25.4375	23.1875	27.75	20.25	10.125	19.9375	29.4375	16.125	9.1875	7.0625
Podocyte Nucleus Area (µm^2)	9.6875	8.4375	24.625	24.375	20.9375	11.375	9.875	11.1875	22.5	7.375	20	23.375	8.5	6.4375	22.8125	23.0625	7.3125	13.5625	6.6875	25.75	7.875	16	9.375	12.8125	47.875	39.1875	41.75	51.0625	37.75	35.125	59.5	7.8125	9.6875	50.6875	38.5	48.8125	34.3125	10	7.5625	29.125	46.8125	9.375	67.875	59.9375	20.625	31.9375	42.4375	14.875	12.625
Podocyte Nucleus Area (µm^2)	8.875	33.1875	33.625	15.5625	35.625	46.3125	14.625	7.5	28.75	13.5	29.625	7.75	9.75	14.625	18.75	7.375	16.375	12.6875	6.8125	21.1875	7.25	18.0625	21.5625	18.625	45	40.9375	34.3125	16.8125	47.5625	45.25	25.625	44.5625	23.25	49.4375	20.125	11.5625	71.125	8	31.25	27.375	15.125	18.125	11.125	36.375	32.4375	11.1875	20.875	21.6875	14.25
Podocyte Nucleus Area (µm^2)	13.375	20.5	42.625	9.8125	11.125	45.3125	7.4375	6.875	13.75	6.5	21.8125	35.875	8.125	12.625	26.1875	9.75	7.6875	9.0625	7.8125	13.375	7.75	49.75	21.5625	13	31.3125	26.8125	27.25	60.0625	29.4375	62.75	18.4375	10.375	28.125	28.875	18.9375	33.75	18.125	8.625	41.75	13.0625	29.125	57.375	17.8125	61.3125	45.6875	38.875	21.875	67.625	35.375
Podocyte Nucleus Area (µm^2)	8.375	24	7.1875	20.5	10.625	26.5	11.25	6.75	30.0625	11.125	12.5625	19.8125	11.6875	11.3125	22.4375	10.4375	21.625	9.8125	9.0625	24.8125	11.8125	11.5	15	23.25	8.0625	6.9375	21.3125	41.9375	29.8125	31.25	38.0625	42.125	12.625	53.5	9.125	16.5	40.75	29.875	8.3125	22.75	30.6875	20.0625	16.8125	36.8125	23.5625	48.0625	33.125	30.3125	12.625
Podocyte Nucleus Area (µm^2)	8.125	11.5625	19.25	29.125	19.1875	40.6875	20.1875	6.4375	30.8125	22.75	22.5	31.0625	7.8125	7.6875	34.25	17.0625	6.6875	8.1875	11.25	29.625	23.8125	29.9375	24.375	14.5	26.25	17.8125	103.562	39.75	9.1875	41	7.875	37.8125	26.4375	50.8125	48.0625	11.125	40.1875	23.625	15.3125	48.4375	29.875	33	24.3125	34.6875	8.875	61	8.875	6.5	13.25
Podocyte Nucleus Area (µm^2)	7.4375	15.1875	25.0625	11.625	57.25	34	15.5	7.9375	22.3125	16.8125	23.3125	0.8125	7.125	10	9.4375	19.3125	25.875	16.9375	10.5625	35.75	13.3125	19.375	41.875	12.1875	17.75	22.5625	44.8125	33.875	8.625	8.375	24.5	35.25	38.125	33	47.75	10.25	24.9375	17.375	13.6875	25.0625	12.8125	15.0625	30.4375	29.3125	19	27.0625	29.0625	37.125	28.3125
Podocyte Nucleus Area (µm^2)	8.75	36.3125	16.4375	20.25	30.3125	37.875	8.6875	7.0625	10.25	19.625	31.25	5.6875	11.625	10.25	29.9375	18.9375	59.875	25.75	8.375	8.875	27.5625	13.375	26	6.5	32.625	20.5	54.8125	88.5625	42.9375	20.6875	41.25	50.875	18.125	30.75	21.4375	46.875	50.125	16.3125	8.625	1.375	33.375	48.125	30.375	28.125	29.6875	22.75	26.375	8.25	6.625
Podocyte Nucleus Area (µm^2)	7.75	14.25	22.6875	12.75	6.625	23.4375	17.5	7.125	32.125	24.625	18.25	8.625	16.25	8.5625	15.625	6.25	21.5625	17.6875	11.25	22.8125	21	12.1875	25.75	13.625	23.4375	12.4375	10.8125	57.9375	37.125	37.25	42.6875	39.4375	28.4375	17.5625	39.125	9.625	8.8125	37.125	7.9375	11.1875	43.5	30.0625	8.75	36.3125	11.1875	36.1875	30.5	14.125	15.8125
Podocyte Nucleus Area (µm^2)	18.75	7.1875	33.3125	27.875	14	6.1875	13.1875	10.5625	44.125	7.625	12.4375	8.4375	6.75	15.6875	21	27.8125	26.375	23.9375	21.875	6.375	15	33.6875	27	29.25	30.0625	19.1875	54.4375	17.9375	23.8125	7.375	47.8125	41.75	13.375	46.5625	39.125	8.4375	28.8125	25.1875	8.9375	41.875	27.125	16	15.75	49.4375	82.5625	54.9375	33.1875	27.75	7.4375
Podocyte Nucleus Area (µm^2)	6.25	26.3125	28.3125	24	11.9375	10.75	11.6875	7.75	45.9375	19.125	6.5625	24.1875	12.25	7.625	13.75	18.9375	20.1875	37.6875	7.9375	27.5	7.375	12.3125	15.875	21.75	47.1875	45.5	45.5625	15.875	10.6875	28.3125	70.8125	10.25	30.875	33.625	36.875	35.9375	6.25	9.125	16.0625	49.5	35.8125	7.3125	33.8125	44.6875	10.875	23.9375	40.3125	64.4375	22.625
Podocyte Nucleus Area (µm^2)	20.625	22.6875	4.9375	13.375	7.5	6.3125	15.0625	20.1875	21.1875	9.8125	14.5625	13	0.1875	10.9375	9	21.3125	16.75	34.75	14.75	15.5	6.5625	9.625	19.625	12.875	44.5625	20.875	47.75	32.5	30	40.625	68.9375	28.375	23.0625	61.0625	8.5625	30.0625	40.25	25.1875	13.625	40.5	37.4375	8.125	44.5	47.375	63.9375	10.875	27.3125	16.1875	19.875
Podocyte Nucleus Area (µm^2)	7.6875	19.1875	7.375	9.0625	12.4375	21.3125	9.9375	6.5625	19.5	18.5	12.8125	13.75	14.3125	7.1875	35.75	17	20	36.75	15.8125	22.75	8.0625	29.9375	9.8125	27.375	34.8125	26.375	26.375	54	33.4375	43.875	58.75	34.25	17.6875	47.3125	31.25	32.3125	39.375	7.1875	17.5	24.4375	21.3125	11.5625	6.6875	37.1875	7.375	43.4375	18.75	11.8125	24.6875
Podocyte Nucleus Area (µm^2)	8.5	6.4375	23.1875	18.375	6.5625	17.8125	10.9375	11.6875	20.875	19.25	21.1875	28.5625	7.8125	14.5625	35.5625	16.4375	13.25	11.9375	7.8125	19.875	23.125	21.75	8.5	32.625	12.0625	12.8125	20.6875	68.5625	42	17.5	20.625	36.3125	32.0625	6.4375	32.4375	28.4375	19.0625	7.8125	10.0625	30.3125	40.8125	42.5625	28	15.6875	6.75	23.0625	20.4375	16.4375	12.625
Podocyte Nucleus Area (µm^2)	8.4375	13.125	34.3125	9.125	28.8125	32.5625	15.9375	7	40.1875	40.625	16.5625	28.8125	17.8125	11.75	19	16.5625	17.0625	41.125	12.125	28.6875	26.4375	9.3125	28.875	17.5	8.625	32.625	54.5625	53.6875	0.0625	12.375	19.8125	39.6875	29.25	27	13.3125	10.375	7.375	27.5625	6.375	26.875	30.25	16.0625	17.5	14.125	157.812	26.9375	37.75	29.375	27
Podocyte Nucleus Area (µm^2)	10.5	28	12.9375	28.5625	12.4375	23.0625	11.8125	8.9375	25.75	7.3125	51.1875	15.25	20.4375	6.3125	23.625	16.6875	8.75	38.625	7.3125	12.625	33.75	6.625	9.8125	13.625	22.5625	12.4375	30.6875	46.375	14.8125	34.6875	25.875	231.938	13.4375	42.1875	11.8125	42.0625	17.375	19.9375	16.875	39.8125	45.1875	18.1875	20.875	10.8125	23.375	31.1875	43.875	7.3125	22.9375
Podocyte Nucleus Area (µm^2)	6.25	33.8125	20.625	55.5625	14.0625	21.5	10.5625	11.125	23.3125	19.625	17.5625	18.5	13.625	6.25	20.0625	20.75	15	14.25	8.5	15.8125	22.375	29.5625	39.6875	19.3125	33.0625	16.1875	12.125	65	43.9375	10.125	9.4375	17.875	24.125	11.9375	33.1875	8.625	17.125	18.1875	15	25.5	15	9	29.5625	44.875	6.25	40.875	27.0625	0.125	10.875
Podocyte Nucleus Area (µm^2)	33.25	27	25	20.0625	16.25	9	19.75	9.625	37.625	13.0625	29.1875	17.75	19.3125	8.1875	8.0625	24.4375	9.75	35.75	15.75	33.25	27.375	7.125	7.25	17.25	28.75	26.5625	15.75	14	16.8125	50.5625	33.25	47.8125	18.8125	46.3125	44.75	30.1875	10.5	10.0625	10.5625	47.4375	39	20.125	22.625	27.875	39.3125	16.75	42.5625	25.125	12.6875
Podocyte Nucleus Area (µm^2)	13.25	9.875	20.875	18.4375	8.125	32.125	6.625	8.5625	57.9375	17.125	24.5	41.125	15.1875	13.75	22.125	10.125	14.75	32.0625	17	0.0625	30.3125	14.875	31.75	22.8125	16.0625	18.6875	55.5625	19	37.25	32.1875	31.25	19.1875	6.6875	36.4375	6.4375	67.4375	12.6875	8.625	17.125	46.9375	15.4375	35.5	53.875	32.0625	115.875	60.3125	14.75	20.5625	24.5625
Podocyte Nucleus Area (µm^2)	6.8125	8.6875	29.0625	14.9375	21.875	11.0625	12.5	10.5625	13.5	14	11.1875	17	6.375	20.875	25.9375	7.375	27.0625	21.625	6.625	27.1875	24.4375	37	19.5	27.25	28.1875	11.375	72.5625	46	31.875	47.625	55.6875	22.1875	19.625	43.5625	53	39.1875	29.8125	14.25	17.9375	8.375	13.3125	27.625	7.125	74.375	85.6875	26.125	26.5625	22.8125	18.625
Podocyte Nucleus Area (µm^2)	6.3125	20.5625	17.4375	35.8125	14.75	25.625	6.9375	6.875	51.5	16.9375	14.0625	26.125	11.25	9.375	7.5	30.25	29.875	18.625	11.0625	21.875	44.3125	8.4375	26.5625	13.625	40	20.875	0.0625	20	12.625	14.1875	48.6875	21.4375	26	14.75	46.3125	23.8125	7.6875	12.375	7.1875	6.4375	23.75	7	17	20.0625	57.4375	31.625	23.125	17.4375	26.0625
Podocyte Nucleus Area (µm^2)	7.1875	14.6875	6.375	35.625	9	23	6.4375	14.3125	7.125	27.25	18.0625	19.625	13.4375	16.25	30	11.5	28.75	19.9375	13.3125	24	16.9375	27.875	19.375	7.375	19.75	11.5625	44.375	39.25	21.3125	16.4375	48.125	27	18.25	51.5	34.8125	40.8125	9.375	8.6875	22.4375	39.75	11	36.875	36.875	71.125	7.875	44.125	11.5625	28.1875	37.5
Podocyte Nucleus Area (µm^2)	6.8125	7.5625	10.8125	16.375	19	6.875	6.5625	7.75	16.8125	27.75	38.9375	20.375	6.75	14.25	25.5625	44.75	19.9375	11.875	8.625	27.875	19.375	30.9375	24.875	7.5	19.1875	13.5	24.5625	13.75	13.875	7.4375	56.75	41.5	9.125	39.25	36.9375	46.125	14.5625	13.125	15.5	27.1875	15.375	36.3125	21.125	46.875	15.9375	44.4375	36.375	6.25	15.5625
Podocyte Nucleus Area (µm^2)	6.75	35.625	16.0625	7	20.875	11.5625	6.5	6.8125	11.125	8.5625	12.1875	22.375	6.6875	6.8125	27.4375	9.8125	8.375	28.6875	7.0625	47.375	28.6875	34.625	10.375	13.8125	15.375	31.625	63.625	12.1875	27.625	41.6875	62.8125	23.5	28.75	30.1875	10.25	31.25	24.8125	8.4375	17.4375	8.625	17.5625	33.0625	8.625	31.875	27.875	32	6.75	22.5625	11.3125
Podocyte Nucleus Area (µm^2)	6.25	28.5	8.25	26.375	17.1875	25.6875	7.0625	15.4375	26.5	25.6875	26.875	17.5625	9.3125	10.4375	44.375	16.125	23.0625	14.375	14.5	24.75	21.6875	14.5625	10	10.8125	25.3125	41	49.5625	21.625	20	37.25	68.75	32.5625	7.375	30.125	39.6875	15.375	18.75	15.6875	6.4375	19.3125	49.125	41.375	16.5625	21.125	22.1875	55.5625	19.5625	13.1875	27.0625
Podocyte Nucleus Area (µm^2)	10.6875	33.625	21.0625	25.1875	14.5625	22.8125	14.625	7.0625	13.1875	24.75	32.1875	29.375	9.0625	8.375	13.5	7.25	37.125	22.625	10.9375	7.6875	6.5	13.8125	21.8125	44.375	6.4375	36	37.3125	13.75	14.5625	24.25	16.6875	11.875	9.5625	33.1875	30.25	44	10.1875	17.625	8.25	38.625	7	47.625	8.25	12.125	11.625		18.4375	27.3125	18.3125
Podocyte Nucleus Area (µm^2)	21.25	22.9375	21.875	20.3125	7.6875	6.4375	7.0625	12.375	21.8125	11.4375	8.4375	22	11.8125	11.6875	29.4375	29.625	33.8125	19.875	6.75	22.75	34.25	12.25	30.625	12.75	32.625	46.1875	42.3125	51.4375	28.875	51.25	57.375	38.875	13.8125	10.75	50.125	12.5	27	26.6875	9.75	26.9375	31.125	27	18.5	46.125	59.8125	29.625	10.3125	22.125	17.75
Podocyte Nucleus Area (µm^2)	8.375	8.5	17.625	7.25	8.5	32.5	7.875	19.3125	17.875	22.1875	33.625	33.1875	7.75	11	15.5	7	17.125	14.4375	7.375	6.6875	12.8125	19	23.375	20.0625	11.75	8.8125	47.9375	15.6875	19.0625	41.75	64.625	45.8125	36.25	6.375	10	23.5625	13.625	11.375	18.375	37.8125	50.75	20.0625	15.5625	21.75	42.0625	18.1875	45.1875	23.75	26
Podocyte Nucleus Area (µm^2)	7.125	6.625	9.125	27	19.625	27.5	8.875	6.3125	50.3125	19.1875	12.875	11.6875	14.375	8	8.6875	18.3125	27.5	18.875	22.1875	10	28.3125	21.0625	18.4375	24.3125	30.875	12.4375	53.125	7.75	30.8125	40.0625	58.1875	44.9375	17.6875	52.75	27.375	42.9375	31.1875	33.5	6.9375	45.5625	48.5625	22.25	7.1875	40.5	9.625	15.3125	20	26.9375	23.625
Podocyte Nucleus Area (µm^2)	12.1875	21.5625	24.125	42.6875	9.625	6.875	28.8125	10.25	8.0625	21.375	30	23	9.375	12.3125	30.875	33.375	12.5625	19.125	6.8125	48.9375	42.0625	17.5625	19.125	11.375	31.625	24.1875	25.125	80.9375	47.4375	51.75	59.75	48.5625	33.5625	6.8125	14.6875	14.4375	6.6875	1.25	14.3125	32.9375	12.1875	8.1875	24.875	16.5625	34.875	31.9375	45.0625	7	16.375
Podocyte Nucleus Area (µm^2)	15.25	34.5625	19.9375	33.875	26.4375	25.75	15.625	7.3125	42.3125	17.1875	6.9375	10.125	7.875	8.8125	24.5625	8.125	16.1875	18.625	8.375	45.0625	25.3125	26.6875	25.5625	35.875	56.8125	51.0625	30.6875	42.875	31.5625	48.5	22.4375	8.3125	8.3125	48.4375	37.0625	44.8125	7.125	17.5	15.5625	61.5625	81.8125	26	29.6875	10.375	52.4375	15.8125	24.6875	12.25	7.625
Podocyte Nucleus Area (µm^2)	8.875	14.125	26.25	13.25	22.1875	18.8125	19.875	12.3125	17.625	7.8125	33.375	10.0625	6.375	9.5625	41.3125	24.9375	26.375	20.9375	25	24.9375	24.875	20.4375	11.8125	33.5625	27.4375	24.625	6.625	28.5625	17.9375	19.125	41.4375	10	8.9375	37	33.5625	42.4375	25.1875	28.625	28.375	30.6875	25.9375	54.5625	22.4375	31.5625	52.5625	45.25	28.125	36.6875	8.3125
Podocyte Nucleus Area (µm^2)	9.25	9.625	22.625	22.5	12.25	11.3125	11.6875	6.625	22.3125	21.0625	37.1875	9.375	16.125	16.1875	8.875	20	18.625	21.1875	10.4375	14.875	20.0625	28.6875	17.125	13.125	40.4375	24.6875	24.9375	55.625	48.125	34.4375	52.5625	25.625	11.625	9	9.0625	35	23.1875	28.375	18.125	38.4375	12.9375	42.125	41.5	9.25	8.75	6.25	16.125	10.6875	29.1875
Podocyte Nucleus Area (µm^2)	9.9375	18.5	34.0625	35.625	7.3125	36.75	16.875	2.3125	19.5	28.25	31.375	5.5	6.375	7.125	18.125	7.4375	17.375	27.8125	6.3125	23	19.5	19.625	20.0625	19.5	47.0625	24.8125	46.9375	52.9375	50.25	26.6875	80.3125	43.125	21.75	60.875	13.9375	8.1875	16.1875	23.4375	18.6875	15.25	21.8125	19.4375	41.6875	6.875	40.8125	43.1875	33.625	26.6875	11.125
Podocyte Nucleus Area (µm^2)	11.125	20.75	8.1875	17.3125	9.5	14.9375	8.25	9.8125	9.75	28.125	6.625	22.625	7.125	11.125	14.125	19.9375	9.8125	35.25	8.9375	15.3125	21.5625	29.875	15.625	7.25	47.375	29.1875	25.5	54.4375	35.6875	40.125	52.5625	12.375	19.4375	14	8.5625	7.5625	6.625	10.6875	7.3125	15.375	42.1875	24.8125	26.5625	39.875	0.25	25.5	21.0625	9.25	9.9375
Podocyte Nucleus Area (µm^2)	10.25	29.0625	16.6875	27.8125	20.8125	13.8125	11.1875	16	13.6875	16.8125	18.8125	20.5	18.5625	10.125	28.4375	16.5625	9.0625	11.5625	14.8125	31.25	7.0625	32.3125	33.125	8.6875	24.125	26.5625	28.9375	31.125	10.9375	9.6875	18.3125	32.3125	25.75	30.375	23.9375	9.3125	43.625	12.9375	16.3125	23.75	33.625	13.0625	32.1875	6.25	20.125	46.25	16.25	24.0625	10.4375
Podocyte Nucleus Area (µm^2)	9.6875	20.0625	36.5	39.6875	7.3125	36.5625	14.4375	6.625	26.625	21.1875	20.0625	41.875	11.75	20.4375	17.75	16.375	35.5625	20.25	18	22.875	25	26.5	38.375	15.3125	17.625	26.125	15.6875	27.1875	11	51.5	31.3125	45.875	7.5625	26.0625	63.6875	11.6875	9.875	12.5625	13.0625	18.1875	37.5625	34.8125	14.3125	58.5	20.3125	10.3125	23.75	11.375	8.375
Podocyte Nucleus Area (µm^2)	6.375	8.25	25.8125	21.375	20.6875	29.5	0.75	7.75	24.4375	17.625	20.75	29.875	11.25	6.875	16.625	11.375	28.5625	14.625	10.5625	17	19	9	17.4375	6.625	26.4375	19.625	13.375	41.1875	19.5	22.375	44.75	26.8125	34.9375	30.9375	41.4375	11.8125	38.8125	17.5	14.1875	7.25	6.375	9	54.1875	36.375	55.9375	8.4375	19.125	7.25	18.1875
Podocyte Nucleus Area (µm^2)	17.75	8.75	22.5	20.9375	8.8125	11.5625	6.1875	7.6875	15.125	18.625	24.4375	26.4375	13.5625	8.5	14.25	30.25	21.125	24.625	19	8.4375	16.1875	31.5	8.9375	17.5625	9.75	26.6875	56.75	42.5625	13.875	7.1875	15	9.8125	12	53.5	56.1875	23.9375	36.75	26.8125	23.0625	12.4375	50.875	41.25	10.375	63.625	20.5625	42.875	29.0625	25.125	22.75
Podocyte Nucleus Area (µm^2)	6.375	17.4375	22	46.0625	16.0625	21.8125	0.3125	7.5625	6.3125	18.75	17.875	29.75	9.5625	7.3125	27.9375	29.5	29.5625	17.75	6.375	9.125	7.0625	48.1875	37.5625	6.3125	11.25	19.4375	36.1875	35.125	19.3125	47.5625	30.4375	16.0625	8.3125	12.0625	42.3125	30.625	15.375	8.5625	15.125	28.25	22.375	29.375	78.0625	19	13.5625	44.6875	15.8125	21.625	3.4375
Podocyte Nucleus Area (µm^2)	7.875	18.8125	24.0625	30.5625	16.1875	33.75	7.1875	7.5	6.5625	19.8125	24.5625	10.875	17.3125	7.3125	7.75	15.5	11.25	32.75	7.25	16.0625	25.0625	12.9375	31.375	21.375	15	22.875	34.0625	39.6875	44.0625	42.375	17.125	8.8125	9.4375	10.75	33.625	36.6875	10.5625	13.8125	15.6875	37.5	10.5625	37.25	22	38.25	65.6875	37.9375	41.1875	31.3125	36.1875
Podocyte Nucleus Area (µm^2)	7.875	15.625	18.375	39.125	8.875	39.8125	23.8125	12.75	15.8125	7.3125	14.375	23.75	12.75	11.5	17.8125	15.125	23.1875	26.3125	21.5625	32.4375	6.6875	31.875	11.6875	16.4375	19.75	22.375	22.875	44	27.875	36.3125	48.4375	21.1875	6.5	37.3125	46.5625	35.125	25	28.4375	12.875	26.75	7.75	25.8125	7.875	37.3125	33	10.8125	7.625	16.75	41.1875
Podocyte Nucleus Area (µm^2)	8.75	13.0625	24.125	44.8125	14.75	16.3125	15.6875	7.875	24.375	10	9.4375	7.75	6.875	18.9375	21.4375	23.9375	13.625	15.0625	16.125	38.3125	21	17.1875	23.1875	10.5625	6.4375	19.5	19.5	27.0625	10.125	52.625	46.75	36.125	24	34.6875	39.5625	7.5	24.625	9.3125	8.3125	11.25	24.0625	8.0625	35.5	50.625	67.75	22.5625	41.1875	42.9375	17.5
Podocyte Nucleus Area (µm^2)	20.125	17	18.4375	23.0625	22.625	9.4375	6.9375	9	7.3125	24.6875	2.5	45.4375	8.5625	7.1875	17.25	7.3125	14.1875	20.0625	9	17.5625	12.3125	29.5625	28.75	10.4375	21.1875	24.1875	22.5625	12.0625	40.5	61.125	41.125	9.875	29.5	22.6875	7.1875	56.5625	30	15.5	6.25	63.25	8.25	31.6875	18.9375	33.8125	35.1875	32.25	7.875	21.3125	25.125
Podocyte Nucleus Area (µm^2)	11.625	19.75	9.5	11.9375	9.5625	8.0625	21.0625	7.0625	40.0625	28.875	7.75	34.75	0.0625	10.75	8.5	24.375	21.0625	28.0625	7.625	7.6875	19.3125	25.8125	20.0625	17.6875	6.9375	7.375	56.9375	34.5625	36.25	47.1875	23.125	19.75	7.75	16.75	14.75	35.1875	22.125	10.3125	16.9375	20.8125	37.3125	26.625	34.5625	53.125	29.625	29.9375	0.0625	29.5	9.8125
Podocyte Nucleus Area (µm^2)	11.9375	20.375	24.5625	7.75	6.8125	46.5625	18.375	7.8125	6.875	9.5	44.3125	8.0625	8.6875	8.5625	9.4375	30.75	12.4375	33	18.6875	18.75	25.9375	27.4375	8.5	18.1875	40	13.125	14.1875	39.25	21	62.9375	30.4375	26.4375	13.0625	55.125	44.375	39.5625	9.125	20.5	9.0625	11.0625	31.9375	10	20.4375	8.4375	37.6875	11.6875	49.5625	28.8125	20.25
Podocyte Nucleus Area (µm^2)	26.875	11.375	6.75	30.125	27.1875	37.4375	16.875	8.5625	32.4375	9	21.125	31	12.8125	9.125	16.875	20.0625	8.8125	34.3125	29.875	43	29.625	18.75	20.4375	25.875	69.6875	50.4375	37.625	16.25	31.625	60.8125	43.0625	7.3125	15.125	34.5	25.375	57.1875	47.1875	16.0625	8.625	38.6875	28.25	26.9375	26.0625	18.5625	12.4375	48.0625	10.6875	34.125	19.1875
Podocyte Nucleus Area (µm^2)	10	9.5	24.3125	24.6875	8.875	19.5	14	15.9375	17.6875	19.875	31.9375	22.4375	11	12.5	18.75	14.3125	9.625	7.375	9.125	9	14.5625	11.5	14.375	33.25	20.1875	40.5	25.1875	40.8125	30.75	46	52.375	27.8125	16	17.4375	36.125	42.5625	29.3125	22.125	17.9375	11.9375	9.8125	26.9375	33.5	33.6875	29.5	41.1875	25.3125	14.0625	20.25
Podocyte Nucleus Area (µm^2)	16.9375	7	31	13.875	18.5625	37	7.1875	6.4375	38.25	23.5625	49.875	38.9375	8.9375	22.4375	15.5	36.375	22.3125	26.8125	10.3125	38.9375	17	32	10	6.3125	17.6875	10.3125	16.375	61.1875	18.9375	9.4375	10.8125	47.5	65.875	33.625	41.125	15.3125	17.8125	7.8125	7.125	23.0625	50.5	10.1875	54.4375	35.25	8.4375	8.8125	32.3125	28.875	16.1875
Podocyte Nucleus Area (µm^2)	10.8125	16.5625	7	24.125	15.3125	13.25	10.25	6.625	46.625	19.8125	21.875	16.125	10.5625	10.875	33	19.25	18.1875	37.3125	6.3125	8.5625	22.0625	19.875	16	14.875	55.875	15.9375	48.25	22.75	24.25	8.625	34.1875	12	6.875	48.5	52.9375	47	15.875	17.25	9	17.3125	20.4375	39.5625	24.8125	7.5625	26.9375	10.375	23.5	30.8125	11.25
Podocyte Nucleus Area (µm^2)	11.0625	32.8125	8.5	15.375	26.5	13.875	14.3125	6.625	36.125	18.9375	25.6875	25.6875	17.5625	10.1875	24.9375	18.1875	26.625	16.4375	15.25	25.5625	33.875	26.375	11.25	36.3125	21.375	54.625	22.5	7.125	31.625	51.5625	35.5625	10.8125	19.125	24.8125	29.6875	45.3125	13.5	22.3125	9.1875	10.25	36.1875	29.125	16.25	56.1875	32.1875	19.0625	52.0625	17.3125	10.375
Podocyte Nucleus Area (µm^2)	7.25	12.5	14.8125	10.375	7.125	7.25	13.1875	6.9375	17.5	30	24.8125	8.8125	7.625	15	35.75	25.4375	8.9375	16.1875	21.125	20.4375	17.875	10.9375	37.125	27.875	30	7.5	39.5625	51.5	31.25	39.375	35.4375	27.5625	45.9375	29.75	22.5625	29.6875	33.5625	33.125	9.1875	38.75	34.875	12.4375	42.5625	37.75	6.625	28.4375	21.875	18.75	28.75
Podocyte Nucleus Area (µm^2)	7.3125	22.625	24.1875	17.6875	14.5	33.6875	5.6875	9.75	45.5	28	25.25	10.5625	7.375	7.375	16.25	10.0625	33.5625	21.5625	8.5625	11.9375	31.1875	9.1875	21.4375	29.875	26.1875	35.9375	39.3125	10.125	27.8125	22.875	17.1875	40.5	31.6875	16.9375	44.625	50.25	16	12.875	11.4375	29.9375	19.6875	28.0625	35.625	33.625	33.4375	19.4375	48.3125	10.375	14.6875
Podocyte Nucleus Area (µm^2)	8	19.25	20.6875	13.4375	15.0625	10.625	2.875	7.625	17.8125	41.1875	22.3125	15.375	7.1875	7.9375	28.5625	15.3125	7.3125	6.75	9.6875	23.9375	13.875	27.0625	28.8125	21.375	32.6875	47.6875	109.875	24.125	32.875	27.9375	13.75	55.5625	35.5625	11.8125	27.125	50.5625	7.5625	17.4375	7.8125	26.6875	34.6875	59.75	7.4375	29.625	37.9375	10.5	14.8125	9.25	14.5
Podocyte Nucleus Area (µm^2)	9.25	7.875	9.125	23.6875	31.9375	23.6875	17.5625	6.5625	6.3125	11.375	7.25	22.4375	29.25	17.625	20.5	7.6875	17.0625	45.4375	17.75	25.9375	12.5625	21.25	10.6875	21	21	37.3125	47.5625	31.125	19.5	24.0625	49.125	11.5	21.625	33.9375	13.6875	38.5	10.3125	17.625	8.375	27.1875	6.5625	48.4375	7.75	21.25	22.8125	20.75	7.4375	17.625	21.875
Podocyte Nucleus Area (µm^2)	0.0625	9.375	9.6875	37.8125	14.8125	37.0625	8	6.5625	36.625	37.6875	10.25	27	6.5625	18.875	28.125	18.375	24.5	18.125	6.5625	18.5625	18.6875	39.5625	19.125	28.6875	32.375	45.8125	11.25	39.4375	7.6875	7.5625	32.625	15.8125	17.9375	39.375	10.375	37.0625	34.375	15.6875	11.9375	31.9375	19.75	6.5	40.4375	39	24	24.5625	36.0625	28.5625	49.75
Podocyte Nucleus Area (µm^2)	8	10.5625	12.9375	41.25	7.8125	6.4375	17.625	6.5	19.3125	20.9375	9.5625	6.3125	11.1875	10.625	47.4375	17.0625	15.75	35.3125	17.25	10.5625	34.4375	10.125	7.25	10.5	30.875	22.3125	73.8125	33.9375	34.8125	11.1875	34.6875	14.125	35.375	47.0625	20.3125	53.625	41.25	10.25	15.125	32.125	22.75	46.8125	22	22.6875	15	55.375	42.375	12.125	23.3125
Podocyte Nucleus Area (µm^2)	10.4375	25.25	50.3125	35.5625	10.5	59.125	6.4375	8.375	9.4375	14.75	28.1875	10.3125	8.5625	20.6875	21.9375	13.625	26.125	26.5	12.875	15.8125	18.4375	10.3125	7.375	10.5625	17.6875	10.75	13.5625	64.1875	15.125	7.375	6.5	11.625	31.6875	19.3125	34.375	66.0625	10	17.375	14.375	50.4375	9.375	33.4375	37.8125	39.3125	9.5625	40.1875	13.4375	16.375	12.1875
Podocyte Nucleus Area (µm^2)	8.875	18.9375	12.875	21.4375	6.4375	25	32.75	7.3125	6.8125	43.875	9.5	20.1875	10.0625	8.8125	21.1875	34.25	18.1875	10.75	9.1875	6.75	42.75	13.625	18.5	40.5	9.4375	36.375	16.1875	55.5625	24.875	32.8125	44.0625	24.3125	25.9375	25.0625	27.75	41.625	41.0625	26	6.625	25.4375	20.3125	20.25	13	41.5625	8.5625	40.5	9.25	1.625	10.5
Podocyte Nucleus Area (µm^2)	8.5	28.375	16.9375	28.0625	22	23.375	24.1875	8.875	7.625	28.5	7.5	8.4375	9.25	8.6875	8.125	39.5	6.375	30.5625	7.375	6.9375	22.5	21.1875	15.9375	6.3125	34.0625	20.0625	49.25	31.0625	12.125	9.3125	53.625	19	9.5	45.875	15.5	27.75	34.875	22.5	16.9375	24.8125	20.625	35.75	21.75	18.5	39.625	49.8125	54.375	13.5625	32.0625
Podocyte Nucleus Area (µm^2)	8.75	30.0625	16.3125	28.25	6.375	21.25	11.0625	22.625	19.25	19.4375	21.5625	18.1875	11.1875	17.0625	22.4375	24.5	17.3125	22.375	9.375	19.6875	8.625	23	22.8125	11.8125	25.4375	24.375	28.75	38.3125	24.875	28.3125	25.9375	21.125	9.0625	47.875	76.1875	58.1875	51.375	9.8125	11.125	40.625	19.75	21.625	12.1875	85.5625	22	35.125	13	24.6875	8
Podocyte Nucleus Area (µm^2)	6.8125	10.5	22.4375	22.125	25.5	12.875	7.1875	7.375	20.25	24.375	25.9375	9.4375	13.0625	20.3125	9.6875	21.0625	12.0625	29.5625	15.1875	20.375	20.875	16.8125	26.9375	7.0625	27.5625	13.5	78.125	7.6875	24.375	31.4375	22.25	26.4375	41.5	24.875	40.8125	22.0625	21.0625	15.0625	16.75	30.625	8.375	25.5	25.1875	10.0625	9.125	32.125	29.875	17.25	30.3125
Podocyte Nucleus Area (µm^2)	6.625	15.5625	23.3125	24.75	6.25	97.25	9.3125	7.375	26.875	9.3125	20.25	20.3125	14.9375	22.5	15.5625	32.875	23.25	19.5625	19.4375	18.875	25.125	10	19.9375	14.75	34.375	13.0625	7.5625	112.25	6.625	48	16.0625	35.4375	19.375	39.625	19.125	49.125	34.8125	14.5	11.5	48.4375	7.75	28	19.875	32.6875	38.3125	43.625	16.25	23.625	20.1875
Podocyte Nucleus Area (µm^2)	9	7.5625	20.25	32.4375	7.0625	32.875	12.0625	6.8125	7.1875	24	7.75	14.5625	10.1875	15.5625	9.625	15.3125	22.5	8.6875	14.625	9.75	16.375	31.5	8.5	7.875	38.375	12.3125	8.25	30.6875	31.625	53.75	20.5625	9.1875	44.0625	31.6875	22.625	10.25	22.4375	14.125	28.5625	36.625	15.625	32.6875	23.9375	42.9375	12.5625	21.625	21.1875	35.4375	8.75
Podocyte Nucleus Area (µm^2)	7.875	26.0625	32.125	12.8125	16.875	6.5625	6.9375	25.6875	29.75	17.625	27.5	10.5625	10.375	17.875	17.6875	21.375	21.125	16.9375	10.0625	7.0625	155.188	22.8125	27.375	19.0625	13.375	8.5	37.75	18.9375	49	9.4375	34	10.9375	10.5625	59.8125	38.0625	6.75	23.4375	24.0625	9.125	17.625	37.1875	17.0625	36.625	11.25	83.875	25.1875	15.75	39.375	29.125
Podocyte Nucleus Area (µm^2)	7.875	26.875	16.4375	42.5	18.8125	19.9375	15	6.375	11.875	28.9375	39.625	21.875	21.375	19.5625	31.0625	21.875	14.9375	9.125	14.9375	8.1875	10.25	34.1875	9.1875	10.5	37.0625	20.5625	46.125	9.4375	52.25	56.375	23.5625	12.1875	31.0625	17.5	40.5	45	7.3125	21.9375	15.875	39.9375	35.375	7.3125	44.25	44.5	53.6875	56.25	17.375	31.4375	8.75
Podocyte Nucleus Area (µm^2)	8.8125	32.5	19.875	25.875	17.8125	48	19.625	12.5	8.1875	11.75	15.75	20.4375	10.5	8.125	24.375	17.75	15.4375	23.5	33.9375	13.375	7.5	9.5	8.25	25.5	37.9375	32.125	28.75	47.3125	42.5	49	32.5625	0.0625	39.5625	44.1875	34	14.375	22.4375	6.5625	23.375	50.4375	42.125	29.375	6.5625	32.875	37.8125	38.375	10.6875	8.9375	32.9375
Podocyte Nucleus Area (µm^2)	8.6875	17.125	29.9375	6.3125	18.4375	12.625	6.9375	23.3125	16.3125	11.25	19.125	26.125	11.5625	17	31.5625	38.8125	16.3125	21.3125	13	17.9375	8	29.5	18.0625	21.875	15.9375	26.6875	11.9375	10.25	24.1875	44.125	52.8125	0.0625	28.75	18.4375	63.5625	30.125	49.375	18.4375	12.8125	22.5625	38.4375	23.5625	32.0625	21.3125	36.3125	16.3125	40.75	14.8125	27.3125
Podocyte Nucleus Area (µm^2)	22.125	13.125	7.4375	23.0625	15.4375	25.4375	9.3125	10.0625	47.3125	16.125	15.75	18.6875	14.75	9.6875	11.6875	30.5	15.875	29.5625	10.0625	26.375	11	31.6875	36.3125	18.75	43.5625	38.25	54.3125	7.375	31.75	59.75	18.4375	19	15.625	49.5	30.75	38.3125	11.25	8.375	16.5	30.0625	28.875	19.1875	8.5	22.75	17.75	35.75	28.75	10.5625	17.375
Podocyte Nucleus Area (µm^2)	16.5	31.4375	7.1875	25.625	18.25	39.4375	18.4375	6.375	18.625	33.5625	38.25	9.5	14.4375	11.0625	28.375	25.4375	8.9375	14.5	14.3125	9.8125	8.0625	23	8.4375	32.875	17.4375	16.625	34.9375	6.625	36.25	35.9375	64.5	30.8125	22	42.9375	32.1875	23.6875	46.9375	27.125	7.4375	25	26.4375	24.625	14.0625	29.375	29.125	7.25	26.625	26.5625	10.5
Podocyte Nucleus Area (µm^2)	28.125	10.75	34.1875	18.875	10.3125	24.5625	13.625	16.9375	49.5625	6.5	9.5	13.25	8.125	11.9375	18.375	27.5625	21.4375	7.0625	6.625	28.0625	32.0625	8.1875	28.8125	25.6875	18.5625	45.1875	45.4375	55.5625	6.9375	53.1875	25.6875	35.9375	36.375	40.375	36.9375	20.125	8.4375	20.5625	17.0625	65.25	18.25	24.25	0.1875	11.125	20.3125	46.875	10.125	10.375	20.1875
Podocyte Nucleus Area (µm^2)	6.6875	26.8125	23.875	14.1875	13.6875	32.4375	7	8.375	21.875	12.1875	31.125	37.875	12.375	15.75	12.6875	12.625	31.1875	14.5625	8.625	49	35.375	24.8125	24.625	31.1875	17.375	16.25	10.5	16.4375	18.375	51.9375	22.875	13	9.6875	20.125	25.5625	17.625	28.25	6.4375	13	29.5	18	19.75	42.25	15.8125	18.8125	48.8125	17.3125	19.125	33.75
Podocyte Nucleus Area (µm^2)	8.75	12.5625	37.375	44.0625	10.5625	30.1875	6.8125	7.0625	13.375	29	25.3125	11.8125	10.625	10.3125	24.75	14.9375	10.375	35.625	16.125	55.1875	7	44.625	15.0625	25.0625	31.8125	10.5	8	12.4375	41.625	9.875	15.3125	35.25	7.5625	37.25	34.6875	14.75	30.25	8.0625	7.5	47.4375	24.5625	30.1875	31.375	28.6875	13.5625	17.625	8.3125	9.0625	17.375
Podocyte Nucleus Area (µm^2)	11.4375	9.125	6.5625	20.875	21.5	6.625	7.5625	7.3125	32.125	11.1875	18.6875	23.8125	10.9375	7.875	20.6875	16.0625	11.875	16.875	10.1875	11.875	7.9375	8.25	15.75	36.75	9.6875	11.8125	71.6875	26.5	8.1875	58.0625	13.25	46.375	17.9375	37.25	26.125	24.875	31	7.125	15.625	25.125	23.0625	33.75	19.5625	20.75	26	14	11.125	15.5625	17
Podocyte Nucleus Area (µm^2)	8.5625	7.4375	31.5625	29.4375	23.375	22.125	14.1875	9.75	36.4375	24	23.625	13.5625	8.1875	7.8125	23.5625	12.4375	23.6875	33.9375	9.0625	18.1875	12	30.0625	18.0625	27.8125	23.6875	30.25	53.625	30.875	18.9375	39.6875	39	32.625	12.6875	45.6875	26.625	32.375	34.75	10.625	13.875	49.25	11.375	32.6875	13.875	43.375	7.8125	38.9375	26.625	18.4375	17
Podocyte Nucleus Area (µm^2)	7.0625	8	12.25	35.4375	8.4375	7.1875	23.1875	9.125	37.8125	13.625	10.4375	11.8125	13.75	9.3125	8.5625	14.25	15.75	16.625	17.25	25.1875	21.5	26.625	21	33.8125	11.125	31.625	44.375	7.4375	43.9375	17.375	60.4375	49.625	8.0625	45.6875	33.5	30.9375	43.8125	15.125	7.875	49.625	10.5625	27.25	13.3125	29	20.375	7.375	22.75	18.75	24.625
Podocyte Nucleus Area (µm^2)	12.9375	16	7.375	35.875	14.25	12.1875	7.0625	14.125	29.75	20.5	8.375	20.3125	6.5625	7.1875	19.0625	26.375	20.375	17.8125	20.125	12.875	21.8125	36.125	14.75	53.5	46	22.625	52.0625	8.8125	60.4375	55.3125	6.75	48	7.5	40.1875	43.9375	12.25	17.6875	14.4375	30.8125	38.75	71.0625	12.5625	6.25	20	36.3125	26.75	14.3125	15.5	30.4375
Podocyte Nucleus Area (µm^2)	13.3125	8.3125	11.5	20.625	19.875	7.9375	15.0625	6.25	10.75	22.625	10.25	34.9375	10.4375	13.625	23.75	22.375	13.75	7.6875	15.4375	27.0625	10.3125	16.625	15.3125	18.4375	20	27.25	34.3125	28.0625	33	14.8125	24.0625	32.8125	20.375	6.25	38.8125	24	15.625	19.1875	9.5625	33.6875	34.25	22.4375	9.9375	6.4375	7.125	58.25	6.5625	16	20.3125
Podocyte Nucleus Area (µm^2)	13.3125	9.1875	25.5	17.6875	16.75	8.4375	24.875	7.0625	30.125	29.5625	23	9.375	9.5625	9.9375	6.75	9	17.0625	42	12.9375	24.8125	10.5625	14.0625	17.5625	7.9375	35.4375	22.8125	7.1875	16.75	22.1875	24	45.625	41.75	31.125	25.75	21.9375	9.4375	25.0625	28.6875	6.625	6.375	55.25	28.3125	11.4375	17.5	20.5625	29.625	6.4375	11.5	11.6875
Podocyte Nucleus Area (µm^2)	21.125	13	31.375	22.125	8.875	12.875	38.8125	6.6875	16.5625	36.125	22.3125	34	9.5625	11.4375	27.25	36.8125	16.6875	41.5	11.375	12.4375	28	41.3125	25.0625	17.0625	40.3125	38.375	40.625	38.125	35.875	35.375	47.8125	19.25	7.625	54.5625	15.25	45.75	33.6875	6.375	16.4375	30.0625	14.875	17.375	53.5	34.6875	65.5625	39.5625	16.5625	30.0625	7.6875
Podocyte Nucleus Area (µm^2)	11.9375	13.625	21.6875	26.3125	22.625	11.625	17.5	8.4375	24.625	12.8125	32.3125	17.5	12.1875	9.6875	18.6875	26.6875	23.6875	7.875	22.5625	27.125	49.0625	40.1875	22.9375	41.375	6.8125	46	18.75	47.8125	11.5625	45.3125	34.125	6.5625	12.25	44.75	20.375	16.125	15.6875	19.3125	12.875	47	45.875	10.375	33.3125	18.5625	10.1875	24.25	16.25	32.125	15.5625
Podocyte Nucleus Area (µm^2)	15.5625	16.4375	30.8125	38.8125	7.375	20.25	7.625	10.5	18.5625	21.3125	16.75	11.1875	9.375	6.8125	8.0625	9.1875	32.625	18.25	14.4375	55.8125	26.9375	15.625	6.6875	14.5625	12.625	6.375	12.625	17.875	19.5625	45.5	24.5	16.6875	25.5	42.25	30.3125	20.25	23.1875	6.875	23.1875	14.125	37.75	22.875	39.625	26.8125	20	22.3125	15.5625	19.875	32.9375
Podocyte Nucleus Area (µm^2)	2.4375	7.125	13.5625	36.4375	13.25	10.25	8.6875	6.5625	29.8125	12.9375	17.3125	26.3125	9.9375	12.125	6.75	9.125	25.5625	28.5	8.375	22.375	16.875	25.75	35.9375	7.8125	15.1875	42	57.875	39.9375	8.3125	36.875	45.875	21.8125	17.0625	66.9375	21.8125	21.0625	25.8125	7.375	10.25	109.938	47.5	13.9375	23.8125	26.75	12.375	28.125	9.5625	43.875	31.5625
Podocyte Nucleus Area (µm^2)	4.4375	26.125	15	45.625	7.125	9.3125	20.75	7.8125	33.5625	16.3125	22.625	23.375	14.375	9.75	12.25	13.5	33.125	55.25	26.8125	29.6875	28.75	18.6875	25.6875	22.9375	24.25	36.9375	48.1875	12.4375	22.875	42	33.3125	17.625	30.375	14.75	25.625	38.375	10.5625	17.1875	14.125	14.5	14.3125	55.125	19.4375	13.5	29.625	9	9.625	27.8125	13.125
Podocyte Nucleus Area (µm^2)	6.25	21.125	6.875	24.875	19.8125	6.5625	14.5	16.125	41.125	36	20.625	22.0625	6.5	9.625	12.1875	26.3125	12.1875	7.3125	9.125	8.5625	49.3125	26.3125	8.0625	10.4375	31.125	27.875	17.25	44.8125	41.25	28.25	10.8125	8.1875	15.6875	19.3125	62.3125	18.8125	34.8125	16.0625	10.3125	19.4375	30.6875	9.3125	14.125	34.3125	35.125	38.1875	42.4375	12.3125	27.9375
Podocyte Nucleus Area (µm^2)	7.375	18	22.3125	23.625	9.375	37.375	9.8125	10.125	25.5625	10.6875	32.1875	36.1875	11.375	13.875	19.8125	26.75	17.0625	19.3125	12.75	12.5625	29.1875	16.5625	15.125	20.5625	39.4375	17.125	37.75	46.25	20.875	79.1875	37.375	39.25	23	35.375	7	30.75	35.5	6.75	34.5	6.875	43.4375	47.1875	14.0625	21.9375	25.875	14.75	14.6875	30.75	12.0625
Podocyte Nucleus Area (µm^2)	8.0625	20.75	19.5	26.875	12.375	16.9375	18.625	8.3125	28.9375	16.9375	11.25	13.625	18.4375	8.75	10.625	6.625	12.5625	47.75	8.5625	20.8125	7.875	13.5625	12.375	7.0625	37.9375	20.125	15.6875	30.8125	51.3125	19.3125	7.125	49.0625	29.75	18.4375	29.5625	8.5625	25.375	24.25	22.5	22.8125	15.6875	14.8125	28.375	11.9375	18.75	14.4375	8.4375	28.875	31.4375
Podocyte Nucleus Area (µm^2)	6.875	31.375	11.5625	9.1875	23.6875	18.75	10.0625	7.125	17.0625	15.5	11.4375	9.0625	8.1875	14.75	19.375	12.1875	22.5625	16.6875	13.25	10.5	6.5625	36.3125	7	32.3125	51.125	31.4375	48.3125	21.3125	14.25	56	31.6875	45.875	30.8125	40.8125	30.3125	38.375	32.3125	29.75	16.875	7.5	31.1875	8.375	44.8125	23.8125	43.125	10.9375	29.3125	26.0625	14.0625
Podocyte Nucleus Area (µm^2)	6.9375	17.625	26.125	6.5	35.125	52.125	12.625	8.5625	24.1875	19.4375	21.5	31.5	15.375	14.625	13.6875	32.375	29.25	17.875	8.5625	26	13.1875	31.625	24.9375	28.125	9.875	35.0625	57.6875	45.9375	45.75	56.625	41.6875	13.75	26.125	50.75	73.625	52.0625	26.125	27.9375	16.5	7.25	7.4375	41.0625	38.9375	7.875	6.8125	16.4375	25.25	27.4375	34.375
Podocyte Nucleus Area (µm^2)	7.75	11.125	12.3125	29.375	14.6875	28.0625	14.3125	6.8125	18	19.5	18.375	23.875	14.125	18.75	6.75	13.5625	8.5	12.4375	14.75	24.9375	20.6875	26.4375	9.625	13.75	9.875	43.75	12.125	34.75	9.125	14.25	35.875	19	10.75	10.1875	25.3125	29.9375	11.625	15.625	14.1875	55.8125	39.125	41.3125	28	11.9375	36.5	19.8125	15.375	29.8125	8.1875
Podocyte Nucleus Area (µm^2)	8	21.875	31.5625	9.8125	18.4375	76.8125	8.75	7.75	29.125	19.375	33.5	24.4375	24.9375	9.5625	19.4375	18.75	11.375	17.625	9.5625	17.6875	6.625	13.5	9.875	15.0625	6.8125	22.75	50.3125	30.5625	28.3125	13.9375	29.875	21.875	11.1875	49.3125	13	29.5625	31.8125	30.0625	16.75	23.5	21.3125	10.625	43.5	12.625	41.625	27.9375	22.5625	9.8125	24.6875
Podocyte Nucleus Area (µm^2)	6.5	25.125	7.75	6.5625	9.1875	39.75	6.3125	7.6875	34.8125	15.5625	10.9375	7.5625	17.4375	8.25	20.375	22.75	14.75	7.5625	1.375	9.9375	7.125	19.9375	12.5625	12.8125	30.25	9.25	47.75	35	21.4375	8.5	62.625	25.375	7.3125	43.9375	24.125	46.5	12.8125	24.625	16.875	22.8125	15.25	55.3125	41.75	17.375	29.8125	25.5	6.3125	29.9375	6.5625
Podocyte Nucleus Area (µm^2)	8	18.875	25.5625	15.9375	14.125	31.8125	12	0.0625	27	22.0625	26.25	7	1.25	9.4375	8	11.8125	11.1875	7.125	2.5625	12.9375	12.3125	19.9375	24.6875	10.3125	60.8125	40.5	44.4375	41.3125	47.9375	50.1875	27.75	30.125	6.625	31.25	31.8125	25.375	32.5625	11.0625	8.25	6.5625	37.0625	30.3125	19.1875	9.75	7.5625	19.5	19.6875	7.125	21.8125
Podocyte Nucleus Area (µm^2)	7.5	22.6875	6.9375	14.875	11.0625	23.5625	14.0625	8.375	25.875	12.375	27.0625	15.1875	12.375	7.5	35.6875	8.4375	17	15.75	4.4375	31.5625	22.75	13.4375	21	8.625	38.375	27.75	32.5625	30.625	15.6875	24.25	28.5	35.0625	10.9375	8.9375	50.125	17.6875	22.6875	18.375	10.5625	39.5625	26.0625	11.0625	23.6875	9	10.5	6.375	49.125	20.75	37.0625
Podocyte Nucleus Area (µm^2)	10.125	19.625	22.5	20.0625	7	10.0625	18.8125	12.3125	6.25	13.4375	11.5	0.0625	7.4375	17.5	41.5625	7.0625	15.125	25.4375	15	12.625	26.6875	12.125	9.1875	33.8125	36.375	33	57.5625	36.875	37.875	27.125	55.5625	15.75	21.9375	31.25	19.1875	10	31.375	11.25	8.8125	11.125	9.625	44.625	7.6875	14	19.9375	18.375	9.25	19.125	24.9375
Podocyte Nucleus Area (µm^2)	22.1875	28.1875	18.5	45.0625	6.375	22.875	9.6875	10	12.6875	17.625	27	0.0625	13.4375	7	12.75	35.5625	13	22.8125	7.3125	12.4375	16.9375	40.9375	25.9375	10.5	32.5625	50.9375	62.8125	28	43.8125	46.375	52	23.3125	16.4375	17.375	35.5	12.1875	36.25	22.0625	11.875	7.875	12.9375	33.625	6.6875	21.0625	12.25	27.25	47.6875	58.5625	19.875
Podocyte Nucleus Area (µm^2)	6.9375	34.25	28.9375	26.5	9.75	33.625	15.75	10.625	28.125	13.5625	33.25	14.8125	7.8125	21.375	9.5	21.625	14.3125	21.9375	9.0625	21.5625	14.125	20.1875	20.8125	20.25	6.625	59.3125	28.8125	26.625	39	30.5	47.6875	26.6875	9.0625	59.8125	43.5	18.25	15.3125	23	15.375	51.5	32.1875	7.75	32.5	9.625	17.25	48.375	43.4375	33.1875	16.125
Podocyte Nucleus Area (µm^2)	9.375	30.875	36.5	9.625	7.1875	12.9375	21.6875	10.5625	34.3125	24.8125	9.625	27.9375	12.5	9.5	12.6875	31.8125	28.875	40.125	8.6875	43.8125	17	11.5	21.4375	12	64.5	43.5	50.6875	40.25	49.5	53.4375	13.875	20.625	14.0625	25.75	39.4375	21.9375	28.5	22.0625	14.25	43	10.75	16.5625	20.8125	8.4375	19.5625	42.5	19.6875	31.125	15.6875
Podocyte Nucleus Area (µm^2)	11.625	9.4375	16.125	34.875	18.875	37.6875	11.5	8.75	17.4375	19.75	18.75	18.3125	18.25	15.0625	16.125	31.3125	21.3125	20.5625	13.3125	30.9375	33.4375	12.6875	7	44.0625	35.6875	29.125	42.625	14.3125	44.25	7.4375	81.375	8.8125	6.5	47.1875	15.5	15.8125	18.0625	24	7.375	36.9375	21.6875	8.3125	9.1875	34.5	7.4375	64.9375	25.5	36.6875	9.5625
Podocyte Nucleus Area (µm^2)	7.4375	32.125	10.25	25	7.8125	21.25	15	8.5	28.6875	19.25	14.4375	14.875	6.8125	21.5	23.8125	6.9375	10.75	22.4375	7.125	45.125	10.5625	16.4375	25.375	13.9375	21	17.875	41.125	38.25	23.3125	42.1875	53.125	31.1875	20.25	41.75	21.6875	15.125	31	9.4375	13.9375	20.875	43.1875	36.4375	22	44.5625	26.25	29.8125	9.1875	12.1875	10.125
Podocyte Nucleus Area (µm^2)	17	34.75	27.3125	8.5625	13.875	12.1875	6.9375	29	20.9375	9.875	8.5	12.875	10.6875	14.3125	15.8125	18.6875	25.75	32.1875	6.6875	6.625	18.125	23.4375	32.75	24.125	7.125	18.375	52.75	9.1875	16.625	51	26.8125	29.375	34	13.125	35.0625	16	17.4375	6.875	7.5625	19.1875	17.125	29.75	12.0625	21.0625	18.6875	12.625	28.625	29.5625	32
Podocyte Nucleus Area (µm^2)	13.3125	15.5625	24.3125	47.75	0.0625	9.3125	19.9375	10.5	23.6875	7.8125	31.6875	17.375	9.9375	17.3125	7.6875	24.4375	22.0625	33.75	11.3125	20.625	23.75	10.4375	8.625	28.125	42.0625	14.0625	24.9375	24.375	10.3125	50.5	42.875	7	32.25	34.6875	27.25	35.625	48.3125	10.75	20.125	13	53.75	13.125		27.125	11.6875	35.0625	16.5	9	15.3125
Podocyte Nucleus Area (µm^2)	15.375	6.5	19.4375	19.1875	23.625	9.6875	12.125	14.5625	32.25	9.8125	16.3125	12.6875	10.375	13.75	24.375	29.9375	11.6875	44.875	39.875	8.5625	33.5625	19	10.8125	40.125	24.3125	7	44.3125	34.3125	20.9375	43.4375	16.875	26.8125	7.625	9.5625	28.5625	26.0625	16.125	22.5	8.3125	23.5	41.75	27.25		43.75	28	21.75	8.9375	33.1875	22.6875
Podocyte Nucleus Area (µm^2)	13.8125	16.6875	10.0625	35.75	13.875	15.25	20.8125	10.5625	9.5625	22.875	40.4375	16.5625	14	12.875	11.9375	13.9375	25.4375	32.9375	7.8125	6.5625	28.125	8.3125	19.875	8	54.3125	40.125	44.8125	6.625	24.5	14.0625	9.5625	9	48.625	24.625	26.25	22.5625	12.875	11.0625	6.25	67.75	46.75	14.5625		17.5	44.625	44.3125	7.375	27	17.625
Podocyte Nucleus Area (µm^2)	15.9375	7.5	25.625	27.1875	20.625	26.0625	7.3125	24.625	22.9375	13.5	35.125	6.3125	12.6875	10.25	30.6875	21.5	7.6875	28.0625	6.9375	10.5625	31.4375	34.0625	25.625	27.125	13.125	10.75	45.1875	26.625	17.6875	40.5625	47.0625	14.375	30.1875	54.4375	35.4375	49.375	16.5	11.875	14.5625	42	46.125	44.3125	38.875	17.5	21.125	20.3125	27.6875	16.625	8.5
Podocyte Nucleus Area (µm^2)	13.75	13	23.9375	38.9375	22.875	7.0625	13.3125	13.0625	25.75	22.6875	16.375	14	11.1875	15.1875	27.4375	25.6875	29.125	19.6875	1.625	29.0625	18.25	11.4375	22.625	21	56.0625	10.4375	64.9375	44	21.375	34.5625	24.3125	33.6875	35.1875	67.1875	6.3125	32.8125	25.1875	21.75	9.875	45.5	8.375	38.875	16.625	12.4375	41.125	40.4375	24.125	10.6875	16.9375
Podocyte Nucleus Area (µm^2)	13.5	16.8125	8.375	6.5625	25.3125	9.0625	17.125	7.3125	44.5	16.25	9.4375	32.1875	9.1875	7.375	27.0625	33.5625	25.25	16.3125	15.5	14.875	23.9375	13.625	18.75	38.375	38.5625	19.125	7.5625	25.0625	15.625	40.875	45.3125	40.3125	32	6	7.5	45.375	28.75	9.625	6.375	38.0625	23.8125	22.5625	24.375	48.6875	34.5	27.4375	26.4375	20.3125	26.5625
Podocyte Nucleus Area (µm^2)	6.9375	15.8125	26.5625	31.8125	13.5	17.875	7.0625	17	15.9375	21.3125	6.375	21	10.9375	21.125	30.375	13.6875	32.5625	8.25	7	36.125	18.5	8.75	6.625	20.0625	35.125	56.3125	7.5	27.375	9.6875	14.875	36.375	45.9375	6.875	16.875	14	18.875	26.4375	12.25	24	48.375	52.125	47	15.6875	10.4375	23	27.1875	41.0625	6.3125	16.5
Podocyte Nucleus Area (µm^2)	15.6875	21.4375	39.625	14.4375	9.0625	28.5625	15.25	7.0625	43.75	13.5625	8.4375	29.4375	10.3125	19.625	26.0625	10.625	10.375	26.6875	12.8125	11.75	57.8125	8.875	32.6875	33.375	35.8125	16.25	9.1875	29.5	12.25	70.5625	31.5625	35.5	29.75	24	29.5	37.4375	15.125	13.5	7.75	41.1875	49.75	21.875	14.75	6.8125	11.75	68.125	53	33.25	33.8125
Podocyte Nucleus Area (µm^2)	12.1875	11.3125	24.125	32.625	7.0625	18.8125	7.25	6.375	24.75	10.0625	23.25	6.4375	7.75	13.3125	19.4375	20.8125	19.3125	6.625	13.125	16.25	13.3125	14.875	19.75	39.625	48.375	32.3125	34.0625	27.875	23	16.6875	30	7.5625	11.5625	19.5	6.8125	18.1875	14.6875	18.1875	13.5625	21.125	27.5625	11.3125	36.125	41.25	27.5625	22.625	34.125	21.4375	14.25
Podocyte Nucleus Area (µm^2)	7.5	22.375	12.9375	19.9375	7.0625	46	15.5	9.3125	31.4375	14	7.5625	19.0625	9.25	9.375	27.1875	12.1875	6.3125	30.4375	8.75	67.125	20	16.625	17.25	21.25	41.375	42.4375	41.75	12.1875	27.5	61	7.875	49.375	20.5625	16.4375	9	35	34.5625	7.1875	6.4375	18.25	30.3125	23.4375	19.4375	23.6875	26.4375	9.8125	25	31.5	12.8125
Podocyte Nucleus Area (µm^2)	4.25	6.9375	9	9.625	10.5625	0.125	8.6875	12.125	40.0625	8.1875	42.75	11.9375	6.875	16.3125	28.8125	6.5625	20.4375	18.9375	15.8125	22	28.875	35.75	7.125	11.3125	31.9375	40.25	15.6875	56.125	6.625	40.125	64.75	42.4375	14.375	45.625	8.25	35.75	42.375	26.1875	13.125	31.0625	27.6875	32.4375	14.8125	42.125	56.3125	27.6875	27.625	22.9375	26.6875
Podocyte Nucleus Area (µm^2)	2.0625	18.375	7.8125	6.625	10.0625	39.9375	13.625	23.25	20.5625	18.625	8.9375	9.1875	17.75	16	11.1875	22.625	11.25	35.125	13.3125	27.6875	7.3125	6.375	16.5625	57.5625	45.0625	13.1875	43	80.375	19.9375	7.5625	26.125	41.75	26.5	13.5	7.9375	12.6875	23.875	29.5625	9.5625	14.75	7	39.125	30.3125	41.1875	12.6875	37.875	19.8125	42.25	12.125
Podocyte Nucleus Area (µm^2)	10.1875	6.3125	35.625	16.3125	15.5625	45.625	7.3125	7.25	28.875	31.4375	20.375	16.875	12.75	6.3125	24.0625	32	19.0625	16.375	6.875	13.4375	31.125	15	13.75	7.3125	28.625	21.75	11.125	49.1875	14.8125	88.1875	37.75	12	40.9375	27.0625	23.625	21.9375	45.1875	14.375	6.375	8.625	27.8125	7.4375	16	18.6875	19.875	17.6875	9.5625	9.9375	10.25
Podocyte Nucleus Area (µm^2)	8.0625	18.0625	10.8125	6.9375	8.75	59.4375	12.375	6.3125	10.875	26.75	35.5625	9.9375	6.3125	17.0625	9.3125	29.375	10.4375	44.375	8.6875	14.3125	10.3125	31.5	10.6875	12.75	24.5	27.5625	47.75	67	12.9375	26.25	0.0625	20.6875	16.4375	68.1875	54.0625	36.25	23.5625	20.75	10.0625	60.25	23.9375	15.3125	29.5625	21.75	21.25	8.875	28.25	34.6875	20.1875
Podocyte Nucleus Area (µm^2)	9.0625	8.3125	46.3125	27.375	6.5	20.6875	30.125	30.1875	19.8125	23.625	32.5	16.0625	14.375	20.125	19.4375	15.1875	25.1875	42.6875	9	8.5	51.625	9.4375	29.0625	33	10.125	26.5	54.4375	9.0625	7.25	54.5	0.0625	18.6875	19.4375	25.875	1.125	13.625	34.5625	14	9.875	24.5	9	6.25	53.4375	38.125	30.3125	23.8125	15.9375	23.9375	14.75
Podocyte Nucleus Area (µm^2)	13.1875	9.3125	25.9375	35.75	11.9375	47.6875	8.9375	7.0625	22.625	30.5625	33.6875	12.8125	13.1875	13.4375	8.375	35.625	8.5625	10.3125	15.8125	8.875	13.4375	31.5625	33.25	34.5625	22.375	18.375	6.6875	70.375	16.75	9.75	0.0625	32.1875	41.875	81.8125	39.1875	32.75	33.1875	13.5625	9.25	42.125	38	32.6875	41.875	8.9375	20.625	11.5	7	22.125	19.5625
Podocyte Nucleus Area (µm^2)	8.125	19.5625	20.0625	37.125	14.75	23.75	10.625	6.3125	8.875	32.25	25.4375	19	8.0625	14.9375	24	27.6875	17.6875	32.8125	13.4375	32.3125	24.9375	35.625	6.375	8.5	27.0625	30.125	39.75	7.875	13.0625	46.5625	51.625	51.5	10.625	40.625	8.375	27.25	28.1875	27.875	15.25	45.8125	20.4375	21.25	30.25	36.375	21.625	34.4375	42.4375	27.3125	40.625
Podocyte Nucleus Area (µm^2)	7.5	13.5625	28.9375	34.875	10.6875	39.5	11.625	9.0625	7.25	11.5625	17.4375	25.625	12.625	8.1875	23.75	23.375	31.125	26.1875	11.4375	10.25	28.375	11.75	20.125	22.25	54.5	38.625	43.5625	53.125	29.5	37.0625	63.8125	6.625	20.125	57.9375	14.125	34.0625	52.1875	21.5625	9.875	37.8125	17.9375	38.8125	28.125	8.6875	52.0625	53.4375	54	19.8125	6.375
Podocyte Nucleus Area (µm^2)	8.9375	6.25	9.5	17.9375	16.9375	49.0625	17.4375	6.3125	10.625	25.625	15.5625	22.125	6.625	8.4375	27.625	29.25	10.625	32.6875	13.8125	20.25	19.8125	15.5625	41.25	20.1875	65.0625	42.25	21.0625	9.375	42.75	53.25	37.1875	67.0625	19.4375	54.5	59.1875	8	30.4375	11.5625	8.5625	24.625	29.8125	25.75	43	11	39.375	38.25	14.0625	14.25	39.25
Podocyte Nucleus Area (µm^2)	8.25	28.125	6.8125	48.5625	8.0625	36.25	17.8125	6.3125	36.5	8.625	38.5625	25.3125	12.9375	6.875	9.75	25.375	9.3125	28	6.25	16.25	9.75	11.4375	20.1875	43	11.75	41.8125	34.3125	7.875	27.25	53.125	59.4375	39.1875	28.5	11.0625	50.3125	33.5625	25.0625	24.125	23.5	44.625	38.375	15.75	36.875	70.75	33.25	15.0625	23.3125	11.875	7.25
Podocyte Nucleus Area (µm^2)	6.3125	14	34.75	24.0625	20.75	12.375	11.0625	7.0625	11.375	8.0625	21.0625	19.3125	18.4375	11.0625	23.5	16.1875	20.0625	13.5	7	9.1875	14.875	31.1875	27.6875	42.9375	22.625	16.9375	14.6875	81.75	11.625	27.5625	36.25	19.8125	6.875	13.9375	41	63.375	40.9375	8.1875	15.375	45.8125	15.875	28.5	43.9375	54.0625	40.9375	22.625	44.6875	26.75	13.8125
Podocyte Nucleus Area (µm^2)	14	36.1875	34	27.875	7.5	31.5	15.4375	10.1875	24.0625	32.8125	39.8125	14.4375	18.875	6.375	18.8125	19.9375	13.4375	18.8125	10.875	13.4375	20	23.0625	17.4375	30.375	16.875	33.5625	49.3125	7.8125	58.3125	33.875	8	52.25	18.4375	6.375	40.3125	32.3125	9.6875	8.875	11.6875	61.75	22.0625	55.3125	10.3125	12.5625	35.75	20.25	30.9375	22.1875	11.625
Podocyte Nucleus Area (µm^2)	12.875	23.5625	23.6875	25.75	27.25	36.3125	9.25	8.5	38.1875	24.8125	21.875	14.5	10.9375	7.0625	9.4375	36.75	14.9375	18.9375	19.0625	25.375	15.8125	7.4375	40.0625	34.6875	7	18.25	32.8125	37.9375	55.8125	27.4375	55.6875	74.75	55.5	37.5	23.875	44.125	30.75	32.625	13.5	10.5	26.5	38.6875	39.875	43.75	26.5	58.1875	43.625	34.625	23.75
Podocyte Nucleus Area (µm^2)	15.8125	22	13.9375	10.625	10.25	44.375	26.5625	16.3125	13.8125	19.5625	27.25	21.125	7.375	12.5	33.4375	29.0625	33.3125	13.5	14.625	40.875	23.125	21.625	15.3125	20.25	63.625	36.4375	20.25	28	33.4375	42.9375	7.625	31.25	21.3125	19.125	6.8125	42.9375	31.875	7.0625	10.0625	28.9375	36.1875	37	26.8125	32.0625	15.0625	29.5625	35.3125	26.4375	14.875
Podocyte Nucleus Area (µm^2)	20.375	15.125	7.9375	9.5625	16.3125	24.5	16.25	14.0625	29.875	23.375	28.9375	15.3125	21.5625	8.3125	30.875	15.8125	10.125	49.25	17.6875	18.375	7.5	9.75	26.5	43.625	8.5	18.5625	29	18.75	6.625	55.9375	50.375	34.25		43.125	44.5	38.625	26.875	15.125	20.8125	36.5625	26.75	40.125	25.9375	25.4375	21.3125	41.4375	24.0625	23.25	8.1875
Podocyte Nucleus Area (µm^2)	8.4375	32.25	42.1875	27	20.0625	6.3125	26.8125	13.375	48	14.25	20	20.75	9.75	9.8125	7.5	35.75	24.875	30.5	15.375	16.75	8.625	6.25	22.375	7.25	46.1875	15.75	39.5	49.875	28	37.1875	42.25	18.9375	12.9375	8	32.0625	39.4375	38.6875	6.9375	9.3125	11.9375	10.25	28	38.5625	53.5	37.6875	11.625	16.5625	7.375	25.3125
Podocyte Nucleus Area (µm^2)	27.5	9.8125	41.5625	16.125	19.1875	30.9375	13.75	10.0625	6.875	25.0625	10.75	24.3125	9.5	6.375	7.75	30.625	40.5	30.1875	14.0625	22	13	6.25	24.9375	37.5625	17.625	33.5	47.8125	21.1875	16.6875	33.5	40.75	74.0625	6.5625	57.875	32.9375	41.75	7.75	15.125	12.5	19.5	48.4375	20.8125	54.125	31.0625	16.3125	11.8125	10.375	26.625	10.875
Podocyte Nucleus Area (µm^2)	7.0625	9.9375	24.125	13.75	10.9375	19.3125	9.1875	12.5	12.1875	7.9375	41.75	10.9375	7.625	10.5625	22.625	42.5	35.8125	32.875	29.25	10.9375	17.75	8.8125	17.125	26	19.8125	25.6875	12.5625	25.6875	14.1875	54.4375	43.8125	11.875	39.625	8	50.5	23.25	44.3125	23.1875	20.625	38.9375	27.5625	6.5625	25.125	26.5	32.8125	14.625	19.75	36.625	18.4375
Podocyte Nucleus Area (µm^2)	9.75	13.0625	30.5625	48.6875	20.125	9.8125	8.875	8.0625	20.8125	6.625	13.75	24.0625	20.8125	12.4375	16.6875	30.625	19.5625	34.9375	10.25	26.75	26.5	12.9375	31.0625	13.1875	28.25	8.5625	46.5	65.3125	40.375	19.5625	24.4375	56.5625	31.0625	45.6875	37.875	25.9375	20	19.6875	17	14.375	31.5625	6.5	33.9375	7.1875	47.9375	10.1875	28	30.9375	25.5625
Podocyte Nucleus Area (µm^2)	15.25	17.0625	16.3125	24.0625	8.0625	10.5625	22.9375	6.3125	53.5625	20.5625	15.8125	22.9375	9.3125	8	32.75	12.625	40.4375	26.4375	13.6875	32.9375	10.375	36.9375	24.0625	36.1875	34.1875	42.625	70	14.375	33.3125	27.1875	29.625	18.8125	11.1875	38.9375	49.9375	11.75	52.9375	12.4375	16.25	8.1875	42.9375	6.875	30.0625	43.125	34.4375	42.125	10.4375	22.6875	12.75
Podocyte Nucleus Area (µm^2)	15.625	13.0625	9.625	12.875	22.0625	36.375	23.25	6.75	16.5	8.1875	8.3125	20.3125	8.375	13.75	23.0625	17.875	31.6875	12.0625	9.6875	29	17.125	15.5625	24.875	12.5625	34.625	22.8125	35.3125	8.75	47.1875	3.25	46.375	47.4375	7.6875	19.1875	73.25	16.4375	7.625	20.75	10.3125	8.875	9.875	43.0625	6.5625	37.75	29.5625	48.9375	22.4375	31.375	24.3125
Podocyte Nucleus Area (µm^2)	10.75	9.0625	12.0625	20.625	26.5	29.8125	8.0625	8.125	10.6875	32.75	35	10.8125	9.875	7	18.1875	9.125	40.8125	17.4375	7.1875	37.8125	21.9375	35.5625	18.625	29.4375	19.25	29.5625	23.5625	26.75	6.375	17.0625	40.3125	37.625	29.375	32.375	51.3125	69.6875	23.4375	28.5625	6.6875	36.5	46.625	1.0625	8.25	68.8125	27.3125	22.1875	6.9375	21.75	35.6875
Podocyte Nucleus Area (µm^2)	8.9375	11.4375	32.9375	18.8125	25.125	24.875	12.5625	8.0625	15.4375	31.0625	15	23.6875	23.3125	20.4375	16.25	10.0625	47.4375	26.25	15.6875	29.5625	24.5	36.1875	12.5	40.5	39.125	29.6875	72	49.8125	22.5	6.4375	48.375	26.1875	15.6875	29.0625	40.8125	54.125	11.125	6.25	7.875	19.3125	14.5	29.1875	50.4375	14.4375	6.3125	38.3125	78.9375	18.9375	12.5625
Podocyte Nucleus Area (µm^2)	9.8125	34.125	34.6875	10.3125	18.875	61.375	11.1875		14.4375	18.0625	26.75	7.75	22.4375	14.9375	16.5625	35.75	33.375	19.8125	12.1875	20.75	35.5	27.75	24	13.5625	20.875	14.6875	77.375	6.5	7.9375	16.5625	9.4375	11.0625	30.75	19	32.25	27.5	35.5	6.875	6.625	52.6875	20.9375	20.3125	6.9375	9.4375	11.9375	20.9375	7.9375	9.4375	35.5625
Podocyte Nucleus Area (µm^2)	6.375	24	29.125	34.0625	7.9375	33.25	17.375	7.3125	14.5	13.125	23.125	27.3125	17.5	21.0625	8.5	32.25	20.6875	25.0625	8.3125	38.125	7.1875	8.1875	13.4375	6.625	18.375	8.5625	12.1875	33.3125	63.0625	35.125	14.5	28.0625	7	8.125	24.125	38.5625	36.625	14.3125	7.1875	33.9375	32.9375	43.875	30.375	32.5625	32.25	52.1875	25.5	15.6875	23.9375
Podocyte Nucleus Area (µm^2)	17.5625	21.5625	7.9375	35.5	24.25	24.3125	7.625	39.375	45.8125	20.5625	24.4375	26.25	8.4375	27.25	22.0625	28.8125	8.3125	15.75	11.8125	41.875	30.375	10.4375	12.6875	39.375	35.375	60.6875	9.1875	55.6875	23.0625	44.375	13.3125	49.375	8.3125	20.75	35.5	50.1875	53.5625	7.0625	31.1875	61.5625	33.625	36.3125	30.4375	41.6875	13.4375	21.8125	18	24.375	9.875
Podocyte Nucleus Area (µm^2)	14.375	22.25	9.1875	24	17.8125	39.375	9.75	8.3125	10.4375	20.5	37.5	24.75	9.6875	14.625	24.9375	26.75	12.75	22.9375	6.875	15.75	14.5625	27.4375	17.625	32.5625	48.375	10.9375	9.25	46.1875	17.9375	64.3125	181.188	14.625	22.5625	45.75	9.0625	29.3125	23.1875	7.75	13.75	51.75	19.25	28.9375	12.625	55.75	29.3125	43.625	42.8125	29.25	9.125
Podocyte Nucleus Area (µm^2)	10.1875	25.0625	37.4375	29.125	16.375	14.5625	9.5	9	35.0625	19	30.9375	31.875	15.625	7.5	23.25	12.1875	21.75	10.4375	10.5	28.8125	21.4375	34.25	26.875	10.5	12.375	23.625	29.3125	6.6875	7.1875	22.5	33.1875	44.6875	9	7.8125	33.375	41.25	21.5	16.5	6.875	39.25	30.125	14.25	26.1875	38.3125	34.9375	28.6875	16.5625	33.8125	15.1875
Podocyte Nucleus Area (µm^2)	16.5625	11.125	27	21.3125	13.3125	12.5625	19.3125	6.4375	69.5625	27	29.1875	16.4375	9.375	24.375	7.9375	41.5	10.3125	31.5	7.375	25.5625	23.3125	14.0625	24.875	9.4375	43.125	12.25	12.25	32.75	11.4375	11.875	51.9375	13.75	35	30.0625	48.5	11.6875	13.125	34.8125	15.75	14.6875	23.875	31.5	24.1875	27.875	6.25	16.1875	18.9375	29.3125	38
Podocyte Nucleus Area (µm^2)	13.125	17.375	55.5625	19.875	0.0625	19.6875	11.875	6.4375	9.375	18.9375	17.625	6.375	10.625	17.75	8.75	6.5625	15.625	15.1875	7.3125	12.6875	14.1875	36.25	13	19.8125	20.75	0.8125	17.3125	6.3125	11.75	41.5	32.25	22.0625	12.125	35.25	14.5	29.0625	24	9.125	11.25	36.5	7.9375	8.875	14.75	17.625	27.8125	34.6875	36.75	30.5625	22.8125
Podocyte Nucleus Area (µm^2)	6.75	19.4375	37.0625	23.0625	45.625	29.5625	24.3125	7.375	42.0625	40	38.8125	13.6875	7.125	19.5	13	23.75	10.75	32.25	9.25	9.25	19.875	27.75	14.125	28.0625	31.75	14.375	30.9375	10.875	12.125	49.5	14.5	37.3125	40.4375	39.3125	10.4375	27.8125	32.8125	10.3125	15.875	9.4375	11.4375	7.5	27.5	42.125	10.375	56.1875	18.8125	27.5625	17.875
Podocyte Nucleus Area (µm^2)	13.625	12.4375	30.9375	18.625	26.3125	12.0625	17.75	7.875	25.9375	22.25	25.75	11.0625	20	12.9375	34	6.6875	18.5625	32.6875	9.0625	24.9375	6.875	18.8125	16.3125	28.625	56.5	30.5	13.6875	6.9375	58.25	35.125	20.3125	24.625	20	27.5625	20.6875	30	30.5625	22.75	9.4375	25.8125	16.6875	10.6875	13.8125	51.375	27.4375	59	17.0625	62.8125	50.5
Podocyte Nucleus Area (µm^2)	11.4375	25.625	36.625	17.6875	19.5	26.5	22.125	7.5625	19.6875	8.8125	8.1875	19.1875	24.5	6.75	16.0625	9.375	7.4375	13.0625	9.8125	14	32.3125	42.5	35.625	33.5	63.4375	33	8.1875	48.0625	35.75	19.1875	36.5	46.25	56.4375	54.1875	47.375	31.625	20.5625	22.0625	8.3125	15.875	36.4375	25.5	14.0625	16.5	20.3125	51.9375	11.3125	21.6875	38.5625
Podocyte Nucleus Area (µm^2)	8.375	21.5625	14.125	15.5625	22.3125	7.625	10.0625	6.3125	42.4375	16.1875	23.75	6.25	20.6875	12.5625	25.875	18.5625	24.875	17.0625	27.5625	53	6.4375	40.4375	14.375	10.125	31.375	15.8125	64.8125	23.8125	15.875	37.3125	6.5	52.875	51	71.3125	34.5	6.5	56.8125	32.5625	11.4375	26.8125	12.8125	7.9375	26.5	30.1875	47.9375	12.1875	7.4375	7.9375	17.1875
Podocyte Nucleus Area (µm^2)	8.375	18.75	18.375	24.625	16.125	26.75	7.9375	11.0625	43.6875	8.8125	44.3125	10.625	24.4375	12.6875	22.3125	37.5625	9.8125	20.75	15.4375	20.4375	25.875	21.75	20.4375	10.75	26.125	26	27.0625	17.9375	21.75	11.125	23.3125	27.125	9.375	38.375	18.4375	21.875	12.625	25.375	8.375	9.25	39.6875	17.5	29.5625	27.1875	42.75	24	20.5	18.25	19.375
Podocyte Nucleus Area (µm^2)	12.8125	16.125	23.1875	13.875	24.75	31.4375	11.875	20.5625	43.5	15.875	24.5	10.6875	10.25	7.625	9.3125	37.5	16.75	19.3125	13.5625	28.375	6.875	19.75	30.8125	22.375	59.375	52.5	18	59.625	29.1875	25	29.9375	22.0625	33.875	36.625	8.625	34.8125	22.5625	10.125	9.375	46.6875	10	13.625	41.875	6.25	37.3125	44.9375	38.5	18.8125	10.3125
Podocyte Nucleus Area (µm^2)	10.3125	15.3125	24.375	37.9375	15.6875	16.8125	18.1875	6.375	31.625	12.5	27.25	28.8125	17.5625	11.8125	24	6.625	31.1875	17.8125	19.25	8.75	6.75	31.125	24.625	35.3125	79	49.1875	36.5625	16.5	18.0625	32.9375	7.125	40.3125	19.9375	11.375	42.25	26.1875	50.625	17.9375	39.125	13	9	30.4375	18.8125	25.25	22.25	20.8125	18.125	36	41.3125
Podocyte Nucleus Area (µm^2)	11.3125	26	14.75	25.5625	20.625	6.5625	9.4375	17.625	52.3125	29.25	17.625	25.3125	6.125	11	23.5	12.125	44.25	22	8	33.75	16.375	14.5	7.375	34	42.25	34.9375	21.5625	8.25	16.375	70	24.625	32.375	18.6875	6.6875	29.0625	9.6875	15.4375	12	6.625	19	36.0625	28.5	8.125	15.3125	7.1875	33.9375	24.5625	26.3125	6.3125
Podocyte Nucleus Area (µm^2)	6.25	10.3125	16.4375	20.4375	16.5625	17.625	11.3125	17.375	30.4375	18.875	33.375	20.8125	1.125	11.3125	16.75	12.3125	35.75	18.5625	24.375	68.625	25.4375	11.3125	7	11.4375	35.5625	10.125	13.9375	38.8125	22.75	20.125	45.125	8.5625	23.875	50.25	44	26.1875	36.25	8.5	6.5	32.125	33.4375	37.25	9.8125	8.5	26.5	59.6875	9	22.4375	1
Podocyte Nucleus Area (µm^2)	6.5625	6.25	15.1875	26.9375	19.9375	37.1875	7.0625	9.4375	33.9375	20.1875	28.3125	20.25	7.9375	16.125	14	8.5	37.3125	22.25	10.8125	13.125	36.875	23.5	32.4375	6.5625	27.4375	33.5	32.25	35.5	10.1875	31.4375	6.5	49.3125	29.0625	49.375	55.6875	33.375	8.625	43.3125	10.1875	48.1875	27.5	35	15.0625	21.9375	7.375	45.875	24.125	19.25	41.125
Podocyte Nucleus Area (µm^2)	8.8125	18.6875	10.25	9.5	19.0625	12.625	9.6875	12.3125	11	40.125	24	20.9375	21.5625	14.125	10	21.625	18.5625	10.375	17.375	42.3125	70.0625	13.375	53.0625	35.3125	41.8125	36.375	54.625	38.4375	16.625	35.1875	37.125	31.75	34.0625	17	33.6875	13.0625	41.8125	29.375	0.0625	6.4375	25.125	37	33.5625	9.625	13.125	28.25	7.3125	30.5	25.125
Podocyte Nucleus Area (µm^2)	14.5	11.375	19.25	18.75	10.5	26.75	8.9375	8.8125	11.625	10.875	25.375	37.0625	15.1875	6.6875	29.9375	11.875	18	30.875	6.9375	8.125	68.375	8.6875	28.25	18.875	38.5625	23.5	38.1875	0.125	36.5	48.9375	65.5625	46.1875	30.9375	14.4375	49.625	21.625	7.3125	9.0625	0.875	45.9375	33.6875	45.25	24.4375	28.3125	6.25	44.3125	35.5625	32.875	23.625
Podocyte Nucleus Area (µm^2)	7.6875	7.4375	28.0625	23.3125	26.8125	28	11.5625	7	19.1875	15.5625	28.125	28.375	10.8125	9.8125	14.875	24.9375	9.875	26.6875	7.125	23.5	36.5625	15.8125	36	23.5	42.125	43	47.0625	13.0625	40.6875	60.375	42.3125	10.8125	25.625	7.4375	61.4375	68.875	22	25.75	20.75	30.1875	9.4375	29.0625	19.0625	18.875	30.125	43.5625	20.125	11.25	30.8125
Podocyte Nucleus Area (µm^2)	8.875	24.8125	45.5	20.8125	15.125	32.0625	12.9375	10.6875	33	28.125	9	9.1875		6.375	11.8125	25.875	19.6875	18.3125	7.125	8.8125	49.4375	24.125	26.6875	19.6875	9.9375	55.25	26.9375	8.4375	56.5	28.6875	37.4375	49.1875	8.3125	37.125	40.1875	6.875	36	19.5625	12.125	20.25	20.75	34.8125	18.375	27.8125	25	32.875	18.3125	12.1875	19.5625
Podocyte Nucleus Area (µm^2)	11.6875	21.4375	10.4375	23.6875	11.9375	30.25	7.125	11.25	15.9375	31.6875	29.5	38.5625		9.625	24.1875	13.625	33.125	20.3125	19.25	14.1875	15.125	8	29.5625	11.8125	32.6875	15.125	37.5	25.6875	21.75	65.5	33.375	43.25	7.3125	13.375	31	27.0625	20.4375	20.8125	10.1875	25.375	13.6875	12	8.5625	9.9375	58.1875	30.875	20.5	15.875	15.625
Podocyte Nucleus Area (µm^2)	9.3125	20.3125	19.3125	51.625	6.9375	9.625	9.9375	7	14.9375	31.4375	14.625	32.4375	8.5625	21.3125	13.875	22.9375	20.6875	12.9375	7.5	26.125	15.3125	29.4375	30.1875	9.5	47.375	8.5	50.5625	7.0625	26.6875	48.625	36.0625	29.875	10.0625	24.0625	41.5625	34.875	7	15	14.4375	59.375	29.1875	28.3125	20.9375	22.25	12.6875	29.1875	33.25	24.0625	13.75
Podocyte Nucleus Area (µm^2)	14.6875	34.875	40.1875	26.6875	22.0625	32	7.0625	7.5625	7.6875	55.75	23.625	35.625	20.875	11.0625	12.25	14.4375	21.75	10.0625	17.375	23.8125	26.25	23.625	16.125	22.625	39.0625	32.8125	21.0625	15.625	29.1875	26.4375	45.8125	52	13.5625	69.625	36.625	63.6875	31.0625	28.875	18.625	29.3125	7.25	48.1875	51.6875	27.5625	16.6875	55.6875	45.375	36.0625	16.625
Podocyte Nucleus Area (µm^2)	9.0625	22.25	38.375	20.5625	31.625	7.8125	16.625	6.5625	10	21.5	30.9375	12.75	9.875	23.125	16.5	44.875	10.75	26.6875	10.1875	16.6875	31.9375	15.8125	21.8125	7.3125	47.8125	32	8.8125	15.9375	6.9375	48.1875	26.6875	50.5	18.75	75.8125	38.0625	8.625	23.9375	17.875	21.1875	34.3125	14.5	32.125	17.75	20	18.875	39.25	32.125	7.875	25.25
Podocyte Nucleus Area (µm^2)	20.5	14.25	39	13	9.75	24.625	8.5625	10.5	47.375	9.3125	14.6875	25.75	8.0625	10.4375	6.6875	13.3125	20.5625	16.375	26.125	11.5625	19.3125	36.5	28.75	6.3125	43.4375	25.25	23.4375	29.4375	19.75	28.75	11.5	6.9375	11.75	30.4375	39	7.0625	9.6875	27.875	6.3125	32.9375	32.6875	49.4375	18.625	25.0625	24.75	34.25	27.75	15.25	12.4375
Podocyte Nucleus Area (µm^2)	10.5	9.6875	7.3125	41.5	8.1875	26.5625	26.3125	9.375	31.5625	11.3125	17.1875	39.125	7.75	7.6875	8.1875	9.6875	11.5	9.9375	9.4375	42.6875	24.625	22.5	6.4375	41.3125	46.1875	31.625	52.1875	27.9375	39	25.4375	34	24.3125	35.5	48.9375	15.6875	53.25	49.1875	8.6875	21.75	53.6875	30.0625	31.6875	22.5625	29.25	24.875	47.9375	17.375	12.5	21.8125
Podocyte Nucleus Area (µm^2)	9.8125	17.5625	7	38.75	19.375	14.9375	15.4375	10.375	6.3125	17.5	17.0625	21.375	8.4375	8.375	21.875	35	13.125	36.3125	9.0625	7.8125	24	35.3125	31.3125	18.625	31.75	22.75	14.75	64.75	29.1875	6.8125	35.3125	24.6875	7.625	33.1875	20.3125	10.8125	11.9375	15.625	15.9375	33.125	7.375	27.875	30.3125	39.5	12.5	34.375	35.8125	29.875	25.6875
Podocyte Nucleus Area (µm^2)	7.125	8.5	26.5	32.25	9.5625	26.3125	20.5625	17.25	14.9375	14.0625	9.6875	11.125	18.5625	17.25	10.0625	28.6875	17.5	18.5	11.3125	29.5	21	39.625	23.0625	12.8125	7.625	15	52.125	46.25		30.4375	58.3125	65.875	13.0625	14.125	21.9375	12.375	44.1875	28.4375	22.75	15.75	30.9375	43.75	34.6875	7.4375	32.5625	56.5625	35.625	26	18.3125
Podocyte Nucleus Area (µm^2)	12.6875	11.3125	28.625	22.3125	29.625	29.1875	24.6875	9.5	36.375	25.4375	11.75	13.3125	11.5	11.4375	3.6875	12.75	22	27.4375	6.625	15.875	19.875	12.625	6.25	16.9375	33.25	19.875	10.375	56.6875	26.625	17.5625	62.9375	49.8125	6.9375	11.125	25.75	50.375	11.0625	10.3125	7.0625	14.0625	54.125	61.3125	32.125	35.0625	9.75	33.4375	11.3125	19.5625	33.625
Podocyte Nucleus Area (µm^2)	7.5625	6.5	25.6875	18.1875	14.8125	15.4375	14.25	12.3125	9	6.25	21.875	33.375	10.375	10.375	25.1875	22.1875	20.5625	26.1875	9.9375	35.0625	8.0625	15.0625	18.5	15.375	52.25	32.1875	8.8125	56.25	31.5	63.9375	51.0625	27.9375	8.4375	42.9375	34.8125	31.0625	17.9375	7.1875	6.75	35.6875	38.4375	13.625	46.8125	29.1875	28.0625	49.1875	7.625	8.6875	8.625
Podocyte Nucleus Area (µm^2)	7.625	26.9375	47.9375	42.1875	22.75	35	7.5	9.5625	15.3125	15.9375	39.0625	19.8125	0.0625	7.0625	6.375	8.25	10.625	36.3125	10.1875	32.8125	14.625	43.875	20.125	14.1875	22.5625	27.125	33.3125	39.875	22.3125	19.25	58.875	24.1875	6.5	24.875	40.125	7.625	22.5	41	10.9375	41.125	51.6875	54.0625	30.0625	30.4375	44.1875	34.375	54.6875	22.4375	16.25
Podocyte Nucleus Area (µm^2)	11.6875	11.4375	10.25	41.4375	26.875	7.4375	18.6875	7	35.875	22.125	5.375	13.6875	14.125	8.5	12.375	18.3125	23.5625	19.1875	7.5625	13.3125	16	8.375	9.625	16.125	26.5625	24.625	29.5	31.625	18.125	32.375	16.75	48.6875	30.6875	36.0625	10.125	17.875	20.75	30.0625	7.25	47.8125	18.1875	27.625	22.8125	24.5	12.6875	31.4375	19.5	29.4375	16.8125
Podocyte Nucleus Area (µm^2)	6.8125	21.25	29.6875	39.0625	30.4375	11.75	8.4375	7.125	12.5625	12.8125	7.8125	9.0625	8.9375	20.0625	26.625	38.0625	8	28.5	6.4375	28.4375	17.5625	19.375	29.125	8.75	13.1875	31	8	21.25	32.3125	15.375	16.4375	63.375	27.375	14.25	6.25	25.875	29.25	20.625	19.75	38.9375	23.9375	7.0625	50.25	65.4375	37.5	28.9375	42.5	25.4375	33.8125
Podocyte Nucleus Area (µm^2)	8.0625	17.8125	26.4375	30.6875	17.6875	7.625	22	12.0625	8.8125	17.125	29.4375	9.5625	8.1875	15.375	31.5	15.5	24.875	16.4375	17.75	10	18.375	9.375	17.75	21.4375	67.0625	28	11.1875	0.9375	36.6875	7.625	37.9375	44.1875	20.1875	33.5	14.4375	35.8125	29.625	10.3125	16.3125	11.4375	8.25	19.5625	14.3125	34.75	21.5625	32.4375	36.875	33.0625	22.4375
Podocyte Nucleus Area (µm^2)	6.3125	7.1875	26.75	20.375	8.625	25.75	6.75	6.375	23.5625	27.875	12.0625	26.5625	9.625	7.125	16.5625	7.9375	19.75	20.75	11.6875	22.0625	34.9375	33	30.9375	25.4375	51.375	35.4375	43.8125	6.5625	32.75	15.875	59.3125	42.4375	45.1875	11.125	52.875		28.5625	11.4375	19.8125	28.8125	33.75	7.0625	20.9375	51.6875	36.625	56.625	36.4375	21.75	15.625
Podocyte Nucleus Area (µm^2)	16.9375	17	31.75	16.9375	6.3125	38.8125	21.375	8.625	36.125	30.25	10	12.3125	19.5	7.875	29.125	16.25	34	25.25	8.6875	7.6875	15.5	16.875	19	26.8125	36.5	39	16.875	41.9375	9.125	51.4375	54.125	47.0625	40.9375	43.3125	9	43.75	13.5	15.4375	7.125	36.375	27.6875	20.375	57.6875	34	32.875	32.25	12.1875	11.4375	9.5625
Podocyte Nucleus Area (µm^2)	6.875	21	35.75	25.5	27.8125	32.6875	7.1875	6.5	41.625	17.125	10	31.8125	9.9375	10.625	14.5625	24.5	24.3125	7.375	9.5	43.4375	34	33.8125	42.1875	36.8125	30.875	31.3125	46.9375	37.625	55.3125	20.0625	68.8125	24.5	7.75	7.4375	6.6875	44.9375	10.9375	13.625	7.1875	24.375	8.5625	41	23.4375	28	47.6875	43.1875	33.5	23.5	6.75
Podocyte Nucleus Area (µm^2)	15.0625	11.75	25.8125	38.25	16	31.4375	8.5	7.4375	26.1875	24.375	17.9375	24.8125	21.0625	16.25	9.875	15.9375	23.875	22.3125	6.3125	21.5	24.25	11.0625	7.4375	23.875	53.25	10.625	41.5625	18.4375	31.875	46.375	42.3125	34.5	12.1875	10.8125	6.6875	24.25	12.375	8.25	9.4375	14.875	15.75	20.4375	27.375	32.9375	21.3125	12.375	14.4375	16.9375	29.875
Podocyte Nucleus Area (µm^2)	9.25	15.8125	35.875	17.5	10	33.125	22.3125		42.5625	21.3125	14.875	12.875	8.375	9.625	25.75	21.625	7.375	27.1875	8.6875	33.5625	27.6875	16.5	7.0625	28.75	50.25	24.1875	33.25	55.8125	24.3125	36.875	58.1875	34.9375	9.6875	49.75	52.8125	50.25	6.75	25.5	11.25	14	13.125	6.5	22.5625	38.875	30.0625	20.9375	8	6.875	12.5625
Podocyte Nucleus Area (µm^2)	14.625	18.5	26.4375	48.9375	41.375	40.1875	11.6875	0.625	36.1875	16.5	9.125	39.75	18.375	19.875	23.9375	16.0625	17.625	18.125	8.125	9.8125	7.8125	35.9375	42.625	23.75	45.875	28.875	26.75	27.5	34.4375	70	8.1875	30.875	6.625	38.0625	29.625	60.8125	43.5625	33.5625	20.5	36.6875	25.0625	65.0625	47.875	33.875	10.75	8.3125	38.375	21.0625	47.875
Podocyte Nucleus Area (µm^2)	8	6.8125	8.875	29.75	21.1875	16.5625	15.375	7.6875	39.3125	10.6875	17.5	21.9375	6.4375	9.5625	24.1875	19.25	17.4375	12.1875	7.3125	35.3125	19.9375	52.875	25.4375	17.8125	49.4375	26.75	19.8125	32.75	35.6875	29	23.3125	48.75	30.5625	20.8125	57.125	18.75	11.875	30.9375	13.75	18.5	16.25	37.875	16.625	46.75	45.25	60.875	19.875	39.5	10.3125
Podocyte Nucleus Area (µm^2)	6.9375	25	12.3125	10.5625	12.25	33	10.25	6.75	33.0625	7.875	21	25.5625	17.875	7.375	12.5	18.6875	7.6875	26.5	9.4375	27.6875	7.4375	31.875	23.5	18	41.5	41.625	33	20.4375	13.875	37.375	39.125	34.5	16.875	16.1875	7.75	40.375	25.625	28.875	13.3125	11.8125	16.25	29	32.875	32.625	45.1875	43.3125	23.3125	35.25	58.875
Podocyte Nucleus Area (µm^2)	7.6875	24.0625	15.5	19.125	42.375	29.625	6.5625	6.375	21.5	10.3125	23.625	22.4375	6.3125	7.1875	7.875	10.6875	16.875	6.4375	6.75	27.25	67.9375	29	38.625	19.3125	27.625	6.5	8.3125	25.3125	33.9375	14.3125	12.8125	10.0625	19	7.125	39.0625	30.9375	55.6875	26.375	11.0625	28	9.0625	31.6875	28.875	18.9375	23.625	49.375	33.0625	35.6875	19.75
Podocyte Nucleus Area (µm^2)	6.6875	15.6875	18.1875	24.875	23.1875	24.4375	10.75	8.3125	14.1875	36.5625	24.6875	9.625	11.9375	11.9375	13.5	20.5625	38.0625	24.8125	12.9375	16.25	19.1875	6.3125	23.3125	9.375	9.6875	10.125	49.5625	41.625	17.3125	11.4375	42.1875	46.6875	8.375	29.6875	47.5625	8.1875	8.5	10.5	6.375	39.6875	12.6875	23.8125	14.375	56.5625	14	74.625	44.9375	15.875	10.875
Podocyte Nucleus Area (µm^2)	13	15.8125	24	33.625	10.1875	25.1875	11.8125	10.4375	12.75	22.125	28.9375	8.5625	9.375	11.5625	15.0625	6.75	32.125	17.4375	9.5	19.8125	12.75	36.4375	22.1875	13.875	33.4375	8.125	21.5	22.5	26.1875	7.4375	17.9375	34.625	10	20.25	40.25	57.875	12	47.75	15.8125	30.5625	30.75	32.875	0.0625	25.4375	12.75	15.5	45.0625	46.0625	16.0625
Podocyte Nucleus Area (µm^2)	6.75	16.125	8.9375	24.4375	22.375	38.9375	7.625	10.1875	26.3125	11.1875	21.375	20.5	18.4375	10.6875	17.875	12.25	28.4375	25.8125	17.5625	29.5	23.6875	16.6875	15.125	20.0625	44.0625	14.375	20.125	58.3125	41.8125	27.125	12.1875	42.5	37.0625	41.6875	38.0625	13.25	24.25	26	11.5	9.0625	11.1875	37.0625	0.375	44.875	29.5625	18.5625	17.375	28.9375	22.8125
Podocyte Nucleus Area (µm^2)	6.8125	13.375	13.1875	27.6875	18.1875	31.9375	14.125	8.4375	27.9375	20.75	15.375	12.0625	17.375	7.1875	16.3125	10.1875	19.5	15.9375	24.75	28.125	15.75	14.625	33.5	34.625	58.6875	45.1875	18.5	26.5625	30.75	35.125	22.8125	11.6875	22.875	28.625	15.625	24.0625	40.5625	22.75	14	9.375	8.3125	18.6875	19.9375	42.1875	7.125	21.0625	38.5625	11.0625	11.25
Podocyte Nucleus Area (µm^2)	11.125	17.1875	29.625	15.9375	14.875	12.875	8.5	5.8125	11.1875	33.75	25.25	21.5	8.0625	8.625	26.1875	11.3125	16.8125	25.125	6.25	25	20.3125	7.125	45.9375	16.4375	12.8125	34.0625	26.75	43.25	15.6875	44.0625	7.5625	41.1875	26.0625	47.125	40.3125	63.125	16.8125	25.5	16.5	51.375	33.3125	44.4375	16.5	35.1875	21.25	21.875	26.875	23.75	15.375
Podocyte Nucleus Area (µm^2)	19.9375	0.3125	7.3125	11.75	30.875	19.875	12.8125	14.0625	12.125	13.125	29.5625	18.25	7.9375	22.625	24.5	48.0625	34.1875	30.875	10.4375	17	6.625	31.9375	18.1875	18.875	46.5	0.0625	57.6875	6.5625	41.25	34.5	51	27.25	18.9375	30.1875	34.25	7.5	38	43.1875	13.875	38.5	14	18.375	7.6875	31	14.125	52.75	51.625	37.8125	16.375
Podocyte Nucleus Area (µm^2)	11.375	28.0625	9.9375	4.8125	30.1875	14	15.125	1.3125	36.9375	38.875	20.0625	18.1875	11.375	11.375	17.3125	21.5625	18.0625	18.375	20.6875	15.5625	15.125	21.9375	23.3125	12	48.8125	23	17.625	6.4375	12	6.75	14.375	29.8125	23.875	67.5625	9.3125	24.8125	7.5	11.6875	30.5	31.625	24.1875	30.75	9	25.9375	58.6875	36.9375	23.0625	28.5	25.0625
Podocyte Nucleus Area (µm^2)	6.3125	8.625	23.1875	41.5625	22.8125	22.75	6.8125	9.9375	19.25	26.6875	22.125	20.0625	7.25	14.5625	22.4375	27.5625	11	10.3125	7.3125	8.8125	23.4375	7.25	12	36.5625	26.25	37.3125	42	23	17.4375	15.3125	23.6875	25.375	13.625	36.875	41.5625	48.75	13.5	14.4375	17	20.375	14.3125	34.625	9.6875	29.1875	28.375	54.4375	24.0625	15.5625	6.625
Podocyte Nucleus Area (µm^2)	15.5625	17.5625	29.375	33.625	18.25	26.5625	7.6875	10.625	27.1875	22.875	9.5625	22.0625	11.875	9.8125	30.25	13.625	14.375	30.9375	7.4375	40.4375	31	20.125	28.125	32.5	8.375	33.125	58.875	49.375	25.375	9.5625	43.25	54.75	18.625	44.8125	46.5625	41.1875	42.5625	20.375	8.875	12.9375	38.75	26.125	10.5	17.0625	13.25	32.5625	25.25	21.8125	39.0625
Podocyte Nucleus Area (µm^2)	10.4375	21	10	33.125	14.875	21.5	8.6875	9.25	7.75	17.25	33.375	25.3125	6.75	7.5	26.625	12.125	32.625	28.25	8.875	11.5625	24.5625	21.375	15.8125	7.25	54.3125	34.75	54.5625	60.1875	6.8125	14.9375	18.125	47.625	22.75	40.25	24.625	52.4375	28.625	16.75	17.125	58.5625	29.25	10.1875	13.3125	33	38.625	20.1875	49.125	16.5	6.8125
Podocyte Nucleus Area (µm^2)	14	49.4375	40.75	13.75	20.3125	39.1875	6.4375	16.5	39.625	10.3125	35.8125	19.875	10.125	10.6875	33.0625	34.375	13.5625	10.8125	14.1875	21.5	39.4375	12.0625	9.125	26.25	57.625	43.0625	17.25	26.375	8.4375	87.6875	11.6875	39.1875	20.1875	6.8125	40.5625	31.125	19.8125	20.125	21.5625	25.375	6.6875	14	44.4375	41.6875	23.875	31.75	7.875	11.125	12.25
Podocyte Nucleus Area (µm^2)	16.375	23.3125	6.25	34.6875	16.6875	13.875	6.8125	8.6875	7.0625	16.875	7.75	34.375	7.0625	34.3125	20.6875	24.875	31.4375	26.5	13.625	25.6875	33.5	30.4375	25.5625	58.875	47.0625	36	26.9375	29.5625	8.6875	48.3125	20.9375	48.125	17.5625	36.375	20.6875	17.3125	13.4375	7.875	11.25	55.75	23.9375	9.75	11.1875	17.8125	24.25	26.6875	6.4375	20.625	14.625
Podocyte Nucleus Area (µm^2)	18.9375	24.1875	17.9375	32.1875	13.3125	31.0625	11.4375	7.625	7.9375	23.375	43.5625	25.1875	10.875	7.25	12.5	28.8125	35.3125	26	11.1875	30.125	19.4375	38.625	11.3125	37.25	47.75	25.625	32.3125	34.1875	16.8125	40.9375	26.6875	54.75	8	44.8125	38.3125	54.75	7.0625	16.625	39.0625	12.875	36.1875	37.25	23	23.125	23.25	13	69.625	23.625	27.1875
Podocyte Nucleus Area (µm^2)		20.1875	21.4375	24.75	10.6875	22.8125	12.125	12.875	13.0625	31.375	17.9375	33.75	17.4375	6.25	20	9.375	27.3125	28.3125	7.4375	24.125	20.9375	16.3125	9.25	10	39.25	40.4375	32.3125	33	90.1875	37.25	41.5625	38.1875	36.5625	61.5	8.4375	29	34.6875	14.3125	7	55.9375	14.125	30.9375	30.9375	37.9375	21.75	7.125	11.875	23.5	28.3125
Podocyte Nucleus Area (µm^2)	7.0625	30.6875	18.4375	14.375	7.9375	16.3125	12.1875	21.1875	19.6875	8.8125	14.8125	21.1875	7.3125	20.8125	28.4375	6.625	20.1875	22.4375	7.8125	16	24.8125	10.875	22.5625	35.375	24.9375	26.9375	7.375	21.875	8.5	62.875	16.5	47	13.125	55.5	11.3125	17	7.625	31.25	8.5625	30.5625	21.75	21.125	85.875	40.625	28.8125		18.5625	17.8125	9.875
Podocyte Nucleus Area (µm^2)	10.4375	20.375	30.875	30.625	21.1875	45.5	7.875	14.4375	6.6875	12.0625	14.6875	7.4375	11.25	6.3125	26.8125	17.1875	23.1875	7.5	6.3125	34.0625	40.6875	41.3125	7.125	6.375	30	33.125	46.25	49.8125	7.25	14.9375	21.25	24.25	31.8125	39.9375	54.5625	8.5625	15.875	11.625	16.25	6.875	28.625	36	32.1875	35.4375	24.5625		14.875	8.9375	14.75
Podocyte Nucleus Area (µm^2)	6.4375	18.5	23.6875	21.4375	20.1875	37.5	12.4375	9	24.625	14.8125	42.4375	9.375	7	12.8125	20.5625	20.125	7.9375	17.25	18.3125	9.3125	15.9375	13.625	7.8125	13.0625	61.75	13.375	26.9375	43.9375	26.9375	32.9375	28.25	52.6875	21.3125	32.0625	58.0625	26.125	44.5	25.5625	11.5625	7.375	25.4375	11.4375	10.625	14.3125	30.8125		34.375	10.875	19.75
Podocyte Nucleus Area (µm^2)	11.3125	6.3125	19.4375	24	6.5625	23.5	7.75	14.125	8.125	21.125	22.1875	23.9375	12.3125	11.5	17.9375	30.625	19.9375	20.25	6.875	7.1875	35.25	35	22.4375	38.125	29.6875	56.5	22.5625	36.5625	22.3125	19.125	53.75	35.4375	23.1875	20.125	21	24.5625	16.9375	18.8125	14.6875	31.125	31.9375	25.9375	39.125	26.75	16.375		18	12.9375	20.8125
Podocyte Nucleus Area (µm^2)	20.625	28.9375	21.4375	17.8125	16.625	32.5625	7.1875	6.5	55.4375	12.875	8.4375	11.9375	6.9375	20.4375	13	8.9375	22.875	31.6875	9.375	42.9375	34.75	31.5	6.5	6.3125	26.875	32.6875	42.5625	31.625	33.5625	42.1875	69.375	22.5625	28	37.3125	74.4375	35.3125	42.875	6.25	13.875	50.875	14.75	36	34.375	25.8125	29.875		9.1875	14	12.9375
Podocyte Nucleus Area (µm^2)	12.625	6.5	9.9375	28.1875	20.5	12.25	9.9375	6.75	15.875	21.3125	17.4375	16.25	11.75	13.4375	15.375	14.875	8.4375	17.5	17.625	23.125	36.3125	33.5	29.0625	33.625	56.75	44.625	19.4375	31.6875	18.3125	21	10.5625	24.9375	23.0625	34.8125	6.9375	20.5625	44.8125	35.25	7.5	46.625	40.5	52.3125	14.4375	12.3125	18.5625	38.8125	9.1875	19.25	20.25
Podocyte Nucleus Area (µm^2)	6.25	6.75	2.0625	31.3125	18.625	21.1875	14.75	10.3125	42.875	20.75	18.5	19.25	21.8125	15.375	15.4375	16.75	28.0625	8.875	18.6875	26.8125	25.625	13.75	37.25	8.875	11.8125	47.4375	31.875	17.5	13.125	59.3125	23.875	10.5	16.5625	34.375	37.1875	35	33.3125	8.5625	8.125	48.8125	33.8125	12.3125	33.625	18.75	19	19.9375	13.9375	8.1875	29.5625
Podocyte Nucleus Area (µm^2)	6.5	21.75	9	95.125	14.875	23.0625	9.5625	7.6875	18.9375	8.4375	25.1875	23.375	6.625	8.8125	24.3125	34.6875	25.9375	22.0625	15.375	20.75	24.4375	14.5	38.875	18.6875	7.125	16.5625	20.0625	18.75	38.625	31.625	83.125	29.9375	26.375	50.25	46.3125	45.375	27.8125	39.6875	0.0625	34.75	25.375	7	10.4375	24.75	24.1875	26.75	26.5625	32.1875	23.5
Podocyte Nucleus Area (µm^2)	6.6875	28.375	26.3125	20.6875	13.25	7.25	24.4375	8.75	25.9375	7	21.375	24.375	9.625	24.125	19.6875	12.125	26.125	27.3125	18.0625	20.9375	18.0625	6.5625	16.4375	44.0625	32.8125	26	39.875	27.8125	31.8125	57.1875	56.3125	6.6875	33.0625	51.125	9.625	21.6875		25.3125	6.4375	7.625	29.1875	21.125	16.25	14.5	22	19.5625	39.3125	15.6875	27.875
Podocyte Nucleus Area (µm^2)	14.6875	18.6875	15.0625	24.75	11.8125	28.5625	7	6.6875	24	26.6875	33.1875	18.1875	10.0625	14.6875	7.6875	13.375	11.875	37.4375	14.25	40.8125	16.75	6.75	9.6875	19.9375	28.5625	30.4375	52.4375	33.4375	23.0625	41.625	18.0625	15.125	27.3125	45.875	48.375	6.625		7.5	17.9375	31.9375	38.375	30.4375	6.3125	20.625	26.5625	34.625	35.5625	26.5	22.0625
Podocyte Nucleus Area (µm^2)	11.75	9.8125	34.625	31.375	8.5	36	6.875	6.625	22.875	18.5	7.1875	25.3125	6.8125	9.25	12.3125	27.5	22.9375	22.9375	6.625	18.375	7.9375	33.1875	24.125	32.125	62.4375	29.5	13.4375	32.625	13.8125	50.8125	28.1875	46.875	9	54.8125	8.1875	26.0625	21.125	14.3125	7.6875	21.125	12.625	33.0625	52.0625	23.625	53.75	41.125	36.375	25.625	21
Podocyte Nucleus Area (µm^2)	7.25	33.4375	18.9375	7.8125	9.1875	13.5625	13.3125	7.125	47.5	13.375	7.75	16	15.6875	12.875	24.5	19.4375	28.5625	31.9375	14.75	11.75	13	13.25	14.4375	45.125	54	36.125	22.1875	32.1875	55.5625	55.625	49.5625	44.5	6.5625	26.8125	9.0625	38.625	26.875	23.75	14.3125	61.4375	18.625	24.3125	38.625	28.625	29.1875	7.8125	21.1875	7.375	19.625
Podocyte Nucleus Area (µm^2)	11.0625	12.875	25.6875	14.5625	11.25	7	10.75	6.6875	15.4375	15.1875	34.4375	29.625	6.3125	13.5625	11	26.1875	18.625	18.5625	23.75	15.6875	19.625	17.625	43.0625	38.5625	7.375	30.875	8.125	53.25	20	20.75	76.6875	27.4375	7.3125	38.375	10.375	42.125	16.375	12.125	8.8125	45.8125	91.9375	31.6875	33.25	14.5	54.4375	28.125	11.875	34.0625	11
Podocyte Nucleus Area (µm^2)	9	31.5625	9.8125	28.3125	17.4375	23	8.3125	13	31.25	8.375	43.3125	29.5625	26.125	8.625	23.6875	32.5	45.3125	6.375	7	16.3125	28.4375	15.9375	32.75	19.4375	29	27.375	15.125	9.8125	10.0625	73.25	10.75	32.5	21.9375	24.4375	45.375	43.8125	9.625	11.75	6.6875	22.125	50.375	27.25	47.625	32.8125	31	29.0625	6.375	18	42
Podocyte Nucleus Area (µm^2)	6.6875	26.75	12.25	16.625	6.8125	26.25	7.1875	10.625	8.875	28.5625	8.75	24.125	28.1875	10.125	13.4375	33.125	6.75	38.0625	8.8125	0.1875	25.125	22.75	8.625	40.75	12.125	40.8125	49.6875	0.0625	56	28.375	33.1875	62.6875	30.4375	43.3125	18.75	11.125	6.4375	13.0625	9.3125	35.4375	32.75	35.0625	50.25	9.625	8.0625	25.3125	32.5625	19.9375	7.5625
Podocyte Nucleus Area (µm^2)	11.75	14.875	32.875	27.625	11.125	17.3125	13.75	6.125	19.0625	14.1875	21.5625	16.4375	23.25	17.5	7.5625	8.5625	6.3125	16.75	13.125	26.3125	8.6875	19.625	30.3125	7.6875	35.3125	9.4375	42	42.8125	21.625	55.625	56.1875	52.875	24.1875	25.75	10.8125	9.8125	9.6875	14.75	12.0625	22.625	37.375	6.5625	36.125	33.4375	21.125	15.4375	17.6875	34.5	17.25
Podocyte Nucleus Area (µm^2)	7	12	23.4375	21.3125	18.9375	22.875	10.5	2.8125	13.375	20.5	34.3125	16.75	25.0625	14.6875	8.125	9.4375	21.25	41.3125	16.1875	27.3125	28.875	11.4375	42.375	11.9375	38.1875	25.75	63.6875	44	17.125	59.0625	61.4375	11.375	21.4375	52	16.6875	6.3125	26.75	21.5	8.125	9.6875	17.5	40.9375	16.0625	30.6875	22.1875	12.5	27.0625	21.9375	7.5
Podocyte Nucleus Area (µm^2)	6.6875	39.6875	22.75	46.0625	12.375	17.625	10.75	6.375	16.125	19.75	16.25	27.1875	20.625	23	29	17.25	18.5	27.8125	12.875	34.3125	6.9375	1.8125	38.8125	26.6875	37.8125	22.125	7.3125	34.1875	23.5625	6.9375	32.9375	9.4375	18.1875	50.125	19.625	25.375	6.3125	13.4375	7.125	43.4375	39.5625	29.0625	38.9375	30	82.375	33.3125	19.0625	8.25	11.9375
Podocyte Nucleus Area (µm^2)	14.5	22.8125	32.8125	13.75	18.8125	43.3125	7.0625	22.375	28.9375	15.625	26.3125	16.875	22.5	17.3125	14.75	13.5625	27.6875	10.5	8.4375	17.75	24.375	13.4375	7.8125	30.8125	53.75	26.5	53	12.8125	6.6875	45.5	52.875	26.5	27.5	35.0625	13.4375	15.1875	11.625	21.375	6.625	28.4375	61.6875	19.25	20.625	37.9375	47.3125	50.875	16.1875	7.8125	10.1875
Podocyte Nucleus Area (µm^2)	10.25	14.75	24.125	41.25	20.0625	7.1875	18.75	12.4375	29.5625	12.0625	15.4375	9	16.375	12.0625	9.875	9.1875	16.875	28.625	7.875	25.75	27.3125	22.4375	23.1875	30.5625	19.25	19.3125	57.0625	13.75	14.9375	29.75	50.375	40.6875	9.375	8.875	9	44.625	14.625	24.375	8.3125	37.625	18.25	10.25	13.25	34.0625	33.6875	41.625	19.1875	19.0625	24.75
Podocyte Nucleus Area (µm^2)	16.5	34.9375	28.9375	22.75	15.3125	10.0625	14.8125	7.875	54.125	32.0625	30.875	34.9375	10.0625	14.5625	18.5625	17.4375	27.375	29.0625	11.375	22.8125	32.5625	34.25	37.8125	34.75	31.6875	31.5625	7.8125	36.5625	37.8125	42.0625	31.25	28.375	8.3125	22.875	6.375	40.3125	37.6875	9.5	9.1875	20.3125	24.4375	34.1875	38.0625	22.4375	38.9375	53	14.5625	9.875	15.4375
Podocyte Nucleus Area (µm^2)	9.8125	38.0625	23.1875	38.5625	6.75	27.75	14.8125	14.625	31.8125	21.625	24.75	15	7.375	10.875	21.375	37.9375	24.5625	15.125	15.1875	4.5	12.375	18.25	34.125	9	12.25	38.375	12.25	51.1875	28.8125	24.125	53.875	19.25	14.4375	30.5625	28.125	39.0625	9.875	23.6875	9.8125	28.1875	16.5625	36.5	12	28.1875	27.75	36.4375	24.5625	32.375	25.25
Podocyte Nucleus Area (µm^2)	17	34.125	8.125	34.0625	30	8.6875	7.25	8.625	23.375	33	40.25	21.5	12.3125	9.8125	7.8125	6.25	10.3125	10.25	9.75	2.75	37.9375	23.8125	10.8125	22.5	31.125	9	23	40.8125	31.1875	7.125	39.75	34.0625	35.9375	17.4375	38.375	24.25	35.375	14.5	15.75	27.8125	46.4375	23.625	16.4375	38.625	29	18	19.1875	27.125	21.8125
Podocyte Nucleus Area (µm^2)	10.5625	23.6875	16.5625	22.9375	6.6875	38.125	7.0625	11.0625	29.5	17.8125	21.625	20.875	12.6875	12.75	29.625	21.6875	19.125	27.0625	11.8125	11.3125	22.8125	16.3125	29.6875	25.6875	28.3125	29.375	9.5625	34.75	25.3125	26.75	39.4375	27.1875	6.25	58.5	45.375	61.1875	26.8125	16.5625	13.5625	43.5	53.4375	24.8125	77.875	39.75	25.4375	44.1875	31.25	14.9375	28.9375
Podocyte Nucleus Area (µm^2)	27.25	26.875	34.25	7.5	22.375	13.4375	6.25	8.375	20.375	17.9375	31.3125	7.9375	14.375	10.375	30.375	8.375	32	21.75	14.4375	31.875	27.75	19.0625	32.875	15.125	80.5	40.75	15.125	8.1875	9	46.75	83.375	21.1875	19.25	6.9375	41.0625	31.75	6.4375	20.4375	0.25	22.75	39.75	29.625	43.375	37.1875	42.75	56.5625	31.3125	23.25	14.9375
Podocyte Nucleus Area (µm^2)	21.875	22.4375	16.75	9	29.625	10.125	14.1875	12.4375	34.875	9.25	14.375	8.875	12.5	15.8125	7.9375	7.5625	9.5625	30.75	36.1875	14.4375	27.5	28.1875	24.125	29.8125	23.25	16.75	30.375	52.125	34.125	17.1875	41.3125	36.4375	29.3125	11	16.375	16.9375	21.1875	13.25	17.3125	56.4375	27	21.25	26.4375	35.3125	20.125	37.5625	22.5625	26.375	31
Podocyte Nucleus Area (µm^2)	13.25	6.25	10.25	37	16.4375	10.875	6.3125	7.75	43.0625	13.8125	24	22.375	12.1875	9.0625	22.875	11.75	13	10	11.0625	11.8125	27.875	21.625	10.25	20.4375	40.125	9.25	6.4375	36.625	8.25	42.75	20.125	9.6875	14	51.5625	32.5	13.75	26.6875	26.375	24.125	43	29.5625	41.875	21.25	22.375	36.25	9.5625	17.3125	31.4375	22.875
Podocyte Nucleus Area (µm^2)	18.3125	26.3125	43.375	18.5	11.625	11.3125	13.4375	17.875	30.1875	16.375	15.5625	15.5625	8.125	8.9375	10.4375	39.0625	19.375	23.9375	6.625	10.8125	18.125	34.125	6.3125	29.3125	30.9375	19	28.5625	37.125	46.75	24	53	52.625	23.1875	43	26.25	39.625	27.1875	15.8125	8.625	29.1875	18.625	13.25	11.375	24.1875	20.25	36.4375	41.5625	35.9375	22.4375
Podocyte Nucleus Area (µm^2)	8.5625	7.9375	20.4375	23.75	12.625	32.0625	17.375		57.0625	10.0625	16.625	29.125	10.875	11.3125	38.3125	29.8125	16.5625	16	6.5	8	36.25	31.0625	22.1875	21.25	31.8125	35.1875	24.25	40.125	27.3125	25.3125	46.25	25.3125	14.375	27.3125	16.125	12.125	8.125	9.875	16.25	47.625	17.3125	13.75	6.25	41.9375	36.5	12.0625	31	27.5	32.5625
Podocyte Nucleus Area (µm^2)	14.6875	6.9375	9	12.6875	19.6875	37.125	14.75	50	17.125	24.125	9.875	23.125	8.125	8.125	34.6875	34.8125	14.625	27.625	27.1875	19.8125	18.375	27.3125	21.25	44.4375	36.125	8.3125	32.9375	9.75	19	17.625	62.75	46.1875	13.4375	20.625	38.125	26.1875	27.625	14.6875	24.3125	60.4375	11.4375	32.5	36.625	34.75	10.25	34.0625	3.75	12	19.1875
Podocyte Nucleus Area (µm^2)	10.3125	22.75	10.375	20.3125	13.125	14.625	8.4375	7.75	0.0625	19.75	8.5625	39.25	30.875	15.375	9	9.875	21.3125	9.3125	9.9375	6.6875	25.1875	15.375	31.9375	12.6875	12.0625	11.375	8.5	28.625	23.5	1.25	9.75	13.1875	15.3125	19.0625	39.3125	45.8125	44.4375	7	25.1875	8.5	53.125	36.6875	23.4375	11	36.4375	27.375	15.6875	37.3125	32.4375
Podocyte Nucleus Area (µm^2)	19.875	18.1875	26.875	35.1875	7.1875	14.0625	9.875	9.625	0.0625	8.4375	18.1875	16.25	16.375	7.5625	15.875	25.5625	10.875	6.9375	11.3125	22.1875	16.3125	35.5	17.25	22.75	46.875	22.625	65.625	50.0625	50.8125	39	73.875	6.9375	23.1875	6.3125	34.9375	42.375	39.375	7.125	17.625	35.9375	30.375	28.0625	21.75	52.125	19.75	30.3125	8.125	25.25	11.75
Podocyte Nucleus Area (µm^2)	11.875	19.6875	10.6875	39.875	25.625	7.8125	8.625	6.5625	41.25	36.375	17.625	16	11.875	19.3125	18.8125	7.4375	6.5625	31.1875	2.125	17.875	16.875	19.3125	21.125	43.875	11.8125	31.75	15.9375	7.6875	6.625	74.4375	51.8125	27.0625	31.875	38.3125	38.5	10	37.25	18.8125	8.4375	54.5625	52.9375	17.75	29.9375	51.25	34.9375	12.8125	26.4375	6.25	6.3125
Podocyte Nucleus Area (µm^2)	10.5	17.375	9	10.875	16.125	37.25	8.75	9.625	30.3125	20.375	13.3125	7.4375	6.625	9.375	11.125	6.9375	22.5625	13.0625	7.4375	26.4375	25.1875	31.6875	11.75	29.75	40.0625	14.75	11.3125	16.875	37.25	56.5625	74.25	34.625	17.875	16.875	59.1875	32.8125	39.3125	10.9375	12.875	37.5	41.6875	13.375	45.4375	6.875	44.3125	28.8125	7.4375	11.6875	34.4375
Podocyte Nucleus Area (µm^2)	8.5625	21.375	23.875	29.625	11.5	32.5625	8	10.625	12.25	20.6875	21.6875	8.6875	9.5	11.1875	7.5625	10.375	12.6875	19.125	9	26.75	31.375	22.1875	20.5625	9.375	53.8125	16.1875	54.9375	54.1875	29.5625	55.5	36.375	37	7.1875	47		32.6875	45	11.5	10.75	30.0625	27.25	21	41.9375	17.25	38.6875	33.0625	39	31.6875	19.375
Podocyte Nucleus Area (µm^2)	24.25	8	15.0625	19.75	6.6875	21.4375	21.8125	7.25	24.125	6.9375	16.25	18.4375	6.3125	20.375	14.4375	30.0625	18	16.625	12.1875	23.9375	13	18	29.125	32.8125	38.3125	34.0625	61.375	14	23.375	26.8125	69.9375	28.0625	9.4375	36.9375	6.75	231.875	32.0625	29.25	14.75	27.5625	31.375	13.5625	30.0625	40.125	17.75	29.3125	23.4375	26.75	18.8125
Podocyte Nucleus Area (µm^2)	17.8125	9.1875	19.875	37.5625	11.8125	19.9375	19.5	6.8125	38.0625	23.375	31.875	17.3125	15.375	17.0625	30.0625	6.4375	13.6875	19.625	8.1875	39.6875	43.3125	50.3125	56.3125	32.9375	10.0625	35.8125	28.5625	23.6875	32.6875	12.6875	35	37	8.375	34.375	60.0625	47.6875	21.9375	17.8125	21.5	49.9375	20.875	30.3125	19.9375	11.4375	10.625	14.3125	10	19.375	15.5
Podocyte Nucleus Area (µm^2)	7.4375	18.8125	25.375	23.5625	19.8125	10.125	8.9375	7.375	26	19.8125	26.6875	15.375	11.0625	10.875	20.1875	9.5	23.125	31.8125	9.0625	20.0625	7.5625	26	13.625	23.0625	18.3125	28.875	41.8125	49.375	39	32	50.4375	39.75	44.4375	11.0625	27.375	45.5625	33.0625	28.9375	21.125	36.9375	28.9375	27.1875	29.125	38	10.625	29.8125	33.8125	27.875	16.375
Podocyte Nucleus Area (µm^2)	10.4375	21.375	31.3125	7.3125	6.6875	27.8125	6.3125	11	20.5625	16.8125	22.0625	7.125	8.9375	18.8125	18.25	12	21.625	28.3125	15.875	40.1875	37.375	21.4375	26.125	21.375	24.0625	28.0625	29.5625	38.8125	14.3125	47.3125	74.5	10.875	26.25	7.5625	10.0625	28.875	11.625	8.3125	21	52.1875	13.5625	46.3125	29.5625	34	38.125	8.6875	43.1875	15.625	29.625
Podocyte Nucleus Area (µm^2)	14.0625	16.4375	39.125	14.5	4.8125	10.75	18.375	12.5	32.875	33.1875	13.1875	10.5	6.625	10.5	25.125	14.5625	11.375	31.625	20.75	11.5625	18.3125	19.9375	10.375	52.25	87.8125	23.6875	48.1875	44.6875	42.875	84.25	9.0625	18	43.25	6.75	47.625	35.0625	62.3125	33.875	11.3125	12.9375	32.1875	33	58.875	35.5	36.75	42.8125	45.25	30.375	18.5
Podocyte Nucleus Area (µm^2)	11.4375	19.625	9.4375	12.0625	12.75	35.125	16.25	9.8125	13.875	34.25	8.75	13.625	16.5	19.5	20	17.25	19.125	22.3125	8.875	13.5625	16.5625	36.6875	21.6875	33.875	13.6875	27.5	39.375	53.25	20.25	42	43.125	26.0625	25.4375	24.4375	11.4375	28.0625	47.8125	21.0625	11.0625	41.75	35.1875	23.8125	59.1875	12.375	27.8125	6.5625	11.5	6.8125	15.625
Podocyte Nucleus Area (µm^2)	14.5	13.25	46.0625	35.8125	14.9375	37.8125	7.75	10.125	7.125	11.5625	24.8125	23.125	20.3125	20.1875	25.125	10.1875	33.0625	26.5625	22.5625	9.375	35.75	21.3125	19.3125	35.3125	51.125	19.25	73.875	49.0625	18.75	43.4375	10.6875	9.75	36.125	16.0625	20	9.8125	14.4375	27.9375	10.125	39.1875	7.625	14.1875	10.0625	24.5625	8.5	27.375	39	21.8125	36.9375
Podocyte Nucleus Area (µm^2)	11.5625	16.6875	25.8125	35.625	26.25	26.125	7.25	12.3125	34.3125	18.5	14.6875	8.4375	11.625	19.6875	31.9375	11.3125	30.625	24.375	20.1875	9.875	16.25	34.4375	8.4375	13.4375	15.1875	15.8125	32.4375	8.4375	36.5625	29	39	14.75	18.6875	28	6.9375	26.75	13.875	27.9375	6.5	41.5	37	24.75	30.8125	32.75	26.4375	15.8125	11.5	10.9375	23
Podocyte Nucleus Area (µm^2)	7.75	11.75	27.375	43.125	17.75	26.5625	12.0625	6.75	6.6875	20.3125	7.0625	21.9375	18.9375	20.375	15.1875	16.4375	29.1875	9.3125	8.3125	27.5625	15.625	25.5	27.5625	21.25	37.5625	21.75	37.9375	44.4375	7.3125	74.75	60.4375	13.75	36.25	43.8125	8.4375	20.4375	40.25	13.125	15.5625	49	24.0625	31.25	8.75	33.125	18.875	26.75	29.5625	29.4375	14.8125
Podocyte Nucleus Area (µm^2)	11.3125	15.4375	22.375	25.875	11.625	7.8125	6.9375	8.75	39	12.25	11.375	34.25	7.8125	20.0625	15.0625	20.6875	18.0625	15.8125	9.5625	39.5	15.125	24.9375	21.25	23.125	25.375	15.125	37.3125	40.6875	10.6875	63.875	10.9375	37.25	19.5	15	40.9375	54.1875	9.1875	30.0625	7.9375	32.125	25.875	24.9375	6.6875	12.0625	38.8125	14.625	44.25	7.8125	29.5
Podocyte Nucleus Area (µm^2)	20.6875	15.625	27.6875	42.8125	14.5625	34.3125	14	9.0625	37.5	14.1875	17	15.3125	6.75	15.375	19.5625	21.375	13.625	6.375	19	23.4375	11.75	16.5625	27.625	31.5625	10.625	28.1875	11.4375	34.0625	6.8125	30.1875	48.5	33.75	26.1875	41.1875	10.5	14.5625	25.5625	17.8125	13.8125	28.25	22.8125	6.4375	24	38.5625	7.875	34.0625	19.125	24.875	35.375
Podocyte Nucleus Area (µm^2)	6.8125	7.375	18.375	36.3125	16.375	50.125	6.4375	12.9375	15.875	9.3125	23.625	19.25	10.5	19.5625	7.0625	21.9375	13.25	44.5	22.25	24.5	22.9375	26.1875	30	25.75	42.1875	28.3125	35.25	52.5625	38.5	23.5625	26.8125	23.375	18.8125	44.375	22	11.25	22.75	24.125	23.75	13.3125	19.9375	25.4375	27.625	46.375	9.4375	16.8125	18.5625	11.5625	21.5625
Podocyte Nucleus Area (µm^2)	9.0625	15.875	32.3125	34.625	12.9375	38.25	15.25	13.4375	31.75	13.1875	12.5625	13.25	17.375	21.5	32.9375	10.0625	25.0625	13.875	16	17.25	9.125	18.875	44.9375	49.8125	41.1875	32.5625	23.6875	51.25	8.6875	43.5625	66.3125	19.875	12.9375	15.0625	29.875	39.875	17.9375	19.9375	8.875	28.875	9.5625	64.625	34.6875	33.125	24.1875	42.0625	33.3125	14.375	28.25
Podocyte Nucleus Area (µm^2)	9.4375	24.75	15.875	14.8125	7.4375	32.375	16.25	11.125	9.9375	14.8125	7.9375	37.75	9.0625	22.125	24.625	9.9375	33.375	23.1875	22.1875	16	34.9375	15.4375	13.875	13.875	34.5	10.875	53.5	21.3125	25.9375	16.3125	52.25	9.875	31.9375	15.8125	43.375	53.9375	32.25	14.5	8.25	20.625	35.5	27.75	40.375	35.5	31.0625	22.5	20.4375	23.9375	38.75
Podocyte Nucleus Area (µm^2)	15.5	18.9375	30.875	21.0625	12.5625	12.8125	11.4375	9.5	33.25	29.125	9.625	37.625	16.5625	16.0625	18.8125	11.0625	25.9375	22.625	8	10.5	7.9375	22.625	35.375	18.5625	17	40.8125	51.5	10.1875	33.875	48.4375	56.5	49.75	20.875	36.4375	74.4375	21.3125	19.3125	6.875	6.25	28.75	22.125	28.0625	32.75	9.8125	2.9375	53.625	31.125	29.4375	28.5625
Podocyte Nucleus Area (µm^2)	9.875	30.875	28.875	62.75	26.625	24	20.75	11.5	17.625	7.5	35.125	28	8.625	10.25	18.75	12.0625	21.4375	22.5	9.5	22	8.0625	16.5625	22.25	18.25	40.0625	18	12.125	26.5	16.75	38.125	47.625	9.1875	23.75	59	38.875	9.1875	62	6.4375	23.0625	34.0625	63.8125	29.6875	44.4375	33.4375	17.25	9.75	62.125	6.3125	31.8125
Podocyte Nucleus Area (µm^2)	11.4375	9	7.1875	20.5	11.25	41	25.125	7.8125	7.0625	6.9375	9.75	30.1875	7.125	17.4375	8	22	20.25	20.3125	13.1875	21.3125	40.875	27.9375	45.625	8.5	37.875	37.1875	51.6875	29	16.3125	18.4375	11.875	27.4375	11.5	40.9375	7.3125	40.5625	29.25	8.25	27.875	44.5625	26.8125	22.375	11	28.25	25.0625	32.9375	6.875	23.25	25.5625
Podocyte Nucleus Area (µm^2)	11.9375	15.875	14.4375	9.5	8.4375	56.875	12.3125	9.125	22.8125	7.4375	8.625	14.6875	10.3125	7	27.4375	15.6875	24.6875	22.6875	8.5625	55	18	21.1875	14.3125	28.8125	44.25	37	33.5625	16.5625	19.4375	44.5625	41.9375	25.125	15.5625	7.3125	45.4375	43.1875	35.6875	7.875	7.875	46.4375	27.3125	7	11.625	39.375	14.3125	10.125	9.25	16.875	15.25
Podocyte Nucleus Area (µm^2)	21.5625	26.1875	21.875	20.6875	31.25	47.9375	2.25	6.5	27.125	15.3125	13.0625	19.4375	13.0625	10.4375	21.8125	17.4375	6.875	22.6875	22.625	9.0625	16.25	22.4375	11.6875	13.875	41.3125	37.5625	23.5625	34.125	42.125	46	17.375	41.6875	11.5	46.9375	37.375	19.1875	16.75	6.375	6.4375	36.375	16.9375	6.9375	9	19.625	13.4375	26.375	38.3125	15.8125	26.625
Podocyte Nucleus Area (µm^2)	8.3125	6.3125	90.5625	42.125	19.25	29.875	22.25	9.9375	37.4375	8.6875	16.375	18.1875	14.1875	13.125	11.875	11.25	31.5625	19	14	11.9375	12.5	28.4375	48.5	21.4375	20.3125	38.625	51.5	15.25	24.9375	38.75	7.125	56.0625	20.5	51.8125	10.5625	27.375	8.125	9	10.6875	46.375	22.625	13.0625	45.75	12.8125	36.75	15.4375	55.625	33.25	7.6875
Podocyte Nucleus Area (µm^2)	15.9375	27.9375	15.625	37.3125	12.125	49.6875	8	7	52.5625	24.125	23.25	27.75	15.4375	14.3125	16.625	21.1875	11.0625	28.75	6.5	26.25	28.9375	23	15.0625	19.4375	20.375	26.75	36.875	9.6875	25.375	39.875	40.1875	38.8125	19.5625	8.3125	28.6875	33.625	11.75	9.8125	8.0625	20.4375	28.625	21.125	35.4375	44.1875	29.8125	21.1875	22.3125	25.375	48.5625
Podocyte Nucleus Area (µm^2)	8.125	13.1875	32.1875	20.9375	11.5625	43.25	15.25	13.3125	15.25	7.6875	27.875	29.75	15.75	9.5	28.5	14.1875	30	10.125	6.75	14.5	6.375	63.5625	30.625	17.375	25.5625	24.5	48.375	25.625	54.375	37.875	19.125	21.9375	15.4375	34.875	79.0625	41.3125	24.375	33.375	6.4375	47.75	14.625	32.8125	23.8125	36.3125	10	31.3125	38	20.875	16.5
Podocyte Nucleus Area (µm^2)	9.625	35.625	32	27.875	9.5	37.9375	30.5	9	41.125	31.875	32.4375	7.0625	7.375	10.9375	9	7.3125	30.9375	26.4375	8.875	24.3125	8.8125	8.9375	23.0625	45.75	13.75	14.4375	6.75	38.5	11.0625	24.4375	29.5625	42.25	20.875	49.875	29.5	7.75	35.375	22.25	12.5	43.125	13.5625	42.6875	34.5625	38.5	20.25	31	6.3125	34.4375	27.125
Podocyte Nucleus Area (µm^2)	10.6875	15.3125	10.8125	32.6875	10.875	6.375	6.5	20.5	22.5625	16.1875	9.3125	7.5625	9.9375	17.6875	7.4375	6.375	34.9375	6.4375	163.062	42.5	16.9375	30.5625	23.25	25	43.375	31.9375	45.9375	47.125	27.9375	107.188	9.125	8.25	9.4375	50.5625	14.8125	39.0625	39.1875	36.9375	8.375	52.3125	24.875	22.1875	26.375	21.375	24.75	27.6875	29.4375	15.3125	8.25
Podocyte Nucleus Area (µm^2)	21.6875	14.3125	26.5	38.25	22.1875	44.6875	22.875	6.6875	34	31.5625	23.9375	27.3125	11.5	9.625	11.625	10.5	20.25	33.75	6.8125	9.8125	19.0625	19.8125	23.0625	13.5625	73.3125	22.5	13.375	33.4375	6.4375	36.375	23	16.125	9.75	39.5625	19.875	29.5625	6.625	23.0625	7.125	33.375	18.875	7.125	21.1875	50.5625	28.9375	26	20.625	10.9375	10.1875
Podocyte Nucleus Area (µm^2)	12.6875	35.3125	28.5625	41.125	10.1875	17.8125	20.9375	9	9	21.5	20.8125	9.875	9.25	6.6875	23.5	10	33.625	16.1875	6.5625	70.25	19.8125	28.25	17.0625	29.875	13.5625	29.8125	25.3125	11.8125	36.9375	25.625	7.8125	45.625	17.25	31.5	38.0625	25.75	37.25	14.375	7.0625	14.5	15.5625	10.4375	36.5	33.4375	40.5625	8.125	35.6875	23.875	16.625
Podocyte Nucleus Area (µm^2)	12.9375	11.9375	14.25	8	34.375	13.125	8	7.375	34.3125	10.875	35.75	6.5625	7.4375	11.5625	11.625	29.5625	15.4375	6.5	7.8125	46.1875	24.375	27.1875	7.75	25.6875	38.5	31.625	36.875	12.4375	10.9375	53.5	60.5625	55.5	8.6875	27.625	23.9375	24.8125	16.8125	9.5	10.25	34.4375	6.5625	8.4375	10.625	9.875	52.4375	25.75	39.375	13.625	25.0625
Podocyte Nucleus Area (µm^2)	7.1875	10.1875	11.375	27.8125	14.1875	44.6875	22.125	10.1875	33.375	12.5625	16.6875	26.5	13.125	11.6875	11	21.25	38.5	7.25	13.75	40.5625	13.3125	32	16.3125	26.8125	13.8125	40.1875	13.3125	31.0625	19.4375	46.75	47.9375	18.75	20.125	38.3125	43.3125	40	56.75	25.125	7.25	52.9375	7	11.4375	37.0625	9.375	16.625	34.3125	23.1875	21.3125	22.9375
Podocyte Nucleus Area (µm^2)	9.375	29.6875	18.1875	10.875	11.9375	16.6875	13.6875	17.8125	30.375	10.875	10.25	11.5	8.8125	6.25	8.125	35.3125	16.1875	7	16.625	11.9375	22.375	27.625	7.5625	29.5625	7.0625	39.4375	20.375	20.5625	11.125	62.8125	55.125	32.1875	19.375	21.5	10.75	37.125	11.625	7.25	7.3125	38.875	7.375	14.4375	26.1875	37.9375	35.6875	9.8125	16.6875	29.625	17.5625
Podocyte Nucleus Area (µm^2)	8.875	22.25	28.8125	44.4375	15.375	11.0625	7.375	14.375	34.8125	21.4375	12	20.5625	20.3125	9.0625	6.5	33.4375	27.625	17.25	26.3125	15.25	30.25	27.1875	13.875	21.625	40.5625	7.25	39.5625	10.875	73.125	19.625	11.875	14.3125	34.6875	43.8125	40.5	32.125	50.5	7.875	10.5625	54.375	25.375	24.0625	20.875	37.25	13.375	46	7.5	38.125	37.3125
Podocyte Nucleus Area (µm^2)	7.75	23.8125	9.75	51.5	21.3125	9.4375	7.375	7.3125	17.8125	23.375	37.1875	16.25	12.25	6.625	9.5	13.8125	34.25	9.9375	15.875	18.9375	6.375	18.6875	7.9375	9.125	18.9375	34.75	44.375	40.75	12.125	18.125	26.0625	27.25	17.5	31.1875	33.75	32.3125	24.1875	33.5625	13.3125	8.9375	13.75	1.75	35.9375	31.1875	35.9375	73.6875	6.25	25.875	11.75
Podocyte Nucleus Area (µm^2)	8.0625	9.6875	17.375	26	7.5625	16.1875	10.75	8.5	43.8125	25.75	28.3125	8.25	21.1875	6.75	7.875	25.5625	44.875	8.125	16.5625	9.4375	11.6875	16.0625	18	12.75	45.9375	39.6875	32.1875	0.8125	49.1875	33.375	34.9375	18.4375	28.6875	48.5	35.1875	10.1875	44.6875	11.25	9.5	58.9375	33.625	23.5	27.8125	24.125	39.75	36.0625	7	8.25	28.4375
Podocyte Nucleus Area (µm^2)	22.25	4.25	7.6875	22.375	14.5625	39.25	13.3125	7.75	24.5625	11.6875	9.0625	9.9375	10	10	15.3125	14.0625	38.75	18.125	16.8125	33.75	20.4375	7.5625	22.0625	9.4375	42.125	26.5625	6.9375	20.3125	23.0625	23.25	30.8125	36.375	28.25	19	46.1875	26.875	16.4375	22.6875	7.75	8.0625	17.875	25.8125	26.25	23.8125	12.375	63.0625	12.3125	37.4375	10.5
Podocyte Nucleus Area (µm^2)	6.75	3.375	6.375	45.3125	7.5	13	58.125	12.3125	33.375	9.125	7.8125	26	8.0625	9.8125	11	22.625	18.75	31.75	12.9375	12.25	16.5	10.875	38.0625	24.1875	25.5	35.9375	29.625	58.9375	39.5	29.125	14.0625	26.8125	23.4375	50.9375	9.8125	12.0625	33.8125	8.9375	8.0625	32.6875	27.9375	11.625	37.75	39.75	22.375	25.5625	11.5625	9.625	35.75
Podocyte Nucleus Area (µm^2)	6.4375	13.6875	21.5	33.25	8	37.125	9.4375	27.6875	38.6875	12	29.75	20.3125	8.25	8.0625	12.0625	24.3125	10.9375	8.4375	23.875	23.5	29.375	7.1875	35.5625	21.3125	23.9375	53.8125	11.0625	26.1875	25.1875	40.375	12.8125	10.75	19	26.375	34	37.75	21.125	27.6875	6.8125	49.1875	24.125	13.4375	22.3125	69.1875	8.5625	44.25	21.5625	17.6875	20.6875
Podocyte Nucleus Area (µm^2)	14.4375	11.4375	29.6875	26.8125	8.5625	35.375	7.0625	6.375	33.25	26.1875	26.4375	8.375	17.5625	8.0625	14.25	23.0625	16.375	32.8125	6.5625	12.5	22.1875	25.375	6.375	12.5	14.875	36.9375	7.9375	18.1875	50.25	27.0625	33.125	9.625	31.5	41.25	11.9375	16.4375	12.4375	8.25	6.4375	13.3125	18.8125	6.875	8.3125	52.3125	36.375	49.1875	26.25	66.625	11.8125
Podocyte Nucleus Area (µm^2)	7.5	13.125	6.9375	29.3125	28.4375	6.625	13.375	11.6875	29.3125	18.3125	27.1875	11	8.1875	10.625	21.6875	28.6875	32.25	13.5625	14	12.5	10.0625	17.875	44.5625	23.375	38.0625	53.6875	47.6875	64.5	9.8125		49.625	16.75	27.9375	37.9375	24.1875	45.375	34.9375	9.625	20.5625	30.0625	9.75	44	35.0625	27.8125	35.1875	8.1875	20.6875	28.3125	14.4375
Podocyte Nucleus Area (µm^2)	6.25	8.875	18.25	20.375	14.375	7.125	30	11.75	11.125	23.8125	24.0625	28.125	6.375	23.9375	17.5	25.8125	16.0625	27.6875	24.625	10.625	12.0625	17.8125	18.8125	24.5	17.0625	6.6875	33.875	46.6875	47.125		28.9375	28.375	33	60	47.75	11	31.9375	7.625	14.625	70.75	29.0625	26.625	33.4375	22.625	37.4375	38.4375	18.125	8.5	30.3125
Podocyte Nucleus Area (µm^2)	11.1875	12.9375	20.5	28.3125	9.875	33.3125	7.375	10.125	22	19.375	35.25	15	22	11.4375	16.125	16.75	16.25	29.8125	19.3125	10.25	28.6875	8.3125	39.9375	33.625	38.6875	46.125	10.9375	37	10.125	34.25	41.5625	49.75	38.25	17.4375	46.6875	46.875	26.25	16.25	19.375	43.5	20.625	7.0625	24.3125	25.5	39.8125	95	39	19.5625	39.875
Podocyte Nucleus Area (µm^2)	7.625	10.1875	41	25.625	15.4375	29.375	17.5	9.0625	15.3125	26.8125	6.25	15.375	11.5625	6.3125	9.0625	22.4375	9.8125	25	8.25	13	16	16.9375	8.3125	22.8125	28.3125	8	14.3125	20.875	42.375	35.3125	20.5625	44.375	25.625	34	26.5	6.6875	43.5	29.1875	7.9375	10.1875	7.0625	45.875	12.875	12.125	42.6875	14.5	24.875	19.5625	1.75
Podocyte Nucleus Area (µm^2)	19	7.8125	15	33.125	8.6875	40.75	10.0625	20.125	27.4375	12.9375	39.6875	11.1875	7.625	8.0625	12.5625	30.0625	26.75	28.0625	6.9375	21.25	9.25	8.5	11.3125	41.875	16.75	40.75	39.75	86.8125	33.125	46.625	30.5625	19.9375	36.25	31.625	38.25	19.9375	44.6875	16.8125	14.625	26.3125	27.5	13.8125	33.8125	36.8125	23.8125	11.8125	10.3125	32.8125	9.875
Podocyte Nucleus Area (µm^2)	19.25	18.375	30.75	29.9375	15.6875	36.9375	10.375	7.4375	37.875	9	32.375	12.5625	15.75	6.75	16.6875	16.875	16.3125	7.8125	7.5625	7.125	30.4375	7.8125	9.9375	10.3125	43.5625	19.625	42.6875	22.375	34.3125	30.1875	32.5	27.0625	17.375	25.3125	30.3125	33.9375	31.0625	15.9375	8.75	43.3125	29.8125	30.9375	22.1875	38.5	27.875	24.0625	38.0625	20.8125	37.6875
Podocyte Nucleus Area (µm^2)	8.375	23.6875	25.5	28.5625	23	29.5625	6.5625	8.625	10.6875	15.6875	25	31.6875	17.75	11.3125	13.4375	7.5625	12.25	22.4375	4.6875	27.25	37.125	32.4375	27.3125	7.625	14.5	59.4375	25.625	15.625	65.25	42.4375	12.875	20.5	24.375	28.3125	53.8125	34.9375	52.125	11.9375	16	32	15.4375	52.1875	9.8125	39.1875	11.75	70.375	15.5	31.75	32.1875
Podocyte Nucleus Area (µm^2)	17.0625	31.8125	11.5	12.8125	15.8125	9.375	10.5	7.5	24.5625	18.25	28.0625	28.25	15.625	9.6875	14	17.4375	25.8125	22.3125	9.6875	22.375	15.25	28.25	34.3125	10.0625	18.875	41.5625	41.9375	27.9375	39.0625	18.875	48.75	108.125	18.6875	13.625	25.375	18.625	26.5625	15.3125	9.6875	34.375	15.8125	39.125	17.25	30.125	8.9375	10.0625	33.375	27.9375	15.1875
Podocyte Nucleus Area (µm^2)	13.6875	12.5	15.5625	33.125	8.1875	48.1875	9.375	17.125	9.625	14.6875	11.25	18.5625	6.6875	11.625	10.6875	27.4375	7.25	6.3125	12.5625	13.25	38.375	9.375	8.375	8.5625	20.5625	39.75	52.9375	26.5625	24.875	51.75	50.625	28.25	37.8125	34	86.75	42.1875	30.75	24.25	10.5	21.375	12.625	33.5	7.4375	24.6875	27.5625	60.25	23	15.6875	38
Podocyte Nucleus Area (µm^2)	8.1875	44	19.5625	12.75	7.125	41.5	9.8125	10.6875	25.0625	28.4375	11.0625	15.1875	13.75	6.9375	16	14.3125	17.5625	27.625	42.6875	10.5625	18.125	23	13.75	18.9375	65.4375	48.9375	10	35.8125	31.1875	49.125	70.3125	44.9375	27.8125	42.3125	55.375	31.1875	8.9375	10.875	9.0625	32.75	21.375	9.4375	33.3125	26.5	43.1875	59.0625	42.375	33.875	24.625
Podocyte Nucleus Area (µm^2)	8.8125	28.625	18.5625	18.625	7.0625	9.625	8.875	10.125	25.625	20.75	16.25	19.625	20.5625	6.75	12.0625	24.0625	16.8125	9.9375	7	12.5625	13.1875	44	19.75	27	44.125	30.1875	54.3125	33.5625	34.625	42	14.0625	24.375	36.4375	17.8125	17	23.4375	20.25	28.9375	7.9375	40.6875	8.875	13.5	27.6875	16.8125	28.625	12.3125	25.0625	32.9375	8.8125
Podocyte Nucleus Area (µm^2)	7.5	13.75	45.6875	27.8125	14.0625	39	8.5	10.4375	26.5	32	18.5	6.5	8.3125	6.6875	22.6875	10.75	7.4375	16.125	27.3125	22.6875	7.3125	12.5625	24.625	10.375	15	41.125	12.5	39.5625	29.125	9.5	10.3125	34.0625	12	24.0625	25.125	53.8125	21.125	45.75	7.5625	16.6875	17.375	22.5	55.3125	9.625	45.875	0.375	11.375	24.8125	16.5625
Podocyte Nucleus Area (µm^2)	8.625	25.5	7.0625	39	18.625	26	16.0625	6.5625	48.4375	9.125	26	15.875	8.375	17.125	43.4375	19.875	28.3125	6.875	8.5	24.5	40.5625	28.8125	7.875	15.75	8.875	47.6875	32.625	36.5	21.0625	21.8125	46.6875	31.4375	6.5625	22.0625	50.5	7.8125	24.5	30.4375	10.875	27	38	38	28	41.9375	22.875	11.6875	35.75	32	29.125
Podocyte Nucleus Area (µm^2)	8.5625	6.625	53.1875	8.3125	6.5	17.5625	20.1875	10.25	33.0625	14.6875	6.625	14.8125	9.0625	6.625	22.3125	19.6875	16.375	17.875	9.3125	20.5625	15.375	18.9375	7.625	10.375	14.625	30.75	19.4375	15.4375	11.375	58.125	52.4375	36.3125	27.25	38.125	15.25	14.375	32	6.5	12.4375	23.0625	43.75	44.75	9.3125	26.6875	42.1875	63.625	37.75	22.375	33.8125
Podocyte Nucleus Area (µm^2)	9.5625	23.125	18.3125	20.0625	18.8125	20.125	13.5	8.6875	9.3125	28.125	35.5	21.4375	14.625	16	22.625	28.4375	33.625	20.25	22.5	17.6875	19.875	33.625	11.4375	41.125	36.4375	62.8125	52	41.125	10.125	57.9375	35.125	20.5	16.4375	37.625	43.5	19.625	9.625	33.9375	6.8125	11.8125	20.4375	42.75	43.375	15.125	10.5	9.5625	28.1875	23.375	0.0625
Podocyte Nucleus Area (µm^2)	7.75	7.8125	37.25	96.375	20.4375	6.5	25.625	10.875	36.25	14.625	27.4375	24.375	15.625	1.1875	18.375	23.9375	27.125	22.5625	9.6875	31.1875	18.125	20.625	13.375	40.1875	28.9375	25.875	24.5	32.0625	29.25	64.5625	29.625	15.875	20.125	33.4375	13.75	19.875	41.75	15.25	23.25	26.125	14	16.0625	27.125	23.0625	10.875	29.8125	33.4375	18.625	0.0625
Podocyte Nucleus Area (µm^2)	16.1875	17.1875	36.25	8.5625	19.9375	24.125	12.75	7.875	24.375	25.0625	23.3125	20.6875	11.8125	18.75	6.5625	6.25	25.5625	30.4375	11.4375	25.375	17.1875	38.875	22.6875	24.75	34.8125	42.25	6.3125	9.8125	0.0625	32.125	30.5625	34.375	23.9375	43.8125	6.4375	16.5	20.4375	20.125	6.9375	27.1875	11.0625	18.3125	8.75	32.8125	57.9375	34	12.625	25	0.75
Podocyte Nucleus Area (µm^2)	7.375	16.375	10.125	48.625	13.875	19.5625	7.875	6.3125	13.75	7.3125	37	29.75	7.6875	7.75	14.8125	23.5625	26.375	18	6.625	35.0625	20.625	12.6875	14.6875	11.8125	26.25	46.125	10	41.5	21.5	17.625	18.6875	29.1875	8.5	39.5625	15.625	20.125	28.625	23.125	7.6875	18.1875	21.6875	19.625	20.25	10.125	13.3125	11.8125	48.5	16.1875	14.1875
Podocyte Nucleus Area (µm^2)	8.875	6.875	6.25	30.5625	13.6875	26.375	9.3125	7	36.75	21.6875	13.25	10.375	10.6875	10.625	6.4375	42.9375	10.625	19.9375	6.5625	28	38.5	7	27.8125	19.6875	7.3125	41.3125	6.4375	40.3125	28.625	37.5625	8.1875	28.6875	52.5625	21.125	27.5625	26.875	12.9375	6.6875	10.25	16.8125	25.5	15.875	24.0625	41.4375	45.125		9.375	15.875	18.625
Podocyte Nucleus Area (µm^2)	7.5	12.75	32.75	12.5	6.625	10.8125	4.4375	6.5	30.375	17.75	31.8125	14.75	16.3125	23.125	21.6875	33.3125	35.625	30	8.875	25.8125	26.25	26.5	24.125	19	17.125	29.5	12.5	25.625	21.5	52.0625	26.375	14.125	51.875	26.6875	6.75	7.625	16.25	10.375	7.1875	47.8125	40.375	23.8125	8.8125	37.375	29.8125	21.3125	41.5625	7.9375	35
Podocyte Nucleus Area (µm^2)	7	6.375	38.9375	38	30.1875	12.875	32.125	6.6875	31.25	12.25	11.9375	19.3125	8.9375	16.4375	18.25	9.5625	7.5625	17.25	11.9375	8.25	33.5625	23.4375	22.25	34.875	54.4375	34.625	55.25	51.4375	25.8125	43.6875	49.375	39.8125	19.875	23.6875	23.5	51.5625	15	12.1875	7.3125	24.9375	26.625	17.25	29.5625	44.625	9.9375	24.625	26.5	7.6875	25.625
Podocyte Nucleus Area (µm^2)	7.75	9.4375	30.9375	46.75	17.9375	20	25.8125	7.8125	61.25	17.6875	18.125	15.5	10.0625	18.0625	7.6875	8.75	7.4375	15.25	8.8125	10.625	20.375	40.125	22.25	21.5	39.8125	32.875	0.0625	17.9375	18.375	51.5	22.8125	17.375	16.3125	43.625	11.125	33.5	9.5	7.0625	9.25	70.9375	22.8125	31.25	6.875	28.75	31.5	10.25	14.125	26.3125	12.6875
Podocyte Nucleus Area (µm^2)	6.9375	16.625	14.1875	35.25	20.8125	10.375	12.25	59.0625	16.8125	15.75	15.5	21.9375	8.0625	19.5	16.875	20.3125	23.8125	19.5	12.125	9.5625	14.3125	30.375	21.8125	25.8125	10.4375	51.375	0.0625	37.125	17.1875	8.875	22.4375	20.375	20.125	32.9375	12.3125	48.1875	53.5625	36.625	9.125	30.4375	29.4375	16.0625	30.625	43.3125	23.625	10.4375	27.9375	35.375	22.9375
Podocyte Nucleus Area (µm^2)	8.6875	15.625	27.25	12.75	12.875	34.875	11.0625	15.375	30.875	11.1875	24.875	16.25	9.75	17.6875	28.125	14.125	20.5625	9.8125	13.5625	31.1875	18.1875	22.25	12.625	8.875	41.5	8.625	66.3125	77.3125	22.3125	35.5	44.125	54.625	30.875	15.6875	16.1875	39.9375	70.1875	29.625	14.125	56.0625	20.5625	62.75	22.875	18.875	39.875	24.9375	33.5625	28	26.4375
Podocyte Nucleus Area (µm^2)	11.375	9.4375	17.1875	15.875	15.5	29.9375	7.125	9.4375	23.375	26.875	25.75	19.0625	23.625	25.5	16.125	40.0625	6.625	23.9375	8.5	35.75	26.9375	9.875	19.25	21.3125	24.0625	45.875	31	29.5625	9.5	56.625	26.8125	31.125	36.5625	55.75	25.4375	36.5625	39.1875	15.125	21.1875	56.4375	36.25	27.4375	24	13.1875	125.5	19.625	19.4375	11	7.1875
Podocyte Nucleus Area (µm^2)	11.25	19.3125	13.875	16.0625	17.8125	44.1875	13.0625	6.25	10.125	8.625	9.8125	12.8125	6.25	12	13.25	23.875	30.6875	18.3125	10.5625	25.375	5.625	21.625	11.1875	22	6.5625	13.1875	9.0625	51.0625	22	25	56.5625	35.875	9.1875	18.1875	22.9375	35	36.625	3.3125	7.8125	48.875	33	38.0625	34.0625	24.4375	125.062	6.5	33.6875	41.4375	25.9375
Podocyte Nucleus Area (µm^2)	9.0625	21	14.5	8.375	11.875	33.125	18.1875	7.5625	26.6875	8.6875	10.3125	21.6875	7.4375	7	19.5	23.875	24.125	16.5	25.625	7.8125	36.75	19.8125	25.25	19.1875	54.125	23.8125	47	35.75	45.1875	35.875	65.1875	20.625	31.125	58.6875	30.4375	15.625	38.875	15.6875	6.875	8.0625	14.5625	29	11.125	14.25	11.9375	25	34.25	28.0625	21.4375
Podocyte Nucleus Area (µm^2)	34.5	14.625	19	38.8125	23.375	32.4375	8	9.5	15.3125	13.5	10.9375	29.5625	9.5625	7.5625	20.625	25.1875	20.5625	13.75	6.3125	35.3125	1.125	17.25	30.5	24.875	25.125	43.9375	30.6875	56.125	51.25	8.875	18.9375	26.3125	6.5625	38.9375	6.9375	33.75	17.1875	35.0625	7.625	36	7.4375	19.3125	16.25	6.6875	11.125	27.5625	31.6875	21.625	30.25
Podocyte Nucleus Area (µm^2)	6.6875	35.5	25.6875	33.9375	10.9375	19.25	14.1875	10.875	28.9375	6.8125	9.75	7.5625	11.375	20.875	18.5	21.8125	27.5	35.8125	6.75	6.8125	22	20.375	14.25	19.75	8.6875	23.625	40.4375	11	6.625	88.9375	37.25	67.75	14	43.875	30.1875	42.25	22.5	16.375	27.125	60.9375	55.875	28.125	23.8125	35.4375	29.75	24.8125	7.5625	41.875	19.5625
Podocyte Nucleus Area (µm^2)	7.625	13.9375	20.3125	22.3125	20.3125	8.75	23.5	12.6875	25.25	23.75	30.4375	20.875	12	7.375	7.5	35.8125	20.375	19.8125	7.9375	20.75	13.25	28	17.5	20.25	26.5	49.625	7.625	36.6875	10.1875	60.1875	41.8125	31.5	29.4375	36.25	30.6875	13.25	24.125	11.125	20.0625	35.6875	14.375	8.1875	16.9375	7.1875	32.8125	19.1875	16.9375	25.4375	37.375
Podocyte Nucleus Area (µm^2)	8.25	8.375	16.8125	41.4375	18.125	9.75	13.9375	9.75	17.5	21.625	38.875	17.125	13.8125		40.875	36.25	28.0625	20.6875	10.5625	15.875	16	31.375	19.6875	24.75	29.25	7.25	33.9375	17.375	41.4375	0.0625	40.1875	38.125	23.9375	44.875	18.75	11.6875	27.8125	38.3125	9.9375	51.9375	38	32.375	26.4375	8.5	48.4375	39.125	37.25	30.375	11.5625
Podocyte Nucleus Area (µm^2)	6.75	12.625	27.25	34.375	23.75	27.8125	10.5625	17.5625	8.0625	15.375	22.0625	26.625	10.5625	19.3125	27.875	33	22	39.125	10.5	26.125	10.5625	7.625	12.3125	17.25	60.375	56.8125	43.125	7.75	29.375	9	53.1875	59.625	7	23.9375	6.625	49.25	27.625	20.3125	12.25	14.5	31.6875	8.25	33.5625	13.0625	26.875	50.5	57.125	13	25.0625
Podocyte Nucleus Area (µm^2)	8.875	20.25	33.25	13.3125	25.875	6.5	18.25		17.625	18.0625	15	11.5625	24.5625	6.3125	25.3125	11.625	47.9375	25.5625	7.25	39.5	46.625	25.875	21.4375	40.75	69.0625	23.6875	31.1875	53.0625	25.5625	30.0625	23.0625	41	8.5	7.625	8.9375	36.375	22.125	23.0625	7.3125	39.9375	22.375	28.875	24.25	61.5	35.375	23.8125	44.5625	20.375	28.9375
Podocyte Nucleus Area (µm^2)	7.6875	31.3125	16.75	17.6875	28	7.125	18.4375	11.25	8.75	24.25	13.75	26.6875	27.25	11.5625	16.5625	7.5	8.875	14.1875	8.5625	18.75	18.375	19.9375	13.8125	24.125	17	36.3125	37.9375	8.6875	35.625	46.9375	22.9375	23.875	7.5	32.5625	19.375	67.9375	19.6875	16.1875	13.3125	36	7.25	22.75	39.25	41.5625	20.4375	41.875	11.0625	29.0625	33.5
Podocyte Nucleus Area (µm^2)	7.8125	25.25	22.75	27.625	20.4375	27	7.4375	9.875	29.6875	31.6875	19.125	6.3125	8.1875	8.1875	19.6875	7.625	28.75	27.5625	7.4375	8.5625	15.625	23.0625	32.1875	21.75	40.9375	45.4375	88.6875	32.5625	41.75	33.3125	19.9375	29.4375	35.6875	32.4375	40.4375	28.1875	24.3125	18.875	11.0625	40.0625	33.25	38.4375	33.9375	28.75	17.5	48.375	22.3125	29.0625	33.125
Podocyte Nucleus Area (µm^2)	7.0625	29.6875	8.875	46	10.125	29.125	7.0625	21.875	29.4375	16.1875	10.4375	30.4375	9.8125	14.3125	6.625	7.9375	13.125	30.75	12.0625	35.5	22.1875	25.6875	0.9375	9.3125	15.3125	25.5	34.0625	34.4375	37.6875	8.0625	35.75	8	18.8125	39.375	38.0625	20.1875	35.0625	19.375	9.125	32.1875	7.25	14.25	19.375	22.625	17.0625	7.375	12.5	28.625	7.625
Podocyte Nucleus Area (µm^2)	13.0625	16.625	20.625	27.4375	19.25	6.5625	8.1875	6.5625	11.75	11.25	34.5	6.3125	36.125	6.8125	19.25	8.4375	18.8125	26.125	29.1875	7.625	27.625	19.6875	20.5	10.625	31.6875	15.75	9.75	32.5625	42.25	12.5625	52.875	42.75	13.625	13.375	15.875	27.25	15.3125	12.5625	0.75	43.3125	8.5625	45.8125	42.25	11.8125	23.8125	38.3125	30.4375	26.3125	26.25
Podocyte Nucleus Area (µm^2)	8.5	15.625	21.5625	10.25	18.125	53.375	21.125	7.0625	14.8125	27.1875	17.125	26.5625	12.875	20.125	7.1875	35.8125	14.125	8.3125	12.375	37	22.25	29.25	10.5	14.75	9.4375	6.25	8.5625	8.4375	23.3125	63.5	11.625	42.0625	20.75	19	23.625	22.0625	10	9.1875	10	8.625	11.5	17.8125	21.3125	7.6875	16.1875	46.875	11.1875	9.125	31
Podocyte Nucleus Area (µm^2)	16	13.5625	21.0625	8.4375	18.75	24.1875	21.0625	10.375	31.1875	20.6875	43.4375	11.3125	33.0625	13.375	19.0625	13.4375	13.1875	16	7.875	13.625	10.1875	30.1875	58.25	26.375	23.375	46.1875	8.6875	37	42.125	8.3125	26.875	32.3125	22.1875	23.9375	11.25	12.25	22.1875	12.1875	12.0625	16.3125	20.3125	22.4375	12.375	46.4375	35.75	26.75	10.25	13.875	18.75
Podocyte Nucleus Area (µm^2)	9.1875	16.6875	15.375	11.625	16.1875	29.4375	9.4375	6.8125	42.125	16.6875	8.9375	6.375	9.6875	21.8125	10.375	25.75	27.4375	21.375	15.25	18.4375	13.9375	10.625	9.8125	27.625	33	11.8125	57.6875	39.25	24.8125	45.75	53.125	28.6875	16.3125	61.25	10.5625	54.5	35.8125	24.375	8.6875	12.75	31.125	19.125	18.4375	39.75	39.25	50.5	24.5625	20.25	15.125
Podocyte Nucleus Area (µm^2)	9.25	17.8125	26.25	48.0625	11.375	35.5625	7	7.0625	67.0625	28.9375	15.3125	7.625	9.5625	26.375	24.625	34.875	32	15.375	14	11	15.9375	24.375	20.1875	33.875	50.6875	37.5	49.125	27.1875	37.375	36.375	52.0625	49.5	13.1875	10.125	8.5625	39.125	16.5625	24.5625	26.5	14.75	8.625	31.625	35.375	15.0625	53.625	79	31.8125	52.1875	23.375
Podocyte Nucleus Area (µm^2)	6.875	10.75	20.5625	41.4375	16.9375	13.0625	7.5625	10.5	14.875	14.125	18.5625	11.9375	6.4375	16.0625	23.125	40.3125	33.4375	47.125	10.5	9.1875	47.875	14.125	19.125	11.75	12.5	14.1875	22.4375	32.4375	30.9375	26	51.9375	27.375	10.8125	19.0625	22.8125	38.125	36.8125	8.6875	14.3125	13.25	42.5	18.3125	47.6875	20.875	34.4375	29.0625	25.125	26.5	13.625
Podocyte Nucleus Area (µm^2)	12.625	22.0625	23.125	70.4375	17.25	32.375	15.25	9.5	26.9375	6.5625	9.9375	13.1875	13.5625	8	7.0625	28.375	6.625	23.4375	9.6875	14.75	30.5	9.5	13.4375	24.1875	24.4375	11.3125	8.1875	46.5	54.25	50.3125	6.375	36.6875	22.0625	47.875	20.25	41	29.5	19.8125	16.5	48.875	35.375	11.5625	6.375	14.3125	33.4375	38.25	6.8125	35.625	41.8125
Podocyte Nucleus Area (µm^2)	18.125	30.8125	22.6875	26.625	14.25	3.25	20.3125	9.75	20.0625	21.375	18.25	9.4375	6.9375	8.625	18	6.375	11.75	26.1875	27.3125	15.125	7.125	28.1875	9.25	25.625	25.6875	30.9375	40	24.375	15.6875	16.6875	23.625	8.875	9.5	36.1875	48.75	38.625	39.3125	8.3125	15.625	39.375	23.5	29.25	30.875	26	17.5625	32.75	60	18.25	14.3125
Podocyte Nucleus Area (µm^2)	6.9375	16.625	23.625	23.125	9.875	3.75	7.4375	6.375	12	13.875	20.5	6.9375	13.1875	10.0625	19.0625	38.75	12.6875	19.9375	12.375	19.5	6.875	15.75	8.9375	22.4375	35.5	42.8125	22	21.875	43.5625	32.0625	36.375	40.375	8.0625	39.5	9.4375	49.5625	28.5625	8.75	6.625	40.8125	26.3125	28	15.1875	48.25	49.4375	13.625	38.4375	27.9375	25
Podocyte Nucleus Area (µm^2)	0.25	36.5625	31.0625	10.4375	19.25	13.0625	13.75	8.625	28.875	32.6875	32.25	31.0625	14.9375	12.5625	7.8125	27.8125	19.6875	34.9375	10.625	9.4375	15.375	32.875	19.5625	34.8125	58.625	43.5625	33.75	6.25	22.875	39.875	13	39.0625	25.875	30.4375	39.4375	15.1875	29.5625	26	7.875	31.6875	20.3125	21.25	20.1875	18.25	31.5625	49	31.1875	25	40.875
Podocyte Nucleus Area (µm^2)	7	14.4375	25.6875	39.0625	24.375	13.3125	9.5	7.5	32.4375	13.3125	10.3125	11.625	9.25	7.125	31.75	14.5	32.875	23.9375	6.6875	14.125	26.125	27.3125	10.125	12.1875	60.4375	15.1875	24.5	37.9375	20.25	24.5	24.75	12.5625	33.4375	21.125	12.75	40.375	11.6875	12.5	9.8125	89.1875	28.125	0.1875	15.125	62.3125	19.8125	41.6875	18.5625	26.875	13.375
Podocyte Nucleus Area (µm^2)	6.75	6.875	26.375	23.3125	13.25	64.3125	11.4375	6.375	13.375	8.625	14.125	21.1875	14.8125	13.8125	21.9375	7.8125	50.6875	29.625	6.75	21.0625	7	31.75	17.0625	7.75	13.25	30	21.9375	37.0625	32.625	29.25	46.625	34.25	42.125	14.75	33.6875	50.25	8.25	37.1875	6.75	30.625	4	23.0625	17.6875	40.9375	48.5625	56.9375	26.125	37.625	8.4375
Podocyte Nucleus Area (µm^2)	6.875	7.125	15.9375	14.75	18.375	15.75	7.9375	11.8125	35.25	24.4375	30.25	12.875	12.4375	17.1875	27.3125	8.625	37.1875	25.6875	6.875	15.75	18.25	19.6875	29.8125	28.3125	57.5	48.0625	36.75	35.25	14.25	37.8125	31.0625	60.9375	13.5	26.5625	34.5625	26.0625	18.1875	15.9375	9.375	40.1875	2.4375	40.0625	23.125	21.125	22.125	15.5	33.625	8.5	26.125
Podocyte Nucleus Area (µm^2)	12.875	1.1875	42.5625	19.8125	22.75	27.8125	6.8125	8.4375	14.1875	28.0625	18.1875	8.25	8.125	10	15.5625	27.0625	52.4375	22.25	19.3125	10.625	28	16.6875	25	43.875	24.0625	39.9375	25.5625	27.0625	33.5	26.3125	10.9375	48.9375	29.4375	26.6875	23.0625	22.4375	33.5	6.4375	6.5625	24.1875	31.625	7.6875	15.8125	54.625	39.5	58.125	45.875	30.0625	16.375
Podocyte Nucleus Area (µm^2)	9.0625	20.5625	12.1875	48.8125	31.875	18	6.9375	14.9375	15.375	26.25	21.375	6.6875	17.9375	14.25	28.8125	18.0625	14.3125	14.5625	16.75	33	19.375	20.75	21.4375	28.8125	6.625	14	46.375	26	6.8125	12.4375	38.0625	24.9375	21.75	52.6875	43.9375	57.4375	23.5	28.875	11.1875	13.8125	33.875	37.875	54.6875	17.6875	51.5	20.5625	25.5625	48.875	19.5
Podocyte Nucleus Area (µm^2)	10.375	8.4375	32.25	10.625	29	6.75	13.0625	6.875	43.875	25.5625	30.5625	24.625	21.3125	22.8125	23.3125	7.5625	15.4375	34.9375	13.5625	19.1875	28.4375	15.5625	18.1875	37.3125	40.0625	36.625	45.375	22.5625	35.6875	34.5625	42.0625	72	30.1875	40.0625	32.125	36.8125	61.4375	7.8125	13.125	29.5	16.75	30.125	14.5625	25.8125	42.3125	47.6875	36	24.5625	16.375
Podocyte Nucleus Area (µm^2)	16	13.0625	23.3125	11.375	10.375	24.625	7.8125	9.875	12.375	20.25	9.9375	15.375	8.0625	12.3125	13.875	33.6875	23.8125	27.875	7.9375	25.625	44	15.125	12.1875	14.0625	16.9375	14.8125	22	20.6875	24.5625	81.875	47.375	49.3125	22.75	45.8125	20.5	61.6875	47.1875	8.5625	11.5	8.1875	11.125	40.625	18.125	36.875	14.25	32.1875	48.0625	17.6875	26.5
Podocyte Nucleus Area (µm^2)	8.0625	28.125	36.0625	22.875	16.8125	19.375	10.9375	18.0625	7	18.4375	8.5625	37.9375	13.3125	13.8125	25.0625	34.5625	17.0625	30.125	11.125	18.5	31.9375	16.8125	14.75	18.125	27.4375	10.4375	6.875	27.4375	46.6875	31.875	54.5	23.0625	20.75	57.4375	56.0625	12.5	20.5625	6.5	25.375	53.25	60	48.6875	7.875	21.25	36.6875	15.25	16.5625	12.1875	11.4375
Podocyte Nucleus Area (µm^2)	7.875	17.4375	10.0625	25.6875	16.8125	32.0625	7.75	6.3125	37.6875	25	32.0625	12.6875	8.8125	6.625	15.3125	8.5625	30.1875	21.375	18.4375	24.6875	34	25.0625	49.8125	19.3125	34.6875	46.875	28.75	51.125	17.1875	16.5625	24.0625	9.9375	17.5625	7.1875	39.5	12.9375	25.375	33.4375	11.25	50.3125	22.125	34.9375	31.25	30.8125	38.625	74.125	8.9375	19	15.25
Podocyte Nucleus Area (µm^2)	7.625	21.0625	13.5	8.9375	31.6875	12.75	12.625	8.8125	16.6875	17	34.5	13.875	11.125	7.4375	27.5625	20	14.5	23.875	6.625	30.0625	47.5	17.3125	12.9375	52.125	36.25	11.0625	45.875	47.5625	0.9375	40.6875	15.1875	44.5	24.5625	26.125	45.875	29.1875	42.3125	6.3125	10.4375	34.5625	33.8125	19.875	15.125	19.0625	32.4375	9	20.125	15.625	22.8125
Podocyte Nucleus Area (µm^2)	15.75	18.75	21.8125	37.9375	21	8.6875	31.125	17	9.375	6.3125	23	26	14.9375	18.625	10.4375	9.6875	8.25	10.5625	6.5	29.125	26.125	15.6875	29.75	27.75	19.75	50.9375	45.875	49.75	10.1875	34.4375	28.9375	41.5625	14.3125	50.4375	40.6875	35.8125	17.9375	9.1875	9.0625	36.5	17.8125	33.4375	8.875	26.3125	53.5625	6.6875	8.6875	32.0625	24.4375
Podocyte Nucleus Area (µm^2)	19.1875	18.0625	24.1875	7	25.6875	25.8125	23.75	12.8125	40.4375	31.25	16.6875	7.6875	15.3125	18.0625	11.5625	33.8125	8.1875	17.8125	7.8125	36.625	30.4375	10.125	6.625	13.875	15.125	19.125	29.6875	50.4375	8.5	52.625	17	17.6875	41.9375	32.5625	11.75	28.75	11.9375	8.375	14.625	33.8125	10.9375	8.125	28.9375	20.0625	8.25	11.8125	39.8125	13.6875	8.1875
Podocyte Nucleus Area (µm^2)	9.0625	15.8125	24.6875	29.6875	25.1875	48.125	26.4375	14.5625	24.3125	6.6875	23.5625	27.4375	13.1875	8.25	10.5	21.3125	17.5	23.25	8.25	19.375	28.875	16.625	11.625	9.5625	31.0625	28.8125	32.0625	46.6875	9.5625	67.125	30.0625	9.1875	7	47.125	46.6875	58.4375	12	8.5	3.125	9.6875	8	38.6875	33.5	30.875	41.375	7.125	6.5	26.125	7.8125
Podocyte Nucleus Area (µm^2)	7.25	9.125	20.375	24.25	9.6875	28.625	18.1875	6.4375	26.25	28.25	26.5	10.5625	8.4375	18	17.3125	12.3125	20.1875	11.25	7.625	22.125	26.5	18.6875	8.375	14.5625	41.875	30.9375	37.3125	35.9375	71.5625	60.5	22.4375	49.9375	15.75	24.125	29.75	11.1875	30.0625	6.4375	3.125	28.625	28.875	17.0625	22.75	52.5625	37.0625	24.9375	27.6875	25.75	27.1875
Podocyte Nucleus Area (µm^2)	9.5625	19.625	14.8125	39.625	22.375	12.4375	13.5	6.4375	17.5	6.375	22	23.3125	8.75	19.5	29.8125	22.9375	41.9375	32.375	13.8125	48.1875	33.125	19.75	7.0625	30.8125	42.25	18	41.1875	16.6875	26.375	58.0625	49.1875	43.8125	11.5625	30.1875	12.4375	47.0625	23.8125	20	6.75	21.5625	10.875	16.9375	26.5625	8.6875	38.125	37.3125	17.25	36.875	7.375
Podocyte Nucleus Area (µm^2)	10	16.5	38.125	24.625	28.6875	30.8125	6.625	6.625	28.0625	27.3125	16.3125	24.3125	8.875	11.3125	12.625	17.375	22.75	23.5	13.0625	21.8125	29.6875	23.9375	28.75	33.8125	26.0625	38.4375	12.125	26.125	7.0625	45.6875	48.3125	44.125	14.25	7.9375	25.125	34.3125	20.5	7.375	14.9375	12.75	14.0625	29.25	11.1875	30.5625	25.4375	23.5	35.0625	17.1875	31.3125
Podocyte Nucleus Area (µm^2)	6.4375	29.9375	12.125	26.9375	6.3125	7.5625	12.875	12.0625	7.8125	36.25	15.5625	20.375	6.9375	11.875	14.5	12.3125	9.4375	29.5625	17.8125	23.75	6.75	15	26.6875	18.5	39.125	33.1875	33.5	24.4375	47.6875	57	29.75	49.75	20.25	18.3125	19.5	30.0625	27.125	26.125	7.4375	67.9375	51.3125	21.25	17.0625	70.125	17.5625	18.3125	16.625	0.0625	8.0625
Podocyte Nucleus Area (µm^2)	12.75	8.75	15.75	37.4375	17.6875	11.375	9.0625	10.875	49.5625	18.875	9.4375	21.9375	20.6875	17.3125	8.6875	28.25	30.6875	23.9375	7.375	28.625	39.6875	14.5	21.25	37.5	35.125	6.4375	53.4375	48.3125	43.9375	58.6875	41.5	25.9375	45.25	29.4375	25.75	12.875	18	12	10.9375	14.375	14.8125	35.1875	7.5	45.8125	31.5	8.875	6.75	19.6875	8.5
Podocyte Nucleus Area (µm^2)	13.6875	12.5625	27	18.0625	28.125	12.6875	10.1875	17.75	29.75	9.75	14	6.875	14.0625	9.3125	26.5625	13.9375	14.625	10.375	18.3125	31.25	23.75	22.875	29.0625	28.6875	35.9375	8.6875	60.8125	47.875	22.1875	45	67.3125	60.25	36.4375	32.3125	11.3125	49.8125	43.875	8.5	17.625	41.375	12.375	48.25	24.125	28.9375	29.3125	29.375	8.625	32.4375	16.5
Podocyte Nucleus Area (µm^2)	12	22.6875	18.4375	37.75	22.0625	15.8125	13.75	8.3125	12.375	21.0625	21.625	15.125	13.3125	11.1875	11.75	13.9375	29.0625	12.25	7.9375	26.125	9.125	20.6875	17.125	29.0625	8	9.9375	60.6875	42.3125	48.8125	20.4375	44.5	59.9375	16.5625	10.25	46.9375	37.375	30.5	9.875	25.3125	8.0625	16.0625	26.4375	8.5	19.6875	19.5625	23.875	41.125	25.3125	38.75
Podocyte Nucleus Area (µm^2)	17.375	10.5	53.9375	9	7.4375	34	6.875	24.4375	11.8125	13.25	19.6875	15	6.9375	16.625	17.0625	26.875	24.25	34.25	11.5	29.375	29.8125	21.125	18.625	26.6875	28.5	41.5	44.4375	37.8125	36.125	80.9375	15.9375	51.5	7.375	33.5	51.9375	18.4375	19.5	11.25	23.9375	22.5	52.3125	6.875	42.3125	24.0625	19.3125	53.1875	7.5	59.1875	7.3125
Podocyte Nucleus Area (µm^2)	18.5625	11.5	27.8125	7.75	9.3125	21.0625	13.5	7.8125	30	6.9375	19.875	22.75	6.625	18.3125	24.5625	13.875	7.4375	24.875	8.3125	25.375	38.25	14	9.9375	28.9375	8.0625	20	6.375	66.9375	13.3125	24.125	20.6875	70.8125	30.75	7.5625	21.125	44	47.375	21.5625	11.5625	47.125	36.375	14.25	20.4375	16.9375	7.5	22.5625	27.625	23.4375	19.375
Podocyte Nucleus Area (µm^2)	7.0625	22.1875	34	18.25	16.625	44.5625	16.375	6.5	19.8125	10.4375	11.8125	12.875	8.5	16.4375	25.6875	9.375	20.25	10.8125	8.6875	35.1875	23.375	14.6875	12.0625	31.375	7.625	9.4375	38.875	16.625	28.125	35.8125	22.875	51.875	23.625	12.8125	31	35.6875	11.375	9.625	12.3125	33.3125	32.4375	25.5625	37.25	19	53.1875	46.3125	41.125	32.375	20.4375
Podocyte Nucleus Area (µm^2)	15.25	16.625	22.375	53.25	16.1875	10.0625	16.5625	7.625	27.5	25.1875	11.9375	15.3125	6.3125	15.0625	6.75	19.9375	8.1875	36.4375	10.875	8.8125	11.6875	28.9375	10.625	41.125	16.0625	33.1875	43.875	28.25	44.1875	9.9375	49.375	7.375	31.5625	8.25	40.875	24.1875	23.5	8.75	22.75	53.375	46.5	34.3125	26.875	15.6875	29.875	61.0625	32.375	35.625	6.8125
Podocyte Nucleus Area (µm^2)	11.0625	14.8125	24	35.625	12.0625	30.1875	6.75	7.25	14.8125	21.3125	27.625	26.8125	13.4375	14.4375	17	25.0625	7.4375	6.625	7	18.9375	15.375	25.5625	24.75	51	40.0625	23	37.125	29.8125	39.75	40.8125	12	27.625	31.375	21.125	31.5	37.5625	41.5625	18.375	7.8125	46.1875	8.375	12.6875	23.0625	31.6875	42	16.6875	46.625	18.0625	30
Podocyte Nucleus Area (µm^2)	7.3125	7.875	21.875	40.0625	17.9375	24.5	17.125	8.125	26.75	24.6875	7.25	21.3125	14.9375	9.875	10.625	6.4375	23.875	31.625	14.6875	11.75	29.4375	43.125	83.375	23.9375	58.3125	26.0625	35.0625	15.375	40.1875	48.125	9.5	33.8125	32.75	9.0625	28.4375	21.8125	11.5	19.125	6.75	34.3125	51.25	26.375	11.8125	35.1875	47.75	37.4375	33.375	34.375	20.5
Podocyte Nucleus Area (µm^2)	14.0625	15	15.1875	21.5	14.0625	39.1875	11.0625	11.6875	48	24.5	11.375	15.125	15.625	19.875	13	16.625	23	14.0625	21.25	36.6875	6.6875	20.125	8.4375	25.75	42.375	37.75	9.4375	53.3125	31.9375	146	54.875	53.6875	43.8125	13.875	43.875	10.4375	20.125	13.375	6.875	27.375	53.5	29.625	8.125	27.3125	14.6875	34.375	62.8125	33.5	8.125
Podocyte Nucleus Area (µm^2)	13.5	20.375	7.4375	40.0625	15.8125	7.875	7.5	7.8125	36.1875	13.875	25.1875	32.3125	18.875	8.6875	30.375	11.875	15.8125	7.3125	18.1875	24.375	16.5625	9.4375	13.75	11.875	36.375	14	43.5	19.1875	30.1875	61.4375	47.3125	24.6875	7	19.8125	19.625	36.375	32	14.5	12.5	39.25	26.375	14.6875	25.125	19	32	30.9375	10.5	18.6875	21.9375
Podocyte Nucleus Area (µm^2)	14.6875	7	25.375	44.4375	9.75	14.4375	23.3125	9.875	8.4375	18.75	11.6875	15.6875	10	20.0625	9.1875	7.4375	18.4375	15.5	20.5625	7.9375	26.625	33.1875	21.3125	16.125	24.1875	26.125	44	57.6875	12.9375	33.4375	101.438	42.75	21.0625	30.1875	57.3125	11.5	18.375	25.0625	6.5	31.0625	7.0625	20.5	46.6875	23.3125	72.5	9.875	12.9375	11.625	12.8125
Podocyte Nucleus Area (µm^2)	15.9375	14.1875	23.0625	16.0625	30.75	7.25	15.75	8.75	32.0625	10.3125	27.125	27.0625	11.4375	21.125	8.1875	24.125	20.75	8.625	20.375	10.3125	7.5	27.8125	13.875	29	26.1875	20.8125	40.25	31.625	6.25	57.125	41.5	11.75	31.1875	48.9375	24	52.5	37.75	9.375	6.875	13.25	28.625	35.5625	33.375	15.4375	32.4375	54.9375	23.0625	29.75	8.625
Podocyte Nucleus Area (µm^2)	9.5625	21	13.625	11.8125	8.8125	28.125	12.9375	8.125	29.5	14.875	8	17.3125	14.875	6.6875	18.8125	24.8125	9.9375	20.125	17.3125	7.8125	32.8125	29.4375	17.875	40.375	23.5	17.5	28.125	37.875	13.625	29.3125	40.375	57.5	24.25	9.0625	10.625	39.375	18.5	27.3125	9.25	39.75	30.5	71.5625	33.6875	31.25	29.5625	31.875	26.9375	20.0625	8.8125
Podocyte Nucleus Area (µm^2)	11.875	7.375	20.5	16.4375	8.4375	13.875	6.5	8	12.0625	48.6875	21.25	24.0625	10.125	19.75	16.0625	12.3125	21.5	15.75	13.0625	23.3125	6.4375	29.5	12.1875	8.5	18.3125	26.25	18.4375	38.875	44.625	61.6875	46.875	15.75	7.3125	31.6875	21.8125	26.625	22.8125	11.5625	6.625	9.125	15.5625	21.5625	18.4375	15.0625	8.0625	44.9375	11.0625	13.75	12.8125
Podocyte Nucleus Area (µm^2)	12.8125	17.375	10.3125	29.8125	12.25	12.9375	6.4375	27.5625	7.5625	30.1875	21.875	13.8125	10.25	16.3125	7.6875	23.875	38.8125	26.125	7.5625	10.875	20.5625	13.375	9.9375	38.1875	34.1875	41.1875	63.25	56.6875	71	29.1875	32.625	38.625	10.8125	11.5625	39.0625	8.9375	23.8125	15.125	21.6875	45.25	44.5625	7.0625	45.75	28.125	40.875	37.625	57.5625	31.8125	21.375
Podocyte Nucleus Area (µm^2)	11.0625	20.9375	9.125	36.9375	16.75	44.5625	8.125	6.625	35	40.9375	21.1875	6.5625	6.25	8.4375	26.625	28.5	29.375	18.625	22.9375	22.375	32.0625	0.3125	22.75	25.75	47.5625	43.6875	50.9375	24.0625	41.4375	56.375	23.8125	38.0625	29.9375	42.375	24.5625	8.4375	22.875	10.0625	6.3125	8.3125	14.5	14.75	30.9375	57.0625	13.5	44.375	6.3125	62.3125	25.5
Podocyte Nucleus Area (µm^2)	10.9375	8.375	19	36.6875	20	8.375	13.1875	10.8125	24.375	10	35.8125	9.75	8.25	10.9375	28.625	28.25	9	21.625	17.625	37.375	24.25	12.8125	15.1875	19.8125	9.125	42.9375	50.8125	53.375	50.1875	54.0625	13.1875	49.75	32.75	19.625	40.5625	58.375	20.9375	27.0625	13.25	22.625	8.375	28.3125	29.875	10.0625	17.875	45.5	29.1875	25.3125	14.1875
Podocyte Nucleus Area (µm^2)	10.5625	12.5625	38.25	20.6875	21.25	33.75	16.5625	7.125	7.75	17.3125	13.375	18.75	8.375	11.9375	28.5	24.0625	25.6875	7	16.75	24.0625	8.375	13.4375	4.9375	31.625	21.6875	52.6875	21.5	45.625	48.625	61.5625	38	41.3125	16.1875	19.0625	52.6875	42.375	11.625	9.0625	7	11.9375	18.5625	41.3125	11.625	32	55.625	45.5	15.125	39.1875	18
Podocyte Nucleus Area (µm^2)	12.125	24.1875	6.3125	20.5625	21.375	36	8.8125	17	43.125	17.0625	16.9375	6.5	21.3125	6.6875	17.375	27.5625	33	23.1875	7.5625	23.6875	7.4375	17.0625	22	7.3125	24.875	29.5	40.1875	40.6875	7.125	33.5625	14.375	6.875	35.625	37.1875	12.625	22.4375	24.25	35.6875	7.125	22	11.375	13.3125	47.125	36.1875	6.8125	17.375	11.75	6.6875	13.4375
Podocyte Nucleus Area (µm^2)	12.9375	6.3125	8.5	36.875	11.6875	19.625	17	7.5625	45.875	19.875	31.3125	7.5	11.4375	6.4375	16.375	31.375	9.625	20.125	13.3125	7.0625	11.875	30.375	23.6875	8.3125	44.75	19.4375	11.5	37.25	7.5	16.125	7.8125	26.6875	11.1875	16.5	39.0625	19.5625	20.3125	27	14.4375	11.125	22.5	10.0625	40.5	54.9375	62.1875	14.0625	19.5625	38.5	16.25
Podocyte Nucleus Area (µm^2)	19.125	36.1875	7.25	19.25	33.3125	6.9375	12.75	6.3125	21.375	9.9375	21.875	16.625	10.8125	8.9375	19.375	21.5	33.625	15.4375	7.0625	29.3125	33.375	48.4375	17	7.3125	31.4375	43.875	32.25	30.25	49.5	60.625	15.8125	16.25	17	28.125	13	11.875	30.75	16.9375	8.4375	34.6875	44.6875	35.9375	36.9375	32.0625	29.4375	71.6875	32.125	30.9375	7.6875
Podocyte Nucleus Area (µm^2)	6.25	22.625	12	32.6875	9.25	29.0625	11.5625	7.375	12.0625	23.4375	6.8125	26.25	17.3125	29.8125	7.75	11.6875	23.8125	10	9.5	33.875	8.5625	38.9375	23.125	9.625	23.1875	7.9375	56.8125	40.25	9.25	27.625	33.6875	40	20.75	33.5625	43.25	16.5625	29.75	30.9375	9.0625	7.125	21.75	21.5625	39.625	41.0625	40.5	42.75	20.9375	9.6875	42.1875
Podocyte Nucleus Area (µm^2)	8.25	17.5625	10.875	18.875	9.25	11.625	7	12.0625	42.8125	32.5625	18.875	24.5	8.625	7.75	28.375	19.8125	36.25	24.3125	7.8125	9.625	9.25	20.6875	14.625	23.25	47.9375	41.625	23.5625	41.6875	19.5	49.375	29.75	65	41.0625	34.8125	6.3125	29.125	31.8125	19	8.8125	26.75	10.125	21.8125	19.5625	36.3125	31.9375	13.375	26.8125	25.1875	32.8125
Podocyte Nucleus Area (µm^2)	16.6875	28.4375	21.9375	32.1875	12.6875	25	21.8125	6.5625	9.375	14.625	7.125	20.5	18.1875	7.75	15.625	25.0625	24.25	18.5625	11.875	18.75	47.9375	9.0625	29.8125	12.5	30.375	29.875	14.4375	27.1875	10.375	25.4375	45.9375	38.1875	6.625	36.1875	58.5	23.5625	51.75	10.375	7.5	33.75	11.3125	13.8125	11.5	25.8125	38.3125	24.3125	23.4375	45.625	14
Podocyte Nucleus Area (µm^2)	6.75	20.5	22.375	6.25	15.25	11.4375	6.5625	6.375	26.9375	18.9375	7	10.1875	15.875	18.125	9.8125	34.4375	39.1875	23.375	9.4375	22.4375	35	35.25	17.8125	9.625	60.3125	19.1875	42.4375	31.375	7.375	43.875	24.1875	8.75	35.9375	18.9375	61.0625	40.25	24.625	12.4375	14.5	41.25	22.9375	39.25	30.25	10.4375	11.8125	40.3125	8.8125	29.8125	24.375
Podocyte Nucleus Area (µm^2)	11	18	23.125	25.375	24.3125	24.25	10.25	10.0625	27.3125	28.125	26.875	19.4375	10.125	10.625	7.0625	25.5	13.875	12.0625	7.75	38.9375	8.4375	22.6875	18.25	14.1875	10.6875	31.3125	70.625	21.3125	35.8125	51.4375	43.5625	42	11.25	24.75	36.1875	6.25	14.25	7.9375	7.6875	51.6875	6.4375	35.5625	20.3125	36.25	29.1875	6.5	33.3125	45.6875	11
Podocyte Nucleus Area (µm^2)	8.5	31.5	32.625	9.25	15.25	8.125	15.125	6.375	16.3125	8.125	20.75	29.625	15.0625	3.125	9	30.625	23.9375	26.9375	11.75	10.375	38.75	7.5625	7.0625	40.1875	10.1875	27.625	36.0625	46.75	45.75	36.8125	54.8125	8.6875	22.4375	58.375	41.8125	10.4375	11.3125	7.8125	10.9375	9.5	18.625	36.3125	31.375	34.9375	37	40	37.9375	31.6875	22.3125
Podocyte Nucleus Area (µm^2)	6.3125	31.5625	18.0625	27.8125	20.75	28.875	13.75	11.5	12.5625	13.5625	24.5	19.75	6.375	7.125	37.3125	23.875	8.6875	32.625	7.3125	27.9375	25.375	10.625	14.8125	10	16.9375	9.375	26.3125	18.1875	28.375	8.25	16.75	48.5	11.0625	31.125	41.375	11.3125	13.6875	32.1875	21.625	24.0625	29	6.375	23.5625	29.125	31.9375	57.1875	22.0625	35.3125	14.875
Podocyte Nucleus Area (µm^2)	22.6875	47.625	13	51.75	19.9375	18.5	17.8125	12.25	39.625	15.625	29.4375	44.125	20.5625	16.3125	21.3125	11.1875	22.5625	33.6875	23.625	21.9375	32.875	10.5	18.875	34.4375	29.1875	23.0625	22.3125	59.0625	39.4375	10.75	60.4375	43.375	41.9375	20	60.9375	18.8125	27.75	13.75	7.25	36.9375	8.8125	6.5	10.6875	22.1875	53.5	32.3125	31	20.375	32.5625
Podocyte Nucleus Area (µm^2)	21	39.9375	9.375	34.6875	8.375	32.75	9.875	7.75	35.375	8.5625	19.875	7.0625	8.1875	10.75	22.25	21.375	13.9375	33.5625	6.75	25.0625	32.375	36.3125	15.0625	6.4375	48.3125	38.3125	42.125	6.6875	38.5625	44.625	53.75	42.5	49.9375	30.1875	36.875	34.6875	16	9.125	6.75	47	10.8125	22.1875	34.4375	26.375	15.375	18.625	11.1875	37.5	8.9375
Podocyte Nucleus Area (µm^2)	8.625	15.1875	42.4375	41	22.8125	32.25	11.625	7.5	24.0625	27.125	7.75	13.875	16.1875	11.5	15.6875	27.625	9.8125	21.875	9.125	25.5	39.125	25.875	43.25	6.625	12.5625	25	47.125	58.375	29.25	42.1875	40.3125	37.75	21.9375	41.9375	59.0625	28.125	8.8125	27	18.25	32.5	42.1875	21.75	17.1875	26.4375	27	46.875	16.1875	14	25.125
Podocyte Nucleus Area (µm^2)	11.0625	56.6875	8.6875	20	17.75	8.0625	11.6875	6.875	16	7.875	11.5625	37.5625	11.6875	18.25	6.25	39.25	14.0625	22.6875	13	8	27.5625	17.625	22.6875	31.875	44.1875	13.3125	62.625	48.75	33.6875	38.0625	43.6875	63.5625	23.875	14.9375	59.875	57.6875	13.75	24.875	19.5	58.625	28.3125	41.25	14.75	8.625	23.6875	17.6875	12.375	35.8125	14.125
Podocyte Nucleus Area (µm^2)	28.3125	8.25	36.4375	35.0625	37.6875	7.125	13.75	10.125	13	10.9375	29.625	13.0625	17.375	7.875	9.8125	15.875	16.3125	20.125	21.1875	16.0625	17.375	31.1875	29.5	33.8125	30.75	40.875	31.0625	11.0625	32.625	10	31.0625	43.875	36.875	50.75	14	26.4375	41.1875	7.5	5.75	36.625	42.75	16.0625	19.4375	25.6875	54.3125	54.875	9.4375	25.6875	32.9375
Podocyte Nucleus Area (µm^2)	6.25	9.5	8.9375	34.375	25.4375	14.0625	29.0625	8.375	23.1875	14.75	16.875	25.9375	9.6875	14.4375	14	36.5	46.0625	36.125	25.6875	21.0625	6.9375	7.3125	10.125	24	6.625	18	37.75	26.375	9.3125	13.5	22.6875	27.0625	22.1875	64.5625	27.625	21.6875	31.3125	7.5625	5.375	28	20.6875	16.6875	24.125	21.9375	43.6875	6.5625	7.125	31.625	29.4375
Podocyte Nucleus Area (µm^2)	6.875	27.3125	30.0625	24.6875	18.9375	10.6875	16.5625	6.6875	27.625	6.9375	15.5625	10.5625	9.875	16.5	22.1875	10.6875	37.9375	19.8125	13.75	14.3125	9.5625	21.875	21.625	19.25	37.4375	13.875	35.375	36.25	39.9375	63.1875	32.25	51.625	29	30.0625	49.125	30.9375	21.0625	16	6.25	51.125	44.25	25.3125	11.875	21.8125	12.75	46.125	49.5625	40.1875	23.625
Podocyte Nucleus Area (µm^2)	6.9375	11.3125	8.3125	30.4375	23	22.25	16.75	8.4375	23.4375	13.5	9.1875	15.4375	18.9375	11	27.8125	9.5	28.5625	38.625	8.5	13.0625	29.25	18.5	21.625	30.875	27.1875	33.1875	29.9375	45.5625	12.9375	39.875	32.8125	20.875	9.9375	52.125	18.3125	35.1875	16.1875	17.25	7.8125	17.125	49.125	12.25	20.625	22.3125	31.125	56.8125	23.875	30.25	7.375
Podocyte Nucleus Area (µm^2)	7.75	23.375	21.3125	9.9375	11.625	9.25	26.875	8.375	33.25	12.5625	30.0625	11	11.8125	8.8125	22.6875	26.125	16.625	7.5	13.75	7.5	7.8125	9.1875	24.8125	29.1875	16.375	25.25	37.5	24.6875	24	53.0625	19.9375	30	49.5	9.25	11.625	10.625	19.5	7.4375	6.9375	29.875	59	13.25	36.625	26.625	11.75	11.0625	16.625	27.625	31.625
Podocyte Nucleus Area (µm^2)	6.9375	27.5625	61.9375	19.3125	8.4375	25.75	16.9375	9.3125	10.5625	26	26.75	13.5625	7.8125	6.8125	37.875	24.75	19.5	18.8125	7.375	18.625	42.4375	36.5	12.75	21.1875	45	18.625	8.0625	55.3125	7.1875	16.3125	36.1875	28.75	8.25	19.375	11	33.625	58.8125	14	12.8125	59.8125	7.25	27.875	9.5	22.1875	31.125	25.5625	7.6875	21.4375	23.9375
Podocyte Nucleus Area (µm^2)	16.9375	46	34.125	8.25	28	9.5625	18	7.5	12.375	6.9375	9.1875	8.5	6.25	17.3125	6.5625	37.4375	22.0625	23.3125	7.4375	11.75	22.4375	17.5	8.8125	11.25	17.1875	52.875	36.375	9.4375	17.125	69.75	34.5625	25.125	44.9375	11.5	34.8125	20.875	31.125	6.625	8.625	58.1875	50.5	19.125	21	31.875	25.8125	48.1875	32.875	17.875	20.875
Podocyte Nucleus Area (µm^2)	7.3125	26.25	28.0625	37	7.9375	27.625	8.9375	12.625	25.1875	27.0625	41.8125	26.875	22.375	6.6875	21.875	22.125	21.875	25.6875	23.5625	28	17.25	8.1875	53.75	27.5625	18.1875	46.4375	7.1875	47.375	13.75	51.125	21	35.375	27.125	56.125	23.875	7.8125	33.75	9.8125	10.4375	38	9.6875	20.8125	29.875	52.375	18.125	55.3125	22.3125	20.6875	22.125
Podocyte Nucleus Area (µm^2)	6.6875	14.9375	13.4375	23.6875	14.125	14.375	6.9375	12.9375	10.625	33.8125	28.125	13.125	8.125	8.9375	15.1875	16.8125	11.3125	35.3125	6.0625	29.3125	14.5	19.3125	46.4375	33.625	43	15.0625	74.625	19.5625	26.3125	17.75	31.0625	71.8125	41.1875	52.125	40.125	53.375	39.6875	12	18.3125	29.375	47.5	24.0625	12.9375	36.375	7.9375	75.5	22.125	24.75	33.125
Podocyte Nucleus Area (µm^2)	6.875	12.6875	19.9375	7.875	12.5625	45	3.9375	8.1875	56.9375	21.125	14.8125	34	8.875	13.0625	19.4375	8.6875	23.3125	24	6.75	6.6875	32.9375	27.0625	37.625	25.875	49.9375	46.375	16.875	9.5	36.25	25.375	30.1875	25.9375	15.5625	33.625	40.4375	20	50.4375	10	7.75	21.1875	43.8125	21.8125	28.5625	32.625	33.375	61.4375	34.75	10.25	31.5625
Podocyte Nucleus Area (µm^2)	14.1875	22	106.062	18.8125	17.875	53.6875	24.25	6.625	31.3125	19.3125	20.5	30.6875	14.5	16.625	16.625	21.5625	23	8.125	8.3125	13	17.5	18.8125	13.0625	27.3125	36.75	34.5	52	60.4375	25.75	7.125	47.5	11.375	36.5	33.4375	39.0625	13.125	58.5	8.5625	13.1875	21.375	90.9375	35.6875	32.0625	37.5	13.3125	45.625	38.75	22.5	38.875
Podocyte Nucleus Area (µm^2)	6.8125	27.5625	25.125	27.3125	6.375	24.6875	2.9375	9.3125	17.3125	9.625	6.25	16.5625	6.6875	13.4375	14.5625	8.5625	27.375	3.625	13.25	23.125	8.375	8.8125	31.875	17.0625	46.625	21.5625	37.5	6.75	28.1875	21.125	17.125	7.4375	38.375	30.375	9.25	34.9375	12	36.5625	21.9375	8.25	72.625	36.75	17.3125	25	14.5	24.0625	39.125	30.375	31.25
Podocyte Nucleus Area (µm^2)	9.3125	18.5	19.3125	34.1875	7.6875	18.1875	14.125	7.375	15	34.5	6.6875	11.8125	11.9375	6.5625	11.75	16.625	9.3125	7.375	28.375	11.25	32.8125	21	2.5	13.9375	6.6875	62.3125	17.3125	51.125	9.3125	12.8125	13.875	23.4375	13.375	21.75	33	45.5625	27.9375	27.625	8.5	22.8125	26.8125	41.1875	29.25	41.75	34.625	23.4375	49.8125	21.9375	26.9375
Podocyte Nucleus Area (µm^2)	10.5625	7.8125	29.5	49.875	25.375	22.1875	9.5	12.5	46.0625	31.625	14.875	21.625	11.875	24.6875	19.5625	21.5	11.25	3.25	18.6875	11.5625	18.4375	22.5625	4.0625	13	24.8125	15.4375	14.0625	26.875	28.4375	27.3125	29.6875	104.5	26.875	18.75	40.75	19.75	36.4375	33.0625	8.4375	28.1875	41.5	10.1875	14	89.9375	41.3125	59.25	33.125	24.125	35.6875
Podocyte Nucleus Area (µm^2)	7.625	6.4375	39.125	19.75	25.25	26.0625	9.25	17	8.4375	10	8.4375	11.375	8.6875	17.125	25.4375	30.75	15.3125	13.25	6.5625	25.875	6.75	47	20.8125	8.625	45.3125	16.75	19.4375	12.6875	43.9375	31.5625	7.875	37	30.5	45.0625	16.125	15.25	30.3125	14.5625	7.125	22.9375	51.25	34.9375	17.125	40.625	43.375	27.125	25.9375	38.5625	31.375
Podocyte Nucleus Area (µm^2)	9.9375	12.75	32.5625	31.8125	7.875	34.1875	2.8125	8.1875	27.3125	16.25	6.4375	7.875	12.4375	13.8125	11.0625	28.875	6.75	7.375	16.5625	8.4375	7.6875	8.625	16.25	6.4375	48.625	24.375	30.0625	25.125	30.0625	157.938	58.5625	6.9375	8.5625	11.875	51.75	28.0625	47.1875	30.9375	9.5625	36.125	67.375	40.375	14.375	16.3125	44.5	36.3125	16.0625	26.8125	30.875
Podocyte Nucleus Area (µm^2)	13.5	13.9375	32.125	21.3125	10.9375	27.25	14.6875	12.25	23.4375	30.1875	15.875	8.875	16.375	13.375	9	20.5	13.6875	31.25	13.1875	22.25	9.625	26.9375	35.6875	10.8125	15.5	27.1875	19.375	48.125	13.3125	12.0625	18.875	36.6875	15.9375	45.0625	45.8125	32.9375	42	6.3125	8.875	32.0625	8.6875	32.4375	17.75	27.75	22.8125	6.5625	17.4375	28.1875	22.9375
Podocyte Nucleus Area (µm^2)	12.6875	38.25	9	30.1875	19.5625	51.3125	9.4375	7.5	10.625	15.5	23	33.0625	11.4375	16.1875	25.625	14.9375	22.125	16.625	12.0625	28.625	23.4375	20.4375	6.5	12.625	38	9.25	50.4375	68.6875	50.5625	29.25	35.375	62.9375	21.4375	20.875	65	21.875	22.9375	19.125	21	15.75	15.125	21.375	30.125	41.3125	24	11.625	12.125	29.5	8.3125
Podocyte Nucleus Area (µm^2)	16.125	8.6875	35.75	19.6875	13.25	20.0625	19.8125	11.8125	23.75	12.75	8.625	15.9375	6.375	21.875	10.8125	16.625	14.4375	11.875	14	24.0625	23.6875	17.375	6.8125	23.8125	17.8125	36.8125	92.1875	40.375	31	39.625	40.8125	14	30.4375	47.3125	26.5	12.3125	30.25	6.875	9.5625	49	48.3125	26.9375	38.125	18.6875	20.0625	23.75	39.1875	23.625	26.4375
Podocyte Nucleus Area (µm^2)	10.4375	22.9375	25	26.75	13.125	35.4375	21.625	8.5625	36.6875	11.1875	29.8125	24.875	13	14.875	25.5625	17.9375	27.6875	39.625	15.8125	18.9375	7.9375	14.375	15.625	28.5	14.5	28.8125	55.3125	35.875	44.1875	37.625	62.4375	40.1875	11.9375	41.5625	36.75	42	10.0625	13.375	9.25	13.8125	24.625	35.75	52.25	27.875	28.875	22.625	8.5625	34.5625	13.8125
Podocyte Nucleus Area (µm^2)	9.4375	20.8125	10.4375	12.8125	22.6875	31	7.4375	6.8125	57.625	31.625	24.375	13.625	18	13.75	6.625	18.9375	15.9375	26.5625	10.625	12.8125	27.4375	10.875	12.9375	10	48.375	29.8125	11.125	24.8125	15.3125	33.625	31	37.4375	6.5625	9.625	54.25	37.25	41.25	27.25	19.375	78.5625	42.625	24.625	26.3125	19.125	29	22.6875	6.5625	33.8125	12.125
Podocyte Nucleus Area (µm^2)	11.75	21.5625	20.5	35.4375	13.375	39.9375	16.5	9.0625	6.3125	21.6875	17.25	9.3125	7	13.9375	22.3125	30.25	16.6875	18.125	15.125	61.875	18.125	28	19.5	7.1875	30.1875	17.875	6.375	54.375	35.75	12.0625	31.75	6.375	17.0625	6.25	47.9375	9.8125	27.8125	8	12.4375	47.3125	19.0625	49.5	18.625	34.0625	29.5625	36.625	32.375	13.1875	41.5
Podocyte Nucleus Area (µm^2)	9.0625	30.1875	16.5625	23.1875	31.125	27	30.0625	8.75	12.8125	16.3125	12.625	18.5625	15.75	7.0625	16.625	24.9375	25.125	33.5	7.375	15.25	45.5	20.75	35.625	31.75	28.625	16.125	15.875	37.0625	18.625	65.75	16.25	34.375	20.25	66.6875	19.6875	9.0625	56.625	7.0625	14.1875	59.375	13.4375	30.875	25.75	44.875	30.625	8.1875	10	28.9375	26.8125
Podocyte Nucleus Area (µm^2)	8.375	22.9375	12.0625	30.4375	10.3125	39.875	9.1875	22.6875	30.3125	19.9375	19.0625	9.6875	9.6875	15.75	8.5	53.1875	23.8125	16.9375	6.5625	16.1875	41.6875	40.4375	40.4375	7.625	39.875	7.125	16	19.8125	51.875	21.1875	40.6875	57.5	13.125	39.3125	34.3125	25.3125	12	7.375	14.375	29.125	25.3125	51.4375	7.8125	6.3125	16.375	51.0625	45.75	19.9375	36.6875
Podocyte Nucleus Area (µm^2)	14.6875	8.5	6.6875	45.1875	34.375	36.9375	19.1875	9.875	31.5625	7.0625	7.75	25.375	8.75	7.0625	15.5625	12	24.3125	26.75	11.875	25.625	65.4375	26.8125	27.0625	34.625	44.4375	4.5625	59.3125	26.4375	9.375	50.0625	53.625	24.6875	10.625	7.3125	48.6875	7.625	16.4375	11.25	7.75	23.8125	14.125	28.1875	27.6875	20.25	23.1875	9.75	48.5	11	23.625
Podocyte Nucleus Area (µm^2)	6.25	27.875	17.1875	8.25	12.8125	43.5	8.875	6.75	24.125	23.25	15.9375	22.75	15.375	6.8125	17.8125	41.625	21	9.0625	8.6875	40.8125	11.4375	32.625	13.1875	20.4375	49.6875	9	37.6875	49.4375	31.875	35.4375	44.9375	47.25	12.625	16.0625	14.6875	42	10.5	31.75	21	28.0625	13.25	25.375	14.9375	31.0625	13.3125	50.5625	7.875	32	22.25
Podocyte Nucleus Area (µm^2)	18.8125	27.1875	17.25	30.1875	3.4375	39.4375	24.375	7.375	61.5	7.8125	18.1875	24	13.375	7.125	12.125	26.75	16.625	26.5625	26.75	35.125	9.9375	27.125	14.875	30.1875	42.1875	36.625	61.1875	54.9375	32.8125	23.25	38	66.3125	31.3125	54.9375	52.125	37.0625	41.6875	19.5	17.0625	6.625	13.25	18.6875	42	44.4375	14.5625	50.625	35.4375	32.25	18
Podocyte Nucleus Area (µm^2)	19.9375	10.625	17.375	15.4375	45.875	10.25	34.875		17.375	14.625	23.8125	19.9375	7	11.875	20.5	41.625	23.5	8.9375	18.4375	30.3125	24.25	20.8125	27.6875	22.5625	49.4375	40.1875	49.5	20.625	41.1875	8	25.5625	50.3125	34.8125	25.1875	42.625	31.0625	26.5625	10.0625	6.375	30.1875	32.625	35.75	47	23.75	32.3125	39.5625	10.5	9.75	6.75
Podocyte Nucleus Area (µm^2)	7.5625	25	6.75	29.3125	19.875	44.6875	14	11.9375	35.5625	6.8125	20.0625	23.4375	8.4375	11	19.25	23.9375	22.6875	23.5	10.5625	9.25	19.75	7.25	26.75	26.0625	36.875	19.75	46.875	23.9375	32.625	36.3125	13.4375	22.0625	33.6875	42.8125	6.5	51.8125	14.875	11.1875	7.75	10.25	29.125	23.3125	10.3125	48.6875	59.5	56.9375	17.5625	9	10.5
Podocyte Nucleus Area (µm^2)	16.875	13.6875	24.625	28.0625	7.125	6.9375	17.5	3.375	8.4375	6.4375	15.375	32.4375	11	10.4375	8.375	32.375	25.3125	16.25	20.5625	17.9375	22.5625	34.5625	23.375	28.3125	31.625	42.125	13.0625	60.9375	11.125	37.75	6.5	44.75	20.8125	39.75	39.125	28.3125	30.625	6.625	6.875	12.875	19.9375	29.75	16.1875	23.1875	37.5	20.375	10.8125	30.375	19.75
Podocyte Nucleus Area (µm^2)	7.1875	21.875	33.0625	7.375	28.3125	6.5625	24	6.375	3.3125	12.625	16.0625	19.6875	8.75	19.4375	25.5625	22.9375	13.875	23.5	19.5	16.125	28.6875	21.4375	14.0625	17.375	35.9375	8.5625	13.625	51.8125	21.8125	25.4375	26.25	15.375	31.625	14	30.4375	36.5	21.8125	20.6875	7.625	28.6875	7.5625	25.8125	38.6875	7	50.3125	64.0625	52.25	9.375	13.75
Podocyte Nucleus Area (µm^2)	6.6875	9.6875	23.125	19.75	6.75	10.625	12	10.4375	14.25	6.625	13.5625	24.3125	6.75	13.625	6.9375	8.3125	32.9375	21.4375	9.5625	21.4375	43.5625	17.0625	21.25	30.125	52.4375	76.4375	10.9375	20	15.4375	35.875	6.4375	51.75	23.625	47.1875	9.5625	31.5625	7.875	6.5	7.4375	33.125	33.25	27	53.625	45.5625	11.3125	61.8125	8.6875	7.4375	25.625
Podocyte Nucleus Area (µm^2)	15.6875	22.75	25.5625	37.0625	15.5	32.1875	23.1875	7.5	20.0625	27.875	15.8125	14.1875	10.8125	8.6875	22.375	16.1875	22.6875	21.625	30.6875	31.4375	14.4375	27	6.3125	13.625	36.5	12.5625	32.6875	40.875	38.5	25.9375	29.8125	49.875	37.5625	11.6875	15.5	16.8125	43.125	10.1875	10.5625	30.75	33.125	22.3125	33	45.3125	14.0625	17.875	47.75	44.25	8.5
Podocyte Nucleus Area (µm^2)	18.125	41.3125	13.1875	67.5	6.5	18.6875	8.9375	1.375	7.4375	18.875	14.625	6.5625	7.875	17.375	19.5625	10.625	22.25	19.125	9.0625	31.75	20.25	37.5625	16.0625	22	41.75	15.0625	9.3125	8.3125	28.8125	16.75	54.625	75.0625	11.6875	40.3125	24.4375	47.375	44.625	11.25	19.25	29.3125	37.4375	24.8125	19	35.6875	27.125	19.375	29.375	30.75	7.75
Podocyte Nucleus Area (µm^2)	14.3125	21	26.875	36.0625	35.5	79.375	10.875	5.8125	43	33.0625	6.375	12.8125	8.375	16	15.0625	21.375	14.25	26.3125	16.6875	8.9375	26.0625	26	26.5	25	44.375	7.875	52.5625	23.6875	16.75	7.125	17.8125	38.5625	22.625	12.625	22.75	42.875	6.625	31.625	7.625	15	17.5	13.1875	15.8125	47.75	37.3125	76.5	18.5625	8.8125	20.375
Podocyte Nucleus Area (µm^2)	14.8125	25.1875	11	7.375	18.875	8.8125	11.0625	6.5625	11.875	10.5	8.6875	11.625	6.4375	11.75	23.125	16.875	16.9375	8.3125	15.875	24.5625	23.25	29.375	11.625	13.0625	6.75	13.3125	60.375	44.4375	33.125	26.8125	37.875	48.25	39.9375	38.875	34.5	35.3125	41.5	16.5625	14.75	48.875	28.125	10.8125	34.9375	9.4375	32	50.9375	31.5625	32.6875	17.625
Podocyte Nucleus Area (µm^2)	16.5	24.75	15	37.4375	10.0625	29.5	6.3125	6.375	10.75	14.0625	18.0625	6.3125	18.25	10.4375	7.5	24.9375	8.375	36.6875	15.625	26.6875	20.4375	35.0625	27	20.0625	92.8125	44.75	6.6875	20.8125	31.75	19.3125	1.6875	36	27.125	20.875	22.4375	7.25	55.8125	26.5625	12.375	24.4375	22.75	7.375	33.5625	33.375	25.375	12.8125	17.9375	48.4375	17.25
Podocyte Nucleus Area (µm^2)	11.375	16.375	53.5	38.3125	39.75	15.5625	21	10.75	47.5625	17.6875	30.375	28.875	7.5	22.625	6.4375	21.5	19.9375	31.875	18.25	17	26.9375	15.9375	8.5625	26.3125	44.9375	39.25	54.5625	35.9375	47	55.3125	29.125	46.625	18.5625	53.4375	7.75	32.5	24.4375	6.75	16.5625	30.125	34	43	19.5	30.4375	72.4375	37.375	19.1875	23.75	12.3125
Podocyte Nucleus Area (µm^2)	11.875	24.3125	10.625	32.875	32.8125	9.5	6.5	9.9375	17.5625	26.5625	25.1875	12.625	6.25	6.5625	30.6875	33.5625	12.5	18.75	8	16.8125	31.125	31.9375	55.25	23	8.1875	60.375	39.5	31.0625	29.5625	19.9375	29.25	33.9375	24.5	64.4375	36.6875	45.5625	25.375	23.125	26.4375	7.8125	25.4375	34.5	36.1875	6.5	15.25	27.9375	8.5	6.4375	13.4375
Podocyte Nucleus Area (µm^2)	8.6875	17.1875	41	6.625	18.125	32.0625	16.0625	9.25	10.5625	9.5625	20.3125	25.3125	6.875	8.4375	21.25	25.375	22.5	30	7.875	19.625	18.25	28.125	33.5625	23.875	12.4375	33.4375	7.6875	52.375	44.125	45.3125	18.125	30.1875	7.5	32.875	16.625	45.6875	6.6875	12.875	13.625	44.75	18.5	8.25	29.5	38.3125	12.625	25	11.25	12.0625	10.4375
Podocyte Nucleus Area (µm^2)	19.4375	6.6875	32.5	28	13.75	45.5625	7.0625	7.6875	23.875	6.75	47.375	20	15.1875	6.625	34	6.625	24.9375	7.6875	12.25	32.75	11.125	38.0625	23.1875	24.0625	24.75	28.375	48.375	38.25	9.3125	24.9375	25.625	42.6875	18.4375	20.9375	36.0625	32.875	25.25	10.375	20.625	20.5625	11.8125	44.0625	10.6875	13.25	7.875	15.375	57.3125	17.75	14.6875
Podocyte Nucleus Area (µm^2)	6.9375	20.75	25.375	11.9375	21.8125	23.4375	10.625	9.1875	36.6875	8.5625	9.0625	16.8125	8.4375	12.875	26.4375	20	10.5	11.25	37.25	32.5625	10.375	8.125	8.125	17.125	7.8125	14.375	17.9375	7.25	16.9375	15.375	9.5	36.875	10.4375	10.4375	35.875	23.3125	7.25	24.875	17.25	36.5625	25.125	22.125	9.625	29.25	33.8125	15.375	44.8125	56.875	34.375
Podocyte Nucleus Area (µm^2)	10.5625	10.0625	8.0625	72	15.4375	35.5	16.0625	8.4375	38.5	8.3125	25	27.875	7.25	10.3125	23.4375	17.375	17	22.8125	18	8.1875	29.8125	14.875	41.8125	29.4375	27.4375	22.75	13.6875	26.625	9.4375	40.1875	44.4375	47.9375	9.5625	33.5	103.562	30.9375	34.5625	7.125	13.8125	29.8125	26.875	17.0625	39.0625	9.8125	17.1875	8.6875	28.0625	28	12.75
Podocyte Nucleus Area (µm^2)	13.375	13.125	9	30.3125	8.75	40.625	21.75	8.5	9.25	14.8125	25.5	16.75	14.3125	8.375	7.6875	11.5	13.25	28.875	16.3125	31.125	35.0625	31.375	32.25	27.9375	43.3125	28.6875	48.0625	31.5	44.375	44.1875	16.4375	8.5	6.625	23.5	41.3125	21.0625	11	7.875	18.5625	53.9375	18.1875	16.25	7.6875	34.1875	16.375	14	18.875	25.8125	18.5
Podocyte Nucleus Area (µm^2)	11.125	9.8125	48	8.125	9.1875	36.25	9.25	8.875	39.625	13.25	13.8125	17.125	17.3125	15.5	25.875	23.625	16.8125	20	10.75	16.875	12.875	10.5	16.5625	17.25	33	22.375	50.4375	45.1875	27.0625	52.875	48.875	70.8125	39.25	33.75	10.4375	42.9375	18.5625	26.0625	16.3125	30.25	25.125	41.6875	29.625	17.125	24.9375	29.875	23.3125	47.25	25.5
Podocyte Nucleus Area (µm^2)	7.375	9.8125	7.375	19.875	36.75	6.8125	17.125	10.8125	9	6.625	15.375	20.1875	17.0625	10.5	21.375	25.875	21.375	38.6875	6.25	23.25	11.5	19.1875	36.1875	10.625	43.1875	30.375	1	10.75	39.5	17.4375	29.8125	30.875	12.9375	38.0625	48.875	36.6875	14.9375	12.4375	8.1875	56.625	24.3125	18.0625	24.375	8.5	50.875	26.6875	24.1875	30.625	44.375
Podocyte Nucleus Area (µm^2)	7	8.6875	34.6875	21.875	14	40.875	10.0625	13.6875	8.625	11.6875	18.8125	13.875	14.1875	13.6875	22.75	24.5	10	25.0625	9.875	10.0625	31.5	11.8125	18.5	12.8125	34.875	20.1875	50.4375	34.25	30.5625	15.5625	45	48.875	28.25	7.3125	44	38.3125	15.25	6.375	12.75	25.1875	9.3125	48.9375	22.9375	35.9375	32.0625	40.8125	9.875	26.25	38.75
Podocyte Nucleus Area (µm^2)	7.625	31	34.875	38.625	23.4375	23.5	32.0625	9.8125	8.4375	33.0625	21.4375	7.5625	12.625	6.4375	24.375	23.6875	22.5625	14.8125	17.5	15	33.75	7.875	6.9375	44.5625	34.125	44.5	38.4375	11.75	22.3125	40.6875	44.375	8.6875	7.875	13.625	38.375	39.5625	25.0625	16.0625	16.125	6.8125	23.75	52.5	6.4375	29.125	32.6875	13	16.25	10.25	30.8125
Podocyte Nucleus Area (µm^2)	0.125	6.375	20.125	63.4375	22.4375	21.375	16.25	7.625	28.5	17.1875	20.125	12.5	18.5625	8.4375	20.375	27.375	21.5	8.75	14.4375	23.125	18.875	15.9375	15.25	29.125	22.5625	35.1875	26.9375	16	32.25	18.625	6.9375	9.8125	11.875	32.0625	15.1875	39.125	37.1875	12.625	6.8125	8.75	13.5625	10.875	37.9375	31.25	56.8125	19.8125	17.6875	23.125	33.875
Podocyte Nucleus Area (µm^2)	8.6875	8.25	37.5625	50.0625	9.0625	19.125	7.5625	7	22.5	31.5	7.625	6.3125	25.6875	8.5625	17.5625	21.9375	7.4375	24.9375	16.5625	16.625	24.4375	14.875	35.0625	9.625	40.6875	50.6875	54.4375	7.5625	30.3125	52.875	17.125	42.5	16.6875	9.5625	32.9375	34.75	10.75	17.1875	9.625	33.4375	14.875	1	17.625	39.0625	8.125	6.75	20.25	21.4375	40.5625
Podocyte Nucleus Area (µm^2)	12.3125	20.75	35.5	38.9375	15	20.3125	14.375	11.5625	27.875	40.75	21.125	20.4375	22	11.75	19.6875	8.8125	8.0625	12.9375	9.4375	18.1875	16.4375	30.5	8.9375	13.25	39.3125	44.875	42.1875	34.1875	28	33.3125	10.25	21.3125	9.75	35.0625	46.625	20.5625	9.1875	31.75	9.75	30.4375	10.75	15.375	20.0625	34.875	46.375	8.375	46.1875	35.8125	21.4375
Podocyte Nucleus Area (µm^2)	12.8125	13.6875	41.875	50.375	7.0625	33.0625	25.3125	16.125	35.5	18.5	16.6875	6.75	8.6875	11.875	18.1875	6.5	20.625	21.875	25.6875	42.6875	39.5625	16.5625	9.0625	26.5625	23.125	23.6875	12.875	47.6875	30.0625	26.125	34.625	30.0625	18.9375	56.5	34.25	15.75	28.0625	31.875	11.1875	45.75	30.0625	24.375	35.125	43.6875	34.9375	39	24.0625	41.5	41.125
Podocyte Nucleus Area (µm^2)	13.1875	15.9375	9.125	37.0625	6.3125	18.375	18.8125	9.5	14.1875	22.125	20.125	20.3125	14.625	6.9375	33.375	19.75	9	32.125	11.5625	12.6875	9.9375	11.6875	16.6875	14.5625	77.75	45.5	77	48.4375	25.8125	22.3125	53.8125	35	6.5625	34.875	9.4375	17	49.4375	11	10.6875	55.125	12.8125	21.3125	49.1875	11.625	37.4375	13.3125	39.8125	22.125	7.375
Podocyte Nucleus Area (µm^2)	15.0625	20.8125	6.75	39.375	24.5	39.5625	21.125	7.625	49.8125	31.8125	19.375	6.375	12.625	8	15.75	22.0625	19.1875	27.5	18.8125	10.5625	27.3125	26.75	31.4375	9.1875	10.0625	29.0625	42.8125	53.1875	25	44.4375	20.3125	26.3125	39.4375	16.125	37.5	14.5	29.125	33.75	20.9375	29.875	20.8125	31.6875	57.375	27.625	35.8125	21.0625	21.4375	15.25	9.4375
Podocyte Nucleus Area (µm^2)	7.375	16.5	19.0625	36.5625	9.4375	35.9375	26.75	6.375	29.6875	26.3125	13.0625	38.3125	12.1875	14.6875	15.6875	12.875	21.75	21.4375	8.625	29	15.75	13.125	11.125	8.375	38.0625	9.6875	19.375	15.6875	15.6875	27.25	22.1875	47.6875	28.5	53.0625	32.5	29.9375	28.875	30.875	8.125	13.1875	24.5625	26	50.5	23.875	23.375	23.5	29.8125	51.5625	30.1875
Podocyte Nucleus Area (µm^2)	7.5	20.125	9.0625	71	15.5	15.125	11.8125	8.0625	14.625	18.8125	8.5625	12.9375	7.25	9.8125	16.75	40.125	23.125	14.75	0.8125	19.9375	23.5625	14.375	20.9375	21	48.875	53.0625	31	46.5625	21.4375	40.875	42	40.5625	14.875	42.4375	40.875	31.6875	20.9375	1.25	6.5	61.6875	7	8.5625	24.625	15.9375	7	48.875	11.5625	7.375	10.3125
Podocyte Nucleus Area (µm^2)	14.25	26.5	34	18.3125	11	17.5	21.125	6.625	50.3125	15.1875	12.375	9.4375	7.625	8.125	10.75	14.9375	9.9375	9.3125	10.125	34.3125	19.1875	7.5625	1.6875	7.75	56.25	27.4375	8.125	23.625	44.125	33.5625	21.5	41.5625	34.4375	34.25	26	30.25	37	17.9375	8	32	15.6875	33.1875	43.4375	22.25	10	71.1875	23.25	35.375	17.375
Podocyte Nucleus Area (µm^2)	8	16.25	18.3125	30.4375	8.625	0.0625	9.125	7.375	29.875	17.1875	11.4375	16.1875	8.1875	10.625	7.25	12.1875	53.3125	26	28.4375	7.4375	11.5625	26	12.9375	20.0625	26.0625	8.9375	49.125	7.375	6.9375	50.125	52.4375	11.1875	9.1875	32.875	30.6875	34	9.4375	22.3125	10.375	50.375	29.8125	22.625	13.8125	41.8125	29.5	38.0625	32.5625	7.5625	32.0625
Podocyte Nucleus Area (µm^2)	19.125	9.25	53.0625	22.75	15.25	15.5	14	11.8125	31.9375	24.375	13.8125	10.625	6.75	12.875	11.3125	26	38.3125	19.125	18.0625	18.5	23.375	22.4375	6.6875	23.8125	33.875	6.75	28.8125	10.875	53.3125	17	24.875	17.875	40.625	41.5625	33.9375	14.375	62.3125	11.375	8.9375	39	9.5	39.875	52.75	26.8125	6.5625	41.9375	44.25	1.75	33.9375
Podocyte Nucleus Area (µm^2)	10.5625	28.8125	52.9375	26.9375	19.3125	9.875	12.1875	8.125	8.25	22.375	28.75	12.4375	7.0625	16.5625	25.6875	14.375	18.6875	32.625	6.6875	40.5625	8.875	6.6875	17.4375	23.125	7.125	23.75	51.125	44.9375	29.0625	52.875	35.6875	7.875	19	45.0625	71.6875	40	19.375	6.5625	14.25	34	16.75	15.9375	8.1875	52.6875	27.3125	8.125	66.125	18.0625	13
Podocyte Nucleus Area (µm^2)	8.125	6.8125	17.75	30.5625	9.9375	20.875	23.5	7.6875	14.3125	20.0625	10.75	31	8.0625	13.5	10.5625	13	18.875	6.375	16.5	48.0625	11.0625	33.5	18.0625	27	17.875	31.4375	11.625	8.5625	42.5	16.875	17.1875	16.75	26.5625	65.4375	13.875	18.9375	24.875	19.125	8.5625	71.125	32.0625	43	53.125	53.375	7.1875	17.8125	23.75	15.25	21.625
Podocyte Nucleus Area (µm^2)	18	17.75	6.375	26.5625	6.9375	24.5625	18.375	10.3125	22.125	18.0625	12	7.3125	10.125	12.3125	14.4375	44.875	44.1875	16.75	6.5	55.8125	43.5625	29.4375	16.75	22.3125	44	30.5625	28.5	18	25.75	20.1875	58.1875	6.5625	24.4375	10.125	21.375	33.375	21.375	6.8125	17.0625	31.125	23.3125	9.25	31.5	6.25	33.3125	22.625	11.875	27.5	20.3125
Podocyte Nucleus Area (µm^2)	7.25	19	9.9375	44.9375	17.375	6.8125	16.75	9.875	37	23.4375	14.375	9.125	6.75	7.125	9.5	22.9375	23.5625	33.25	8.5	42.0625	26.125	19.4375	21.75	38.25	15.5625	49.625	9.25	11.5625	58.5	31.25	20.625	10.9375	22.3125	31.1875	41.4375	34.75	8.1875	6.4375	5.5	47.3125	30.25	22.1875	53.9375	42.5625	20.6875	10.8125	36.6875	14.25	24.8125
Podocyte Nucleus Area (µm^2)	10.3125	29.25	18.125	13.75	11	13.875	13.875	7.625	23.875	20.8125	6.6875	15.375	19.0625	7.3125	17.8125	12.4375	38.8125	18.875	9.5	23.0625	30.5	3.875	8.125	28.25	23.9375	20	17.9375	43.4375	35.625	65.8125	20.375	56.0625	23.4375	15.875	17.875	12.125	27.6875	29.9375	10.375	26.5	12.8125	15.9375	24.625	30.1875	30.9375	38.75	29.0625	32.625	23.9375
Podocyte Nucleus Area (µm^2)	12.25	8.125	16.125	22	12.6875	7.4375	12.9375	9	22.5	6.6875	18.75	10.75	18	14.9375	25.4375	22.9375	41.4375	23.1875	19.75	14.5625	28.75	15.8125	13.8125	37.5	13.9375	26.8125	37.125	40.375	30.5	10.625	16.875	51.1875	9.6875	54.8125	25.0625	6.25	21.9375	8.1875	27.75	47.9375	45.9375	38.3125	21.375	42.8125	8.3125	21.4375	10.6875	28.4375	24.4375
Podocyte Nucleus Area (µm^2)	14	6.375	10.125	4.5625	19.5625	17.5625	12.25	6.5625	25.75	15.75	23.5625	25.3125	6.875	16.3125	14	15.4375	12.8125	11.0625	6.75	18.1875	38	28.25	32.875	28.25	44.1875	27.1875	24.5625	31	19.125	46.5625	33.3125	57.9375	35	26.375	46.3125	6.75	9.75	10.9375	18.75	37.5625	14.875	17.625	24.6875	19.75	36.3125	6.5	25.6875	47.5625	37.25
Podocyte Nucleus Area (µm^2)	11.3125	19.0625	17.25	47.5	18.25	7.625	8.3125	6.5625	36.625	15.1875	26.625	8.0625	6.8125	8.25	22.625	12.6875	27.6875	20.5625	7.6875	50.6875	42	6.875	8.125	9.1875	31.5	49.5625	46.625	48.5	7.5	15.375	61.1875	30.6875	15.6875	33.5	37.75	44.625	28.0625	7.1875	10.3125	33.9375	30.6875	7.375	38.0625	53	29.125	19.625	21.625	48.375	22.5625
Podocyte Nucleus Area (µm^2)	8	23.0625	17.8125	20.5	7.25	11.4375	28.125	7.1875	10.0625	27.9375	17	19.3125	6.5625	13	6.8125	13.3125	39	13.25	18.75	51.375	52.5625	46	19.1875	14.5625	33.0625	35.9375	50.625	64.125	12.375	43.8125	9.75	26.8125	14.5625	39.875	14.3125	31.25	6.5	12.4375	11.5625	16.625	28.4375	18.875	18.75	46.3125	8.6875	23.5625	24.625	45	22.9375
Podocyte Nucleus Area (µm^2)	26.6875	39.625	22.0625	6.6875	21.125	22.9375	15.5625	13.875	22.25	8.75	14	19.25	6.5	11.9375	11.875	7.3125	17.875	10.375	16.875	7.25	26.625	38.4375	38.25	13.75	46	61.5625	85.4375	50.75	34.5625	19.875	32.75	49	8.8125	39.9375	11.5	7.0625	36	6.8125	11.5	13.625	17.875	25.25	6.3125	44.5625	29.1875	9.6875	38.5	38.875	22.6875
Podocyte Nucleus Area (µm^2)	8.375	8.25	45.125	39.875	6.8125	8.25	17.75	7	26	7.375	15.75	15.5625	9.9375	10.3125	14.4375	7.25	17.8125	9.875	6.6875	19.5	10.5	22.3125	25.1875	8.8125	35.625	27.25	45.1875	66.1875	36.25	22.125	47.5625	22.8125	10.0625	6.625	15.375	11.125	12.6875	9.625	10.375	34.3125	41.5	48.375	14.0625	11.75	36.8125	18.375	17.5625	36.625	13.125
Podocyte Nucleus Area (µm^2)	8.625	14.8125	20.8125	29.625	7.5625	9.25	7.875	14.8125	24.1875	8.3125	10.625	11.125	7.4375	17.375	26.75	37.75	17.8125	16	12.0625	31.1875	27.3125	29.5625	26	16.8125	30.6875	8.125	64.125	25.3125	6.375	9.5	11.9375	24.125	8.1875	31.5625	33	18.0625	6.4375	29.9375	19.8125	35.6875	27.6875	48.375	38.1875	9.5	35.375	27.125	23.625	50.25	48
Podocyte Nucleus Area (µm^2)	10	19.125	20.9375	24.5625	9.0625	30.8125	8.1875	6.625	34.8125	15.8125	7.625	10.8125	9.8125	19.625	15.625	27.625	7.125	11	24.75	34.5625	20.875	7.4375	24.125	37.9375	11.375	30.5625	7.25	18.375	27.625	11.1875	41.25	100.75	40.8125	46.5	41.25	19.6875	24.375	17.375	10.9375	26.4375	14.6875	23.875	39.8125	20.25	34.8125	35.5625	38.25	24.4375	31.5
Podocyte Nucleus Area (µm^2)	9.25	20.125	25.4375	95.4375	6.875	14.1875	35.0625	7.3125	43.5625	10.5625	18.125	7.5625	8.5	8.3125	8.8125	33.75	33.4375	9.75	9.5625	27.125	6.6875	40	17.875	17.125	40	22.6875	15.6875	33.875	40.25	51.9375	3.4375	15.75	15.9375	33	27.875	22.9375	24.3125	21.0625	8.5625	21.25	11.5625	18.0625	31.8125	17.8125	20.4375	63.8125	28.9375	19.25	42.75
Podocyte Nucleus Area (µm^2)	10.5	29.75	26.375	8	20.3125	18.6875	8.75	7	14.3125	11.6875	13.8125	8.625	10.625	7.6875	6.4375	7.5	22.5	23	7.1875	17.9375	20.4375	22.875	24	12.6875	30.25	28.3125	7.9375	9.875	18.6875	44.625	17.75	17.5625	30.0625	9.375	24.3125	48.1875	25.25	37.25	7	28.25	28.9375	18.0625	33.125	62.9375	8.8125	62.0625	31.5	15.5	23.6875
Podocyte Nucleus Area (µm^2)	8.3125	37.6875	20.75	27.3125	15.375	29.625	6.6875	7.375	17.5	12.9375	23.5	17	18.75	11.5625	21.9375	30.5	13.4375	32.1875	29.8125	15.25	13.5625	37.25	26.375	22.5	28.6875	61.75	31.5	27.5	8.9375	8.125	43	29	47.25	49.8125	22.4375	29.5	41.375	48.625	13.6875	71.0625	14.125	20.5625	38	37	28.9375	42.1875	18.375	16.75	30.0625
Podocyte Nucleus Area (µm^2)	6.25	7.6875	20.625	22.375	29.375	8	12.3125	7.6875	6.375	7.25	16.5625	13.8125	8.3125	14.1875	31.4375	24.5625	28.3125	17.8125	21.6875	20	24.5	46.125	78	8.5625	29.875	6.5625	9.0625	16.8125	30.0625	27.8125	36.5625	8.875	12.9375	38.25	12.625	28.875	12.4375	9.5625	12.1875	12.0625	13.4375	9.25	48.125	28.375	30.625	45.4375	32.0625	35.125	7
Podocyte Nucleus Area (µm^2)	7.6875	29.5	28.25	13.3125	37.125	29.5	13.625	13.5	32.5	18	10.4375	25.625	9.375	16.25	14.3125	12	27.9375	30.1875	6.8125	32.9375	7.5	32.3125	4.4375	26.375	31.875	28.9375	54.5	38.875	31.9375	11.4375	29.9375	56.625	12.25	58.75	6.9375	16.875	7.0625	25.25	9.3125	10.9375	37.875	26	10.75	44.0625	40.1875	30.4375	29.0625	11.875	31.875
Podocyte Nucleus Area (µm^2)	7.4375	17.0625	12.3125	10.9375	29.8125	13.3125	8.625	9	25.5625	19	20.5	17.4375	10.6875	14.125	24.4375	13.375	15.625	22.125	19.125	28.1875	26.375	36.4375	5.3125	23.4375	32.5	43.375	26.125	37.25	13.5625	36.25	24.3125	84.1875	38.5	20.1875	48.3125	16.625	8.125	10.5	8.875	33	21.6875	28.0625	26.5	21.4375	36.5	42.6875	70.1875	10.3125	21
Podocyte Nucleus Area (µm^2)	19.9375	32.25	11.5	17.1875	22.5	36.3125	11.9375	0.0625	15.875	27.625	27.75	19.3125	16	6.4375	13.25	31.75	19.75	15.1875	18.5625	41.25	24.8125	43.0625	10.3125	12.875	10	17.75	8.25	54	35.75	33.9375	30	22.9375	22.3125	22.0625	9.125	34.1875	17.875	18.6875	10.5625	66.0625	17.0625	35.9375	37.8125	11.625	39.25	45.5	8.25	36.375	27.625
Podocyte Nucleus Area (µm^2)	9.375	9.3125	22.1875	31.875	10.625	35.9375	9.25	0.875	19.375	19.0625	8.75	22.5	7.375	7.9375	11.25	19.1875	17.75	50.125	11.6875	32.3125	38.125	25.3125	9.125	29.0625	13.0625	28.5625	15.375	21.0625	19.0625	7	49.3125	58.75	18.8125	24.0625	16	32.875	15.1875	14.5	24.8125	23.3125	18.5	27.625	36.75	14.1875	34.5	44.1875	26.6875	22.375	37.125
Podocyte Nucleus Area (µm^2)	10.875	22	18.75	36.375	19.4375	17.6875	24.3125	9.5	19.125	13.8125	34.5	15.5	19.1875	8.9375	16	19.5	12.6875	13.5625	12.9375	7.8125	13.625	9.1875	21.75	30.125	27.4375	26.6875	35.3125	26.8125		24.5625	30	41	21.8125	20.8125	32.375	28.3125	44.875	11.125	18.3125	19.8125	7.5	33	33.3125	45.6875	34.4375	29.75	34	11.3125	28.0625
Podocyte Nucleus Area (µm^2)	6.625	31.5625	16.6875	8.375	24.5	13.625	6.6875	11	34.6875	13.5	14.5625	24.3125	7	7.5	7.75	9.5625	46.6875	14.75	6.6875	27.8125	8.875	14.0625	8.6875	27.875	7.9375	22.1875	25.0625	40.0625	19.9375	35.5	47.5625	45.375	25.125	51.5	53.25	15.6875	9.5625	6.6875	10.125	22.375	25.125	25.9375	42.6875	46.625	26.625	9.0625	22.75	31	37.3125
Podocyte Nucleus Area (µm^2)	10	28.875	36	29.5625	12.125	15.1875	7.3125	15.375	38.3125	0.875	6.5625	27	9.625	9.125	27.4375	27.125	8.875	27	6.5	45.125	36.75	14.25	33.625	15.1875	8.375	25.4375	13.75	23.125	9.6875	26.125	22.4375	47.625	13.9375	47.375	7.5	51.8125	58.5	12.6875	17.6875	35.75	11.4375	43.625	26.5	54.625	12.875	21.6875	21.375	49.75	27.25
Podocyte Nucleus Area (µm^2)	8.4375	12.9375	28.125	24.25	13.375	18.9375	18.6875	8.75	8	20.6875	24.5	13.6875	9.6875	8.25	15.375	12.375	14.875	32.25	8.75	21	11.9375	19.4375	32.875	14.25	14.875	35.8125	17.1875	16.75	8.125	44.125	46	53.5	6.625		42.4375	38.5625	32	9.3125	15.875	23.5625	12.6875	35.1875	12.9375	43.6875	14.8125	56.0625	21.625	21.9375	22.5
Podocyte Nucleus Area (µm^2)	17.875	41.1875	32.375	7.25	30.625	24.0625	14.25	6.5625	22.375	19.75	27.8125	18.4375	17	6.8125	8.0625	8.1875	32.6875	19.3125	17.8125	24.125	19.875	23.4375	23.8125	33.875	41.5625	32.75	35.5	21.3125	11.5	29.875	19	50.5	9	50.5	39.9375	22.5625	25.3125	9.5625	8.0625	21.0625	32.625	13.625	31.875	29.875	27.5	23.9375	17	7.1875	11
Podocyte Nucleus Area (µm^2)	7.6875	29.25	16.8125	42.4375	23.875	0.375	12.625		16.75	43.9375	13.4375	26.9375	7.6875	9.4375	13.3125	15.1875	42.3125	30.5	14.125	22.5	24.5	31.3125	7.3125	30.75	31.75	7.5	70.4375	32.0625	26.125	72.1875	12.0625	55.875	33.875	53.8125	35.8125	18.625	36.4375	24.6875	6.75	21.5625	14.375	50.9375	26.875	8.625	19.9375	12	25	30.1875	27.375
Podocyte Nucleus Area (µm^2)	7.5	17.0625	26.625	15	22.875	29.625	10.5	9.625	16.6875	6.625	22.3125	28.3125	20.75	13	8.5	8.375	24.1875	31.6875	11.625	11.25	11.4375	37.375	16.3125	35.25	40.875	43.3125	32.9375	40.875	12.0625	9.5625	6.375	24.4375	7.6875	12.1875	37.5625	16.8125	40.9375	34.1875	8.875	22	25.75	24.25	15.5625	34.3125	13.8125	11.9375	13.75	18	0.1875
Podocyte Nucleus Area (µm^2)	13.375	19.125	15.375	39.0625	11.6875	38.25	15.5	9.875	8.4375	15.1875	10.1875	11.375	10.3125	9.1875	9.4375	44.6875	18.625	22.5625	12.3125	28.375	12.5625	20	16.375	7.375	64.375	53.6875	21.625	34.1875	25.25	40.125	9.9375	38.4375	21.0625	6.6875	24.0625	44.375	15.8125	30.125	13.125	46	16.5625	49	7.0625	15.5	29	19.9375	50.5625	20.9375	34.4375
Podocyte Nucleus Area (µm^2)	8.1875	25.5625	14.625	28.75	6.5	32.25	8.3125	7.5625	21.6875	6.9375	19.8125	9.0625	13.0625	8.3125	24.625	14.9375	25.8125	26.625	11.6875	32.625	17.25	9.4375	11	14.25	39.9375	48.1875	22	39.0625	14.375	48.625	28.375	49.125	7.9375	48.1875	46.9375	15.4375	15.5	21.125	8.125	6.4375	6.25	13.875	52.875	17.0625	27.5625	8.4375	43.125	17.5	13.6875
Podocyte Nucleus Area (µm^2)	7.4375	17.1875	7.625	8	10.5	31.875	15.75	8.4375	33.3125	27.125	13.9375	20.0625	11.3125	11.5	12.0625	32.4375	26.625	23	11.375	14.25	24.3125	14.0625	14.5625	45.1875	16.125	13.375	40	15.125	28.625	10.25	54.125	35.5	10.75	22.5	47.375	17.9375	51.8125	19.0625	6.5625	35.5	11.875	22.1875	7.1875	29.125	19.125	17.6875	48.875	13.8125	11.375
Podocyte Nucleus Area (µm^2)	7.8125	25.1875	9	9.875	18.375	16.25	30.4375	13.75	11.1875	25.4375	35.125	15.875	9.4375	7.9375	7.5	23	8.375	21.1875	19.3125	43.5625	17.1875	7.75	12.75	17.75	42.5625	21.625	14.75	28.625	58.8125	65.6875	57.9375	33.625	7.125	40.8125	8.875	29.0625	35.25	11.375	9.75	30.3125	24.9375	8.5	41.25	12.1875	13.5	29.375	49.5	13.5	8.125
Podocyte Nucleus Area (µm^2)	16.125	20.4375	15.625	41.9375	15.5625	8.5	8.375	6.375	11.3125	9	8.125	18.8125	11.875	5.4375	9.5625	11.875	9.375	26.125	19.625	16.125	26.0625	19.5	20.8125	19.5	56.1875	12.3125	34.8125	36.5	22.4375	29.3125	8.0625	24.4375	6.5625	6.625	32.5625	20.375	27.1875	9.1875	0.5	6.3125	10.9375	6.4375	41	30.125	25.6875	40.5625	21.875	39.5625	20.5
Podocyte Nucleus Area (µm^2)	8.9375	24.3125	11.9375	29	12.875	29.8125	11.6875	8.375	20	18.0625	8.3125	34.4375	15.875	3.8125	21.75	8.0625	22.125	15.75	11.375	35.9375	10.3125	27.6875	9.8125	19	47.9375	33.0625	10.9375	47.75	6.5	9.125	63.75	36.3125	19.25	46.625	24.5625	7.5	19.4375	32.25	21.625	59	14.25	14.5625	37.875	71.375	28.25	69.375	9.0625	7.6875	9.75
Podocyte Nucleus Area (µm^2)	15	21.4375	21.5625	6.6875	9.5	10.875	8.6875	10	21.8125	16.5	10.375	13.25	6.375	7.875	15.1875	29.625	38.625	15.1875	24.25	15.125	22.625	9.125	20.125	18.9375	46.3125	51.375	7.8125	9.75	6.4375	29.3125	13.5	22.625	21	7.375	46	44.4375	9.3125	27.75	16.875	36.5	16.4375	48.125	60.3125	9.375	22.625	36.9375	59.6875	29.6875	31.8125
Podocyte Nucleus Area (µm^2)	6.25	16.875	24.0625	31.9375	13.625	21.3125	11.4375	10.9375	44.8125	25.3125	34.3125	16.6875	12	7.4375	40	21.1875	24.5625	27	9.25	10	21.4375	26.5625	11.5	14.125	33.3125	23.6875	10.4375	31	35.5625	46.6875	7.125	36.6875	39.6875	15.375	18.3125	57.25	14.4375	14.3125	7.4375	31.125	47.875	23.75	50.6875	27.25	42.0625	12.375	18.25	17.9375	26.6875
Podocyte Nucleus Area (µm^2)	7.3125	31.125	10.3125	35.4375	7.75	16.8125	19.375	6.75	25.25	8.0625	12.8125	8.6875	13.5625	6.8125	24.75	8.0625	11.875	22.5625	12.75	24.5	18.25	9.75	25.25	10.875	39	37.8125	18.1875	14.8125	15.5625	6.625	8.25	20.4375	20.0625	54.3125	29.625	36.1875	39.125	17.125	6.375	9.5	72.375	8.5	7.75	30.375	40.625	40.375	57.125	45.0625	21.375
Podocyte Nucleus Area (µm^2)	7.625	31	16.9375	35.75	12.0625	8.5	10	19.9375	7.75	8.4375	33.125	12.125	7.8125	10.375	19.75	24.8125		29.3125	17.625	27.5625	22.9375	23.5	38.0625	7.25	44.3125	36.4375	20.4375	13.1875	32	46.5	42.0625	24.5625	12	21.125	57.3125	37.8125	33.375	27.6875	15.5	48	10.125	17.4375	26.625	42.75	9	12.375	12.75	11.875	35.5
Podocyte Nucleus Area (µm^2)	17.9375	13.3125	12.4375	46	26.25	33.375	17.1875	9.875	13.8125	9.375	16.3125	16.75	9.4375	7.4375	32.4375	17.875	38.75	38.75	6.25	19.3125	28.1875	7.25	23.9375	20	25.4375	19.9375	13	21.9375	25.3125	8.8125	17.875	6.875	16.6875	39.75	33.5625	43.25	24.25	35.125	11.25	36	28.75	50.8125	10.6875	28	37.0625	34.1875	31.875	8.6875	28
Podocyte Nucleus Area (µm^2)	9.9375	6.9375	24.75	30.8125	25.375	15.875	9.125	6.8125	34.5	9.5	13.125	19.3125	12.375	11.5625	12.625	26.1875	17.875	13.375	10.5	30.375	26.8125	23.625	11	6.8125	6.75	30.3125	8.9375	66.75	14.0625	28.3125	28.9375	43.375	8.125	20.3125	52.0625	27.25	40.9375	12.0625	7.8125	8.375	17.6875	26.625	45.875	27.875	16.75	18.75	36.1875	28.0625	18.4375
Podocyte Nucleus Area (µm^2)	15.625	36.0625	8.125	12.9375	11.1875	38.5625	6.8125	6.5625	34.6875	19.625	25.5625	29.5625	6.375	12.4375	22.0625	27.4375	10.9375	24.75	23	42.4375	11.5625	18.375	7.375	35	19.9375	16.25	135.188	35.625	45	12.1875	50.5	39.4375	29.8125	6.375	43.1875	35	8.375	7.5	6.6875	26.5	21.8125	16.625	34.75	41.8125	9.4375	41.1875	18.9375	24.3125	25.0625
Podocyte Nucleus Area (µm^2)	12.1875	8.1875	30.1875	33.875	8.1875	7.5625	11.3125	6.9375	30.5625	15.5	6.75	9.375	14.875	11.5625	14.3125	23.125	20.5	25.4375	9.625	24.9375	9.625	32	29.25	30.6875	12.5	19.5	9.3125	12.75	34	7.4375	19.5625	56.125	9.5	9.5625	31.5	15.25	43.6875	17.3125	6.3125	28.5	13.125	7.3125	31	10	31.3125	9.9375	58.1875	30	8.3125
Podocyte Nucleus Area (µm^2)	14.8125	8.875	12.9375	32.25	23	7.5625	16	9.125	18.625	10.25	6.625	13.5	6.4375	10.9375	0.0625	47.75	32.125	9.6875	8.125	24.1875	26.6875	20	29.25	24.25	25.25	23.1875	96.6875	25.375	40.1875	37.5	39.1875	22.5625	12.125	57.875	31.25	40.0625	26.4375	42.375	13.9375	34.6875	32.6875	22.875	29.5	32	33.0625	30.125	28.6875	39.75	10.125
Podocyte Nucleus Area (µm^2)	15.75	9.25	12.5625	36.25	7.875	39.75	10.125	12.9375	7.8125	24.8125	22.8125	14.3125	16.6875	7.5	9.4375	21.8125	34.625	19	7.4375	42.875	23	11.1875	17.4375	6.6875	30.875	7.125	57.5	12.625	27.0625	24.875	27.125	49.625	28.625	40.125	23	26	43.1875	25.875	14.25	9.75	27.75	36.0625	43.9375	28.6875	12.8125	38.625	14.8125	40.5	22
Podocyte Nucleus Area (µm^2)	12.125	26.9375	21.125	20.375	8.5	25.5	6.875	6.8125	18.9375	29.1875	13	7.8125	8	7.5625	37.5	15.125	18.5625	6.3125	13.625	49.625	15.3125	20.9375	7.6875	22.3125	8.6875	15.375	50.6875	8	45.1875	52.9375	18.625	46.5	19.1875	44.75	40.375	42.9375	29.3125	29.5	11.5	11.1875	12.0625	20.3125	25.25	24.125	23.125	15.25	9.875	33.75	36.125
Podocyte Nucleus Area (µm^2)	11	24.875	9.75	23.625	23.8125	8.125	12.1875	11.5625	19.3125	10.125	26.0625	31.9375	1.125	10.5625	25.3125	6.625	8.375	20.6875	22.4375	31.625	20.25	55.625	34.4375	11.5	31.5	37	58.4375	6.5	47.625	49.5	54.125	48.0625	24.5	6.875	46.375	37.6875	30.5	20.3125	2.8125	36.6875	22.875	36.375	39.125	57.0625	31.0625	38.8125	15	14.3125	36.3125
Podocyte Nucleus Area (µm^2)	9.625	34	0.625	14.1875	33.4375	14.1875	29.0625	7	6.6875	14.5625	7.25	26.125	10.0625	24.4375	12.1875	34.5	21.375	15.375	9.3125	15.625	26.1875	31.375	6.875	31.6875	8.9375	22.125	37.125	17.1875	30.4375	15.8125	52.375	19.1875	35.5625	35	18.8125	32.5	26.5625	12.4375	10.5	8.75	8.0625	8.4375	43.6875	42.6875	32.3125	34.25	18.125	0.0625	10.5
Podocyte Nucleus Area (µm^2)	13.25	23.9375	25.4375	54.25	12.4375	43.875	7	7.6875	12.375	24.3125	17.3125	7.5	15.4375	9.5	17.9375	43.25	24.5625	10.5	12.75	52.25	27.8125	35.5625	14.125	27.8125	26.75	10	46.125	101.875	8.375	20.75	23.875	8.0625	17.875	16.5	27.75	16.0625	34.3125	29.375	14.375	32.4375	30.875	9.6875	54.5625	22.125	36	41.9375	11.25	22.875	7.375
Podocyte Nucleus Area (µm^2)	19.1875	38.75	0.0625	21.5625	24.8125	34.3125	28.0625	9.125	37.5	41.5625	25.5	8.4375	7	13.3125	10.0625	17.5625	17.1875	30.6875	12.125	19.3125	14.9375	7.8125	30.25	9.8125	22.5625	9.125	15.75	31.4375	22.75	57.5625	53.0625	39.125	11.25	11.5	35.875	20.375	20.5625	24.0625	9.0625	40.6875	29.5	27.4375	15.0625	38.1875	131.938	7.5	14.5	40.6875	19.75
Podocyte Nucleus Area (µm^2)	12.25	23.9375	6.9375	19.6875	24.6875	24.8125	15.3125	8.375	70.25	17.25	12.375	27.9375	8.3125	14.625	21.3125	23.75	23	14.1875	17.3125	15.125	25.625	32.25	18.3125	7.375	62	16.4375	9.125	51.3125	6.5625	65	23.0625	13.375	23.75	16.8125	7.4375	23.25	9.75	8.375	11.8125	29.125	10.6875	31.3125	33.9375	27.5625	35.25	49.0625	36.75	31.25	38.75
Podocyte Nucleus Area (µm^2)	7.4375	26.125	16.5	32.375	10.4375	30	11.1875	10.3125	23.5	7.9375	34.5625	26.1875	18.4375	9.4375	9.0625	22	17.9375	25.75	12.8125	24.6875	27.5	16.375	15.375	7	23	18.375	12.8125	51.625	22.375	52.8125	17.1875	0.0625	15.6875	32	44.0625	35.5	21.25	7.625	8.8125	9.625	25.6875	24.4375	52.3125	15.375	46.5625	50.1875	20.8125	28.25	36.6875
Podocyte Nucleus Area (µm^2)	12.625	20.875	7.5625	24.0625	6.75	13.875	6.9375	7.4375	15	10.125	18.4375	35.5	12.875	7.6875	24.375	10.9375	22	15.375	12.9375	11.9375	25.125	40.5	33.375	10.0625	39.625	6.375	14.625	40.6875	20.3125	105.188	23.375	20.5	11.75	40.875	27.875	26.25	58.8125	17.4375	17.0625	37.125	24.375	12.875	14.8125	13.125	15.3125	49.9375	26.1875	13.75	21.9375
Podocyte Nucleus Area (µm^2)	11.5625	38.3125	10.6875	45.0625	9.3125	17.375	6.4375	10.4375	25	14.4375	8.25	26.5625	23.6875	6.5625	17.25	28.6875	21.3125	11.6875	17.25	31.9375	33.9375	32	28.125	14.5	32.875	38.6875	48.25	28.5625	13.8125	62.125	49.1875	34.25	23.375	45.25	29.875	9.3125	33.5625	40.0625	23.0625	29.75	39.8125	12.5625	31.4375	37.625	43.25	52	19.25	29.6875	12.9375
Podocyte Nucleus Area (µm^2)	8.125	6.375	13.25	8.5625	6.75	31	7	6.25	24.8125	20.25	26.0625	21.375	10.9375	9.5625	9.875	8	26.0625	9.75	22	34.5	13.0625	16.25	18.125	34.875	40.0625	11.375	35.9375	68	53.25	24.5625	36.0625	13.5	10.0625	47.8125	29.3125	26.25	12.125	38.1875	15.9375	25.875	23.625	26.875	19.25	38.375	33.8125	42.4375	31.0625	10.5625	21.8125
Podocyte Nucleus Area (µm^2)	9.1875	12.25	9.3125	27.5	12.3125	41.5625	9.375	9.9375	26.5625	10.6875	10.8125	8.375	7.125	8.875	19.5625	13.6875	15.125	14.75	15.875	19.3125	31.75	37.125	17.8125	14.625	7.625	32.4375	31.5	70.4375	36.9375	40.8125	39	36.25	30.625	38.5625	31.5625	33.5625	6.625	7.625	20.1875	16.125	9.5625	18	37.125	25.1875	66.5625	18.9375	25.0625	10.625	16.4375
Podocyte Nucleus Area (µm^2)	10.875	20.6875	8.5	29.125	7.8125	30.4375	20.25	12.75	14.3125	20.75	19.125	8	6.8125	8.0625	18.4375	20.125	24.5	16.625	12.125	9.9375	14.8125	22.875	47.1875	20.8125	50.25	35.125	30.9375	29.8125	29.125	10.8125	40.3125	41.5625	19.875	38.875	33.5	29.9375	27.5625	10.5	13.25	43.4375	6.3125	25.3125	34.9375	34.625	42.375	8.25	39.125	34.75	15.3125
Podocyte Nucleus Area (µm^2)	9.375	10.625	21.375	29.5625	18.375	10.6875	22.125		39	25.5625	7.125	12.3125	7.875	7.3125	27.5625	22	31.375	18.8125	14.625	21	27.125	28.0625	27	23.4375	47.1875	32.875	35	11.625	39.6875	45.4375	13.625	50	22	22.1875	6.3125	36.5	15.1875	6.5	11.125	36.4375	14.625		36.875	29.4375	28.1875	16.125	32.1875	21.25	36.875
Podocyte Nucleus Area (µm^2)	9.375	8.8125	39.875	7.25	30.3125	16.75	9	6.5625	19.9375	17.3125	6.625	12.75	14	9.3125	7.75	15.5625	16.875	15.9375	18.5	25.875	21.375	23.4375	7.0625	6.375	34.5	41.8125	64	7.1875	43.375	44.625	33.6875	49.5625	8.3125	8.4375	24.5	42.6875	9.0625	34.875	7.1875	27.5	6.875		50.625	29.0625	49.4375	56.25	21.1875	32.5	11.5625
Podocyte Nucleus Area (µm^2)	18.6875	7.25	26.625	25.9375	7.75	21.8125	6.625	8.0625	33.5	19.3125	6.75	7.0625	13.875	19.3125	15.8125	20.875	24.375	23.875	6.5	8.875	7.25	10.5	34.125	38.3125	8.375	13.375	29.1875	47.8125	8.625	9.0625	78.0625	36.5625	29.8125	12.6875	30.9375	29.6875	35.6875	28.1875	14.3125	51.625	30.5625		10.8125	14.5625	40.9375	13.5	6.25	39.8125	35.375
Podocyte Nucleus Area (µm^2)	7.9375	19.3125	37.8125	20.375	25.3125	36.5625	7.8125	6.5625	24.75	17	19.5	11	25.5625	8.9375	9.25	24.375	7.4375	33	14.125	9.75	14.1875	13.0625	15.5	17.375	10.375	30.625	40.5	44.5625	36	40.8125	77.4375	41.5	11.4375	8.8125	35	11.1875	27.875	20.375	19.4375	36.8125	27.125		34.625	7	17.4375	52.375	27.125	6.6875	27.3125
Podocyte Nucleus Area (µm^2)	7.5	6.9375	7.375	31.0625	6.625	32.9375	37	6.875	18.875	19.8125	23.9375	6.5625	17.5	16.6875	11.75	6.5625	20.4375	18.6875	9.3125	6.6875	11.6875	21.3125	12	11.4375	58.625	21.5	8.0625	55.375	51.625	33.125	23.5	7.0625	30.4375	6.375	21.25	25	44.25	23.1875	9.5	32.125	38.1875		8.0625	7.25	37.25	12.3125	27.625	33.5	20.3125
Podocyte Nucleus Area (µm^2)	6.75	11.625	9.25	16.4375	14.1875	13.75	22.6875	11.125	10.1875	30.1875	15.875	15.375	13.1875	11.6875	9.5	14.6875	40.4375	7	20.875	27.875	31.5625	19.75	66.5625	8.875	34.75	28	8.75	42.75	6.75	45.9375	34.25	47.625	14.0625	30.3125	9	27.0625	21.0625	18.25	7.0625	30.5625	10.4375		8.9375	26	23	30.4375	18.375	46.875	7.125
Podocyte Nucleus Area (µm^2)	13.8125	29.1875	13.6875	39.1875	31.5	12.9375	8.9375	20.5	25.5625	17.875	23.375	8.5625	11.1875	9.125	23.4375	8.1875	8.5	14.5625	24.3125	23	9.3125	16.8125	27.4375	8.5625	34.5625	40.1875	24.0625	48.1875	41.25	9.625	16.4375	31.375	49.8125	18	24.9375	43	29.6875	24.8125	11.3125	44.5	30.125		23.75	6.625	12.875	8.875	31.3125	31.125	9.6875
Podocyte Nucleus Area (µm^2)	8	7.3125	19.6875	38.6875	6.6875	34.75	45.0625	9.875	22.75	26.5625	20.4375	9.4375	8.9375	25.8125	15.25	7	29	24.5	18.8125	26.75	24.4375	9.9375	27.75	24.9375	35.3125	21.125	14.8125	6.5625	25.5	44.9375	34.9375	46.0625	19.1875	50.375	21.8125	45	15.9375	21.375	8.75	47	17.75		49.25	43.625	41.625	21.0625	23.9375	28.0625	7.5
Podocyte Nucleus Area (µm^2)	7.875	22.875	11.1875	21.25	13.0625	39.875	14.625	9.6875	24.3125	24.0625	13.1875	18.375	7.4375	8.625	28.6875	27.25	26	9.6875	11.1875	11.75	22.375	24	19.1875	23.6875	32.5	22.0625	22.6875	7.75	44.625	34.9375	35.0625	34.25	12.6875	58.4375	11.25	70.125	8.1875	28.9375	7.25	26.75	29.25		24.9375	16	30.375	41.25	25.125	25.0625	17.625
Podocyte Nucleus Area (µm^2)	7.0625	17.9375	32.25	33.625	8.375	29.125	8.6875	7.3125	42.0625	12.125	12.4375	6.9375	10.0625	17.75	26.0625	31.625	25.5625	13.25	9.5625	32.8125	37.6875	14.625	39.8125	28.9375	49.5	37.6875	42.0625	8.875	14.375	37.875	33.625	40.5	10.125	21	18	47.6875	14.25	35.125	16.5625	23.3125	19.0625		17.25	20.6875	34.875	13.625	24	11.125	23.5625
Podocyte Nucleus Area (µm^2)	13.25	12.4375	18.75	9.625	9.875	19	5.0625	7.9375	29.6875	8.875	10	23.125	18.125	10.75	8.0625	23	25.9375	14.75	6.75	34.3125	23.1875	15.0625	22.625	10.8125	40.25	13	24.5	23.25	0.0625	17.375	58.75	6.4375	11.1875	51.6875	23.1875	24.75	11	20.4375	19.6875	45.3125	9.75		7.3125	15.6875	44.125	30.1875	32.8125	34.875	16.3125
Podocyte Nucleus Area (µm^2)	14.1875	24.9375	24.5	8.0625	17	32	17.3125	8	25.375	30.6875	18.125	8.6875	16.5625	13.9375	9.75	19.125	60.375	22.75	20.4375	31.5625	29.5625	37.4375	23.5625	16.9375	47.5625	47	47.8125	0.0625	0.0625	24.8125	41.3125	39.6875	17.4375	48.25	37.25	26.5625	29.75	19.8125	9.5	11.625	23.25		18.375	28.5625	17.875	19.5	41.625	41.8125	34.375
Podocyte Nucleus Area (µm^2)	10.9375	15.8125	15.625	40.375	18.9375	21	33.625	6.5625	15.4375	26.5625	18.25	20.5	13.5625	10.75	27.125	27.75	28	10.1875	14.25	26.875	35.6875	7.5625	26.625	18.625	14.75	37.375	59.9375	6.5	15.5625	21.125	47.3125	7.5625	12.4375	20.625	44	28.375	18.625	24.5	9.875	21.0625	20.75		32.6875	32.0625	41.5	29.9375	36.0625	29.9375	27.4375
Podocyte Nucleus Area (µm^2)	18.5	13.875	14.6875	28.875	17.3125	16.1875	10.75	6.6875	16	30.4375	9	13.125	6.5625	14.1875	18.9375	14.5625	35.1875	16.625	7.3125	12.1875	36.625	28.25	20.0625	16.3125	15.0625	39.125	36.75	45	7.125	37.625	23.375	67.5	12.3125	29.0625	70.5	27.25	37.9375	23.875	11.625	34.1875	19.5625		22.8125	37.1875	16.125	33.1875	14.1875	2.6875	12.625
Podocyte Nucleus Area (µm^2)	13.625	32.375	19.75	39.3125	23	15	16.3125		20.25	9.375	21.5625	13.75	14.6875	22.125	27.5	30.0625	42.4375	17.5	19.375	16.6875	42.75	18.375	25.25	24.1875	50.625	28.75	12.6875	48.6875	41.125	12.5625	39.0625	8.3125	8.375	23.125	42.375	40.125	37.0625	6.375	12.4375	48.9375	18.375		12.1875	20.3125	42.4375	8.375	24.5	35.25	14.625
Podocyte Nucleus Area (µm^2)	15.375	18.125	15.0625	23.875	11.0625	13.6875	19.0625		31.75	7.5	21.5625	8.0625	9.1875	5.25	12.875	17.4375	38.375	13.8125	6.375	13.125	39.1875	21.8125	8.25	9.375	42.25	8.75	8.375	46.6875	24.8125	42.8125	34.5625	13	43.9375	15.4375	43.875	17.3125	42	28.8125	7.5	28	9.9375		41	7	36.375	33.125	8.875	0.0625	28.125
Podocyte Nucleus Area (µm^2)	16.5	0.625	21.375	8.25	9.375	7.3125	18.875	12.1875	19.6875	8.375	15.8125	14.875	7.25	16	28.5	16.0625	38.5	27.25	9.125	26.125	19.125	19.9375	8.625	20.25	24.375	21.375	47.875	26.9375	29	9.25	11.875	13.875	14.4375	24.8125	30.5	36.1875	31	8.6875	9.4375	55.5	29.5625		14.625	28.625	41.0625	26.25	28.9375	18.4375	8.3125
Podocyte Nucleus Area (µm^2)	10.4375	25.3125	49.5	28.3125	12.1875	38	6.5	6.625	32.9375	19.125	17.0625	7.3125	11.0625	9.9375	16.6875	34.6875	18.125	25.8125	6.3125	27.4375	27.5	25	20.4375	39.5	32.875	8.4375	7.875	46.6875	14.3125	44.875	62.5625	9.8125	39.9375	39.0625	38.75	20.5	23.625	11.875	16.25	8.4375	34.5		13	38.5	8.0625	8	35.3125	0.0625	21.125
Podocyte Nucleus Area (µm^2)	8.0625	30.4375	25.0625	15.4375	22.625	9.75	8.5	1.5	31.75	22.0625	12.5625	10.875	11.6875	8.625	18.0625	19.1875	27.5	17.9375	9.1875	22.125	37.125	26.9375	26.875	30.5	24.625	21.5625	7.75	12.5625	7.75	43.4375	60.1875	26.375	9.625	21.625	21.5	31.5	11.375	9.625	17.6875	32.875	10.625		7.5	27.5	14.25	42.125	27.5	55	17.5625
Podocyte Nucleus Area (µm^2)	10.875	9.625	41.625	15.5625	15.125	7.6875	16.3125	8	25.125	16.5625	6.3125	16.8125	12.6875	14.5	19.5	19.625	26.5625	13.625	6.875	25.25	25.625	43.25	26.3125	13.5625	28.875	38.0625	28.9375	31.1875	27.5	15.5	44.0625	10.3125	7.875	23.75	32.25	7.125	39	6.4375	19.6875	29.75	17.6875		53.0625	14.125	8.5	21.875	28.0625	38.625	10.3125
Podocyte Nucleus Area (µm^2)	10.375	18.1875	43.6875	31.0625	7.375	40.375	12.625	6.3125	30.3125	16.6875	24.4375	18.9375	20.625	10.875	9.5	37.8125	23.75	31.5625	12	11	18.6875	32.875	35.375	31.0625	28.75	14.875	7.375	19.5	16.625	8.75	54.6875	9.375	42.75	13.375	7.875	24.375	37.0625	14.375	12.75	50.0625	20.8125		41.5625	7.75	8.9375	42.0625	25.0625	26.75	19.6875
Podocyte Nucleus Area (µm^2)	6.625	6.9375	31.5625	25.8125	6.5	14.5	6.5625	15.75	36.125	17.8125	29.1875	28	6.875	16.5625	11.875	17.5	25.0625	11.75	8.6875	29.375	15.75	29.6875	6.8125	33.25	22.6875	8.125	16.5625	12.375	9.375	43.4375	20.6875	47	23.4375	47.3125	9.1875	7.5625	9.125	6.625	12.125	22.5	19.6875		26.9375	23.625	28.125	14.5	7.4375	43.1875	7.0625
Podocyte Nucleus Area (µm^2)	13.125	8.1875	6.875	20.875	14.0625	23.5625	13.5	7.125	31.375	45.875	27.8125	29.75	10.375	10.0625	10.625	23.1875	24.9375	23.5625	12.25	27.4375	26.6875	23.8125	15.5625	28.6875	24.6875	24.75	34.6875	65.875	60.75	34	7.1875	46.3125	29.5625	31.8125	25.4375	29.4375	10.9375	9.75	13.8125	8	8.8125		34.0625	20.9375	39.75	16.375	32.6875	20.125	8
Podocyte Nucleus Area (µm^2)	9.6875	16.9375	9.6875	29.375	8.1875	7.625	23.75	7.625	17.5	31.75	14.875	10.4375	7	10.5	27.875	11.4375	35.125	23.125	14.375	7.375	16.3125	16	21.3125	27.25	47.1875	33.6875	46.6875	32.25	44	11.5	22.9375	36.6875	40.75	22.4375	7.25	38.6875	29.9375	18.375	16	50.5625	30.8125		46.0625	13.0625	27.4375	30.6875	14.5625	28.6875	34
Podocyte Nucleus Area (µm^2)	9.5	11.5	28.4375	19.875	6.5	28.25	7.75	6.3125	10.3125	24.625	13.5625	10.5	19.1875	8.875	17.125	28.4375	33.9375	19.5	10.4375	11.6875	8.25	23.125	12.5	12.1875	32.8125	37.0625	51.5	61.5625	21.625	70.3125	22.1875	35.125	20.9375	33	55.6875	7.1875	31.6875	21.375	7.5625	27.1875	52.6875		54.375	23.625	17.4375	48.3125	21.9375	26.125	7.75
Podocyte Nucleus Area (µm^2)	8.3125	37.25	31.4375	10.625	19.5625	10.5	14.625	9.125	24.25	21.875	6.625	14.6875	8.25	8.625	9.375	31	31.0625	29.3125	18.75	20.8125	16.1875	22.375	34.6875	13.0625	34.875	52.8125	36.4375	58.75	37.6875	49.6875	44.875	43.9375	26.125	37.375	23.9375	25.8125	26	18.0625	8.3125	30.375	14.75		29.6875	40.6875	15.5625	52.375	12.3125	18.375	7.875
Podocyte Nucleus Area (µm^2)	7.4375	10.5625	37.4375	29.0625	9.0625	12.5625	13	8.25	23.3125	15	23.625	19.8125	9.25	9	7.875	37.6875	10.5625	27	15.375	39.5625	29.6875	53.25	11.875	34.5	35.375	72.375	48.25	18.9375	13.6875	43.75	27.8125	12.75	10.3125	7.5	23.1875	21.75	23.625	17.125	10.625	50.0625	18		14.6875	28.9375	12.75	63.1875	13.375	11.25	18.8125
Podocyte Nucleus Area (µm^2)	8.5	12.1875	13.8125	35.75	16.9375	10.5625	23.125	14.0625	16	13.25	36.6875	22.375	6.375	10.8125	8.8125	18	26.75	9.8125	12.625	15.5	9.9375	18.875	14	16.375	48.375	48.3125	12.1875	23.5625	14.625	101.75	35.9375	35.1875	13.8125	49.75	67.8125	33.625	33.0625	6.625	7.9375	39.375	15.1875		58.9375	40.5625	12.0625	31.25	7.3125	10.3125	14.5
Podocyte Nucleus Area (µm^2)	7.625	8.4375	16.875	21.75	18.0625	34.75	6.5625	18.75	17.6875	38.375	24.75	8.5625	10.8125	6.3125	16.5	23.125	35.0625	38.3125	23.8125	30.5625	14.375	20.5	57.375	28.75	40.75	11	58.5625	57.5625	12.0625	57.5	24.4375	28.1875	9.6875	30.25	32.625	38.3125	12.875	11.125	10.3125	9.6875	30.1875		24	12.5625	35.875	56.3125	18.125	34.625	31.3125
Podocyte Nucleus Area (µm^2)	16.4375	24.9375	36	38.5625	31.4375	36.75	19.25	22	22.3125	21.75	11.875	34	10.5625	1.1875	17.75	13.5	8.8125	19.25	16.625	25.6875	15.1875	34.5	10.5	6.5	84.6875	20.6875	31.9375	29.875	10.6875	39.0625	27.5625	23.5625	15.875	18.6875	22.6875	27.625	26.0625	24.375	10.9375	32.75	42.9375		37.25	25	42.125	40.0625	22.25	20.0625	8
Podocyte Nucleus Area (µm^2)	6.5625	12.75	29.375	17.125	10.125	66.375	7.6875	11.75	32.6875	19.5625	20	16.875	7	20.3125	29.3125	19.4375	34.4375	32.25	18.125	7.5	8.25	10.5	15.0625	29.6875	20.3125	24.8125	30.5625	31	11.4375	31.3125	26.6875	36.875	45.125	43.5	57.3125	34.25	45.625	13.1875	17.9375	53.875	26.75		13.0625	43.9375	31.125	24	13.75	15.875	39.9375
Podocyte Nucleus Area (µm^2)	12.5625	17.3125	38.1875	11.5	15.4375	25.9375	28.0625	9.75	17	21.625	27.625	23	10.6875	6.9375	35.875	7.625	31.875	31.9375	12.25	18.25	47.25	33.375	33.625	23	23.9375	47.125	10.0625	7.375	37.6875	23.5	10.4375	13.3125	6.375	77.5625	8.25	19.375	17.5	9.9375	23.875	27.0625	9.4375		29.375	7.8125	61.375	7.8125	13.75	9	19.8125
Podocyte Nucleus Area (µm^2)	8	8.1875	21.875	56.625	7.25	37.4375	9.9375	6.3125	26.5625	27.9375	8.375	12.0625	13.0625	6.6875	26.0625	18.25	14.5625	15.3125	11.25	33.3125	18.75	17.9375	28	24.3125	26.375	49.625	12.625	7.5	40.75	52.5625	53.5	8.6875	27.6875	19.8125	12.75	20.1875	9.25	27.8125	6.8125	6.8125	23.625		37.1875	35.4375	13.5625	20.375	22.5625	8.1875	13
Podocyte Nucleus Area (µm^2)	6.8125	21.9375	19.9375	35.0625	6.5	17.4375	15.375	7.25	21.5	18.375	21.3125	24.1875	10.125	17.375	28.875	12.5	18.5625	8	14.875	26.4375	34.625	21.5625	7.125	17.5	18.5	26.4375	59.0625	17.8125	22.125	12.8125	12.5	39.1875	30.4375	66.0625	63.0625	24.3125	14.9375	17.5625	12.0625	35.375	10.375		8	27.1875	27.9375	39.75	22.5625	21.0625	7
Podocyte Nucleus Area (µm^2)	7.1875	23.6875	24.375	21.4375	20.375	12.875	6.5625	5.5625	26.25	19	41.8125	11.5	7.375	10.125	19.75	25.5	20.4375	6.5625	14.1875	45.5	12	30.9375	26.5	30.3125	25.1875	36.0625	38	14.8125	53.25	47.0625	12.75	54.3125	24.75	8.6875	54.25	20.1875	8.6875	12.4375	10.625	20	6.375		21.25	27	34.6875	22.375	16.9375	19.0625	27.9375
Podocyte Nucleus Area (µm^2)	11.5625	26.875	13.5625	26.875	19.4375	18.0625	8.6875	5.5625	32.25	16.8125	10.5	7.25	17	6.625	10.9375	7.125	22.4375	28.75	7.625	15.9375	30.0625	22.875	13.5625	10.875	43.5625	16.5	7.75	17.375	32.5	17	26.5625	54.9375	49	29.6875	46.9375	51.375	17.625	6.8125	14.375	33.8125	17.25		60.3125	8.125	44.375	38.875	12.4375	30.1875	12.4375
Podocyte Nucleus Area (µm^2)	10.5	18.875	21.375	11.875	11.3125	16.75	7.5	21.3125	40.5625	18.5625	15.6875	44.4375	12.3125	19.4375	29.4375	8.5625	16.8125	17.9375	10.0625	41.8125	16.25	11.625	16.125	29	13	33.3125	7.0625	7.6875	6.8125	28.5625	30.5625	12.25	13.4375	56.125	18.0625	43.4375	16.125	9.5	28.3125	27.5625	55.625		59.75	10.375	18.625	25.3125	7.5	22.0625	23.375
Podocyte Nucleus Area (µm^2)	28.4375	10.875	6.375	33.1875	33.375	28.0625	15.75	11.9375	11.5625	9.9375	27.8125	11.3125	6.5	12.0625	20.375	13.5	15.4375	50.3125	20.9375	13.5	14.875	27.0625	30.125	22.8125	47.9375	7.5625	62.25	58.3125	25.5625	52.75	15.0625	61.0625	9.6875	52.375	13.9375	29.6875	31.6875	6.3125	12.875	27.5	15.625		18.625	35.0625	46.25	9.0625	24.4375	35.0625	43.8125
Podocyte Nucleus Area (µm^2)	17.5625	8.8125	27	28.125	7.875	15.375	49.6875	13.75	18.8125	8.125	32.0625	7.375	15.1875	9.125	30.875	28.25	18.875	13.4375	7.375	33.8125	15.5	8.6875	38.375	9.75	30.375	22.4375	22.4375	45.75	16.6875	16.3125	13.4375	38.9375	26.6875	31.5625	40.75	36.3125	30.875	15.9375	11.5625	25.3125	7.0625		8.75	11.8125	43.625	44.3125	24.3125	18.1875	18.375
Podocyte Nucleus Area (µm^2)	13.375	23.875	10.6875	19.9375	8.3125	33.3125	27.25	14.125	22.3125	7.375	33.5625	15.875	18.5625	9.4375	9.75	7.125	32	37.375	21.1875	29	6.375	33.375	11.9375	7.8125	22.75	35.5625	39.8125	23.875	34.1875	63.375	58.75	22.875	32	17.8125	23.125	9	27.25	14.4375	6.4375	9.0625	40.125		25.875	100.562	15.375	44.25	7.5	16.5	27.6875
Podocyte Nucleus Area (µm^2)	17.9375	16.125	14.25	14.5625	15.4375	43.8125	9.375	10.5625	39.5625	13.75	16.625	7.1875	6.625	7.125	16.875	18.875	33.375	35.1875	19.5625	28.3125	9.5	7.625	20.8125	21.5625	22.4375	9.0625	38.75	50.9375	31.5625	59.75	8.4375	18.625	32.75	21.3125	7.25	16.8125	44.4375	7.0625	6.25	35.0625	18.8125		10.875	19.125	30	27.875	18.8125	7.75	21.75
Podocyte Nucleus Area (µm^2)	19.3125	28.75	19.0625	15.125	14.6875	9.0625	10.5	10.4375	27.5625	17.375	23.125	26.375	21.9375	12.875	6.5	6.875	15	16.25	12.875	31.9375	8.3125	10	10.625	14.5	21.625	40.0625	69.25	90.875	7.5	10.625	30.3125	40.6875	31.5625	26.125	14.3125	46.75	43.375	13.9375	20.625	97	18.625		11.25	10.5	64.125	29.3125	24.875	26.5625	28.6875
Podocyte Nucleus Area (µm^2)	17.8125	27.6875	21.375	35.5625	9	40.125	22.5625	8.625	51.375	12.5	29.0625	8.3125	8.8125	7.625	17.625	20.375	38.9375	47.625	16.6875	13.8125	31.125	13.0625	35.5	29.6875	38.625	28.5	24.5	26.75	39.3125	51.5	33	32.25	46	39.125	16.375	16.625	37	18.0625	6.375	9	28.75		11	17.875	13.625	6.875	10.5	7.6875	32.1875
Podocyte Nucleus Area (µm^2)	11.0625	18.0625	25	39.1875	9.0625	36.75	22.75	10.375	7.9375	9.75	10.5	8.5	17.875	12.1875	19.4375	18.125	15.9375	34.625	6.25	23	31.375	29.3125	13.6875	9	38.625	32	11.6875	55.1875	49.6875	11	13.0625	7.1875	51.75	38.5	6.375	9.125	27.8125	15.125	6.625	54.1875	45.625		31.375	7.625	49.625	35.0625	14.875	15.5625	14.125
Podocyte Nucleus Area (µm^2)	8.6875	33.5625	19.6875	9.3125	18.875	14.0625	6.3125	6.9375	40.9375	16.8125	11.0625	20.6875	8.1875	15.25	17.625	9.375	15.0625	31.875	16.8125	30.125	17.0625	34.5	11.375	18.375	28.4375	21.75	36.25	65.25	56.0625	35.25	35.9375	12.625	51.5	32.8125	38.375	27.8125	27.1875	26.0625	15.625	53.875	41.5		17.5625	16.0625	65.0625	33.125	9.6875	21.9375	7.75
Podocyte Nucleus Area (µm^2)	7.75	13.625	21.25	8.75	9.9375	25	15.8125	7.8125	34.0625	17.0625	9.9375	14.125	1.3125	11.3125	18.1875	12.5625	31.125	7.375	6.625	27.375	12.5	27.5	36.75	35.1875	29.875	33.125	62.125	57.875	12.375	37.75	49.0625	46.0625	13	16.0625	21	48.125	22.9375	19.75	13.75	44.3125	11.3125		14.4375	30.25	30.5	28.25	14.75	23.625	22.5625
Podocyte Nucleus Area (µm^2)	7.3125	22.8125	27	28.875	29.875	9.6875	17.0625	6.3125	38.0625	17.3125	45.125	26.6875	5.6875	7.9375	19.6875	13.75	16.875	12.25	14.125	24.125	19.25	39.375	8.0625	24.0625	49	16.6875	59.4375	18.6875	19.375	6.375	52.5	21.3125	15.125	44.1875	56.875	20.8125	52.0625	20.1875	13.625	44.0625	21.0625		41.625	44.875	19.6875	16.5	63.625	11.9375	6.375
Podocyte Nucleus Area (µm^2)	17.5625	29.0625	13.5625	13.875	6.5	8.4375	7.375	9.8125	18.5625	6.4375	20.6875	13.25	22.625	1.75	23.875	18.4375	23.875	17.8125	18	13.875	33.625	13.5	15.5	25.625	12.625	39	8.75	18.625	15.8125	36.875	6.8125	58.8125	23.25	46.375	59.125	38.875	10.5	27.125	10.8125	10.8125	10.9375		28.5	19.875	31.625	44.4375	29.1875	34.875	7.125
Podocyte Nucleus Area (µm^2)	20.625	16.625	8.625	8.875	15.4375	21.625	7.25	8.5	24.6875	29.625	18.8125	6.4375	6.75	4.6875	26.75	37	43.25	29	8.0625	18.5625	9.875	11.75	13.9375	27.375	9.6875	28.625	8.125	15.8125	35.6875	46.25	21.625	54.0625	18.875	50.3125	35.0625	17.9375	31.25	7.125	7.6875	34.375	8.75		30.125	32.5	21.4375	38.1875	23.9375	20.3125	33.1875
Podocyte Nucleus Area (µm^2)	9.1875	18.375	23.375	26.6875	6.6875	23.25	32.875	5.9375	29.125	28.4375	26.5625	6.375	17	6.875	11	14.8125	7.75	12.5625	16.0625	17.1875	38.0625	18.75	51.5625	9.9375	31.8125	21.625	6.4375	6.5	21.8125	61.3125	16.8125	16.875	23.5	60	19.9375	28.1875	20.875	6.5	11.875	20.25	24.375		43.5	21.875	25.0625	31.5	29.625	30.0625	31.4375
Podocyte Nucleus Area (µm^2)	12.1875	17.375	28.4375	26.75	19.875	10.0625	6.75	1.8125	9.6875	6.75	11.9375	18	10.5625	15.0625	14.375	24.125	10.8125	44.6875	16.5625	39.0625	23.5	29.9375	8.4375	8.5	31.8125	11.5625	21.875	10.6875	31.5	47.625	19.1875	32.25	25.5625	62.4375	38.125	36.3125	31.3125	9.8125	6.6875	71.875	18		45.375	39.125	20.8125	45.1875	9.625	19.3125	19.4375
Podocyte Nucleus Area (µm^2)	11.375	18.875	25.5625	8.0625	16.6875	11.5625	6.75	6.0625	18.1875	18.5	13.1875	10.25	8.5	6.25	22.6875	38.25	28.625	7.9375	17.25	15.8125	34	25.5	25.3125	20.0625	38.125	21.5	11.25	34.0625	22.5	20.9375	8.375	50.875	22.3125	54.625	58.3125	20.3125	8.25	14.0625	16.125	23.875	7.625		7.8125	23.25	8.8125	40.125	32.25	47.3125	24.5625
Podocyte Nucleus Area (µm^2)	22.8125	15.75	60.75	6.8125	17.4375	18.25	15.875	1.8125	16.625	41.625	19.4375	30.625	16.9375	15.5625	12.0625	17.5	32.4375	23.625	8.75	21.0625	23.625	13.875	27.5	29.9375	41.375	45	7.25	11.375	23.125	20.3125	10.375	17	16.8125	19.625	42.75	36.3125	33.625	7.4375	9.3125	4.125	34.625		37.1875	34.5	45.625	9.1875	21.1875	32.75	13.6875
Podocyte Nucleus Area (µm^2)	14.75	12.6875	37.9375	14.4375	14.6875	28	14.6875	9.5625	12	23.9375	22.25	10.9375	13.8125	20.625	10.625	23.25	29.5	33.5	15.875	12.1875	22.6875	18.875	14.125	33.875	7.6875	60.5	10.8125	27.0625	23.3125	35.6875	25.1875	23.0625	42.625	31.5	19.4375	9.8125	13.5	8.3125	6.25	51.75	29.4375		16.75	33.3125	60.3125	20.1875	46.3125	16.125	10.25
Podocyte Nucleus Area (µm^2)	19.6875	13.0625	27.4375	15.6875	19.125	8.5625	37.875	6.5	19.6875	22.875	10.125	32.25	6.4375	1.8125	12.25	18.3125	26.875	23.875	12.625	27.625	30	11.4375	31.375	32.125	16.875	26.625	95.3125	12	68.9375	40.25	85.75	53.3125	27.9375	14.25	28.5625	47.8125	36	11	12.9375	22.5	51.0625		9.4375	28.4375	45.6875	7.0625	30.875	14.4375	28.0625
Podocyte Nucleus Area (µm^2)	12.5	37.5625	21.5	29	6.875	6.5625	9.25	7.75	13.6875	19.4375	22.0625	5	25.4375	17	8.1875	8.3125	30.875	43.125	14	11.75	17.3125	20.375	19.875	11.0625	28.3125	1.8125	17.4375	78.8125	24.625	9.9375	31.0625	39.5625	27.5	7.5	24.875	8.375	35.8125	8.1875	11.4375	10.75	7.5		11	28.8125	9.875	29.375	51.8125	33.4375	20.1875
Podocyte Nucleus Area (µm^2)	16.25	34.6875	8.6875	28.75	28.125	18.6875	15.5625	8.3125	9.625	9.4375	26.75	23.8125	15.625	10.1875	10	9.1875	25.125	32.9375	17.25	22.4375	18.1875	8.75	16.25	14.625	17.625	32.875	29.5625	26.6875	8.4375	22.0625	36.875	43.9375	26.75	9.9375	17.4375	58.4375	23.875	37.625	7.25	35.875	60.875		38.9375	43.875	46.0625	22.75	18.4375	28.9375	25.5
Podocyte Nucleus Area (µm^2)	11.4375	17.8125	21.5	6.5	12.3125	24.1875	8.6875	7.5625	9.875	10.625	6.375	11.8125	9.8125	9.8125	14.9375	10.3125	7.875	19.0625	6.9375	26.3125	23.4375	38.0625	27.125	29.4375	8.0625	18.9375	49.3125	21.0625	12.25	10.6875	23.5625	6.6875	40.875	30.625	45.625	11.5	17.375	7.9375	12.0625	31.1875	33.5625		18.6875	25.0625	29.5625	41.625	345.875	19.3125	20.375
Podocyte Nucleus Area (µm^2)	9.5625	7.375	15.5	18.5625	11.875	13	11.3125	7.625	28.5	27.0625	19.5625	10.125	9.125	21.875	16.125	16.5625	38.125	37.5	14.125	42.6875	19.125	16.25	6.25	23.5625	51.9375	47.0625	6.9375	45.375	34.25	22.3125	46.625	22.875	38.4375	31.125	38.3125	18.875	34.75	10.875	12.6875	17.75	26.5625		11.375	22.5625	37.4375	9.8125	14.5	9.625	38.5625
Podocyte Nucleus Area (µm^2)	9.4375	34.4375	12.125	25.5	22.8125	39.625	6.4375	6.5625	34.6875	32.5625	28.25	10.5	12.8125	8.125	11	31.875	17.5	15.0625	7.9375	28.1875	11.75	25.5625	20.0625	0.0625	33.1875	33.875	8.4375	43.5	27.3125	52.875	11.25	12.9375	9.125	7.1875	20.8125	20.5	30.3125	10.9375	19.375	32.1875	22.6875		29.25	34.8125	38.8125	68.8125	23	23.875	23.1875
Podocyte Nucleus Area (µm^2)	7.4375	14	23.9375	29.0625	13.25	33.625	8.5625	6.5	9.125	13.1875	11.625	19.5	6.5625	11.375	18.625	27.3125	7.875	18.125	24.8125	30.25	26.1875	13.75	6.25	13.5625	33.8125	43.6875	25.4375	35.0625	17.75	74.4375	18.4375	6.25	46	6.75	35.75	23.8125	42.125	17.25	19.875	29.8125	27.6875		21.375	9	35.6875	16.6875	28.3125	18.9375	6.5625
Podocyte Nucleus Area (µm^2)	12.625	38.6875	33.1875	35.5	8	30.4375	19.8125	6.875	24.75	11.375	17.75	22.25	7.375	14.9375	30.25	9.5	12.375	18.0625	15.6875	45.4375	6.5625	25.25	7.125	22.375	17.125	51.0625	46.75	57.9375	41.4375	9.6875	14.1875	39.875	10	19.25	9.875	8.75	26.3125	13.125	9.0625	39.9375	34.75		22.4375	12.8125	13.6875	39.5625	26.5625	21.625	16
Podocyte Nucleus Area (µm^2)	6.875	13.25	6.6875	40.5625	23.375	35	6.875	9.1875	34.625	15.8125	20.5625	28.4375	6.5625	9.625	18.875	15.875	16.625	11.9375	12.875	18.9375	13.25	14.8125	23.375	17.5	30.125	26.875	36.0625	38.1875	34	57.9375	7.0625	61.1875	11.375	8.3125	25.8125	13.75	17.375	26.25	9.4375	22.6875	17.0625		10.25	16.75	20.25	41.1875	18.75	25.6875	29.1875
Podocyte Nucleus Area (µm^2)	9.8125	43.25	25.0625	14	34.875	47.25	9.8125	12.8125	17.625	13.4375	8.375	28.5	7.6875	10.6875	32.3125	13.875	25.4375	28	11.5	27.5625	35.3125	22.625	7.125	9.625	42.5625	29.5625	17.375	33.625	15.6875	7.3125	25.4375	8.875	6.375	36.3125	36.25	19.25	44.8125	14.875	8.0625	26.1875	36.1875		21.5625	18.75	20.4375	52.5	40.1875	20.5625	37.0625
Podocyte Nucleus Area (µm^2)	6.25	16.75	12.0625	33.3125	7.875	8.3125	10.9375	7.4375	32.6875	6.25	6.5	25.9375	10.5	9.6875	44.5625	14.9375	26.625	6.6875	15.75	19.5625	7.0625	11.375	15	19	21	28.125	32.3125	24.5	22.375	51	6.6875	49.3125	7.875	15.6875	36.625	19.4375	29.5625	21.375	15.125	10.875	30.375		8.1875	25.625	13.5	22.1875	30.3125	42.875	23.9375
Podocyte Nucleus Area (µm^2)	1.375	7.625	27.25	25.8125	24.6875	33	11.875	8.1875	10.8125	22.6875	13.875	8.25	12.875	7.125	20.6875	25.375	12.1875	23.5625	6.375	21.5	16.125	28.0625	33.75	10.0625	17	20.0625	7.0625	35.1875	47.8125	57.1875	50	23.375	24.9375	24	28	18.5	31.0625	16.75	11.625	11.625	34.875		14.9375	49.4375	20.0625	29.5625	27.5625	10.5	17.875
Podocyte Nucleus Area (µm^2)	8.0625	7.375	29.6875	23.1875	6.375	28.6875	11.5625	7.6875	6.8125	24.5625	13.1875	11	8.625	7.75	10.75	16.1875	26.125	33.75	21.9375	23.625	23.3125	23.625	21.625	31.1875	33.6875	24.875	36	12.375	6.4375	49.375	8.5625	19.75	8.6875	66.9375	45.875	46.8125	19.125	8.875		44.375	37.25		36.875	29.0625	8.75	24.9375	52.4375	19.5	9.125
Podocyte Nucleus Area (µm^2)	9	25.8125	7.8125	19.625	9.375	42.6875	12.9375	8.4375	10.5	26.125	26.75	12	8.375	11.4375	19.375	13.125	13.875	26.625	16.25	16.5625	27	28.5625	30.8125	35.375	26.9375	26.3125	32.9375	34.0625	23.4375	42.9375	18.1875	6.3125	12.6875	47.75	18.5	20.8125	32.75	9.9375	6.75	18.9375	19.75		27.1875	31.625	42.875	11.9375	26.125	46.125	20.125
Podocyte Nucleus Area (µm^2)	8.4375	18.375	33.9375	24.3125	18.375	36.75	23.375	7.375	9	21.9375	16.6875	14.875	10.625	7.25	22.125	23.875	25.3125	54.0625	6.5625	13.3125	39	31.1875	6.75	17.8125	15.375	36.0625	80.5625	51.5625	8.625	17.75	15.125	62.6875	36	38.0625	36.125	11.75	28.25	7.5	15.875	40.5	9.4375		25	17.75	33	57.375	33.625	19.6875	12.5
Podocyte Nucleus Area (µm^2)	15.3125	17.3125	23.6875	23.3125	6.3125	13.875	11.8125		18.5	16.1875	20.4375	21.6875	14	21.125	7.5	29.4375	36.75	46.5625	6.625	14.8125	11.3125	19.1875	6.75	18.625	37.625	33.8125	15.625	9.9375	12.6875	36.25	18.9375	7.3125	5.1875	44.4375	11.25	25.375	8	20.9375	12.8125	33.125	50		42.8125	13.4375	113.688	12.8125	55.6875	35.8125	33.9375
Podocyte Nucleus Area (µm^2)	17.125	9	13.125	38.5	6.875	45.5625	13.125	7.125	26.5625	13.5625	21.9375	14.375	8.25	17.125	16.8125	42.8125	30.25	41.125	23.875	22.25	11	14.5625	29.5	13.875	34.875	20.9375	27.5	41.5	31.125	44.6875	32.5625	51.5	1.625	37.3125	30.3125	34.5625	21	19.75	10.875	25	16.125		8.1875	26.5	26	35	18.3125	14.375	17.4375
Podocyte Nucleus Area (µm^2)	8.75	10	20.8125	10.6875	6.375	34.1875	15.9375	0.0625	26.5	12.6875	22.9375	8.25	8.25	13	17.1875	25.4375	11.75	11.125	9.5625	19.75	31.75	40.9375	60.5625	17.125	26.1875	25.125	25.4375	15.3125	72.1875	16.8125	16	41.4375	34.125	39.375	48.75	43	18.625	31.6875	22.4375	15.625	35.5		24.25	43.75	22.5	25.8125	7.875	9.8125	15.125
Podocyte Nucleus Area (µm^2)	8.25	28.4375	32.625	26.125	14.625	6.5625	7.8125	10.3125	14.4375	22.6875	11.5	16.25	13.25	10.25	33.375	17.375	19.1875	27.875	12.6875	7.125	19.125	23.625	26.625	25.8125	27.6875	43.125	26.0625	90.25	34.375	19.375	13.5625	10.1875	6.9375	9.125	47.6875	43	21.6875	10.75	10.3125	43.1875	45		34.0625	10.375	12.6875	40.625	16.1875	28.375	18.8125
Podocyte Nucleus Area (µm^2)	10.6875	30	35.25	23.9375	23.5625	21.0625	11.125	7.5625	28.5	24.875	6.5625	16.0625	9.0625	14.75	10.625	10.5625	22.3125	28.5625	12.1875	7.5	27.75	31.5	21.125	20.75	17.8125	28.5	28.4375	29.75	19.9375	36.125	59.6875	53.875	16.625	27.0625	28.1875	8.8125	29	26.5625	6.25	28.625	28.125		15.8125	7.9375	33	7.375	36.9375	30.0625	10.875
Podocyte Nucleus Area (µm^2)	15.4375	33.75	20.3125	22.5	14.3125	14.25	16.625	15.625	37.9375	16.6875	8.875	17	13.875	17.5625	8	8.9375	25.0625	8.4375	12.625	18.25	25.5625	45.1875	22.125	8.5	28.8125	38.0625	21.5	62.9375	30.4375	6.5625	35.9375	9.75	12.1875	21.875	40.875	38.8125	22.75	26	11.75	8.875	18.4375		36.3125	29.125	33.9375	33.75	6.875	31.9375	9.125
Podocyte Nucleus Area (µm^2)	13	28.375	17.625	14.375	25.125	9.4375	6.3125	8.125	20.375	20.5	8.8125	6.9375	11.125	11.3125	21	9.375	8.625	10.0625	15.625	10.5625	26.75	37.4375	14.125	16.125	36.75	49.25	37.875	39.625	19.1875	43.5625	10.6875	47.625	12.875	44.25	20.5	31.4375	42	10	11.0625	20.1875	28.6875		40	14.1875	31.3125	16.5625	12.625	22.625	25.0625
Podocyte Nucleus Area (µm^2)	15	20.8125	14.5	32.4375	20.625	30.75	10.875	6.8125	36.125	35.375	20.75	21.9375	11.375	13.875	7.1875	32.625	13.25	7.75	14.375	27.9375	15.4375	30.25	20.6875	11.0625	45.5625	40.875	41.125	43.75	23.4375	12.625	34.4375	39.5625	9.6875	57.4375	53.75	39.9375	47.25	24.4375	23.3125	15.5625	21.625		40.5625	33.8125	42.625	27.375	44.9375	11.8125	11.5625
Podocyte Nucleus Area (µm^2)	8	11.5	23.75	19.6875	12.25	48.625	21.0625		6.5	25.9375	6.4375	21.9375	6.25	8.4375	12.8125	12.3125	31.6875	30.1875	32.9375	35.25	17.125	33.25	24.625	31.5	60.875	22.3125	49.125	56.375	23.375	47.9375	42.375	46.6875	13.3125	20.4375	25.1875	36	37.5625	15.625	14.875	16.25	7.9375		34.9375	7.375	52.6875	58.9375	19.9375	9.4375	24.9375
Podocyte Nucleus Area (µm^2)	7.125	26.375	12.125	30.875	31.0625	32.375	34.25	7.375	33.0625	9.25	21.75	7.5	11.5	8.75	24.9375	7.625	17.4375	25.1875	6.4375	28.125	12.6875	7.8125	40.875	17.3125	43.25	25.5625	24.625	9	28.6875	35.9375	53.1875	45.5	30.3125	44.25	38.5	13.125	9.0625	12.6875	9.125	23.5625	23.8125		20.375	13.6875	29.5	67.1875	35.1875	19.9375	8.8125
Podocyte Nucleus Area (µm^2)	12.625	24.25	24.75	12.3125	20.875	17	22.75	6.4375	32	10	7	12.75	13.6875	18.375	18	24.0625	33.0625	19.8125	143	14.25	22	24.625	6.4375	26.875	18.125	39.5	9.25	63.75	20.125	75.625	21.625	27.4375	30	9.75	46.875	19.9375	12.625	18.5	5.8125	19.6875	15.3125		8.375	17.6875	24.625	55.25	31.375	21.25	12.375
Podocyte Nucleus Area (µm^2)	6.375	12.75	12.0625	9.4375	35.3125	76.25	14.25		9	17.8125	26.125	20.875	9.1875	7	16.6875	21.1875	29.75	20.1875	9.6875	25.625	25.6875	29.6875	8.4375	29.9375	34.375	17.6875	7.125	36.4375	53.625	44.0625	41.375	40.1875	56.625	20.5625	30.875	47.75	26.375	11.5625	0.5	14.1875	11.375		8.0625	44.0625	17	8.875	10.75	8.4375	43.75
Podocyte Nucleus Area (µm^2)	6.5625	25.5	44.9375	18	17.6875	23.3125	21.3125	7.9375	37.125	25.125	22.625	15.25	8.3125	16.0625	6.75	15.25	26.125	26.375	12.125	6.5	39.9375	22.25	12.125	26.9375	8.25	39.1875	50.9375	44.8125	30.4375	41.3125	19.5625	44.4375	16.125	36.125	16.3125	18.9375	19.25	23.875	12.5	20.6875	21.4375		11.75	22.375	6.9375	19	39	31.75	11.1875
Podocyte Nucleus Area (µm^2)	10.5	39	31.125	14.4375	7.375	37.6875	23	9.3125	54.0625	26.75	23.1875	10.25	7.0625	11.75	23.8125	24.375	17.8125	22.875	16	7.6875	24.125	49.0625	22.875	36	15.1875	32.8125	36.375	36	28.75	64.125	7.875	11.625	24	41.9375	43.3125	34	7.5	20.5625	15.75	79.4375	40.8125		45.1875	23.75	26.75	13.5	41.5	10.0625	21.625
Podocyte Nucleus Area (µm^2)	6.4375	36.75	9.75	12.875	26.375	15.375	33.0625	6.5625	36.4375	30.375	14.5	2.6875	21.875	24	17.6875	30.375	6.375	7.5625	6.25	20.5625	32.125	15.3125	20.375	24.625	47	11.25	48.4375	11.375	33.5625	17.0625	35.1875	33.375	43.75	30	7.6875	25.0625	20.4375	11.625	10	48.625	14.9375		43.0625	14.25	32.5	22.875	27.375	34.4375	21.625
Podocyte Nucleus Area (µm^2)	7.3125	19.1875	39.9375	35.875	19.5	29.375	11.8125		45.125	10.3125	26.5625	13.8125	7.25	15.25	23.5625	12.125	18.0625	39.5625	6.25	19.9375	18.25	7.8125	31.375	19.6875	45.8125	24.8125	63.25	31.125	34.375	29.5	24.625	43.6875	8.6875	31.6875	52.125	7.125	42.3125	16.9375	6.25	38	26.25		39.625	41.375	25	7.1875	44.75	20.875	16.4375
Podocyte Nucleus Area (µm^2)	22.4375	34.3125	6.3125	17.5	9.5	29.5625	8.75		18.1875	16.0625	31.1875	25.125	10	9.6875	21.8125	7.875	16	30.875	15.875	15.625	8.5625	34.5	23	9.875	16.6875	23.75	25.4375	21.25	38.3125	27.625	46.1875	41.5	29.6875	52.3125	17.0625	33.25		15.6875	9.5625	44.875	18.3125		29.375	34.875	42.9375	6.75	42.75	18.6875	37.3125
Podocyte Nucleus Area (µm^2)	6.5	21.125	15.625	32.0625	14.75	13.3125	7.375		8.6875	10.875	22.6875	14.75	16.75	21.625	9.6875	6.75	21.6875	22.1875	13.9375	6.625	41.8125	24.625	8.4375	9	20.75	31.4375	8.125	17.4375	29.9375	66.625	48.5625	43.1875	6.875	28.4375	8.875	33.3125		12.5625	6.75	41.625	21.1875		51.4375	46.0625	49.5625	6.875	31.125	31.8125	14.4375
Podocyte Nucleus Area (µm^2)	14.25	38.75	17.9375	34.0625	14.3125	35.8125	23.5625		23.4375	6.875	6.9375	21.625	13.25	24.75	14.25	16.6875	25	42.8125	9.9375	26.5	20.75	28.25	30.5	10.875	54.5625	46.125	42.5	21.75	10.8125	14	24.5	57.0625	19.8125	24	7.375	13.375	13.5	27.5	6.8125	9.9375	8.6875		39.75	18.0625	33	28.9375	11.3125	10.125	11.8125
Podocyte Nucleus Area (µm^2)	15.625	23.1875	10.0625	26.125	7.3125	32.0625	7.9375		26.75	20	11.6875	9.1875	24.375	12.4375	25.4375	32.75	36.0625	15.4375	13	16.25	38.875	42.125	18.0625	24.25	48.125	26.5	71.5625	51.3125	14.125	51.125	44.875	92.8125	32.8125	19.9375	42.625	27.1875	25.75	7.0625	17.25	60.9375	23.6875		11	23.4375	15.5625	39.625	22.625	39.8125	8.75
Podocyte Nucleus Area (µm^2)	18.4375	33.9375	30.125	8.9375	9.5625	31.3125	10.75		28.375	19.375	6.75	8.1875	7.375	1.5	7.375	14.375	7.625	25.5	14.875	15.625	11.4375	24.25	13.6875	20.4375	73.4375	20.25	9.125	89.6875	19.125	42.8125	24	31.6875	14.4375	8.9375	42.9375	10.9375	22.9375	18.4375	21.375	10.625	42.6875		31.125	32.75	43.9375	46.6875	46.9375	37.5625	20.125
Podocyte Nucleus Area (µm^2)	0.1875	33.25	28.5625	9.5	7.8125	28.875	8.25		41.1875	24.25	33.3125	9.375	8.8125	8.1875	19	10.25	18.5625	13.3125	17.5625	32.5	30.75	11.75	7.125	20.125	8.9375	36	11.375	27.9375	40.0625	12.3125	43.1875	17.875	18.75	53.5	16.75	51.0625	46.375	35	21	50.375	47.3125		40.875	9.25	53.625	14.4375	41.5625	23.5625	9.75
Podocyte Nucleus Area (µm^2)	20.4375	12.3125	30.375	23.0625	9.5	6.75	33.75		15.75	22.875	30.75	32.5	7.25	10.9375	19.5	7.5625	33.1875	17.0625	14.75	39.375	13.125	17.0625	11.9375	22.5	51.375	7.9375	55.75	14.875	39.1875	49.1875	39.5625	33.25	29.5625	26.1875	39.5	9.625		19.625	8.5625	34.1875	21.375		13.9375	9.25	35.25	56.3125	38.6875	9.75	9.75
Podocyte Nucleus Area (µm^2)	19.0625	9.6875	9.625	39.75	7.125	37.125	15.75		53.5625	6.8125	17.25	24.25	10	13.25	23.5	17.8125	24.75	24.5	16.25	35.125	20.75	24.125	21.3125	8.1875	32.5625	44.1875	50.9375	81.4375	12.5625	51.0625	35.8125	20.6875	19.25	30	26.6875	23		30.6875	9.875	48.4375	27.1875		27.875	29.5625	30.625	28.25	62	8.625	28.375
Podocyte Nucleus Area (µm^2)	9.3125	22.625	9.875	31.9375	10.25	33.375	34.1875		46.9375	6.375	17	40.125	11.3125	14.375	13.375	20	35.75	17.6875	7.1875	39	20.625	12.75	7.875	7.25	49.25	6.5	14.0625	17.4375	44.5625	71.0625	37.8125	33.4375	17.6875	17.0625	42.0625	22.0625	44.25	18.875	9.5625	37.6875	41		47.0625	11.625	8.8125	12.625	31	16.625	21.4375
Podocyte Nucleus Area (µm^2)	7.375	13.5	10.125	27.875	9.5	16.625	15.6875		11.5625	9.5625	28.1875	7.4375	8.5	7.5625	32.1875	14.375	27	21.625	11.25	17.25	22.125	37.125	6.8125	22.5625	10.1875	30.375	79.25	12.8125	29.8125	50	45.4375	56.8125	33.5	21.5625	45.9375	19.6875	24.6875	11.25	6.5	37.3125	27.5		24.1875	23.375	61	16.3125	14.0625	24.5625	6.8125
Podocyte Nucleus Area (µm^2)	19.6875	23.875	46.4375	19.875	7.6875	26.6875	16.8125		19.8125	23.1875	27.6875	15.4375	7.8125	15.125	16	8.25	25.8125	16.8125	12.6875	10.375	10.0625	20.5625	9.875	29.625	22.4375	64.125	32	35.5625	7.5625	29.9375	51.25	34.8125	30.75	37.875	65.4375	0.0625	48.9375	9.5	26.3125	22.9375	6.8125		12.4375	25.5625	33.9375	44.5	32.625	17.375	12
Podocyte Nucleus Area (µm^2)	24.5625	8.6875	20.4375	30.375	14.0625	27.3125	11.875		13.875	17.5625	21.75	33.6875	19.375	15.8125	19.5625	28.1875	23.25	17.5	19.125	22.875	16.1875	19.9375	30.6875	32.6875	45.375	9.0625	15.75	33	31.8125	35.25	18.5	31.9375	20	7.0625	6.625	22.5	7.3125	23.375	17.875	46.375	21.75		34.8125	17.125	31.25	44.5625	44.9375	61.25	23
Podocyte Nucleus Area (µm^2)	19.0625	33.8125	8.1875	47.625	7.125	15	40.5625		7.875	20.0625	17	15.625	6.4375	8.75	13.25	33.875	21.3125	16.625	10.75	32.4375	23.5625	18.8125	17.125	21.25	47.5	67.1875	0.25	21.1875	18.875	63.5625	10.875	43.375	18.5625	32.5	19	0.0625	10.3125	12.625	13.9375	11.875	8.1875		19.3125	31.0625	6.6875	30	52.125	45.625	8.5625
Podocyte Nucleus Area (µm^2)	7.625	38.3125	10.5	8.25	19.875	37.5625	30.0625		22.25	40.9375	27.5625	20.4375	3.5	11.625	20.6875	29.9375	19.5625	21.5	9.5	16.25	18.25	29.3125	6.25	24.1875	23.375	8.1875	94.5625	47.8125	12.1875	52.3125	35.75	31.125	32.4375	36.75	50.625	10.8125	51.75	18.125	12.625	10.3125	11.3125		6.75	26.875	37.75	7.9375	11.0625	27	17.375
Podocyte Nucleus Area (µm^2)	8.875	33.1875	22.4375	32	18.125	54.875	19		40.9375	13.1875	22.0625	17.5625	23.625	8.375	9.5625	22.6875	27.5	30.5	34.375	21.6875	8.3125	33.5625	27.75	23	8.625	55.375	67.875	11.6875	33.5	20.6875	45.8125	81.375	33.375	26.125	54.125	29.75		2.1875	18.1875	40.375	21.3125		7	28.375	16.8125	13.25	34.3125	41.1875	12.8125
Podocyte Nucleus Area (µm^2)	12.5625	10.1875	9.625	29.5	14.625	31.0625	9.375		18.75	17.25	15	36.4375	8.75	14.375	6.4375	9.6875	25.5	9.625	9.25	11	30.375	27.0625	10.625	18.375	9.9375	8.25	52.125	6.5	22.0625	20.8125	6.375	37.8125	22.75	17.6875	72.9375	22.5625		20.4375	13.25	12.4375	43.6875		10.5	9	7	9.1875	52.5625	46.375	12.9375
Podocyte Nucleus Area (µm^2)	12.8125	30.6875	10.4375	18.3125	7.875	18.125	18.75		41.75	28.1875	7.5625	38.0625	18.125	19.1875	23.9375	7.75	45.125	22.6875	19.5625	43.5625	20.0625	40.25	31.75	6.8125	48.0625	39.4375	29.3125	63.25	44.5625	14.4375	23.4375	21.8125	30.75	40.5	28.8125	60.25		21.4375	18.3125	14.4375	14.5625		40.6875	21.5625	22.9375	62.8125	16.1875	41.75	23.75
Podocyte Nucleus Area (µm^2)	6.75	26.6875	30.375	41	9.1875	37.875	7.9375		20.375	32.4375	9.1875	22.25	7.625	13.125	6.25	7.9375	18.375	24.0625	18.4375	10.8125	6.4375	20.75	19.375	6.5625	23.375	7.625	7.1875	56.5	23.6875	53.875	19.375	72.3125	36.0625	17.5	31.1875	37.5625		8.1875	8.8125	28.4375	13.9375		7.25	27.125	25.9375	24.875	33.4375	34.1875	9.125
Podocyte Nucleus Area (µm^2)	13.625	8.375	15.3125	32.5625	12	30.4375	9.25		41.625	32.5	7.9375	19.4375	14.25	11.9375	34.125	21.4375	10.5	26.0625	9.6875	12.375	16.9375	35.5	25.4375	29.3125	42	7.875	34.8125	43.375	11.6875	6.5625	16.4375	15.375	7.4375	17.8125	7.375	27		19.5625	12.125	26.0625	20.0625		34.3125	0.125	41.375	53.5625	56.8125	41.4375	33.0625
Podocyte Nucleus Area (µm^2)	9.0625	28.5625	25.0625	26	13.6875	8.75	13.0625		22.375	13.5	28.8125	29.25	6.8125	12.1875	27.6875	12.875	6.4375	27.875	17.9375	15.5	18.375	31.8125	43.75	17.3125	38	45.8125	49.4375	44.625	41.125	34.5	6.25	0.625	28.6875	35.25	14.4375	12.3125		7.75	12.75	46.5	32.25		37.9375	36.0625	48.5	22.25	22.1875	21.5	18.875
Podocyte Nucleus Area (µm^2)	6.75	26.6875	28.3125	10.125	25.1875	30.4375	23.625		19.375	17.3125	10.0625	7.9375	10.5625	11.875	24.5625	27.625	27	22.375	17.75	33.0625	20.75	30.5	24.6875	32.9375	29.3125	10.25	60.5625	27.5	18.8125	6.625	54.125	27.375	9.9375	11.625	36.625	17.1875		7.75	18.8125	41.5	18.625		13.375	24.0625	49.25	61	35.9375	43.125	45.25
Podocyte Nucleus Area (µm^2)	8.75	14.75	37.75	34.875	33.1875	14.5	26.25		25.6875	21.5	17.25	6.625	7	7.6875	13.1875	12.875	32.875	24.4375	21.1875	16.8125	14	12.0625	16.125	16	40.875	29.75	43	42.75	16.1875	8.0625	54.25	64.25	21.8125	6.875	52.5	23.4375		29.3125	24.875	34.6875	13.125		41.5625	28	42.875	18	8.1875	38.9375	43.75
Podocyte Nucleus Area (µm^2)	8.5	9.8125	23.875	27.25	20.1875	32.875	24.75		42.8125	14.625	8.375	12.5	7.5	8.5	16.8125	9.4375	13.9375	28.9375	9.25	29.0625	6.875	18.625	23.5	21.125	34.75	9.125	15.25	34.0625	13.875	11.875	48.25	6.8125	14.8125	51.5	51.75	37.375		10	22.875	41.1875	6.75		30.6875	28.6875	44.8125	35.5625	9.125	12.625	14.5625
Podocyte Nucleus Area (µm^2)	33.5	24	34.875	26.875	18.625	33.5625	22.9375		39.6875	31.375	29.125	17.375	9.4375	11.6875	19.25	21.9375	17.875	34.0625	8.0625	7.5625	22.25	30.375	22.1875	9.5625	25.9375	45.375	23.9375	46.125	34.1875	18.4375	40.3125	46.1875	40.125	15	64	23.1875		15.1875	9.5	23.25	18.125		55.4375	32.375	32.5625	34.625	26.1875	10.25	10.125
Podocyte Nucleus Area (µm^2)	7.875	13.625	32.1875	27.375	8.625	25.6875	8.75		16.125	20.8125	27.9375	25.375	6.8125	13.375	15.6875	12.625	17.8125	8.125	0.1875	15.1875	19.375	29.4375	17.4375	26	21.8125	33	35.25	56.0625	23.4375	15.25	33.6875	6.5	28.5	17.3125	32.4375	34.3125		17.0625	7.25	31.25	8.6875		12.125	47.4375	51.5625	38.875	25.625	12.375	30.9375
Podocyte Nucleus Area (µm^2)	12.9375	23.6875	7.1875	21.6875	40.6875	21.0625	18.3125		15.4375	8.75	18.6875	21.1875	14.25	11.5625	12.0625	7.375	30	19.8125	6.8125	18.625	42.3125	8.9375	26.8125	10.5	28.375	12.0625	15.25	9.0625	45.4375	10.4375	12.3125	32.8125	36.875	43.8125	37.9375	30.9375		19.0625	10	19.5	30.3125		60.0625	10.5	18.9375	40.625	38.9375	14.5625	28.0625
Podocyte Nucleus Area (µm^2)	6.5	16.8125	18.6875	23	16.125	10.125	26.1875		9.25	20.0625	21.75	6.9375	7.125	12.9375	16.125	8.1875	16.9375	30.75	8.125	8.5625	11.75	9.875	23.4375	21.125	37.8125	44.5	46	53.875	12.75	9.875	14.0625	46.4375	19.25	43.4375	39.25	21.0625		7.3125	7.9375	8.9375	6.4375		46.625	25.875	37.0625	52.375	29.4375	20.25	7.875
Podocyte Nucleus Area (µm^2)	13.25	15.0625	18.5625	24.875	37.25	32	16.8125		17.4375	6.25	13.5625	17.6875	11.4375	7.625	23.3125	6.5	23.875	10.5625	10.125	7.8125	34.25	48.5625	54.875	22.75	17.75	10.625	28.375	50.75	14.9375	23.3125	32.5625	36.6875	37.5	31.125	14.375	59.0625		33.8125	13.875	20.1875	9.875		49.5	49.375	19.125	22.5625	9.9375	41.1875	20.1875
Podocyte Nucleus Area (µm^2)	20.875	20.3125	32.3125	8.1875	10.0625	22.4375	14.9375		29.5	7.5625	30.75	30.4375	10.875	6.3125	24.75	19.375	16.875	16.5625	7.625	31.8125	26.5625	31.4375	18.8125	14.6875	32.625	45.5	27.1875	44.3125	41.875	42.9375	15.9375	36.3125	15.875	18.5	34.75	48.375		24.8125	11.125	21.9375	12.9375		10.0625	32.4375	25	33	9.375	21	6.75
Podocyte Nucleus Area (µm^2)	9.1875	20.6875	13	25.1875	24.4375	32	13.875		23.8125	8.625	7.25	13.0625	22.25	6.875	10.8125	32.375	7.9375	15.75	10.4375	18.75	14.6875	16.9375	16.25	40.5	29.25	7.25	38	34.5625	38.4375	52.9375	9	30	19.1875	37.25	9.0625	24.1875		10.9375	9.0625	18.9375	20.625		24.9375	41.9375	50.875	45.6875	18.3125	67.9375	23.875
Podocyte Nucleus Area (µm^2)	7.4375	23.1875	32.75	20.0625	7.4375	34.4375	18.5		42.1875	7.4375	35	20.1875	12.375	10.875	16.1875	16.8125	24.5	12.1875	18.125	17.375	26.5	14.4375	28.5	19.4375	47.9375	40	16.4375	49.875	50.75	53	10.125	19.25	20.125	24.3125	58.875	14.375		7.1875	16.625	45.9375	31		17.875	36	21.0625	30.875	23.875	11.375	36.4375
Podocyte Nucleus Area (µm^2)	10.625	24	18.1875	27.8125	11.125	24.375	8.3125		24.375	20.1875	26.5625	26.25	7.9375	6.25	41.4375	39.3125	23.4375	8	9.1875	32.3125	14.5625	18.8125	22.875	21.5625	22.5	30	33.0625	52.375	23.5625	7.5	7.125	44.1875	41.3125	28.5	25	26.875		35.6875		10.875	52		40.5	40.0625	40.0625	39.75	8.5	21.3125	24.5
Podocyte Nucleus Area (µm^2)	8.6875	9.375	29.625	8.625	6.625	15	7.25		12.0625	19.6875	19.1875	28.6875	15.4375	8.625	20.0625	19.375	18.75	15.6875	7.3125	14.1875	11.125	10.375	15.8125	45.9375	47.75	41.75	29.875	6.8125	54	55.25	11.4375	15.8125	25.75	24.5625	25.25	29.375		12.75	7.6875	24.5	42.625		16.25	22.5	35.6875	38.4375	9	24.1875	22.4375
Podocyte Nucleus Area (µm^2)	13	25.6875	10.3125	29.25	24.9375	34.625	16		23.25	16.1875	19.0625	10.5	8.125	10.1875	22.9375	13.1875	23.8125	17.75	13.4375	31.1875	27.0625	34.0625	24.8125	22.0625	36.875	21.0625	39.875	45.9375	27	18.4375	32.125	40.75	17.4375	14.9375	11.6875	8.375		16.9375	14.625	28.375	42.6875		41.75	13.375	28.75	47.3125	30.375	7	48.625
Podocyte Nucleus Area (µm^2)	11.8125	11.3125	35.5625	7.9375	12.4375	56.25	8.5625		34.5	7.875	10	9.6875	0.3125	11.0625	33.8125	9.5	15.625	10.75	8.8125	6.3125	17.6875	32.75	14.9375	20.75	6.4375	26.5	54.8125	7.5	32.375	45.4375	47.625	35.25	22.875	28.5	10	28.375		11.625	6.875	23.8125	8.125		7.8125	28.3125	13.125	29.9375	31.6875	9.6875	13.6875
Podocyte Nucleus Area (µm^2)	13.5	8.25	26.0625	16.625	4.3125	13.375	8.25		8.9375	19.75	52.125	19.9375	10.125	12.625	22.9375	45.1875	19.5	12.0625	6.3125	15.8125	26.625	14.25	22.6875	23.1875	37.9375	13.75	6.875	41.5	24.4375	50.0625	42.4375	36	20.0625	33.25	9.875	13.75		20.5	12.125	29.0625	39.5		39.8125	25.6875	22.8125	30.25	22.5625	7.5	20
Podocyte Nucleus Area (µm^2)	9	6.625	31.25	10.8125	19.6875	12.375	11.9375		45.375	21.5	9.875	15	6.375	19.375	25	18.1875	9.125	10.875	7.1875	17.8125	33.75	20.1875	28.3125	28.125	37.5	32.375	91.625	37.125	19.0625	22.25	17.875	48.9375	19.0625	31.5	28.0625	34.3125		9.5	12.6875	38.5	35		41.6875	15.6875	12.875	31.1875	33.6875	24.9375	41.875
Podocyte Nucleus Area (µm^2)	11.6875	26.6875	9.75	33.5625	8	9.375	13.0625		26.1875	18.25	10.5625	32.375	6.3125	8	10.0625	19.625	19.3125	7.0625	8.9375	10.625	21.625	12.5625	38.0625	21.8125	21.125	40.25	72.5625	13	36.9375	55.0625	15.5	15.25	33.0625	21.625	50.5625	60.125		28.625	16.25	25.5	35.125		31.1875	33.625	51.875	34.75	27	42.0625	7.5625
Podocyte Nucleus Area (µm^2)	7.4375	14.0625	24.875	30.9375	5.75	18.9375	19.3125		27.625	19.25	36.75	29.5	13.1875	20.125	18.125	17.625	8.1875	8.875	31.3125	30.4375	10.25	31.25	30.625	23.375	45.625	32.375	31.875	7.9375	34.875	31.875	47.9375	54.6875	33.6875	35.5	8.625	17.4375		7.5	6.375	70.8125	38.5625		33.8125	36	37.25	23.375	31.25	13.8125	6.625
Podocyte Nucleus Area (µm^2)	9.125	39.3125	27.75	50.25	20.6875	12.5	28.875		19.4375	40.5	11.5625	35.75	8.875	11.9375	20.375	9.1875	7.6875	15.8125	6.25	38.6875	8.625	47.375	0.4375	24.5625	9.4375	41.1875	67.75	38.4375	45	19	8	22.1875	17.1875	42.9375	15.9375	47.4375		22.625	16.875	54.875	6.3125		29.3125	32.875	13.3125	7.25	37.75	30	8.625
Podocyte Nucleus Area (µm^2)	10.0625	20.8125	16.25	18.125	27.625	22.6875	34		14.6875	31.9375	7.9375	18.5625	6.5625	13.125	19.4375	15.5625	17.8125	15.0625	11.6875	32.4375	15.5	45.75	27.1875	11.875	10.5	51.3125	72.5625	10.9375	23.1875	56.0625	41.5	28.375	15.9375	28.5	33.4375	27.0625		19.625	6.75	19.9375	25.75		15.75	28.25	30.25	13	35	39.0625	18.75
Podocyte Nucleus Area (µm^2)	8.25	10.375	29.3125	20.125	1.25	33.25	21.625		15.125	9.5	22.1875	19.3125	8.875	8.3125	26.3125	34.1875	7.5	6.875	1.3125	26.6875	10.9375	31.25	19.125	14.875	34.3125	35.8125	7.625	44.6875	31.75	22.4375	10.0625	62.6875	6.5625	31.5625	51.0625	21.4375		14.5625	6.375	56.25	8.25		33.875	34.4375	19.5	10	17.4375	8.8125	15.75
Podocyte Nucleus Area (µm^2)	7.25	29.875	35	39.6875	5.0625	11.5	32.9375		25	33.5625	33.6875	13.375	6.5625	7.3125	7.125	39.4375	38.125	25.625	21.375	22.6875	14.75	40.75	21.5625	24	45.5625	9.75	18.25	14.3125	7.3125	9.3125	11.125	34.375	0.9375	25.0625	6.6875	7.125		7.25	6.75	36.6875	6.75		21.6875	14.8125	46.5	29.125	12.75	25.0625	20.375
Podocyte Nucleus Area (µm^2)	8.4375	20.3125	7.625	36	13.1875	35.25	29		30.3125	27.875	14.5625	33.6875	9.3125	11.125	8.3125	16.375	18.4375	26.125	22.25	9.3125	10	14.1875	25.3125	17.4375	44.875	35.5	10.6875	52.9375	42.1875	28.1875	23.8125	46.4375	11.9375	47.25	38.375	46.125		14.9375	7.5	16.75	53.5		21.3125	36.3125	33.9375	24.125	25.625	21.5	22.125
Podocyte Nucleus Area (µm^2)	7.8125	9.75	13.9375	44.125	19.8125	31	26.8125		22.0625	28.0625	9.1875	24.4375	8.4375	11.0625	15	7.625	27.6875	22.5	17.9375	26.9375	20.9375	6.875	22.375	15.5	37.5625	13.1875	10.6875	34.125	45.9375	57.6875	18	43.1875	25.5	36	41.625	39.625		38.4375	8.3125	25.125	13.625		6.75	39.4375	47.75	12.0625	14.625	43.125	7.8125
Podocyte Nucleus Area (µm^2)	18.375	6.375	35.625	26.9375	7.25	23.25	6.6875		26.625	7.125	39.6875	11.1875	7.0625	7.1875	8.0625	28.25	12.75	19.3125	43	7.8125	25.8125	10.25	14.75	8.1875	36.3125	24.125	8.875	45.5	61.4375	80.25	22.3125	44.8125	13.1875	49.625	26.3125	43.25		18.3125	14.0625	26.75	25.6875		7.75	33.125	17.4375	0.75	10.25	19.1875	17.875
Podocyte Nucleus Area (µm^2)	6.6875	29.75	9.5	28.125	14.6875	9.1875	24.625		20.0625	31.4375	15.1875	18.625	7	12.375	8.75	24.875	39.75	25.1875	7.875	28.6875	17.6875	41.75	7.9375	30.3125	52.625	44.625	49.0625	11.25	49.875	12.375	8.6875	32.25	49.3125	62.3125	33.625	10.875		8.3125	6.9375	10.875	6.4375		8.875	44.625	23.875	33	19.625	27.6875	8.9375
Podocyte Nucleus Area (µm^2)	3.3125	9.5625	38	37.3125	8	13.75	8.5		16.1875	12.25	18.8125	12.1875	7.125	9.5	18.3125	29.1875	15.4375	0.6875	7.5	18.0625	19.8125	18.4375	7.0625	15.875	26.75	26.4375	72.875	49.4375	6.3125	30.1875	38.875	9.375	36.625	52.5	32.25	14.0625		22.75	21	44.9375	54.375		8.375	41.9375	9.25	6.5625	7.1875	14.625	23.8125
Podocyte Nucleus Area (µm^2)	11.9375	19.0625	28.25	17	8.875	11	27.3125		10.6875	27.1875	6.5	18.3125	10.9375	12.75	18.375	6.4375	17.1875	20.0625	10.0625	6.25	34.125	39.875	32.0625	8	33.75	23.5	12.375	15.9375	37.4375	21.8125	36.75	7.8125	32.8125	33.9375	18.4375	32.25		25.0625	7.875	38	17.8125		11.875	38.25	10.125	7	41.4375	41.125	13.3125
Podocyte Nucleus Area (µm^2)	9	24.9375	9.5625	34.75	10.5	8.125	16.125		54.0625	13.3125	12.125	9.5625	22.5625	20.6875	7.3125	28	27.125	12.75	18.9375	12.75	12.1875	20.4375	25.875	22.875	50.3125	35.125	6.8125	25.6875	24.1875	9.4375	18	61.4375	20.9375	28.8125	20.9375	29.3125		7.8125	6.3125	25.75	20.875		7.125	35.75	35.0625	26.25	24.625	17	15.5
Podocyte Nucleus Area (µm^2)	17.875	7.9375	31.875	37.5625	11.875	24.75	15		72.6875	7.3125	16.4375	14.0625	6.8125	20.1875	10.625	11.9375	2.4375	17.375	10.875	12.8125	38.375	9.625	35.875	7.1875	13.4375	30.125	20	40.75	39.375	31.6875	38.625	20.5625	7	38.6875	48.625	30.4375		28.8125	10.25	14.25	25		8.25	16.0625	45.0625	29	50.3125	28.3125	18.375
Podocyte Nucleus Area (µm^2)	6.5	24.375	8.0625	49.9375	7.625	48.9375	8.0625		24.0625	14.875	29.9375	18.9375	8.8125	14.4375	23.9375	14.9375	6.4375	24.1875	7.25	20.8125	19.1875	19.375	27	17.4375	44.625	16.9375	61.0625	11.625	22.625	13.9375	23.5625	15.4375	15.0625	77.625	19.125	34.4375		16.375	13.625	41.9375	34.0625		35.625	51.0625	13.375	19.8125	12.3125	37.625	28.375
Podocyte Nucleus Area (µm^2)	7.75	12.0625	11.875	39.75	22.4375	19.75	7		33.0625	10.9375	31.4375	12.6875	21	16.5	20.8125	18.9375	17.1875	35.125	8.8125	10.125	8.6875	16.4375	35.9375	20.625	30.25	9.4375	59	51.375	18.875	26.9375	43.9375	19.1875	23.1875	41.6875	30.8125	11.8125		6.875	7.625	18.625	24.375		19.125	38.625	46.4375	56.5	34.125	23.9375	17.4375
Podocyte Nucleus Area (µm^2)	15.8125	19.0625	11.8125	19.6875	5.3125	21.0625	18.875		7.5625	15.75	16.4375	24	6.3125	9.8125	33.375	37.3125	11	9.25	11.375	16.25	31	27.1875	22.3125	12.8125	29.9375	27.3125	75.25	32.75	27.9375	44.125	9.5625	28.25	40.375	35.5625	48.3125	24.3125		40.875	16.9375	29.75	33.625		27.4375	27.25	12.8125	23.75	31.8125	35.6875	11.375
Podocyte Nucleus Area (µm^2)	14.125	21.125	17.0625	32.75	6.25	27.4375	12.5625		44.8125	10.25	23.875	28.1875	18	14.625	12.375	30.125	43.875	15.125	12.25	21.75	22.75	30.1875	15.5	12.625	47.75	48.875	94.5625	8.3125	7.5	77.6875	45.1875	52.3125	14	68.125	35.375	15.1875		15.6875	11.5625	41.4375	40.9375		21.875	27	39.125	38.1875	8	18.375	29.5625
Podocyte Nucleus Area (µm^2)	10.75	18.4375	19.8125	42.5	18.25	14.6875	14.9375		39.9375	11.75	23.75	18.0625	7.5625	7.0625	6.5	23.875	31.125	23.0625	24.0625	21.9375	18	32.5625	21.6875	37.5	13.75	17.8125	21.9375	51.3125	19.1875	14.4375	32.5625	58.8125	8.8125	9.5	20.375	20.9375		12.125	12.5	32.125	23.5625		10.9375	25	63.125	65	24.0625	38.375	10.125
Podocyte Nucleus Area (µm^2)	9.75	14.25	8.5625	40.75	21.5	24.3125	32.1875		8	11.75	20.3125	13.5	7.25	7.25	10.3125	20.9375	30.0625	10.875	6.9375	18.3125	11.6875	24.625	25.125	23.4375	45.1875	7	35.1875	8.9375	23.5625	8.6875	8.875	13.9375	51.0625	8.5	18.4375	27.25		24.8125	19.9375	8.9375	13.1875		11.25	43.25	28.875	10.3125	10.3125	9.875	16.875
Podocyte Nucleus Area (µm^2)	11.9375	17.4375	28.375	14.625	13.5	18.3125	6.5625		20.8125	29.125	17.875	35.8125	17.875	8.875	14.5	6.9375	32.3125	14.125	9.9375	22.875	42.125	35.0625	19.375	21	29.875	6.3125	51.6875	25.375	7.5625	16.1875	48	85.625	40.875	36.25	49.8125	42.9375		14.6875	6.5625	29.75	14.625		19.1875	38.625	35.5	89.9375	41.5625	56.0625	9
Podocyte Nucleus Area (µm^2)	18.5625	17.9375	10.0625	38.9375	7.6875	38.3125	18.625		16.9375	13.8125	18.375	15.625	19.9375	9.375	7.5	26.8125	28.625	25.9375	7.0625	17.5	7.9375	7	8.875	17.125	49.1875	7.3125	23.0625	51.375	7.3125	31.875	27.5625	13	33.6875	75.9375	36.125	10.5625		10.375	8.9375	9.375	16.5625		17.4375	13.6875	12.4375	14.5625	33.3125	29.8125	28.3125
Podocyte Nucleus Area (µm^2)	10.8125	16.8125	30.375	6.6875	6.3125	31.25	20.9375		21.25	14.1875	33.5625	23.625	11.625	6.9375	24	16.0625	12.9375	41.25	18.3125	19	28	26.5625	35.25	9.3125	42.125	8.75	44.3125	41.5625	39.5625	31.0625	40.375	35.1875	12.875	7.875	50.75	27.8125		8.5625	8	13.3125	8.6875		15.3125	45.3125	11.75	56	9	31.5	32.4375
Podocyte Nucleus Area (µm^2)	12.25	39	21.375	36.125	21.25	40.9375	18.625		8.8125	23.5625	32.875	19.9375	13.5	16.1875	28.8125	9.125	11.375	30.0625	20.625	17.125	37.0625	11.375	36.875	34.4375	10.6875	17.375	55.9375	26.5625	38.0625	18.3125	12.4375	12	10.125	6.625	38.25	28.1875		11	8.5625	28.8125	30.75		20.3125	14.3125	59.1875	41.5	31	8.8125	24.5625
Podocyte Nucleus Area (µm^2)	13.5	13	31.8125	26.75	10.75	40.9375	22.625		29	7.3125	29.5	12.4375	20.8125	7.625	22.5625	16.75	16	21.625	25.1875	19.5625	38.25	41.6875	20.4375	48.875	40.5625	34.6875	46.625	14.75	31.5625	16.625	14.5	19.4375	35.6875	59.9375	20.6875	15.625		21.875	11.875	38.125	35.9375		30.875	32.25	8.0625	47.3125	30.5625	13.875	25.4375
Podocyte Nucleus Area (µm^2)	7.1875	11	23.375	8.25	14.25	39.375	7.5625		17.125	22.625	33.625	13.0625	21.25	6.4375	32.8125	21.875	24.125	24.9375	9.9375	9.875	11.25	21.75	24.1875	17.5	61.25	14.875	25.5625	35.75	45.375	22.4375	54.5625	44.375	11.4375	36.3125	41.25	27.9375		13.6875	10.375	23.3125	39.5		23.5625	23.3125	48.0625	75.0625	31.375	37.0625	23.125
Podocyte Nucleus Area (µm^2)	6.9375	26.5	28.75	35.4375	24.375	26.1875	10.6875		43.5	6.375	9.1875	10.375	18.9375	6.6875	11.5	15.25	37.3125	11.6875	6.5	29.5625	17.125	11.1875	0.375	38.75	24.9375	18.875	53.75	34.0625	30.5625	17.3125	42.625	25.5625	6.3125	37.4375	7.25	26.1875		17.3125	21.5	37.75	8.5		12.1875	33.375	26.8125	22.125	16.3125	40.875	40.625
Podocyte Nucleus Area (µm^2)	6.5625	28.5625	18.9375	40.4375	18	20.5	23.625		12.5	9.875	14.4375	14.0625	9.5	7.6875	7.25	12.5	26.375	28.0625	13.5625	22.1875	14.6875	22.5625	38.8125	31.0625	40.375	38.5625	27.25	23.875	13.625	56.25	40.8125	7	43.0625	31.25	27.6875			15.6875	11.75	21.6875	24.125		40.375	6.875	9.625	62.9375	10.25	17.125	35.8125
Podocyte Nucleus Area (µm^2)	10.75	16.75	23.375	36.75	16.3125	44.4375	12.0625		38.8125	21.0625	6.8125	11.6875	8.375	6.375	12.4375	7.5625	8.3125	10.875	8.3125	14.9375	20.6875	22.875	29.25	46.6875	5.375	37.5625	36.125	62.1875	47.25	34.25	36.25	38.5	25.5	25.6875	75.125	41.9375		2.125	14.0625	38.875	50		30.5	32.3125	16.6875	37.75	28.25	29.4375	26.1875
Podocyte Nucleus Area (µm^2)	7.625	7.25	7.5625	23.9375	7.0625	7.5	26.1875		20	16	7.25	18.1875	6.625	12.875	15.3125	20.125	13.875	18.1875	25.375	22.75	33.4375	18.75	35.6875	17.1875	3.8125	26.1875	11.4375	38.125	40.5625	26.875	47.875	68.625	24.75	7.4375	34.625	49.375		21.5	7	25.75	10.8125		8.125	6.3125	26.0625	17.5625	35.6875	28.0625	8
Podocyte Nucleus Area (µm^2)	13.4375	27.8125	59.9375	10.1875	17.625	10.6875	9.1875		16.9375	11.25	11.75	10.0625	28.1875	15.6875	25.25	6.6875	26.6875	19.6875	15.5	25.4375	27.5625	36.625	20.125	25.8125	43	34.75	58.125	33.375	7.4375	47.0625	44.25	32.8125	11.4375	47.6875	11.875	37.0625		8.125	9.3125	17.5625	20		14.375	26.75	47.75	14.875	55.125	12.0625	37.625
Podocyte Nucleus Area (µm^2)	17.3125	25.75	22.8125	11.3125	19.1875	46.5	17.3125		16	21.5	20.6875	7.75	14.375	10	8.875	23.25	23.4375	36.625	24.75	7.5	12.5625	29.8125	10.625	31.8125	19.6875	23.25	65.125	34.1875	45.6875	69.4375	15.6875	24.0625	21.1875	48.5	25.0625	41.25		8.75	8.1875	41.9375	14.5625		17.6875	32.625	11.0625	29.25	7.5625	21.5	28.3125
Podocyte Nucleus Area (µm^2)	13.0625	6.625	9.4375	19.125	41.5	9.3125	25.625		20.25	11.625	22	14.4375	24.6875	3.25	6.6875	27.9375	30.875	14.6875	6.8125	20.3125	17.3125	6.75	35.8125	10.25	10.9375	52.375	35.4375	44.5	34.3125	21.6875	44.9375	59.75	15.9375	33.625	14.875	53.9375		18.875	8.125	29.3125	52.9375		12.625	29.125	42.3125	62.8125	32.5	12.6875	8.375
Podocyte Nucleus Area (µm^2)	20.5	22.6875	30.625	41	23.375	13.625	12.625		20.6875	18.9375	13.3125	15.375	15.375	4.4375	15.8125	41.625	24.625	21.6875	22.0625	10.4375	25.4375	34.25	27.5	32.5	27.8125	19.5625	18.1875	35.6875	35.3125	30.6875	26.6875	45.25	6.9375	30.3125	7.875			15.5	23.375	39.75	23.5625		17.3125	28.1875	28.5	14.125	14.9375	42.125	7
Podocyte Nucleus Area (µm^2)	7.6875	16.5625	30.75	19.1875	7.4375	20.25	34.375		28.5625	20.75	20.25	8.8125	9.5625	19.3125	7.3125	18.375	14.375	9.25	9.75	8.4375	13.9375	9.375	39.1875	21.375	9.625	60.75	7.75	13.4375	13.375	9.3125	45.3125	51.125	17.75	13.25	13.875	40		24.75	14	43.3125	19.625		27.75	8.125	18.1875	16.1875	46.0625	35.3125	12.25
Podocyte Nucleus Area (µm^2)	16	33.5625	34.75	29.4375	10.3125	39.625	30.5		9.5625	11.0625	31.6875	12	10	8.375	11.1875	20.25	25.625	8.5625	8.75	20.875	14.4375	7.875	14.875	7.8125	24.8125	32.375	47.125	43.8125	35.5625	51.8125	40.8125	20.8125	9.9375	28.0625		12.9375		22.875	6.25	16.25	42		33.9375	31.1875	38.5625	6.25	16.6875	17.25	33.625
Podocyte Nucleus Area (µm^2)	18	36.8125	29	8.4375	18	13.75	23.9375		8.6875	12.5	7.875	6.75	18.375	21.8125	15.3125	28.875	27.1875	19.8125	14.375	6.25	25.875	24.6875	21.1875	35.5	7.9375	6.6875	38.0625	22	30.6875	21.9375	30.5	68.25	14.75	41.375		31		20.125	7.75	40.0625	30		6.875	35.625	33.5625	46.5	25.125	19.4375	30.8125
Podocyte Nucleus Area (µm^2)	12.0625	20.875	29.3125	21	10.8125	26	6.75		25.8125	7.375	17.8125	17.75	7.125	18.875	16.75	7.1875	39.8125	25.25	0.0625	31.625	25.875	24.375	14.3125	7.5	45.5625	36.125	7.5625	7.625	26.9375	9	64.6875	28	24.875	29.8125		40.3125		18.4375	9.0625	40.6875	19.1875		43.6875	10.625	29.0625	8.9375	7.8125	8.375	16.0625
Podocyte Nucleus Area (µm^2)	16.75	9.625	34.625	21	18.3125	32.5	12.9375		11.75	6.875	42.875	8.375	9.5	6.4375	8.375	24.4375	24.375	7.75	0.25	24.9375	27.5	12.9375	36.75	17.125	29.9375	23.375	10.75	6.5625	37.8125	25.6875	31	51.625	41.125	62.5		25.875		8.9375	15.1875	27.5	20.25		48.625	29.375	12.6875	22.1875	24.3125	31.3125	7.375
Podocyte Nucleus Area (µm^2)	6.6875	32.8125	13.3125	9.8125	12.6875	22.625	22.5625		22.25	26.5	15	16.6875	11.125	11.8125	12.3125	12.6875	21.5	26.375	21.6875	20.5	23.875	27.9375	6.25	21.125	48.6875	20.3125	27.5625	61.25	31.875	45	60.5	72.5625	14.125	47.8125	46.0625	35.4375		10.0625	20.6875	46.3125	50.4375		47.5625	31.6875	87.875	21.75	44.9375	43.6875	30.0625
Podocyte Nucleus Area (µm^2)	6.25	35.6875	23.375	7.4375	9.5	12.125	24.6875		43.25	10.125	13.25	27.875	14.9375	11.25	32.25	34.0625	6.4375	23.25	6.9375	19.1875	16.5625	18.75	24.875	39.5	42.5625	40.9375	35.375	31	29.4375	38.5	6.5625	60.5625	40.125	40.9375	38.5	41.4375		19.5625	16.6875	42.0625	7.1875		18.6875	16.3125	22.8125	34	28.5	31.8125	27.75
Podocyte Nucleus Area (µm^2)	13	19.875	12.5625	32.6875	18.8125	33.3125	15.4375		19.5	25.6875	10.4375	20.5	10.5	14	28	16.9375	19.1875	33.8125	6.5625	17.1875	19.3125	23.125	23.3125	20.375	44.25	35.9375	29.25	41.375	20.5	12.4375	41.8125	40.125	27.9375	50.1875	66.375	0.0625		15.25	14.3125	21.5	13.9375		40.8125	31.5625	7.375	39.8125	15.125	35.25	26.4375
Podocyte Nucleus Area (µm^2)	30.75	13.125	27.6875	21.25	35.375	31	46.75		37.3125	13.0625	10.75	19.9375	15.875	6.5625	23.1875	6.6875	16.625	14.0625	12.25	13.875	26.75	11.0625	30.6875	12.8125	18.4375	43.8125	19.5	11.4375	47.0625	0.9375	26.9375	9.625	17.6875	56	47.625	0.0625		14.625	12.6875	18.75	21.25		32.75	41.8125	35.5625	29.8125	20.1875	32.1875	20.875
Podocyte Nucleus Area (µm^2)	15.8125	7	9.5	22.25	20.125	41.375	15.1875		17.1875	9.1875	11.25	16.625	12	16.0625	17.4375	28.125	44.25	18.5	8.1875	30	10.5625	24.8125	29.9375	23.125	55.1875	55.125	14.8125	54.125	22.5	34.1875	24	109.312	18.3125	28.25	19.25	3.625		7	7.8125	8.125	24.625		18.1875	30.875	42	32.625	41	27.4375	29.75
Podocyte Nucleus Area (µm^2)	8.0625	18.6875	12.625	34.125	15.5625	26.1875	26.875		11.9375	10.4375	25.6875	20.6875	13.6875	7.5625	48.0625	7.4375	18.5625	23.5	12.5625	18.3125	15.6875	30.8125	7	20.6875	26.6875	16.25	21.4375	53.25	17.75	0.0625	16.75	50.8125	21.125	34.3125	35.75	21.8125		16	7.375	49	26.4375		23.125	27.75	37.9375	10.75	14.125	30.625	22.4375
Podocyte Nucleus Area (µm^2)	25.625	10.875	17.5	17.875	18.8125	19.8125	6.625		27.75	6.5625	22.0625	9.3125	11.4375	6.375	17.875	6.4375	8.125	12.1875	7.5625	29.5	9.5625	29.3125	15.1875	21.75	38.5625	21.375	37	22.9375	20.375	12.0625	11.9375	93.875	23.75	33.5	36	28.875		7.125	12.375	45.5	25.4375		50.875	24.6875	40.4375	33.5	30.375	53.3125	37.625
Podocyte Nucleus Area (µm^2)	6.375	11.5	8.125	37.375	36	43.0625	27.875		17.875	18.125	14.25	14	15.625	12.125	11.75	15.25	6.625	16.75	7.0625	10.125	6.9375	28.6875	12.9375	10.1875	53.25	67.8125	11.75	32.375	28.4375	15.5625	38.8125	13.4375	21.4375	14.75	50.875	7.875		11.875	6.25	25.3125	32.5		20.1875	25.25	17.125	30.75	8.0625	19.375	10.375
Podocyte Nucleus Area (µm^2)	8.125	18.3125	29	6.75	19	13.9375	26.25		16.375	7.4375	7.1875	16.8125	9.5625	11.3125	52.625	23	15.75	37.9375	11.8125	9.3125	10	16.9375	14.5	25.4375	11.25	13.5625	13.4375	53.75	48	31.75	39.25	53.8125	6.375	38.5	21.1875	14.4375		15.125	8.0625	50.375	30.3125		16.5625	52.375	21.0625	14.8125	44.375	14.375	7.625
Podocyte Nucleus Area (µm^2)	9.5625	21.1875	32.0625	24.6875	14.75	34.625	17.875		38.875	16.625	51.6875	16.375	14.75	11	12.5625	17.125	14.0625	14.3125	17.4375	14.5	22.0625	25.5625	36.125	18.0625	15.6875	22.375	47.5	53.3125	47.375	44.5	31.6875	31.6875	21.875	32	9.6875	12.0625		18.5	16.5	34.9375	18.8125		16.6875	11.8125	48.4375	27.625	20.6875	46.375	16.125
Podocyte Nucleus Area (µm^2)	10.25	34.0625	19.375	27.4375	12.375	9	33.8125		36.75	30.5	9.75	25.5	6.875	10.5	17.1875	6.3125	18.1875	6.3125	19.4375	10.8125	27.9375	19.5	0.8125	9.625	44.5625	19.1875	52.3125	32.6875	10.25	87.125	57.125	15.3125	20.375	23.0625	18.5625	65.4375		19.5625	23.75	38.25	12.3125		46.375	30.625	30	35.375	7.8125	27.5625	7.75
Podocyte Nucleus Area (µm^2)	9.125	25.3125	21.9375	24.8125	40.0625	22.8125	20.75		32	29.5625	36.5	9.9375	14.5625	6.3125	16	14	7.125	7.4375	19.8125	28.1875	24.0625	8.0625	43	22.3125	44.1875	24.4375	17.5	10.75	49	70.5	16.75	37.9375	10.6875	56.75	11.25	24.0625		9.8125	8.8125	31.9375	24.625		14.6875	58.25	6.25	21.5	10.75	11	32.125
Podocyte Nucleus Area (µm^2)	29.375	18.3125	33.6875	34.125	25.5	21.375	8.375		45.5	21.1875	17.75	12.0625	15.1875	9.625	12.875	13.375	13.6875	21.1875	14.25	25	26.25	28.0625	11.25	9.375	27.875	12.6875	66.625	9.3125	25.0625	7	8.25	59.75	20.6875	52	44.8125	60.1875		27.75	19.1875	10.1875	20.5625		35.125	12.375	23.625	23.25	27.5	10.3125	47.4375
Podocyte Nucleus Area (µm^2)	22.8125	18.9375	26.25	40.3125	29.6875	44.5625	27.4375		24.9375	12.4375	7.625	7.0625	17.8125	9.875	26.5	9.25	16.125	23.25	14.375	16.1875	12.625	8.9375	21.875	17.3125	16.0625	43.625	33.125	20.625	43.75	50.375	46.625	22.625	25.375	58.0625	18.25	30.6875		9.25	16.25	11.625	9.5625		18.125	44.5	29.3125	29.25	10.375	16.6875	33.75
Podocyte Nucleus Area (µm^2)	9.5625	23.0625	21.375	12.875	17.4375	20.8125	16.8125		33.375	16.5	10.5	22.125	11.1875	11.375	12.8125	42.75	11.4375	9.5625	19.875	16.3125	25.875	31.125	22.125	42.375	42	23.5625	64.125	39.625	7.625	21.5625	12.5625	27.4375	12.4375	9.5625	13	30.8125		9.625	12.3125	23.375	19.875		9.125	25.3125	13.375	28.8125	49.1875	8.3125	15.875
Podocyte Nucleus Area (µm^2)	0.125	12.0625	30.9375	37.0625	23.625	41.1875	18.75		38.75	15	28.4375	6.375	22.0625	14.6875	27.4375	45.6875	21.5625	12.0625	23.5	29.875	35.625	30.0625	17.375	32.9375	35.9375	18.1875	37.125	28.0625	9.5625	18.6875	24.125	46.125	16.4375	9.5625	19.625	13.75		7.625	9.0625	32.625	30.0625		17.25	36	6.8125	38.125	8.125	25.1875	11.4375
Podocyte Nucleus Area (µm^2)	10.6875	10.625	27.5625	36.875	14.3125	26.75	27.3125		13.5625	8.6875	15.4375	10.0625	10.4375	17.3125	12	31.5625	25.25	33.25	15.625	28.8125	26.6875	23.4375	16	17.6875	33.9375	12.8125	53.0625	11.4375	41.8125	9.4375	9.5625	89.0625	24.375	48.9375	23.25	15.25		28.4375	9.0625	34.5625	34.375		53.6875	36.125	20.625	43.875	31.1875	35	32.9375
Podocyte Nucleus Area (µm^2)	7.0625	9.5	6.625	39.375	27.5625	7.125	7.9375		16.1875	14.8125	38.25	7.875	10.4375	7.4375	9.6875	9.9375	19.375	7.8125	9.25	6.3125	15.375	6.4375	25.75	25.5	22.1875	34.375	73.625	19.75	36.3125	100.75	20.625	16.375	6.375	63.25	29.0625	27.5625		44.9375	12.75	51	34.6875		17.125	46.5	14.8125	24.375	6.4375	17.4375	43.875
Podocyte Nucleus Area (µm^2)	11.0625	29.4375	19.6875	15.0625	14	7.4375	14.5625		7.4375	11.875	9.375	8.6875	8.6875	7.0625	20.1875	13.9375	14.5625	22.1875	10.9375	14.375	6.3125	8.625	29.0625	31.9375	12.1875	41.75	14.75	39.4375	33.5625	45.5	25.75	12.8125	29.4375	6.375	28.0625	6.3125		6.75	26.75	25.375	19.8125		11.1875	9.3125	21.4375	6.25	45.9375	16.8125	15.125
Podocyte Nucleus Area (µm^2)	13.6875	7.5625	29.9375	30.6875	11.0625	20.1875	6.75		20.5625	33.6875	26	15.8125	7.1875	12.4375	9.125	16.4375	11	14.6875	14.6875	19.9375	34.5	27.5	9.375	14.625	51.0625	46.375	18.5625	37.0625	45.3125	18.125	31.875	59.5	28.125	10.9375	38.1875	20.625		21.5	27.1875	34.875	23.1875		20.75	32	26.5	40.125	8.1875	7.6875	27.6875
Podocyte Nucleus Area (µm^2)	12.6875	37.1875	14.5625	38.8125	6.375	58.0625	25.625		7.1875	35.125	16.5	7.8125	12.5	11.1875	21.875	37.1875	12.625	8.9375	13.0625	23.8125	14.375	19.4375	8.375	20.625	11.5	50.0625	29.9375	31.75	30.625	13.375	14.1875	33.5	22.0625	24.9375	38.3125	24.0625		20.375	16.1875	8.375	36.6875		17.375	22.1875	27.5	42.25	41.375	28.25	26.0625
Podocyte Nucleus Area (µm^2)	10.9375	36.9375	15.9375	25.125	48.25	52	29.3125		35.375	22.625	24.4375	26.25	7.8125	8.375	16.0625	22.5625	25.375	9.5625	19.0625	21.625	8.875	18.4375	28.9375	11.1875	37.75	22.3125	50.4375	12.375	32	30.5625	7.375	39.6875	19.5	19.8125	10.625	39.0625		6.6875	25.5625	52.625	34.4375		34.0625	19.375	29.4375	50.75	22.5	45	36
Podocyte Nucleus Area (µm^2)	33.125	39.5625	7.4375	37.5	15.75	23.9375	25		26.25	26.875	25.5625	15.25	8.1875	7.8125	27	22.75	10.4375	7.875	8.9375	14.9375	33.125	32.25	16.8125	20.6875	42.875	42.75	17.6875	40.0625	28.625	46.8125	21.4375	32.5625	19.6875	31	44.125	23.625		9	26.8125	61.8125	19.375		32.0625	35.5	16.9375	29.375	19.125	42.125	15.3125
Podocyte Nucleus Area (µm^2)	7.125	9.3125	11.5625	54.9375	9.125	26.125	0.0625		36.625	11.4375	15.375	15.75	9.6875	8	18.9375	7.5	8.8125	12.6875	17.25	26.0625	10.6875	21.4375	37.875	8.3125	6.3125	15	85.375	50.9375	27.75	43.3125	45.125	27.0625	27.75	34.5625	40.25	36		16.375	7.25	25	48		33.25	28.75	32.875	47	14.375	7.1875	32.1875
Podocyte Nucleus Area (µm^2)	23.5	10.25	16.25	28.75	9.9375	10.4375	32.1875		36	12.9375	17	10.5	12	6.625	22.5	27.4375	32.25	11.625	7.3125	13.75	53.5	36.5625	30.25	19.875	34.875	30.75	51.875	34.4375	62.9375	38.3125	43.9375	39	35.1875	24.75	30.5625	11.625		37.375	15.5625	33.125	6.3125		28.1875	22.0625	34	40	17.0625	37.75	15.4375
Podocyte Nucleus Area (µm^2)	7.125	19.8125	10.25	40.5625	10.0625	27.25	25.8125		13.3125	30.25	7	6.3125	11.875	9.125	26	21.125	19.5	17.25	8.0625	11.375	11.25	16.625	16.0625	29.875	7.625	37.9375	47.625	63.9375	40.625	33.0625	41.375	7.125	30.5	21.0625	11.8125	46.0625		26.5	7.625	16.1875	19.0625		27.5	37.4375	9.1875	22.5	11.875	12.625	30.0625
Podocyte Nucleus Area (µm^2)	7.8125	20.375	10	28.625	11.25	36.25	20.75		45.125	27.6875	16.5	14.6875	9.6875	7.5	26.1875	35.875	33.75	20.625	8.125	18.375	7.375	20.25	17.8125	32	23.4375	25.0625	6.625	11.3125	47.5625	26.25	42.4375	12.9375	44.25	45.6875	34.5	22.375		9.25	7.5625	32.625	6.625		18.625	48	15	55.5625		22.8125	22.1875
Podocyte Nucleus Area (µm^2)	6.5625	23.875	33.625	36.75	13.1875	43.25	8.75		10.125	18.5625	19.4375	19.375	11.875	9.5	16.4375	12.0625	7	31.1875	8.4375	9	12.375	30.125	0.0625	8.375	51.25	40.1875	61.0625	27.5625	25.8125	14.375	7.125	39.4375	14	42.9375	20.375	8.3125		23.0625	30.5	48.9375	10.75		19.875	8.125	36.0625	55.5625		6.8125	36.75
Podocyte Nucleus Area (µm^2)	7.6875	32.5	22.5	22.9375	16.0625	21.8125	23.6875		40.75	26.4375	14.5625	13.5	12.375	6.25	14	12.5625	24.8125	37.3125	28.125	18	14.75	34.3125	0.0625	19	39.6875	17.125	38.1875	49.3125	36.5625	30.1875	52.3125	29.75	37.25	43.5	14.8125	22.5625		6.5	10.0625	53.5	10.8125		23.4375	34.375	22.4375	18.4375		7.875	21.4375
Podocyte Nucleus Area (µm^2)	7.4375	20.875	8.75	7.9375	7.3125	34.375	25.0625		55.75	14.875	17.625	12.0625	20.8125	21.8125	17.25	32.6875	7.25	11.875	10.6875	35.3125	29.4375	3	21.1875	22.0625	28.125	27.5	53.125	11	38.4375	57.5	34.1875	34.875	36.6875	10.875	21.8125	19.5625		9.9375	7.5625	26.8125	43.8125		26.5625	21.375	11.8125	30.125		20.5625	18.375
Podocyte Nucleus Area (µm^2)	8.4375	17.4375	10	60.6875	14.5	26.5625	23.25		30.3125	13.9375	20.625	29.1875	7.3125	10.875	29.75	12.25	20.25	16.8125	9.25	22.6875	34.5625	16.9375	18.9375	15.625	43.75	16.5	8.5625	35.125	7.625	54.3125	31.4375	37.75	25.375	36.875	28.4375	46.375		15.1875	7.3125	36.125	26.75		7.1875	31.5625	16.5625	23.4375		7.125	7.3125
Podocyte Nucleus Area (µm^2)	9	10.625	8	22.8125	16.3125	31.8125	23.75		33.4375	14.9375	6.6875	9.6875	14.0625	12	17.9375	16.4375	21.5625	21	6.6875	17.125	14.5	29.25	33.75	35	45.1875	11	13.5	6.75	9.5	11.25	20.4375	18.8125	11.375	37.75	28.5625	6.3125		21.75	12.4375	21.0625	26.6875		38.0625	20.9375	30.8125	68.125		27.25	25.875
Podocyte Nucleus Area (µm^2)	8.3125	8.0625	17.875	27.75	9.25	25.6875	8.125		22.375	24.3125	15.5625	22.4375	7.5625	7.875	22.5625	14.8125	12.8125	17.5625	6.25	23.5625	25.125	16.25	8.875	28.25	23.3125	14.6875	24.4375	51.125	58	87.1875	33.5625	48.125	13.375	8.125	8.0625	22.375		21.125	13.75	26.1875	46		37.5625	20.1875	72.125	37.625		9.125	50.8125
Podocyte Nucleus Area (µm^2)	14.3125	8.375	23.0625	14.25	15.6875	23.3125	11.75		21.9375	17.6875	24.0625	15.375	8.3125	6.75	17.6875	22.1875	18	25	16.5	28.4375	10.6875	19.9375	18.75	28	38.25	7.875	55.875	9.0625	20.0625	45.875	13.1875	47.6875	20.25	39.75	30.25	38.4375		13.6875	16.3125	23.75	33.125		27.5625	11.125	47.375	27.6875		33.875	55.75
Podocyte Nucleus Area (µm^2)	11.4375	10.375	18.375	30	9.5	7.9375	21.9375		12	21.5	6.9375	10.3125	6.6875	9.9375	14.6875	10.8125	23.4375	16.3125	21.8125	17.6875	18.375	34.1875	38.625	28.1875	34	6.9375	22.875	28.1875	49.8125	42.375	15.875	58.25	32.5625	7.8125	42.625	10.8125		18.6875	22.25	23.8125	7.6875		28.25	6.6875	50.0625	49.5		31.375	11.875
Podocyte Nucleus Area (µm^2)	6.25	27.375	30.375	24.4375	10.4375	15.4375	18.125		14.75	12.8125	15.8125	26.75	20.4375	8.75	13.0625	13.4375	20.5625	12.25	11.8125	12.1875	29.6875	10.75	39.8125	6.625	9	26.25	47.125	51.25	57.0625	14.3125	25.375	18.125	42.125	28.3125	37.625	24.1875		19.375	25	22.5625	6.875		17.125	35.5625	15.6875	35		32.375	14.0625
Podocyte Nucleus Area (µm^2)	14.4375	25.6875	8.1875	52.125	13.9375	9.6875	11.4375		22.9375	10	24.9375	19.125	12.25	19.625	21.125	23.25	16.0625	36.4375	16.8125	11.75	15.375	29.75	7.5	33.6875	6.375	8.125	102.875	16.5	56.0625	53.5	44.625	48.625	25.6875	13.125	15.3125	28.125		7.25	9.375	29.6875	24.4375		40.4375	18	21.5	46.625		25.75	40
Podocyte Nucleus Area (µm^2)	23.625	19.1875	13.6875	36.5	10.25	14.0625	13.875		10.875	31.1875	11.25	9.5625	7.8125	10.1875	8.5	24.875	8	32.25	7.75	28.8125	23.375	14	29.0625	17.8125	7	18.5	59.3125	35.5	54.875	44.4375	7.25	44.5625	16.375	47.75	31.375	27.4375		20.8125	16.1875	11.4375	10.25		20.1875	9.9375	39.9375	11.5625		6.8125	18.6875
Podocyte Nucleus Area (µm^2)	13.625	36.0625	16.8125	35.5625	18.6875	55.6875	17.9375		23.1875	18.5625	13.6875	14.8125	11.3125	19	11.5625	9.8125	36.6875	18.3125	10.625	12.6875	16.3125	12.8125	21.6875	27.6875	54.1875	47.3125	58.9375	8.625	70	22.625	6.5	10.75	8.75	46.5625	14.6875	18.8125		18.875	17.1875	41.9375	34.4375		30.75	26.8125	22.625	25.4375		15.25	13
Podocyte Nucleus Area (µm^2)	9.4375	30.625	31.375	11.3125	6.6875	24.25	14.875		20	23.75	20.25	30	16.625	12.375	9.1875	18.625	36.25	9.875	10.4375	8.75	10.4375	18.3125	23.625	23.625	33.0625	27.4375	26.9375	13.0625	49.25	7.25	34.8125	39.375	31.625	61.375	16.5625	40.5		25.4375	7.0625	46.75	38.25		25.6875	42	6.8125	52.375		14.4375	44.0625
Podocyte Nucleus Area (µm^2)	15.625	35	31.3125	27.5	29.5625	37.0625	15.375		28.6875	22.0625	23.875	11.3125	7.375	7	13.5625	8.1875	16.125	42.5625	21	10.0625	16.3125	9.25	25.875	36	23.5	7.8125	38.5625	6.8125	31.25	8.25	46.125	51.1875	23.875	27.9375	32.375	31.6875		20.6875	10.875	39.0625	50.875		39.6875	36.625	39.6875	58.0625		19.1875	47
Podocyte Nucleus Area (µm^2)	19.75	19.9375	8.5	10.625	8.6875	45.1875	23.375		13.5625	23.375	8.375	14.8125	8.0625	10.6875	16.8125	20.125	32.0625	29.5	17.4375	6.5625	35.125	46.125	15.9375	10.375	30.6875	51.75	27	7	42.8125	56.8125	47.625	26.6875	26.375	48.8125	47	45.6875		18.3125	6.75	45.8125	44.625		34.0625	8.0625	10.5625	25.5625		9.6875	32.6875
Podocyte Nucleus Area (µm^2)	9.75	23.1875	36.6875	34.4375	8.5	22.1875	26.4375		19.5	29.125	6.3125	1.625	8.1875	7.75	9.5	10.9375	31	14.75	11.4375	22.5	11.625	21.125	30.8125	17.6875	49.9375	8.625	48.875	40.125	37.1875	26.0625	30.8125	30.25	37.9375	29.5625	55.125	21.75		12.9375	9.4375	21.8125	7.625		15.4375	33.9375	29.8125	19.25		16.1875	36.5
Podocyte Nucleus Area (µm^2)	7.125	12.75	24.3125	21.25	30	29.625	32.9375		33.4375	26.375	19.5	6.3125	14.5625	23.0625	32.3125	6.3125	9.5	17.375	11.25	24.75	22.125	17.0625	22.4375	13.3125	43.875	22.9375	60.25	10.75	26.75	19.0625	35.375	10.0625	12.3125	6.25	31.875	37.8125		7.5625	6.375	34.3125	18.9375		36.6875	17.8125	26	24.3125		14.375	36.5
Podocyte Nucleus Area (µm^2)	30.3125	14.875	23.75	24.9375	17.125	7.3125	13.75		23.4375	27.6875	27.9375	11.875	9.3125	8.75	22.6875	9.75	17.3125	27.5	12.75	46.875	24.75	9.6875	6.9375	15.5	32.6875	9.875	41.625	12.125	13.4375	18.25	49.5625	15.1875	31.5	8	34.8125	24.5		7.8125	7.0625	47.5	22.3125		43.0625	53.375	20.4375	25.6875		32.1875	27.4375
Podocyte Nucleus Area (µm^2)	11.25	25.75	18.625	29.6875	28.8125	12.25	7.5		7.75	24.8125	22.75	22.625	11.5	8.1875	21.1875	14.4375	12.3125	26.375	8.4375	28.3125	13.125	25.6875	20.1875	23.125	36.5	50.125	24.0625	23.4375	8.1875	26.625	17.3125	29.9375	31.5	29.125	36.4375	14.375		18.25	13.875	22.6875	24.5		6.5625	35.3125	23.0625	33.625		36.75	39.8125
Podocyte Nucleus Area (µm^2)	6.375	8.375	10.4375	23.9375	9.5	36.25	23.0625		15	35.5625	12.25	12.375	15.1875	9.125	31.6875	22.375	34.625	5.9375	8.5625	16.3125	18.75	14.6875	29.125	10.8125	27.6875	20.625	48.6875	33.125	24.1875	6.4375	46.3125	88.0625	16.5625	32.125	58.125	13.8125		17.375	7.5	31.5625	14.625		25.9375	33.3125	46.875	13.8125		17.25	18.25
Podocyte Nucleus Area (µm^2)	16.25	26.1875	20.875	29.125	9.125	11.9375	33.9375		24.75	37.3125	29.6875	13	7.75	15.1875	19.1875	8.125	16.125	2.5	37.75	10.4375	36.5625	11.75	12	25.5625	35.375	35.4375	38.875	38.0625	53.75	19.8125	47.375	35.0625	38.875	32.5625	39.8125	21.1875		13.625	11.75	31.375	26.8125		21.875	8.5625	49.9375	30.625		35.0625	28.875
Podocyte Nucleus Area (µm^2)	7.6875	11.0625	12.125	41.8125	20.875	7.625	24.875		14.3125	9.8125	39.3125	27.75	10.125	10.625	11.25	9.125	12.5625	20.8125	6.8125	17.875	12.9375	33.3125	46.125	11.375	50.1875	6.5	60	9.3125	42.1875	28.1875	26.375	11.3125	46.625	10.375	56.1875	9.1875		13.9375	9	22.9375	42.125		13.875	49.3125	23.625	24.5625		23.5625	19.875
Podocyte Nucleus Area (µm^2)	22.4375	44.5	33.0625	34.25	6.6875	39.875	16.5		57.9375	25	17.875	34.4375	9.9375	6.75	19.3125	30.8125	18.0625	17.3125	16.8125	17.9375	11.1875	29.25	25	14.5625	19.75	30.75	61.6875	43.9375	29.125	37.25	57.3125	40.9375	32.125	15.5	38.8125	22		12.5625	7.6875	7.375	53.8125		26.1875	30.75	22.625	22.75		60	17.625
Podocyte Nucleus Area (µm^2)	7.75	17.5625	17.5	16.625	7.625	27.75	25.25		21.8125	26.75	12.375	22.75	18	7.3125	11.625	6.8125	25.6875	19	7.375	15.5	26.25	39.375	26.875	27.125	13.8125	26.5	41.375	10.5	24.25	8.4375	40.75	23.0625	45.5625	44.375	41	28.75		28.5625	7.125	60.5625	37.4375		13.1875	31.625	35	38.1875		22.3125	29.8125
Podocyte Nucleus Area (µm^2)	14.75	6.4375	25.25	28.6875	14.75	6.4375	24.6875		35.4375	12.0625	27.875	29.5625	10.625	10.6875	17.5625	26.9375	29.375	33.8125	11.3125	18.8125	9.75	17.8125	17.75	23.3125	16.1875	30.9375	42.75	47.75	41.75	38.9375	40.5625	22.8125	22.9375	21.375	42.3125	10.375		8.9375	17.8125	27.25	31.5625		33.75	40.6875	7.25	16.125		28.9375	53.375
Podocyte Nucleus Area (µm^2)	11.0625	12.9375	33.625	35.6875	7.5625	26.4375	41.1875		42.0625	12.9375	25.4375	16.6875	17.8125	6.625	16.75	23.5	14.0625	24	13.75	23.9375	16.25	19.25	34.125	16.3125	51.25	31.4375	10.0625	55.3125	34.625	45.6875	15.625	20.1875	53.1875	34.625	28.375	13.3125		21.625	21.625	24.9375	24.4375		15.5	43.125	28.75	32.625		21.9375	12
Podocyte Nucleus Area (µm^2)	8.875	11.6875	25.375	44.8125	18.75	34.625	18.625		27.125	17.3125	27.625	22.5625	12.0625	10.4375	15.9375	22	31.5	11.6875	11.625	30.4375	8.875	16.375	22.875	22.0625	28.125	25.0625	9.5625	37.9375	34.0625	49.5	63.5	25.5625	7.625	35.5	27.625	50		18.375	6.5625	68.4375	43.875		26.3125	30.6875	12.875	6.875		20.875	15.6875
Podocyte Nucleus Area (µm^2)	10.375	10.5625	6.9375	15.625	19.4375	11.1875	15.875		32.3125	7.625	9.875	9.6875	21.25	8.9375	15.75	21	20.6875	9.125	7.625	42.8125	30	24.375	7.0625	13.875	32	34.125	18.75	7.5	56.3125	35.0625	28.9375	38.9375	39.5625	9.6875	20.875	16.625		28.9375	14.5625	43.0625	39.9375		37.625	6.5625	37	26.75		6.4375	23.8125
Podocyte Nucleus Area (µm^2)	9.3125	17.1875	38.875	49.5625	9.4375	49.5625	22.6875		49.125	14.875	18.875	7.875	10.3125	14.125	20.4375	9.5	29.1875	7	8.6875	30.9375	16.0625	55.3125	24.375	22.1875	22.0625	33.875	52	41.0625	9.625	27.0625	57.5	38.3125	30.3125	20.125	85.75	29.8125		9.5	17.0625	28.0625	19.8125		7.4375	51.1875	20	7.4375		28	38.6875
Podocyte Nucleus Area (µm^2)	15.4375	39.9375	8.5	14.5625	21.125	15.9375	46.625		9.8125	18.625	17.4375	14.625	12.375	8.0625	16.875	16.375	29.5	21.125	8.0625	13.5625	32.1875	31.125	19.0625	34.5	26.5625	45.625	14.3125	25.875	52.375	15.25	46.8125	29.25	38	28.3125	58.0625	21.625		17.9375	7.75	25.8125	8.75		21.6875	44.375	8.875	22.5		39.1875	24.1875
Podocyte Nucleus Area (µm^2)	8.1875	7.4375	21.8125	30.875	7.0625	20.8125	11.25		28.125	19.5625	14	9.9375	14.4375	10.875	9.5	13.3125	23.6875	18.1875	7.0625	15.875	6.75	44.6875	26.75	7.1875	39.75	20.8125	56.4375	18.5	9.0625	20.375	59.8125	25.25	0.0625	17.125	26.25	21.4375		19.1875	12.0625	9.875	42.875		19.75	43	35.1875	55.875		23.125	19.5625
Podocyte Nucleus Area (µm^2)	27.5	14.9375	23.9375	14.4375	9.4375	23.8125	14.5		19	21.3125	18.6875	17.1875	6.875	14	18.875	21.6875	7.9375	30.0625	23	17.375	2.4375	8.375	12.1875	20.1875	28.8125	7.6875	16.1875	56.625	13.0625	43.375	40	22.5	8.9375	31.25	52.25	20.5		28.8125	12.3125	21.5	23.375		23.5	43.25	23.9375	43.4375		33.8125	18.625
Podocyte Nucleus Area (µm^2)	7.8125	23.375	23.625	31.125	26.0625	27.3125	37.25		13	11.25	41.25	11	9.1875	8.4375	19.0625	27.3125	13.375	8.4375	6.6875	28.3125	24.4375	9.6875	43.8125	14.5	45	24.5	21.9375	55.0625	24.3125	6.4375	16.0625	26.9375	7.75	7.4375	12.9375	31.375		16.0625	11.125	12.5625	28.3125		40.1875	45.5	18	55.6875		19.5625	31.0625
Podocyte Nucleus Area (µm^2)	23	23.25	7.75	9.875	12.3125	29.375	19.5		1.75	6.8125	22	14.875	8.0625	8.6875	16.125	22.9375	7.0625	22.125	6.25	15.125	23.5625	35.125	6.8125	15.4375	35.1875	14.375	43.5625	56.75	20.4375	7.375	38.5625	13.9375	22.3125	10.0625	12.875	7.25		6.6875	25.6875	27.3125	47.4375		36.875	26.5	27.3125	15.875		8.75	24.8125
Podocyte Nucleus Area (µm^2)	8.75	22.625	15.0625	40.0625	6.5	52.375	20.5		14.875	33.25	30.5	7.1875	6.3125	23.375	27.25	14.6875	17.625	20.1875	15.1875	34.1875	14.375	44.1875	25.9375	28.9375	21.375	29.1875	10.0625	36.125	10.875	17.6875	6.25	41.6875	12	8.1875	23.875	15.8125		37.6875	10.25	7.9375	34.875		24.9375	15.0625	19.75	15.3125		27.5625	28.875
Podocyte Nucleus Area (µm^2)	10	8.875	13.75	13	10.9375	25.125	27.3125		15.5	14.25	6.75	13.5	8.375	9.1875	25.625	11.5625	16.8125	19.8125	6.25	19.1875	17	16.75	32.5625	19.125	36.875	38.625	24.875	33.8125	37.75	63.3125	14.6875	35.9375	27.75	7.0625	34.3125	33.9375		12.0625	20.5	35.9375	36.6875		15	14.875	25.375	18.1875		24.125	16.9375
Podocyte Nucleus Area (µm^2)	8.3125	19.75	25.375	30.625	10.8125	48.625	14.4375		37.625	11	33.4375	27.1875	12.75	9.3125	7.75	24.1875	18.4375	26.875	8.25	10.1875	17.1875	22.6875	10.8125	25.1875	41.9375	27.6875	36	32.5625	20.6875	22.1875	48.5	34.875	20.25	49.0625	38.8125	37.9375		11.75	21.25	36.9375	33.4375		8.8125	25.375	25.5625	47.3125		19	14.9375
Podocyte Nucleus Area (µm^2)	6.5	25.375	15.25	62.875	15.4375	14.8125	31.625		12.6875	43.8125	34.875	28.375	12.4375	6.375	20.875	16.1875	16.6875	23.5625	12.875	31.25	27.5	12	36.9375	13.6875	17.0625	35.1875	47.5625	45.6875	35.125	51	38.4375	22.25	20.4375	51.875	58.6875	22.8125		10.5	10.8125	37.375	25.9375		44.4375	46.1875	20.5625	38.5		27.75	41
Podocyte Nucleus Area (µm^2)	11.625	25.375	13.6875	12	10.625	6.8125	9.75		41.125	35	9.9375	14.75	9.75	6.3125	23.3125	19.1875	28.9375	7.1875	24.9375	21.25	12.6875	23.125	15.25	20.3125	22.0625	17.875	17.3125	39.375	36.1875	37.4375	7.375	61.6875	39.8125	16.125	52.875	53.875		15.5625	13.6875	3.8125	21.375		40.75	18.6875	20.375	47.8125		14.125	28.1875
Podocyte Nucleus Area (µm^2)	10.9375	24.0625	7.375	29.375	8.4375	38.3125	19.375		23.25	38.8125	32.0625	12.25	14.1875	10.9375	18.25	19.9375	9.5	22.0625	33	26.5	26.6875	6.75	32.5625	16	28.25	8.1875	25.5	32	48.5625	10.6875	11.0625	23.125	13.4375	27.875	29.4375	17.625		6.5625	18.4375	29.75	26.1875		24.125	50.875	23.125	7.3125		14.4375	29.0625
Podocyte Nucleus Area (µm^2)	9.75	32.6875	11.5625	58.0625	19.6875	17.3125	9.3125		7.3125	20.3125	12.375	17.625	14.75	9.5	18.125	29.5625	22.0625	12.9375	9.125	18.9375	25.0625	17.0625	14.25	30.9375	21.125	49.875	46.8125	6.625	21.9375	22.8125	47.375	25.375	23.8125	37.1875	51.9375	49.625		36.5625	19.125	3.9375	22.625		24	20.5625	35.6875	22.25		33.3125	20.1875
Podocyte Nucleus Area (µm^2)	7.5625	10.875	10.625	39.75	13.1875	8.5625	25		31.375	34.625	6.5	20.0625	8.4375	7.125	20.875	14.8125	12.625	20.25	25.375	15.25	25.5625	18.4375	17.5625	29.125	7.125	23.625	14.25	21.3125	44.8125	67.1875	4.625	42.8125	21.125	50.75	25	23.6875		12.9375	8.125	38.6875	19.5		17	39.75	20.3125	28.5625		25.625	13.3125
Podocyte Nucleus Area (µm^2)	18	8.1875	19.375	29.9375	12	13.625	35		15.8125	45.5	36.5	8.1875	12.3125	7.25	7.3125	20.25	53.75	22.4375	9.1875	19.25	27.9375	36.375	15.125	27	39.9375	33.9375	23.1875	12.0625	21.3125	22.6875	63.25	15.25	29.75	10.5625	8.375	19.1875		19.875	7.25	38.8125	21.6875		41.25	24.5	22.25	46.9375		79	9.25
Podocyte Nucleus Area (µm^2)	13.5	10.625	13.0625	45.75	11.3125	27.5	10.25		34.4375	15.625	10.5	21.375	12.8125	9	18.75	25.5	24.375	12.9375	18.5625	15.0625	18.875	18.1875	20.5625	38.5625	14.25	13.75	11.1875	21.625	17.5625	56.5	30	44.375	47.1875	49.4375	54.9375	8.6875		17.9375	6.875	20.5625	10.1875		22.3125	0.9375	19.625	16		28.125	26.5
Podocyte Nucleus Area (µm^2)	9.3125	18.875	22.5	34.75	17.75	20.5	15.375		31.75	14.625	15.25	7.4375	16.0625	24.5	14.5	6.625	25.5	29.125	15.1875	26.875	25	16.4375	24.8125	11.9375	12.8125	39.6875	52.5625	6.75	19.0625	10.8125	64.8125	47.625	33.3125	36.5	26.875	15.9375		21.8125	10.375	26.625	33.0625		34.4375	15.375	15.3125	41.4375		10.375	8.0625
Podocyte Nucleus Area (µm^2)	11.125	20.875	74.5	30.125	14.125	27.75	39.3125		20.5625	36.5	8.375	7.375	18.0625	7.4375	18.9375	6.875	16.5	17.75	13.5	9.6875	10.625	20.9375	26.6875	21.125	62.3125	22.3125	11.125	23.5625	57.75	19.5625	85.8125	16.5	29.5625	8.75	30.8125	7.625		24.25	13.4375	48.3125	22.5		30.625	40.625	21.9375	26.4375		9.9375	12.375
Podocyte Nucleus Area (µm^2)	19.5	12.0625	12.25	30.25	19.125	21.9375	6.75		17.3125	14.625	6.5625	7.8125	14.8125	8.625	17.9375	9.125	15.1875	24.125	15.875	11.9375	14.0625	19.5625	19.5	6.9375	49.6875	47.125	35	38.4375	36.1875	59.5	9.375	24.5625	22.1875	18.6875	29.1875	34.8125		12.8125	15.875	17.3125	12.8125		43.5625	30.375	6.6875	20		9.9375	11.25
Podocyte Nucleus Area (µm^2)	23.9375	22.3125	8.125	21.625	7.5	16.875	6.5		25.5	6.625	25.0625	24.8125	9.375	20.125	18.75	20.5	21.375	7.5	7.3125	26.625	14.8125	17.6875	29.6875	10.8125	31.0625	22.4375	47.875	28.75	19.1875	80.5625	33.5	36.0625	29.5625	50.1875	25.25	11.625		11.125	11.4375	31.125	11.3125		37.9375	19.5625	39.625	16.4375		17.4375	30.5625
Podocyte Nucleus Area (µm^2)	18.4375	17.125	46.0625	11.25	9.6875	48.25	6.75		25.875	23.5	11.6875	23.6875	10.75	7.5	9.1875	11.9375	25.1875	25.9375	12.5	7.5	28.375	30.75	12.5	9.3125	56	7.75	40.625	37.375	41.4375	13.125	7.0625	29.1875	41.125	44.25	17.3125	0.0625		26.4375	12.1875	16.625	35.3125		40.1875	18.125	30.4375	45.625		51.1875	15.125
Podocyte Nucleus Area (µm^2)	7.5	23.6875	22.0625	8.9375	8.5	35.3125	26.9375		17.625	14.75	42.125	7.3125	16	14.5	21.1875	8.0625	21.8125	19.5625	15.9375	28.8125	28.5	9.4375	14.4375	8.6875	35.1875	26.375	28.1875	27.0625	28.25	41.5	47.6875	12.875	14.875	22.375	86.25	19.5625		13.8125	23.25	15.875	44.5		35.8125	26.625	10.5625	52.25		27.75	8.5625
Podocyte Nucleus Area (µm^2)	7.25	35.375	31.1875	22.625	11.8125	28.4375	6.8125		13.0625	15.375	20.625	22.8125	6.6875	7.625	16.8125	15.3125	20.3125	10.4375	15.5	10.375	29.625	30.125	30.125	33.25	41.8125	37.375	53	22.6875	63.25	53.25	26.6875	36.9375	23.5625	1.5	43.1875	21.125		23.5625	10.5	7.375	40.6875		13.9375	31.875	36.875	37.4375		31.75	30.1875
Podocyte Nucleus Area (µm^2)	25.0625	22.9375	32.4375	20.125	21.1875	24.375	35.1875		21.375	32.75	23.4375	17.4375	6.3125	8.625	22.6875	26.4375	15.8125	34.5625	20.625	12.75	27	17.125	22.25	6.3125	7.8125	9.375	9.75	10.375	16.9375	15.125	24.4375	27.3125	33.25	7.125	53.125	18.625		8.6875	21.375	15.875	33.0625		27.75	13.9375	24.375	8.25		35.75	13.6875
Podocyte Nucleus Area (µm^2)	7.375	25.9375	28.875	29.9375	12.0625	22.125	18.1875		50.625	13.1875	26.5	9.75	9.3125	10.9375	13.9375	12.25	17.8125	14.5625	11.0625	16.3125	44.75	14.75	59.5625	12.5625	17.125	33.8125	11.3125	20.3125	16.125	34.8125	21.5625	48.1875	41.625	54.6875	20.25	18.3125		21.125	21	74.75	7.8125		20.8125	39.0625	32.4375	8.5		40.1875	44.1875
Podocyte Nucleus Area (µm^2)	10.375	17.0625	21.25	20	0.0625	26.3125	19.9375		11.9375	27.3125	14.5	17.25	7.375	10.875	16.75	19.375	10.6875	14.0625	19.5625	21.5	6.25	24.8125	24.875	33.5625	33.9375	25	46.0625	30.5625	55.125	8.6875	27.1875	51.4375	25.25	19.5	35	23.4375		34	15.75	30.375	25.5		31.125	40.5625	40.25	31.5625		36.125	24.6875
Podocyte Nucleus Area (µm^2)	6.5	27	26.5	20.4375	21.875	36.75	44.4375		22.75	19.75	16.1875	13.4375	10.1875	6.625	17.5	30.75	11.3125	18	10.75	29.5625	31.3125	38.0625	27.875	9.0625	45.375	8.25	27.4375	13.3125	32.6875	20.8125	35.75	36	12.9375	46.5	25	17.875		12.125	11.625	60.0625	7.8125		21.625	35.9375	23.125	7.4375		18.8125	39.625
Podocyte Nucleus Area (µm^2)	7.8125	24.3125	21.0625	13.875	24	14.625	7.25		15.0625	20	19.1875	19.5625	8.125	13.375	20.5	10.8125	28.75	15.125	10.25	23.875	32.8125		24	9.75	14.125	14.3125	40.4375	25.25	44.75	13.875	22.875	40.625	33.5	10.0625	28.125	25.6875			5.75	30.125	16.25		15.75	15.5	19.8125	43.1875		13.6875	8.5
Podocyte Nucleus Area (µm^2)	9.4375	8.3125	23.625	26.75	6.3125	29.125	31.5		39.4375	21.375	21.9375	25.8125	14.375	12.875	23.9375	26.375	18.125	37.375	13.8125	13.5	27.1875		13.4375	23.875	66.875	25.4375	55.75	8.9375	52.125	49.3125	29.3125	67.8125	38.5	31.1875	39.875	18.875			8.125	25.625	20.5625		25.5625	14.1875	22.25	21.75		34.125	31.1875
Podocyte Nucleus Area (µm^2)	20.1875	26.375	15.75	23.75	22.4375	32.6875	7.625		34.8125	11.0625	13.8125	24.8125	6.5625	10.3125	12.375	17.625	18.875	7.375	28.25	7.0625	27.25		25.625	23.6875	43.0625	6.75	6.4375	55.0625	36.875	49.375	14.8125	9.5625	31.4375	62.125	33.4375	12.875			15.1875	48.125	14.125		28.9375	21.25	23.125	47.0625		16.8125	7.0625
Podocyte Nucleus Area (µm^2)	12.5	20.4375	18.375	37.125	10.375	7.5625	17.875		17.75	27.375	6.9375	6.875	9.75	7.6875	21.9375	21.3125	7.4375	13.5	9.125	22.6875	27.875		42.1875	12.4375	8.25	8.4375	8.6875	56	16.9375	29.125	17.6875	10.75	14.4375	30.25	33.375	18.3125			9.25	15.5	26.9375		42.25	38.75	36.625	14.75		20.25	9.75
Podocyte Nucleus Area (µm^2)	6.3125	23.375	11.125	13.875	18.3125	17.375	16.5		40.8125	18.5625	8.875	10.1875	14.25	10.5625	14.25	17.0625	33.1875	10.3125	6.8125	12.625	18.625		26.75	15.3125	7.375	20.75	19.25	61.75	14.25	53.875	19.4375	23.875	38.3125	30.625	15.4375	25.375			9.5	7.0625	11.9375		50.0625	40.875	29.25	21.3125		12.1875	22.5
Podocyte Nucleus Area (µm^2)	7	19.3125	30.4375	31.125	7.5	13.625	13.125		18.5	18.6875	22.4375	7.875	10.6875	6.4375	25.6875	26.8125	10.75	25.75	19.5625	33.875	17.75		29.3125	24.0625	40.25	25.375	29.75	30.4375	9.25	29.4375	49.25	15.1875	17.625	9.4375	33.8125	41.8125			9.75	8	28.6875		35.6875	26.625	47.5	6.375		7.125	15.9375
Podocyte Nucleus Area (µm^2)	9.3125	21.5	28.75	41.4375	17.1875	35.0625	20.9375		15.75	23.3125	40.4375	6.25	11	9.375	22.875	31.6875	13.75	30.375	19.875	20.1875	16.4375		14.625	39	32.4375	21.25	37.5625	40.5	24.4375	19.625	42.3125	27.6875	25.9375	45.5625	32.25	29.9375			9.5	61.1875	23.1875		17.375	22	8.25	16.25		13.125	25.3125
Podocyte Nucleus Area (µm^2)	7.5	36.125	0.375	40	6.9375	0.125	9.125		20	15.625	12.8125	6.6875	15.25	6.9375	12.1875	32.75	27	8.3125	18.875	33.25	17.125		50.375	32.6875	20	6.75	6.25	17.8125	30.125	14.5	43.625	40.5625	11.9375	56.875	18.0625	58.5			6.75	42.5	18.8125		21.5	35.5625	9.4375	13		12.1875	24.625
Podocyte Nucleus Area (µm^2)	17.625	21.5625	19.625	6.8125	10.3125	12.9375	26.3125		15.9375	14.6875	24.1875	13.75	6.5	10.6875	14.5	8.75	19.5625	14.8125	7.5625	21.0625	17.3125		20.6875	22.1875	24.375	7.1875	31.875	20.5625	19.25	61.875	40.3125	28.3125	16.3125	31.8125	12.5	30.875			19.0625	48.0625	15.625		10.375	10.8125	39.4375	16.125		12.375	21.625
Podocyte Nucleus Area (µm^2)	17.0625	11.6875	34.8125	7.125	11	13.8125	24		19.875	24.125	11.5	7.75	10.3125	14.5625	17.9375	36.1875	17.3125	35.875	33.4375	19.125	20.5625		11.6875	16.0625	27.0625	44.1875	28.625	61.6875	24.25	44.9375	32.6875	6.5	7.8125	26.9375	49.8125	30.25			11.625	7.875	13.5		24.9375	16.375	66.3125	18.875		18.6875	12.1875
Podocyte Nucleus Area (µm^2)	6.4375	29	28.9375	21.5625	11.8125	17.75	15.4375		6.5	19	22	15.9375	10.9375	11.5625	7.5625	26.6875	27.375	24	13.875	27.75	8.625		21	18.0625	38	12.8125	27.875	46.125	28.625	8	44.125	22.1875	14.25	6.3125	55.875	12.4375			7	25.25	17.8125		12.125	21.5	25.625	40.9375		21.125	8.875
Podocyte Nucleus Area (µm^2)	7.125	17.75	26.5625	29.125	14.875	14.5	35.25		40.3125	34.3125	28.9375	24.25	16.3125	6.4375	19.4375	10.4375	21.9375	21	14.0625	36.625	8.75		16.8125	9.0625	30.25	29.1875	75.0625	51.5	37.3125	52.6875	48.75	48.875	6.75		32.5625	22.5625			8	43.1875	34.4375		24.5625	18.75	12.1875	8.5		17.8125	12.9375
Podocyte Nucleus Area (µm^2)	9.9375	31.9375	14.375	18.25	16.875	10.375	32.125		0.75	6.4375	45	16.125	12.0625	18.25	24.6875	6.9375	25.4375	23.6875	14.3125	22.3125	35.625		24.125	15.5625	19.0625	14.1875	33.125	59.9375	19.9375	21.3125	23.8125	26.9375	24.75	27.5	39.5	31.4375			15.8125	33.9375	34.1875		11.5	39.8125	18.5625	12.75		20.75	7
Podocyte Nucleus Area (µm^2)	27.125	17.6875	13.375	10.9375	9.4375	14.1875	15.9375		10.0625	24.3125	22.9375	23.6875	17.1875	6.6875	10.625	8.75	18.5	8.8125	9.4375	9.6875	22.875		42.0625	24.5	34.9375	29.6875	15.6875	60.5625	36.4375	8.875	23.4375	19.125	31.125	21.25	47.875	40.6875			10.1875	37.625	32		26.5625	33.8125	33	15.625		27.8125	16.5625
Podocyte Nucleus Area (µm^2)	14.875	17.25	22.3125	13.5625	8.5	32.6875	17.375		15.5	14	30.625	15.9375	7.0625	18.875	17.0625	22.6875	27.8125	10.125	6.8125	11	16.875		7.75	7.625	11.375	6.5	61.875	42.8125	5.9375	36.1875	30.375	20.375	34.8125	26.8125	7.3125	10.3125			8.0625	21.3125	25.5625		36.625	37.4375	11.875	19.5625		31.6875	19.0625
Podocyte Nucleus Area (µm^2)	23	9.5	36.5625	43.75	13.25	23.625	31.3125		13.9375	40.25	6.75	23	11.25	7.25	25.5625	27.3125	20.8125	10.4375	7.0625	29.3125	23.375		11.4375	12.25	22.625	43.4375	51.75	7.4375	3.4375	63.4375	9.875	21.3125	38	10.5625	32.375	45.4375			12.25	28.6875	29.125		31.4375	13.9375		7.3125		10.1875	47.875
Podocyte Nucleus Area (µm^2)	20.9375	15.625	14.5625	50.375	12.1875	29.9375	34.5625		43.8125	13.625	14.8125	19.625	7.3125	6.9375	33.625	13.1875	23.625	29.0625	12.625	27.625	16.4375		8.875	25.25	7.875	47.3125	14.5	0.3125	6.625	34	27.9375	44.3125	21.4375	10.6875	9.5	10.5			10.625	6.5625	7		12.3125	36.8125		35.3125		33.8125	27.5
Podocyte Nucleus Area (µm^2)	6.25	9.875	9.75	39.0625	47.9375	11.375	9.25		14.3125	10.375	12.125	17.5	9.8125	7.625	6.375	9	23.375	31.4375	11.1875	33.8125	36.375		14	32.125	9.0625	64.8125	9.4375	62.25	26.625	114.688	35.4375	100.75	26.4375	37.8125	32.375	53.125			10.1875	46.5	11.6875		20.0625	38		46.0625		30.125	47.5625
Podocyte Nucleus Area (µm^2)	8.8125	13.25	26.625	11	19.75	19.3125	19.0625		11.5	16.6875	31.6875	21.5	11.875	9.3125	24.1875	20.8125	21.3125	9	14	29.6875	33.9375		10.8125	23.3125	21.3125	19.125	47.9375	38.4375	8.1875	44.0625	21.6875	23.6875	28.6875	28.875	48.75	40.875			9.875	43	19.0625		28.25	12.9375		20.375		22.875	26.875
Podocyte Nucleus Area (µm^2)	7.6875	29.8125	20.3125	30.4375	19.625	33.4375	27.1875		14.375	14.1875	20.75	28.25	7.1875	16.5	11.5	23.5	9.1875	11.1875	8.8125	33.375	12.8125		23.625	19.375	41.8125	8	23	35.6875	8.0625	54.5	7.5625	63.125	18.5625	29.375	7.3125	7.8125			9.5625	43.25	43.8125		26.125	9.6875		31		35.125	39.625
Podocyte Nucleus Area (µm^2)	7.9375	18.375	19.8125	25	22.625	9.6875	37.4375		17.1875	16	16.4375	20	12.75	7.25	20.25	32.9375	18.9375	16.1875	15.6875	24.4375	17.3125		18.25	20.125	51.4375	16.25	28.25	51.9375	8.375	56.3125	32.625	18.875	13.1875	7	25.5	17			6.5625	23.1875	39.875		16.5625	47.1875		52.25		8.0625	13.75
Podocyte Nucleus Area (µm^2)	17.625	21.1875	12.25	6.875	7.25	44.1875	7.0625		11.25	17.1875	13.5625	14.3125	20.875	12.25	17.4375	35.4375	16.75	28.375	7.5625	22.9375	7.125		7.4375	27.6875	21.375	29.4375	11.8125	37.3125	22.125	37.0625	37.9375	49.625	14	35.5	14.125	6.375			13.375	21.5625	43.75		6.875	30.1875		26.0625		40.8125	19.875
Podocyte Nucleus Area (µm^2)	10.0625	14.1875	24.75	32.5	29.8125	42.625	13.9375		20.25	17.375	10	14.75	6.375	13.0625	21.3125	28.0625	27.25	8.5625	14.625	17.375	17.5625		11.625	7.875	46.6875	19.625	67.625	60.625	48.75	12.5	38.625	76.3125	6.9375	19.5625	36	47.625			6.8125	12.125	34.4375		23.6875	16.875		19.125		39.9375	22.875
Podocyte Nucleus Area (µm^2)	17.875	8.875	26	20.375	18.8125	32.875	12.1875		41.8125	16.8125	17.9375	7.3125	8	22.5	6.8125	6.625	7.8125	21.3125	15.875	10.0625	6.8125		43	7.75	24.25	36.0625	7.8125	50.875	67.875	6.25	40.3125	18.625	27.625	19	11.5625	44.125			11.6875	38.5	18.6875		30.5	45.5		36.9375		8.5	24.5
Podocyte Nucleus Area (µm^2)	13.9375	14.5	20.5	38.5	35.875	23	31.75		33.375	15.3125	9.75	7.4375	8.5	10.0625	8.9375	46.75	18.25	24.875	15.4375	12.125	10.875		14.1875	6.9375	27.5625	40.75	62.0625	56	52.1875	58.8125	33.125	42.75	29.9375	25.9375	30.8125	14.125			6.5	11.9375	27.1875		36.4375	43.0625		38.9375		15.125	22.0625
Podocyte Nucleus Area (µm^2)	17.125	22.1875	6.3125	26.5625	36.4375	23	19		28.1875	25.3125	15.9375	16.5	9.75	9.875	13.875	10.5	1.0625	29.9375	7.875	14	25.4375		46.5	7.75	55.8125	20	21.3125	17.8125	34.4375	7.25	51.75	32.5	7.875	6.5	33.0625	15.625			10.0625	7	36.25		51.625	53.4375		29.5		45.125	14.5625
Podocyte Nucleus Area (µm^2)	15.5625	9.75	61.4375	30.25	12.5	44.6875	22.5		57.8125	14.4375	12.5	20.1875	1.375	6.6875	24.6875	13.8125	35.9375	34.125	7.125	23.8125	8.3125		23.125	17.8125	22.375	33.1875	65.875	56.75	18.3125	27.5625	22.875	64.6875	20.8125	17.75	16.0625	9.3125			11.25	37.4375	36		18.4375	34.625		55.25		66.4375	8.6875
Podocyte Nucleus Area (µm^2)	15.25	15.9375	26.125	27.875	19.0625	19.875	32.8125		44.4375	9.25	36.6875	9.1875	10.4375	24.3125	6.75	21.8125	10	29	13.75	20.625	18.6875		10.1875	31.8125	37.0625	34.625	30.0625	39.1875	46.4375	9.5	6.6875	65.5625	12.3125	19.25	16.75	27.875			13	11.75	23.5625		54.125	36.3125		20.3125		12.375	14.125
Podocyte Nucleus Area (µm^2)	6.75	30.0625	15.4375	47.6875	19.1875	22.0625	21		36.6875	20.9375	21.0625	18.1875	10.4375	13.6875	16	15.3125	28.125	25.125	9.5625	30.5	9.6875		13.8125	11.5	38.9375	43.5625	49.9375	20.1875	39.5	16	17.25	48.8125	23.8125	21.875	35.75	31.0625			7.625	29.4375	26.0625		13.5	42		37.1875		33.1875	12.625
Podocyte Nucleus Area (µm^2)	7.1875	23.125	24.1875	7.625	20.625	12.875	21.625		8.3125	17.6875	18.1875	7.625	7.9375	6.875	6.25	18.875	30.125	7.125	9.75	14.0625	16.625		24.8125	20.875	36.5625	11.3125	10	22.5	17.0625	33.1875	38.6875	32.1875	19.625	28.8125	19.4375	9.3125			7.6875	6.5	31.375		9.3125	22.125		42.75		26.8125	34.0625
Podocyte Nucleus Area (µm^2)	6.5	6.9375	27.375	38.8125	8.25	36.125	7.25		7.125	24.0625	25.375	6.6875	1.0625	12.0625	26.75	23.0625	12.1875	15.8125	8.375	15.1875	17.5		9.8125	12.125	43.25	33.4375	9.3125	14.75	38.625	45.5625	21.5625	12.1875	21.3125	22.1875	15.375	28.9375			6.5625	22.625	37.875		30.6875	30.125		50.375		24.5625	29.4375
Podocyte Nucleus Area (µm^2)	14.1875	9.5625	21.5625	22.9375	10.875	40.5625	14.9375		18.4375	13.6875	9.75	8.25	15.5625	32.5625	19.6875	13.0625	32.6875	47.875	15.4375	31.1875	29.625		23.9375	22.9375	6.6875	35.25	9.0625	11.6875	31.875	35.0625	15.75	48.75	45.0625	39.9375	19.6875	34.625			8.75	22.1875	10.5		24.875	19.375		37.3125		25.25	7.75
Podocyte Nucleus Area (µm^2)	8.4375	10.625	8.8125	39.0625	9	7.8125	31.25		13.5	9.4375	20.8125	6.75	8	7.5	20.4375	19.875	29.125	15.8125	26.9375	15.5625	7.0625		9.875	22.875	10.375	14.1875	8.8125	19.8125	35.625	7.4375	36.875	29.3125	36	58.25	43.1875	34.3125			8.6875	23.4375	50.625		36.0625	31.4375		13.625		38.4375	7.6875
Podocyte Nucleus Area (µm^2)	20.8125	14.8125	8.1875	13.6875	16.125	8.125	21.5		10.125	9.125	11.6875	35.3125	21.875	8.3125	23.125	18.125	17.6875	15.125	10.125	19.625	22.875		8.5	26.9375	8	27.1875	6.375	20.625	45.375	14.4375	29.125	9.875	8.75	26	31	21.4375			8	7.6875	47.375		21.125	33.25		25.6875		22.25	33.3125
Podocyte Nucleus Area (µm^2)	7.3125	7.5625	34.1875	9.875	11.4375	31.0625	6.8125		24.125	25.625	23.5625	18.5	11	10.125	21.625	13.5	24.3125	8.125	14.625	21.625	25.25		7.0625	7.625	47.125	14.8125	45.75	26.5	28.875	28.1875	53.5625	11.9375	6.875	10.5	14.3125	38			9.375	38.875	36.25		44.25	38.375		24.375		19.4375	12.875
Podocyte Nucleus Area (µm^2)	7	16.5	41.0625	16.8125	15.6875	10.625	45.6875		49.3125	7.6875	21.5625	20.75	19.875	7.1875	19	27.375	17.1875	60.3125	15.8125	10.8125	8.125		31.875	7.75	20.5	18.6875	94.5	63.8125	13.625	68.1875	31.1875	28.5625	29.4375	40.8125	31.875	11.1875			12.0625	7.3125	9.8125		13	23		15.4375		37.8125	16.3125
Podocyte Nucleus Area (µm^2)	11.4375	12.0625	23.75	20	37.75	27.0625	34.8125		32.75	26.1875	21.625	29.1875	10.9375	16.75	24.1875	32.0625	22.875	9.375	14.875	14.5625	36.8125		7.3125	26.625	26.4375	27.3125	76.875	32.5625	47.5	27.875	42.4375	43.8125	30.25	24.1875	8.375	42.75			19.0625	11	48.375		14.4375	33		18.3125		8.6875	8.8125
Podocyte Nucleus Area (µm^2)	8.3125	6.3125	15.125	27.25	13.125	67.625	24.9375		11.0625	27.4375	28.25	8.0625	16.9375	6.3125	24.125	27.6875	19.125	26.125	8.8125	12.4375	15.375		26.9375	44.5625	46.1875	18.625	66.875	8.1875	20.5625	45.125	15.25	22.6875	41.625	20	47.4375	9.4375			6.25	16.625	31.1875		34	30		23.25		26.875	27
Podocyte Nucleus Area (µm^2)	21.9375	14.875	41.4375	29.4375	31.9375	20.5	26.5		8.9375	14.25	17.0625	19.4375	20	11.1875	9.625	29.0625	33.375	19.8125	9.6875	28.125	14.8125		14.5625	15.1875	22.8125	14.8125	9.9375	36.3125	15	77.1875	39	63.8125	15.75	41.125	33.1875	30			6.625	11.0625	32		9.1875	34.0625		13		43.125	29
Podocyte Nucleus Area (µm^2)	27.0625	18.1875	52.75	8.875	21.4375	36.9375	8.5		9.9375	8.5	24.375	27.75	10.6875	8.125	7.5625	7.0625	16.375	12.125	11.875	13.3125	22		26.125	10.3125	25	47.375	36.1875	34.1875	45.5	23.4375	23.9375	17	9.125	30.375	11.6875	25.5			9.125	14.1875	23.75		15.1875	20.5		19.75		19.4375	14.5
Podocyte Nucleus Area (µm^2)	12.875	12.125	21.25	39.375	19	8.1875	24.75		31.3125	9.125	9.625	28.75	14.3125	8.0625	10.5625	34.0625	16.75	15.3125	7.5	18.625	8.25		18.0625	11.5625	14.1875	32.5	37.0625	26.0625	15.625	27.0625	27.3125	29.0625	28.125	25.625	16.125	44.625			13.4375	31.5	71.625		33.5625	14.8125		44.375		14.8125	17.375
Podocyte Nucleus Area (µm^2)	9.375	6.5625	19.8125	11.4375	6.8125	8.9375	25.625		25.1875	31.25	27.0625	21.6875	7.5625	8.5	7.75	27.125	22.125	12.125	8.125	23.125	21.9375		26.125	18.6875	23.3125	52.625	13.625	12.3125	29.6875	74.25	42.5	40.1875	23.6875	49	27.4375	23.3125			9.0625	20.1875	14.3125		24.5625	27.75		34.125		26.125	13.4375
Podocyte Nucleus Area (µm^2)	6.5625	12.625	41.5	8.0625	30.4375	49.5	41.0625		49	9.6875	10.8125	14.5625	7.6875	6.3125	32.5	34.625	29.625	25.75	8.6875	33.9375	25.75		24.4375	7.8125	43.75	30.875	20.25	20.25	37.125	7.1875	57	40.75	22.4375	30.875	34.875	18.25			11.3125	10.125	9.5625		41.125	7.3125		31		13.4375	16.875
Podocyte Nucleus Area (µm^2)	7.375	6.375	14.1875	12.0625	7.1875	36.8125	17.25		40.5625	26.625	26.8125	14.875	26.625	9.25	13.9375	15.6875	29.625	11.75	6.75	15.0625	20.8125		22.375	25.75	42.5625	7.3125	6.875	21.625	40.5625	30	19.6875	53.125	9.25	57.1875	6.875	15.25			17.3125	27.75	30.875		38.5	26.125				13.6875	14.1875
Podocyte Nucleus Area (µm^2)	8.3125	7.1875	41.375	25.5	6.625	17.375	18.4375		49.5625	7	11.9375	17.4375	12.25	8.5625	25.25	21.875	24	13.875	13.25	7.375	17.9375		20.0625	8.375	12.9375	43.9375	55.9375	42.125	26.75	50.375	45.625	40.9375	13.9375	37.25	17.4375	14.1875			12.375	51.9375	11.375		21.9375	43.4375				6.3125	13.4375
Podocyte Nucleus Area (µm^2)	8.1875	13.5625	26.0625	33.0625	10.3125	9.125	19.625		17.25	21.3125	12.6875	6.5	10.4375	0.125	39.25	7.6875	8.75	7.6875	7.625	20.625	32.5		17.3125	27.125	22.1875	23.5	49.6875	45.4375	49.5625	29.6875	69.5625	59.1875	48.6875	38.5	30.75	23.9375			27.8125	33.5625	41.9375		51.9375	19.875		52.875		8.625	9.125
Podocyte Nucleus Area (µm^2)	8.25	8.4375	11.9375	13	12.75	35.0625	7.125		6.9375	29.8125	7.5625	6.375	14.75	7.25	14.9375	40.8125	30.4375	11.25	19.75	23.125	13.5625		29.4375	32.5625	39.3125	22.625	38.875	16	7.8125	73.1875	41.75	35.875	11.875	37.5	38	23			7.5625	24.25	9.3125		38.875	22.5625		47.9375		22.4375	26.9375
Podocyte Nucleus Area (µm^2)	7.1875	6.875	24.9375	23.125	12.0625	39.9375	23.1875		7.5625	7.6875	18.75	12.875	15.875	9.4375	25.4375	16.25	26.625	8.375	9.5	18.3125	30.3125		22.75	32.25	32.1875	20	22	54.8125	33.1875	17.75	24.375	24.5	31.1875	40.6875	38.25	35.4375			8.75	25.875	12.25		64.8125	35.5625		41.875		32	31.25
Podocyte Nucleus Area (µm^2)	6.5	42.375	25.5	18.375	19.0625	23.5	14.1875		36.5	15.6875	44.5	7	11	16.625	33.3125	45.1875	15.9375	23.75	24.125	18.375	17.75		27.4375	28.375	32.3125	28.5625	42.25	26.8125	18.0625	7.4375	55.875	26.8125	38.375	16.25	17.75	7.875			9.5	48.75	15.3125		27.8125	34		34.875		19.3125	36.8125
Podocyte Nucleus Area (µm^2)	7.4375	14.25	23.75	14.4375	28.6875	8.6875	28		6.25	7.5625	12.5	8.4375	5.125	8.875	15.6875	17.5	34	25.5625	11.1875	35.1875	6.8125		13.8125	34.625	37.4375	41.9375	78.25	54.625	16.125	50.5625	38.6875	41.8125	32.125	22.0625	8.125	9.9375			8.0625	37.4375	16.9375		12.125	22.8125		26.4375		10.6875	17.9375
Podocyte Nucleus Area (µm^2)	9	17.375	17.625	26	10.375	20.8125	28.4375		29.5625	8.5	10.1875	7.25	16.9375	7.375	22.875	24.375	24	26.625	15.8125	28.5625	12.6875		30.3125	6.625	44.6875	31.75	55.625	49.625	28.5625	31.4375	40.25	39.4375	38.5625	28.0625	47.6875	34.875			11.75	15.9375	38.8125		24.5	42.875		41.5625		46.5	20.6875
Podocyte Nucleus Area (µm^2)	18.375	6.4375	25.4375	24.75	19.8125	19.1875	6.9375		17.375	21.625	6.5625	7.0625	7.25	14.125	14.375	26.1875	13.4375	38.3125	19.625	20.5625	27.5		39.875	22.5	37.25	26.75	52.125	51.875	33.0625	22.625	58.6875	36.3125	50.9375	8.5625	31.9375	36.0625			10.9375	34.875	8.0625		13.4375	24.4375		18.25		9.1875	23.375
Podocyte Nucleus Area (µm^2)	15.875	10.75	8.8125	75.5	20.8125	7.9375	11.875		18.5625	12.4375	32.5	17.4375	9.3125	13.125	9.625	8.5	31.0625	27.125	10.5	16.1875	60.75		34.5	17.5	26.625	31.6875	21.6875	28.875	12	21.375	43.75	30.625	25.125	49.5625	20.625	39.0625			9.4375	37.9375	22.6875		24.5625	28.8125		13.3125		1.375	28.75
Podocyte Nucleus Area (µm^2)	12.125	15.375	17.25	9.3125	17.5	27.6875	30.4375		20.5625	7.8125	11.625	6.625	8.75	8.625	23.5	19.3125	13.6875	24.1875	12.1875	39.125	35.9375		23	15.9375	33.1875	6.6875	36.25	7.25	32.125	24.3125	36.8125	43.4375	30.5	38.5	7	45.875			14	44.875	47.6875		1.0625	16.4375		10.75		10.125	32.9375
Podocyte Nucleus Area (µm^2)	12.3125	22.25	14.5625	15	12.8125	25.375	12.5		11.375	23.8125	32	27.75	6.625	0.0625	21.4375	7.0625	33.5625	48.6875	10.375	12.125	38.1875		13.75	30.875	54.4375	38.6875	7.6875	40.9375	10.25	13.0625	7.625	88.625	23.9375	16.3125	24.375	13.5			11	7.75	9.0625		21.3125	26.5		37.5		8.8125	7.4375
Podocyte Nucleus Area (µm^2)	12.0625	25.75	25.875	32.625	16.0625	30.6875	15.5		19.5625	26.375	21.75	29.5	8.625	0.0625	10.6875	7.25	32.75	27.5625	7.1875	19.5625	45.3125		29.3125	11.75	11.125	42.1875	15.3125	63.125	28.375	56.1875	29.8125	55.3125	21.375	12.1875	28.4375	18.375			10.9375	14.3125	35.75		28	18.75		32.125		42.375	25
Podocyte Nucleus Area (µm^2)	21.4375	39	44.25	19.6875	25.875	32.875	7.125		29.25	7.125	31.3125	11.5	13.8125	9.5	23.625	28.4375	22	63.75	6.3125	7.8125	25.6875		21.625	39.625	38.25	7.0625	25.25	46.125	43.375	39.625	50.5625	44.625	24.3125	30.1875	13.9375	29.8125			18.125	85.3125	9.75		14.875	14.4375		27.75		30.9375	28.5
Podocyte Nucleus Area (µm^2)	13	13.1875	11.6875	27.3125	23.1875	39.375	24.8125		38.1875	11.8125	20.6875	18.625	6.875	25	29.5	22.25	7	21.0625	9.6875	8.4375	17.1875		20.375	35.4375	17.875	43.0625	9.3125	40.25	35.5	48.75	12.875	35	12.875	58.5	18.6875	29.3125			8.4375	29.75	23.375		26.125	54.375		45.625		19.375	14.6875
Podocyte Nucleus Area (µm^2)	9.5	19.3125	23.625	28.0625	6.6875	27.625	28.375		33.875	6.9375	6.75	23.75	15.875	8.1875	28.375	32.8125	8.25	33.125	8.1875	11.375	30.1875		13.1875	16	19.1875	45.875	51.5	18.5625	48.3125	24.625	27.5625	13.5625	36.625	42.4375	32.875	51.125			15.5	46.375	17.5		27.125	26		17.75		19.4375	14.1875
Podocyte Nucleus Area (µm^2)	7.25	11.25	42.1875	37.5625	16.5625	13.8125	31.5		6.375	27.375	10.5625	19.125	18.625	14.8125	29.3125	20.3125	18.5625	24.875	17.25	25.4375	7.8125		8.5625	22.75	28.125	39.25	9.125	8.375	29.4375	62.75	13.25	40.625	17.3125	45.125	16.125	26.625			15.875	46.8125	26.6875		18.1875	24.6875		14.4375		21.875	13.125
Podocyte Nucleus Area (µm^2)	10.6875	12.6875	33.6875	30.3125	10.4375	29.0625	14.25		40.6875	6.3125	6.375	0.125	9.4375	9.0625	11.75	10.125	10.75	7.1875	9.125	20.75	28.0625		7	9.625	29.5	22.125	45.5625	9.875	12.875	40.625	63.125	35.4375	37.8125	11.3125	22.625	16.75			6.4375	30.4375	50.5625		39.125	22.5		17.5625		8	26.3125
Podocyte Nucleus Area (µm^2)	21.0625	16.3125	26.6875	23.125	27	17.875	50.6875		7.6875	30	35.4375	23.0625	22.0625	10.1875	7.9375	10.875	8.1875	38.5	8.9375	27.9375	22.9375		41	11.0625	36.75	13.0625	14.0625	7.5	50.0625	28.0625	17.25	12.3125	51.0625	20.75	43.625	38.0625			10.3125	24.375	13		18.0625	30		49.3125		22.5	11.375
Podocyte Nucleus Area (µm^2)	9.75	21.5625	53.0625	50.8125	13.8125	8.3125	39		29.875	15.9375	36.625	9.4375	8.125	9.25	6.3125	35.0625	31.875	31.625	9.4375	25.9375	16.625		20.375	27.3125	32.875	24.9375	10.0625	13.4375	47.375	8.6875	32.75	125.688	24.6875	25.1875	58.5625	14.25			10.8125	10.875	22.25		24.0625	46.875		38.9375		23.8125	32
Podocyte Nucleus Area (µm^2)	7.6875	13.75	11.6875	6.9375	12	42.9375	16.875		38.9375	11.4375	18.625	21.875	12.6875	8.1875	11.5625	19.5625	25.375	25.6875	7.6875	35	33.75		24.5625	12.9375	17.0625	24.5	22.875	7.8125	73.3125	48.25	15.3125	31.875	14.4375	8.5	66.125	34.5			14.625	19.9375	11.6875		14.875	10.75		31.625		26.375	16.6875
Podocyte Nucleus Area (µm^2)	22.375	23.3125	21.4375	36.4375	13.6875	22.5625	8.5		6.75	11.4375	8.875	10.5625	10.625	11.6875	16.4375	9.8125	23.875	32.0625	10.375	9.75	37.6875		15.3125	16.3125	9.125	29.1875	32.5625	25.75	52.125	45	7.5625	19.5	9.6875	27.5625	7.4375	20.4375			0.375	47.75	44.0625		32	44.625		32.5625		30.5	13.9375
Podocyte Nucleus Area (µm^2)	16.4375	16.375	8.125	31.8125	7.4375	31.5	10.5		12.875	20.375	37.5625	17.3125	10.5	6.8125	7	8.25	25.625	11.8125	9.4375	12.125	42.1875		15.1875	12.9375	45.0625	15.875	46.0625	39.6875	76.875	28	48.5	8.5	34.4375	45.4375	39.625	9.5			18.125	45.625	11.625		26.25	30.4375		11.6875		23.3125	14.4375
Podocyte Nucleus Area (µm^2)	8.75	31.25	11.1875	88.0625	17.0625	42.75	15.4375		28.75	17.875	14.0625	28.3125	9	14.5625	12.6875	23.125	22.125	11.5625	22	11.3125	12.9375		1.0625	22	17.1875	22.9375	52.3125	81.9375	7.6875	47.75	26	38.9375	14.25	25.0625	40.3125	42.5625			27.1875	14.6875	9.375		33.5625	66.0625		16.375		20.4375	24.125
Podocyte Nucleus Area (µm^2)	6.25	24.8125	7.125	27.9375	7.75	7.9375	30.5		44	27.9375	22.6875	27	11.3125	7.5	36.5625	368.125	36.25	16.125	12	7.8125	17.5625		18.9375	20.625	36.4375	46.125	62.5	30.8125	52.4375	10.375	45.4375	52.5	26.75	35.0625	43.125	25.6875			10.3125	41.5625	20.4375		21.25	11.6875		31.0625		28.5	10.125
[truncated: 1,731 more rows]
[truncated: 32 more columns]

## Sheet: Fig. 3D
	M_Ctrl_Veh	M_Ctrl_Veh	M_Ctrl_Veh	M_Ctrl_Veh	M_Ctrl_Veh	M_Ctrl_Veh	M_Ctrl_Veh	M_Ctrl_Veh	M_Ctrl_Veh	M_Ctrl_Veh	M_Ctrl_Veh	M_Ctrl_Veh	M_Ctrl_NR	M_Ctrl_NR	M_Ctrl_NR	M_Ctrl_NR	M_Ctrl_NR	M_Ctrl_NR	M_Ctrl_NR	M_Ctrl_NR	M_Ctrl_NR	M_Ctrl_NR	M_Ctrl_NR	M_Ctrl_NR	M_Alp_Veh	M_Alp_Veh	M_Alp_Veh	M_Alp_Veh	M_Alp_Veh	M_Alp_Veh	M_Alp_Veh	M_Alp_Veh	M_Alp_Veh	M_Alp_Veh	M_Alp_Veh	M_Alp_Veh	M_Alp_Veh	M_Alp_NR	M_Alp_NR	M_Alp_NR	M_Alp_NR	M_Alp_NR	M_Alp_NR	M_Alp_NR	M_Alp_NR	M_Alp_NR	M_Alp_NR	F_Ctrl_Veh	F_Ctrl_Veh
[truncated: 310 more rows]
[truncated: 32 more columns]

[truncated: 78 more sheets: Fig. 3G, Fig. 3H, Fig. 4A, Fig. 4B, Fig. 4C, Fig. 4D, Fig. 4E, Fig. 4F, Fig. 5A, Fig. 5B, Fig. 5C, Fig. 5D, Fig. 5E, Fig. 5F, Fig. 6B, Fig. 6E, Fig. 6F, Fig. 7A, Fig. 7B, Fig. 7C …]
